# Supplementary material for: A single-source photon source model of a linear accelerator for Monte Carlo dose calculation
Source: PLoS One. 2017 Sep 8;12(9):e0183486. doi: 10.1371/journal.pone.0183486 (PMC5590861; doi:10.1371/journal.pone.0183486)
Supplement: S1 File — The test file is an N x 6 matrix (N = 500,000). The first column specify the type of radiation (|1| = photon, |2| = electron, |3| = positron), the second column the energy (MV), the 3rd and 4th columns the x and y positions (mm), and the last 2 columns the direction cosines along the x- and y-axis. (ZIP) [file pone.0183486.s001.zip]

Archive with 1 entries (1 files):
- Phase_Space_file.txt
