# Supplementary material for: A single-source photon source model of a linear accelerator for Monte Carlo dose calculation
Source: PLoS One. 2017 Sep 8;12(9):e0183486. doi: 10.1371/journal.pone.0183486 (PMC5590861; doi:10.1371/journal.pone.0183486)
Supplement: S1 File — The test file is an N x 6 matrix (N = 500,000). The first column specify the type of radiation (|1| = photon, |2| = electron, |3| = positron), the second column the energy (MV), the 3rd and 4th columns the x and y positions (mm), and the last 2 columns the direction cosines along the x- and y-axis. (ZIP) [file pone.0183486.s001.zip › Phase_Space_file.txt]

-1	0.34697	3.6422	19.742	-0.032241	0.57693
-2	1.4709	57.732	-12.708	0.60757	-0.062442
-1	0.2819	-20.731	14.59	-0.80498	-0.38498
-1	0.33023	1.1987	3.3813	-0.00034743	0.012906
-1	0.87778	-33.261	16.516	-0.20808	0.10883
-1	3.5252	9.0011	0.0927	0.05851	0.00029814
-1	1.5554	31.716	23.94	0.19466	0.14895
-1	2.161	29.924	0.72883	0.18033	0.0028405
-1	2.1766	12.901	-29.282	0.078653	-0.17934
-1	0.54336	-15.572	-2.8875	-0.051934	-0.16153
-1	0.7465	6.0089	5.2791	0.029414	0.033505
-1	0.98831	8.0145	26.315	0.044169	0.16412
-1	0.53162	23.582	-18.673	0.59571	-0.38338
-1	0.21974	-31.403	-1.0351	-0.18969	-0.01237
-1	0.876	24.485	-1.7305	0.16158	-0.011913
-1	0.33813	-13.974	35.679	-0.072602	0.21494
-1	0.36421	-31.969	-5.3535	-0.21719	-0.020222
-1	1.3116	-29.495	-25.12	-0.18163	-0.15829
-1	5.6645	22.126	33.569	0.13441	0.20329
-1	0.39961	-7.9124	21.708	0.080947	0.4637
-1	2.0887	23.139	15.183	0.1466	0.097866
-1	1.7891	29.984	25.658	0.049653	-0.048142
-1	2.597	24.881	-0.81861	0.14398	-0.0082626
-1	2.9327	-13.355	-18.572	-0.080991	-0.11717
1	0.22204	-26.046	-12.124	-0.053222	0.20661
-1	1.6491	32.654	-19.71	0.16306	-0.28777
-1	1.0262	8.8875	-32.402	0.056668	-0.19336
-1	1.0496	-27.567	-17.503	-0.16268	-0.10027
-1	0.33688	-18.976	-36.495	-0.11019	-0.22086
-1	6.1589	-10.596	-19.289	-0.064595	-0.11368
-1	5.2615	8.5829	4.2918	0.050818	0.027924
-1	3.1952	-41.056	6.104	-0.24213	0.042354
-1	0.29698	23.987	12.992	0.18976	0.066327
1	0.24737	2.907	35.104	0.02124	0.20773
-1	4.4684	-25.045	26.01	-0.15636	0.14873
-1	3.1714	-33.449	18.459	-0.19955	0.10986
-1	0.33091	-15.561	5.1711	-0.092833	0.030359
-1	1.6805	30.397	-2.3759	0.20429	-0.13091
-1	0.56711	1.4351	33.443	-0.012063	0.26391
-1	3.8832	2.4568	-0.73872	0.019779	0.00042455
-1	0.38264	5.007	-5.9437	0.036651	-0.039153
-1	0.30441	-12.27	-17.186	-0.079979	-0.11321
-1	0.58883	-27.774	-13.307	-0.169	-0.077987
-1	1.3639	15.021	14.692	0.097085	0.089837
-1	0.49259	-6.8467	2.1452	-0.0095587	0.96109
2	0.9204	-5.254	-13.765	0.14879	-0.64041
1	0.069723	-3.5882	-10.073	0.6829	-0.018898
-1	0.29034	-15.84	11.297	-0.092021	0.092115
-1	0.25805	-21.188	-30.31	-0.14047	-0.21674
-1	0.94406	-32.004	20.32	-0.19331	0.12502
-1	0.22927	59.073	-14.598	0.65015	-0.66641
-1	0.2793	21.471	2.4561	0.8013	-0.041564
-1	0.486	1.6306	-28.6	-0.8501	0.419
2	1.271	11.016	-31.184	0.33724	0.40278
-1	1.5302	-20.384	-13.329	-0.13396	-0.091705
-1	1.6066	-31.765	8.3302	-0.19268	0.044023
-2	0.40294	-61.286	-25.537	-0.56927	-0.43714
-1	0.65884	0.44274	-0.21728	-0.13801	-0.59211
-1	4.2925	30.576	28.943	0.18295	0.16407
-1	0.23358	-32.822	2.4025	-0.20038	0.012695
-1	0.33708	6.2615	22.737	0.042608	0.15208
-1	0.37142	6.4324	-32.688	0.044688	-0.20046
-1	1.0797	-26.782	24.548	-0.17858	0.14318
-1	0.17375	2.1794	11.764	0.14841	0.55698
-1	4.1399	5.3081	-20.877	0.019488	-0.27371
-1	0.18517	2.8999	4.6293	0.63387	0.027636
-1	1.1464	27.461	-22.991	0.16343	-0.13777
-1	3.2258	-26.852	-0.21141	-0.16308	-0.0011294
-1	1.3995	-14.407	-39.126	-0.091372	-0.23344
-1	1.1136	-2.1357	-37.941	-0.013347	-0.2201
-1	0.60507	31.739	12.405	0.20128	0.074187
-1	3.0929	36.317	20.83	0.2123	0.11663
-1	0.69937	24.566	-10.429	0.14769	-0.071147
-1	0.27483	-24.207	-32.047	-0.12976	-0.79637
-1	2.6783	33.638	-3.3027	0.21201	-0.017436
-1	0.18961	0.79832	12.721	-0.33154	-0.2007
-1	0.77036	-14.072	-8.2447	-0.078695	-0.046492
-1	0.54706	-33.136	-5.9695	0.36223	0.50844
-1	1.5899	-9.5762	-5.245	-0.4815	0.1815
-1	1.135	-24.273	10.306	-0.15777	0.053637
-1	1.0067	2.6448	-10.43	-0.21725	-0.48997
-1	0.24181	34.578	30.362	0.69495	-0.44534
-1	0.54657	25.106	-10.521	0.16257	-0.058741
-1	0.40085	0.74773	6.9546	-0.59558	-0.13798
-1	0.56757	-0.08299	-15.953	-0.0054364	-0.087618
-1	0.42383	16.862	-1.9281	0.10452	-0.0073987
1	0.28847	-0.57845	11.373	0.064587	0.069938
-1	0.36979	-22.955	32.314	-0.15283	0.20274
-1	0.20959	4.1305	6.5709	0.050485	0.8962
-1	2.1037	-0.069525	5.6561	-0.117	-0.33862
-1	2.0871	-21.483	-38.919	-0.13083	-0.24099
-1	5.4257	-20.437	-9.2873	-0.11923	-0.055056
-1	0.2565	10.445	-42.019	0.0537	-0.27449
-2	1.556	53.793	-7.5977	0.64103	-0.1529
-1	0.88475	3.5499	-17.153	0.040487	-0.10348
-1	2.4216	-12.161	-28.838	-0.060818	-0.17878
-1	0.60496	-28.096	-2.3641	0.3935	-0.39145
-1	2.0499	-5.827	-12.686	0.19014	-0.1632
-1	0.44959	-20.377	5.4168	0.054689	0.58379
-1	3.1154	-3.159	11.088	-0.016643	0.075562
-1	2.9971	-38.332	-9.5365	-0.2288	-0.05984
-1	0.93232	-3.6273	5.7129	-0.45387	-0.17518
-1	1.0075	-13.16	5.6118	-0.13656	0.056603
-1	4.3586	-1.5701	15.58	-0.019666	0.094827
-1	3.1968	35.477	-12.256	0.21394	-0.066371
-1	1.0693	18.258	35.477	0.108	0.21365
-1	0.17706	-2.0647	8.9101	0.25831	-0.93232
-1	2.7249	-11.795	14.239	-0.075824	0.091913
-1	4.1158	15.731	10.561	0.094171	0.065208
-1	1.4633	-22.054	22.189	-0.13724	0.13861
-1	1.9362	-14.469	-9.7304	-0.088189	-0.063213
-1	0.35152	30.007	9.8279	0.1732	0.058478
-1	0.32207	-31.616	32.41	-0.2832	0.29472
-1	0.71247	-1.1095	10.815	-0.0094706	0.068135
-1	0.65318	27.569	15.96	0.17392	0.10575
-1	0.75354	7.5236	5.3963	0.046771	0.035662
-1	0.65681	-18.379	13.592	-0.48389	0.78064
-1	3.394	-25.421	3.8838	-0.15075	0.022331
-1	1.369	-3.4277	-31.541	-0.027459	-0.19765
-1	0.4903	12.617	-39.475	0.82036	-0.49191
-1	0.18903	-26.027	10.492	-0.15607	0.060929
-1	1.318	1.6643	18.166	0.011813	0.11136
-1	0.34288	-18.48	-9.6355	-0.62684	0.19702
-1	0.48453	-19.101	12.289	-0.96302	0.14801
2	0.83731	-5.973	10.336	-0.021729	0.023605
-1	0.62372	-36.113	0.34587	-0.22745	-0.0010076
-1	2.433	9.7438	-31.644	0.053533	-0.19374
-1	1.6193	-9.666	-5.5355	-0.056639	-0.03714
-1	2.7304	-0.68919	-36.573	-0.0042763	-0.22359
-1	0.71832	-25.227	0.29338	-0.14896	0.0095697
-1	0.23246	14.143	26.978	0.096886	0.1638
-1	0.97138	-11.269	-2.1649	-0.066964	-0.018956
-1	1.1745	-32.999	5.9371	-0.19413	0.034422
-1	0.29401	-6.9278	13.721	0.21426	-0.91493
-1	0.38854	22.551	19.379	0.10314	0.45507
-1	0.41719	-17.936	24.363	-0.10778	0.15171
-1	0.36614	-19.731	2.996	-0.11351	0.020926
-1	0.4749	31.686	5.8356	0.19275	0.038568
-1	1.4565	-18.909	-32.156	-0.11175	-0.20137
-1	1.9528	-0.31096	-15.608	0.22328	-0.082598
-1	2.3088	16.697	-19.855	0.10113	-0.11863
-1	1.444	-9.8714	-14.469	-0.056316	-0.078648
-1	0.85605	-37.413	-17.18	-0.2424	-0.10671
-1	0.4114	-32.292	-16.72	-0.19663	-0.091101
-1	2.2299	-36.623	-8.8611	-0.2199	-0.05949
-1	0.93427	-10.811	-10.493	-0.0668	-0.062213
-1	2.6081	-28.795	18.33	-0.17558	0.11031
-1	2.5424	18.254	-28.281	0.10179	-0.17637
-1	1.6787	4.1072	41.661	0.019309	0.25418
-1	0.81774	30.704	20.897	-0.21055	-0.22355
-1	1.0008	-6.9699	29.236	-0.043056	0.18465
-1	1.0017	-16.485	25.454	-0.6477	0.32159
-1	1.1249	25.138	25.481	0.15389	0.15164
-1	1.1624	10.061	-23.165	0.18679	-0.65073
-1	1.8129	30.356	-5.0017	0.18467	-0.038872
-1	1.1816	-1.5284	3.4658	-0.0092294	0.024619
-1	3.1308	21.979	-5.5524	0.13827	-0.036066
-1	3.4999	15.422	32.108	0.082157	0.1954
-1	0.80348	31.808	2.9856	0.19357	0.010301
-1	0.82615	-9.5378	-4.9106	-0.13246	-0.27349
-1	2.7576	-15.678	33.139	-0.093146	0.20244
-1	0.511	1.0485	-10.02	-0.0024625	-0.084486
-1	0.09745	41.108	6.9438	0.67092	0.56313
-1	0.2108	-47.012	0.2144	-0.68002	0.14247
-1	0.55539	33.194	12.456	0.20228	0.06975
-1	2.9521	-38.483	-10.802	-0.2309	-0.057624
-1	1.2881	29.152	-9.9223	0.17092	-0.060324
-1	0.14863	4.0923	33.695	0.046583	0.23272
-1	0.78459	24.372	-19.052	0.14664	-0.114
-1	4.7537	-40.892	-11.022	-0.2394	-0.060937
-1	3.1766	-16.256	-31.528	-0.092314	-0.18813
-1	0.45787	-30.547	-8.703	-0.18818	-0.061719
-1	2.2834	-0.099496	20.822	-0.0009391	0.12717
-1	0.22152	17.813	-26.324	0.1247	-0.17051
-1	0.52596	47.555	-67.118	0.25324	-0.82987
-1	0.36651	-41.146	-11.922	-0.25234	-0.077857
-1	0.8019	2.6235	-17.142	0.015301	-0.10707
-1	3.3413	-1.0787	15.635	-0.008932	0.092586
-1	0.22968	43.227	-43.242	0.64946	-0.38614
-1	5.1297	19.477	-15.824	0.12081	-0.098876
-1	0.68861	33.79	-15.943	0.17302	-0.12062
-1	0.93942	16.372	27.128	0.096943	0.16916
-1	0.33121	25.174	-30.735	0.14502	-0.17902
-1	3.1781	-12.807	-33.99	-0.078814	-0.20545
-1	0.77314	22.356	31.018	0.134	0.1881
-1	2.5533	-24.069	3.1845	-0.14989	0.015518
-1	0.67823	-23.889	-26.626	-0.15047	-0.15362
-1	2.6183	19.567	-27.835	0.12047	-0.17403
-1	0.25608	5.0176	-44.215	-0.00044121	-0.30205
-1	0.51311	7.5783	4.4399	0.19508	-0.12865
-1	0.3847	-13.865	-5.3302	-0.092857	-0.033418
-1	0.62344	-24.276	34.333	-0.48953	0.72972
-1	0.44443	32.855	25.879	0.16806	0.13315
-1	0.43312	-27.973	-9.5324	-0.16235	-0.054159
-1	0.55132	-20.592	-12.769	-0.12624	-0.07724
-1	0.41937	8.2895	-4.4435	0.059707	-0.021993
-1	0.25708	-33.835	-25.412	-0.23311	-0.15438
-1	2.3571	-11.483	16.003	-0.090966	0.080176
-1	4.9579	24.256	-33.056	0.14818	-0.20517
-1	0.34303	17.678	-24.767	-0.30138	-0.40719
-1	1.4236	2.3083	29.411	0.14204	0.4601
-1	0.73094	7.3397	10.264	0.045446	0.059989
-1	0.25716	-30.559	-51.336	-0.52673	-0.8438
-1	2.247	-34.659	21.987	-0.21164	0.12842
-1	0.63131	-32.482	4.3516	-0.19838	0.029045
-1	0.14641	7.0473	-13.796	0.41564	0.18093
-1	0.44232	31.392	8.6161	0.19264	0.058343
-1	2.0927	34.462	-25.46	0.21486	-0.15279
-1	3.4895	22.906	-24.98	0.14199	-0.16167
-1	1.1713	-2.6651	-27.462	-0.54131	-0.21065
-1	0.70666	26.493	-31.372	0.16223	-0.18816
-1	0.5855	7.9039	-9.0019	0.032119	-0.042061
-1	0.42501	21.52	24.555	0.10857	0.16138
-1	3.3564	7.3654	-36.386	0.044224	-0.22036
-1	1.0938	-26.094	-19.684	-0.15301	-0.12346
-1	0.39832	-2.4386	-4.2642	0.87032	0.33049
2	1.6393	-9.7831	-10.237	0.014746	-0.71919
-1	5.3069	20.934	-12.062	0.12708	-0.075806
-1	1.6977	-6.686	30.855	-0.039013	0.36362
-1	2.6185	3.9238	-31.455	0.019683	-0.19965
-1	1.8013	-14.028	19.86	-0.088586	0.1201
-1	0.5265	-4.5977	-39.934	-0.035824	-0.23976
-1	0.42516	-8.715	-10.918	-0.59593	-0.72881
-1	0.93865	0.55071	7.0016	0.67403	0.073593
-1	2.8457	-16.374	38.815	-0.10295	0.23454
-1	4.4397	12.493	24.119	0.078939	0.14226
-1	1.2503	1.7464	6.4612	-0.14712	-0.11059
-1	0.91165	-23.386	12.315	-0.14076	0.078827
-1	3.4418	-11.339	12.101	-0.071766	0.069296
-1	1.6082	17.847	7.5524	0.12302	0.050291
-1	1.7866	14.852	-26.68	0.088091	-0.16569
-1	1.0972	5.5182	-19.001	-0.10038	-0.18298
-1	0.56637	3.2845	-1.2969	-0.28955	0.26858
-1	2.4559	38.816	-2.3089	0.23173	-0.014314
-1	1.3513	39.328	4.7721	0.23171	0.042964
-1	0.57277	-23.59	-28.178	-0.14201	-0.16765
1	2.2583	11.549	-30.039	0.07151	-0.17981
-1	0.74614	21.637	-12.949	0.12925	-0.077417
-1	1.2316	7.3178	-39.343	-0.64941	-0.29921
1	0.19927	16.138	-37.238	0.58292	-0.073969
-1	0.22133	-38.508	7.8586	-0.23069	0.050486
-1	0.85987	-24.242	-25.294	-0.14046	-0.14549
-1	0.87145	-10.137	13.698	-0.058764	0.082417
-1	0.54432	17.747	-12.302	0.10322	-0.071404
-1	4.0733	-33.175	19.016	-0.19599	0.11488
1	0.38805	37.296	13.739	0.23094	0.080872
-1	2.2135	-17.215	17.995	-0.11358	0.11056
-1	2.2059	8.4499	7.3351	0.055402	0.039235
-1	0.61973	-40.117	-3.8966	-0.26413	-0.024671
-1	0.7804	-28.9	17.457	-0.17777	0.10798
-1	2.2655	30.22	3.5508	0.18984	0.015156
-1	1.2456	-7.1525	22.37	-0.041932	0.14174
-1	0.27715	19.007	20.353	0.11874	0.095438
-1	0.39983	-14.446	28.795	-0.089204	0.18263
-1	3.6831	9.3799	-27.212	0.048212	-0.15661
-1	0.84283	0.94877	-28.028	0.0067096	-0.17747
-1	1.1384	-26.188	14.913	-0.16923	0.090852
-1	0.511	-29.758	-17.92	-0.17272	-0.11015
-1	0.58337	23.284	-14.525	0.14252	-0.085945
-1	2.1329	-12.122	15.88	-0.075719	0.091906
-1	0.40173	47.745	11.968	0.46827	0.25948
-1	1.9858	19.774	-20.483	0.17022	-0.55711
-1	0.58262	-21.032	-5.6926	-0.13413	-0.033871
-1	0.2721	16.155	-29.142	0.10242	-0.17633
-1	0.78136	15.438	29.303	0.099786	0.17735
-1	0.26444	-6.8328	12.503	-0.22387	0.44626
-1	0.50058	32.741	-5.4023	0.19567	-0.02892
-1	1.306	31.044	-16.167	0.182	-0.088735
-1	0.61801	14.566	-27.24	0.076804	-0.16346
-1	3.1887	-12.645	-32.284	-0.080927	-0.19705
-1	0.3241	46.377	-4.2458	0.84813	-0.099924
-1	0.29888	17.508	-5.2131	0.10006	-0.042597
-1	0.66968	-16.919	10.137	-0.1095	0.067486
-1	0.24163	-30.372	-21.713	-0.18971	-0.1168
-1	2.4947	-0.81071	7.3173	-0.0022223	0.04833
-1	0.35683	28.753	23.993	0.2011	0.11052
-1	1.1753	-17.345	26.717	-0.11325	0.15485
-1	0.30835	21.087	-10.978	0.1237	-0.06765
-1	0.60306	32.201	-13.967	0.20596	-0.080583
-1	0.79509	-0.83946	-7.7885	-0.0079075	-0.047643
-1	0.81733	-9.9554	40.338	-0.053775	0.23908
-1	0.12876	-3.3649	16.375	-0.46664	0.82287
-1	0.67461	-17.747	1.6338	-0.11083	0.015119
-1	2.9158	14.876	13.598	0.10121	0.073953
1	0.25185	-17.915	13.75	-0.10127	0.074951
-1	0.34788	-14.421	24.744	-0.072724	0.17379
1	2.4393	-23.394	19.565	-0.14536	0.12805
-1	1.1429	-20.096	30.424	-0.12742	0.17609
-1	0.79719	-7.4506	5.5766	-0.041594	0.037914
-1	4.5769	13.403	22.012	0.078986	0.13756
-1	5.9853	1.148	-12.797	0.010098	-0.076783
-1	0.9193	3.6377	13.883	0.030406	0.096766
-1	0.99911	23.034	2.6514	0.14517	0.021239
-1	0.76732	-29.682	-3.9037	-0.17661	-0.016743
-1	0.96995	-20.953	-1.57	-0.1275	-0.017217
-1	0.68407	26.258	11.895	0.17036	0.07763
-1	3.6127	-24.569	19.547	-0.14749	0.13489
-1	0.43539	14.915	-28.841	0.082001	-0.17598
-1	1.2595	5.1686	-12.484	0.02955	-0.083892
-1	0.54806	22.909	34.082	0.13066	0.22116
-1	2.3146	1.8649	-41.296	0.0074891	-0.24687
-1	2.574	-2.6591	35.879	-0.025719	0.215
-1	2.2008	5.5136	24.135	0.035038	0.14895
1	0.79739	10.317	5.6869	0.06566	0.034177
-1	4.5068	16.538	-10.719	0.099985	-0.058483
-1	0.35369	-0.13064	-31.173	0.0083073	-0.18617
-1	1.1557	-1.1352	-11.727	-0.44638	0.071332
-1	2.6879	13.385	9.946	0.083534	0.060295
-1	0.70445	30.838	-23.154	0.18359	-0.13855
-1	0.89126	-16.075	-39.246	-0.096857	-0.2393
-1	2.3073	26.199	8.1193	0.15791	0.046785
-1	2.9043	-22.262	13.699	-0.13444	0.082517
-1	1.5578	-0.59751	-29.619	-0.011176	-0.17377
-1	0.63552	-32.258	-21.326	-0.21483	-0.13778
-1	0.63997	31.679	21.057	0.30266	0.14607
-1	0.87107	17.635	23.802	0.11309	0.14091
-1	1.3092	-2.3479	8.2304	-0.031984	0.055554
-1	0.73471	-38.962	-15.191	-0.22783	-0.09594
-1	3.5279	-22.439	-6.4894	-0.12711	-0.036848
-1	3.6036	-17.604	36.243	-0.10519	0.21013
-1	0.86329	25.821	-0.82246	0.109	-0.56443
-1	3.4121	31.35	-10.555	0.19301	-0.064955
-1	5.3221	-33.293	-0.29457	-0.2074	0.0022201
-1	0.26908	-1.8803	-39.739	-0.015551	-0.24762
-1	1.4693	4.4905	20.647	0.021762	0.11205
-1	3.7103	6.212	-37.83	0.041934	-0.23268
-1	0.21688	42.358	14.868	0.29275	0.12075
-1	3.6391	-30.729	-9.5343	-0.18603	-0.054814
-1	1.5613	29.528	23.254	0.17866	0.14047
-1	1.9215	62.846	41.914	0.35197	0.23884
-1	4.9373	17.255	8.9548	0.10845	0.04872
-1	0.22583	-6.9084	-1.2211	-0.10374	0.79492
1	0.61265	-23.391	-27.931	-0.14256	-0.16456
-1	4.9863	19.118	31.041	0.11725	0.1882
-1	0.24633	25.171	28.152	0.1492	0.18024
-1	2.4995	-18.361	-10.694	-0.11243	-0.0038892
-1	3.1214	-22.931	-15.57	-0.14132	-0.09813
-1	3.2734	6.7164	13.605	0.043217	0.086539
-1	0.60519	9.0019	-1.5813	0.48534	-0.78321
1	0.40299	7.309	-1.3087	0.050079	-0.0057922
-1	0.1987	16.98	29.027	0.10243	0.17847
-1	0.39873	-30.843	-11.406	-0.19155	-0.071772
-1	1.393	-32.38	-7.0185	-0.18806	-0.037356
-1	1.2441	-5.4664	11.431	-0.042915	0.071341
-1	0.60464	-33.146	20.643	-0.19538	0.12439
-1	1.9662	15.837	-36.39	0.095948	-0.22249
-1	6.2534	24.974	34.556	0.14899	0.20606
-1	4.4481	-33.928	12.334	-0.20108	0.074468
-1	5.743	-18.608	27.847	-0.10806	0.16562
-1	1.9154	2.0513	38.077	0.012163	0.23328
-1	1.9674	4.6611	9.3595	0.036431	0.057609
-1	1.1915	-13.116	-17.118	-0.47659	-0.58291
-1	0.69441	34.201	12.109	0.20499	0.064857
-1	0.7528	-13.32	9.5185	0.023271	-0.6209
-1	0.48754	2.723	38.842	0.015723	0.24006
-1	0.59094	30.058	-21.245	0.1827	-0.13
-1	3.1265	6.2431	-35.609	0.035899	-0.21125
-1	1.5393	-8.703	-12.44	-0.058209	-0.08319
-1	1.3171	-7.3274	-22.696	-0.051679	-0.13933
-1	4.8972	17.119	-15.95	0.10123	-0.095638
-1	0.51349	-25.725	3.451	-0.16066	0.023429
-1	4.412	-6.5391	38.846	-0.044182	0.22975
-1	0.399	21.714	-10.16	0.13361	-0.062715
-1	0.95525	-23.703	-34.452	-0.12639	-0.20985
-1	0.28947	-4.6572	23.36	0.26965	-0.29886
1	2.0347	5.4991	-25.23	0.036899	-0.15505
-1	1.3533	-24.321	-7.1559	-0.1508	-0.046935
-1	0.40721	26.156	51.419	0.021398	0.8974
-1	1.4438	-1.8456	-2.3074	0.3038	0.29022
-1	0.39784	5.0085	-12.367	0.035237	-0.079867
-1	2.3721	37.913	-2.1387	0.22541	-0.0082191
-1	2.1499	-3.2276	31.24	-0.065804	0.17441
-1	0.41941	13.505	-10.343	-0.17865	0.61604
-1	1.6393	31.931	3.6608	0.19363	0.18437
-1	2.2386	11.441	-4.4633	0.071928	-0.031631
-1	2.8901	-4.7502	33.123	-0.03045	0.20103
-1	5.1348	-17.502	-17.316	-0.11531	-0.10625
-1	2.6026	12.791	12.982	0.078213	0.06909
-1	0.65913	37.105	-11.491	0.21925	-0.070146
-1	0.47447	-34.067	3.0343	-0.20143	0.024039
-1	3.7705	-18.607	5.4459	-0.11107	0.02851
-1	1.6462	33.527	20.783	0.20396	0.12977
-1	5.4631	20.209	23.31	0.10756	0.13883
-1	0.2388	-21.869	3.5896	0.2455	-0.71855
-1	1.8808	14.876	26.483	0.084655	0.16845
-1	0.59041	4.6694	25.543	0.027402	0.15823
-1	4.4969	-24.007	6.8064	-0.14146	0.045032
-1	2.8222	5.33	-4.758	0.029855	-0.030306
-1	0.3105	-28.581	-0.9883	-0.16839	-0.0029263
-1	0.39253	-5.9524	-16.737	-0.03755	-0.10699
-1	1.9589	20.867	-15.121	0.13398	-0.094939
-1	4.0475	-28.071	-14.039	-0.17643	-0.074269
-1	1.7752	-10.205	29.661	-0.058814	0.18008
-1	0.44723	-13.658	-11.072	-0.01524	-0.066602
-1	0.35339	-33.325	13.163	-0.20411	0.085206
-1	1.5078	-26.31	11.898	-0.16318	0.071034
-1	0.83877	41.633	-4.978	0.24757	-0.032862
-1	0.53967	10.419	-16.308	0.066927	-0.086527
-1	2.9603	13.945	-30.941	0.082596	-0.19226
-1	2.4313	2.5965	-11.653	0.014527	-0.070401
-1	1.1537	3.8257	-28.701	0.024383	-0.17199
-1	0.66526	-8.5889	-40.862	-0.052571	-0.2461
-1	0.15601	16.956	-24.154	0.13156	-0.15289
-1	3.6935	-20.16	-7.3739	-0.11505	-0.050576
-1	2.742	-9.5643	33.476	-0.057258	0.20567
-1	0.21531	-22.193	18.695	-0.13123	0.11853
-1	0.64713	-42.192	-2.1818	-0.25316	-0.010162
-1	0.26182	1.8952	-3.1795	0.47582	-0.42445
-1	0.61892	0.97575	-22.009	-0.0015478	-0.1415
-1	0.61607	14.324	21.334	0.091329	0.13093
-1	0.65473	-29.085	2.4105	-0.42094	0.090926
-2	1.33	-34.457	8.3498	-0.11775	0.23603
-1	0.3775	-14.469	-20.375	-0.09099	-0.11552
-1	1.4632	15.91	18.903	0.097707	0.11613
-1	0.56294	-32.92	11.14	-0.20009	0.05917
-1	0.48081	10.156	29.941	0.77066	0.48631
-1	0.82845	-11.206	-35.272	-0.077672	-0.2119
-1	0.554	-32.476	32.793	-0.15059	0.64556
-1	0.38476	-5.7388	-25.775	-0.035192	-0.16475
-1	4.3818	-32.42	17.813	-0.19002	0.11172
-1	0.59381	4.2015	-16.96	0.032449	-0.10454
-1	0.91069	-20.421	12.718	-0.12114	0.073177
-1	2.712	-35.48	-25.783	-0.21504	-0.16173
-1	2.0889	-1.7126	24.702	-0.0035235	0.15589
-1	0.30324	7.7452	-32.016	0.046892	-0.19588
-1	1.3481	-13.766	-36.488	-0.088069	-0.22109
-1	0.31418	25.061	-16.645	0.15388	-0.10364
-1	0.828	-10.822	-15.455	-0.061152	-0.08359
-1	1.6934	6.9466	19.181	0.21053	0.013413
-1	0.54908	46.211	-9.5406	0.42568	-0.060784
-1	1.1636	2.8167	7.1374	0.018767	0.043058
-1	1.691	5.5241	-40.978	0.03988	-0.23426
-1	0.35767	27.931	-19.086	0.17439	-0.12048
-1	0.27353	-7.0891	-29.646	-0.22087	-0.38558
-1	0.77884	8.3768	-22.845	0.27941	-0.081008
-1	1.6521	-30.531	6.8726	-0.18218	0.044504
-1	0.98911	26.004	-15.376	0.1573	-0.08644
-1	2.4147	-23.503	-11.813	-0.14388	-0.0672
-1	0.91104	-24.131	-26.832	-0.13996	-0.14783
1	0.98835	4.3059	-44.87	0.043453	-0.4155
-1	0.14647	8.3423	31.27	0.77457	-0.52179
-1	0.67822	-23.012	-6.1722	-0.16175	-0.043153
-1	4.6919	-0.37513	-26.658	-0.0030443	-0.16735
-1	0.61679	-36.724	15.354	-0.22741	0.098943
-1	1.5421	-17.229	17.999	-0.10657	0.10982
-1	0.73921	57.509	-59.307	0.17184	-0.24466
-1	1.9606	-9.319	-11.847	-0.058157	-0.06509
-1	4.3015	18.973	27.635	0.12052	0.17044
-1	1.2814	-2.6225	2.7406	-0.02102	0.022112
-1	2.4145	-16.941	-25.444	-0.10548	-0.15404
-1	1.6921	-17.784	34.522	-0.10455	0.19972
-1	0.52418	21.413	7.6732	0.13632	0.049482
-1	3.7923	10.389	16.611	0.067558	0.10145
-1	0.50914	-37.725	-3.8049	0.12122	0.084062
-1	4.8506	11.696	-16.851	0.066535	-0.10288
-1	0.41693	-20.683	-27.033	0.79007	-0.24684
-1	4.4654	-27.87	27.506	-0.17572	0.17252
-1	0.50477	23.097	3.6796	0.13171	0.023095
-1	5.1618	21.622	17.794	0.12889	0.11663
-1	0.66824	-9.3508	-19.881	-0.058926	-0.12036
-1	5.9002	-29.843	14.037	-0.17372	0.085822
-1	0.87859	-5.2822	24.253	-0.034464	0.14456
-1	4.9035	-13.779	26.826	-0.13761	0.11998
-1	0.78428	-14.939	34.062	-0.087551	0.20411
-1	0.59288	-20.642	16.269	-0.1243	0.09659
-1	4.8101	-4.774	23.21	-0.029432	0.14645
-1	1.0177	32.738	23.992	0.33321	0.11791
-1	0.24259	12.904	39.658	0.34483	0.27566
-1	0.1473	5.157	-36.802	0.022699	-0.22794
-1	3.4978	38.666	-5.4886	0.23701	-0.034521
-1	0.34095	-5.6087	17.37	-0.22622	0.26625
-1	0.54743	-17.337	23.279	-0.10383	0.14722
-1	0.50298	-24.794	7.562	-0.15294	0.041719
-1	1.3149	-11.425	23.342	-0.072778	0.15183
-1	4.1652	-18.896	-9.7783	-0.11713	-0.061374
-1	0.73168	-4.4907	-1.515	-0.13012	0.23273
-1	0.73782	-14.61	14.407	-0.26527	-0.18233
-1	0.373	5.4631	-24.198	0.023026	-0.15205
-1	0.71017	-37.321	18.878	-0.83064	0.31145
-1	2.6646	-10.091	16.051	-0.071987	0.10032
-1	1.9746	3.3556	-40.519	0.026212	-0.24324
-1	1.766	-35.842	1.9177	-0.2196	0.011099
-1	0.55192	3.3659	-1.7042	0.018518	-0.012077
-1	1.7986	37.136	7.9586	0.22074	0.040521
-1	0.46873	-26.226	-21.43	-0.15583	-0.15142
-1	0.88348	17.558	39.076	0.085715	0.26325
-1	0.37319	1.3629	-42.503	0.0091633	-0.26379
-1	3.6099	10.841	18.157	0.056796	0.1097
-1	0.28409	-16.234	-1.595	0.13169	0.029192
1	0.31534	5.6017	-31.341	0.81097	-0.27392
-1	1.1845	23.113	-17.409	0.14116	-0.10486
-1	0.34916	4.7121	1.5215	-0.17116	-0.11663
-1	0.79366	-1.8654	4.9103	0.38978	0.21196
-1	0.27779	-19.514	8.8485	-0.11492	-0.20961
-1	0.511	-6.2529	-34.876	-0.23105	-0.43868
-1	0.39696	25.16	-13.897	0.18552	-0.095482
-1	0.81721	13.394	28.517	0.085995	0.1719
-1	0.87622	-34.42	17.005	-0.21053	0.097414
-1	1.3885	4.9057	-37.143	0.035036	-0.2209
-1	0.45822	8.5789	-36.556	0.050956	-0.22122
-1	3.6367	5.1422	-19.023	0.21476	-0.073348
-1	0.71929	6.2254	-34.252	0.031322	-0.21022
-1	0.46484	-27.381	-4.6874	-0.16479	-0.022308
-1	1.5743	27.691	-31.8	0.16914	-0.19257
-1	0.48585	-12.357	52.665	-0.36398	0.45196
-1	4.6733	-10.817	7.7927	-0.06604	0.042935
-1	0.28605	7.385	-31.546	0.044481	-0.19707
-1	2.7452	-22.361	-4.221	-0.13847	-0.021772
-1	2.1075	-9.5272	10.158	-0.054737	0.062877
-1	2.9527	12.011	-29.861	0.074156	-0.17469
-1	1.0414	-0.36689	-41.542	-0.0054062	-0.2475
-1	0.38161	-26.692	-17.734	-0.16347	-0.10164
-1	1.7103	12.788	22.255	0.076292	0.14541
-1	0.14722	2.7747	-31.037	0.24381	-0.83853
-1	0.2058	-14.626	-26.516	-0.085104	-0.19095
-1	1.1197	-16.791	-30.197	-0.10547	-0.18376
-1	0.36043	31.278	-25.983	0.19165	-0.1586
-1	0.62034	-8.8003	33.883	-0.10827	0.28109
-1	0.86597	40.444	6.627	0.2536	0.038649
-1	0.37821	-28.877	-8.2729	-0.18036	-0.046081
-1	1.1521	7.9644	35.018	0.052302	0.21509
-1	5.2926	25.338	30.372	0.15447	0.188
-1	0.19876	-8.5938	22.564	-0.098191	0.13522
-1	2.0696	17.774	-29.426	0.10484	-0.17754
-1	3.1459	29.302	-20.271	0.085122	0.14627
-1	2.7783	19.64	5.206	0.11573	0.038707
-1	4.7231	-24.502	19.063	-0.14581	0.11424
-1	0.20166	-0.18489	-11.877	0.45174	0.20455
-1	0.77893	-18.003	-11.923	-0.10534	-0.060947
-1	1.7089	-22.212	-27.888	-0.13303	-0.17014
-1	0.26608	-28.248	23.879	-0.16776	0.15472
-1	0.93531	-32.893	8.3769	-0.20845	0.048722
-1	1.375	25.99	-15.125	0.15747	-0.09909
-1	4.796	29.378	-23.772	0.18156	-0.14293
-1	2.999	23.675	28.187	0.13862	0.17286
-1	1.7828	17.251	16.362	0.10661	0.094638
-1	0.18209	19.882	14.659	0.356	0.76345
-1	0.511	-25.062	23.114	-0.61155	0.28796
1	0.2815	-0.75605	25.895	0.88505	0.28135
-1	0.87225	-23.241	20.527	-0.14032	0.12348
-1	0.35624	41.529	-12.009	0.25778	-0.11349
-1	0.32473	11.779	10.075	0.41247	0.85188
-1	0.22879	-28.783	-0.31859	-0.17667	0.0012855
-1	0.31941	23.976	-29.681	-0.11292	-0.12231
-1	2.6907	39.443	6.1041	0.23513	0.037122
-1	0.15142	-9.5999	35.308	-0.058232	0.21341
-1	2.1284	15.511	32.444	0.090504	0.19497
-1	0.42621	-14.546	-33.85	-0.09552	-0.19762
-1	2.8126	-6.0979	-25.171	-0.036419	-0.14912
-1	0.63189	-22.756	-9.3005	-0.13685	-0.052858
-1	0.42397	-1.1303	19.697	-0.0075079	0.12177
-1	0.4244	19.14	8.3828	0.12058	0.056997
-1	1.4663	28.042	-14.093	0.1748	-0.088915
-1	0.44741	33.829	-12.935	0.87236	-0.29881
-1	0.75747	14.705	-17.673	0.091272	-0.098908
-1	0.22067	15.512	-14.577	0.18851	-0.55817
-1	0.55572	31.586	15.836	0.19092	0.10009
-1	0.73457	-44.297	10.778	-0.37447	0.06315
-1	0.50301	-14.958	-11.892	-0.089086	-0.064827
-1	0.91126	39.967	10.206	0.2513	0.043385
-1	0.19485	20.963	-7.574	0.15139	-0.056452
-1	0.20871	-30.537	27.618	0.33033	0.082971
-1	5.7747	-22.78	-7.6374	-0.13355	-0.051597
-1	0.25973	12.496	15.454	0.074679	0.10817
-1	1.1909	32.759	-8.2298	0.19588	-0.057827
-1	1.4517	-17.185	-14.793	-0.11131	-0.09563
-1	1.0937	32.619	16.234	0.18038	-0.038272
-1	0.48724	-4.3731	-3.4698	-0.022649	-0.02159
-1	0.88565	-17.086	-19.194	-0.10476	-0.11499
-1	2.3903	7.2733	-10.358	0.040062	-0.063302
-1	0.13495	-6.8777	20.204	-0.15461	0.59688
-1	1.0293	12.874	16.343	0.077336	0.10018
-1	0.82779	22.7	-12.292	0.12691	-0.081611
-1	0.25392	30.72	-11.644	0.21369	-0.095364
-1	1.0665	2.487	14.746	0.02037	0.091033
-1	0.3063	7.174	-33.572	-0.00099017	-0.25561
-1	0.28829	-9.5248	-1.9945	-0.33388	-0.73533
-1	0.50037	-13.962	9.4092	0.28329	0.4993
-1	0.40163	-0.092821	18.004	-0.66463	0.6883
-1	0.53877	-16.33	4.1574	-0.33322	0.7574
-1	1.8306	28.734	1.2264	0.16623	0.0083255
-1	0.23295	33.617	25.763	0.076488	0.32338
-1	0.73801	-2.0435	-6.7478	-0.0082452	-0.044829
-1	1.487	-3.851	16.837	-0.015895	0.10329
-1	0.20679	9.8522	13.884	0.054724	0.0853
-1	1.246	-28.769	2.2273	-0.17617	0.0062614
-1	1.4358	7.56	-8.7658	0.07254	-0.13956
-1	0.26272	4.7111	-26.745	-0.20295	-0.52206
-1	3.8431	-19.934	-35.955	-0.12876	-0.20943
-1	5.4794	7.5978	21.941	0.045882	0.13352
-1	1.3602	-4.4674	-32.914	-0.026506	-0.20309
-1	0.24092	18.141	-9.7398	0.11233	-0.066826
-1	1.0292	-22.333	-35.076	-0.14127	-0.20976
-1	0.42459	-4.2191	-15.484	-0.20408	0.46057
1	1.7109	3.2632	-26.709	0.32757	0.045088
-1	1.0747	6.3999	19.887	0.00042378	0.07626
-1	2.9295	-25.511	20.961	-0.15455	0.12901
-1	0.76948	10.505	-14.661	0.06525	-0.088774
-1	2.7864	-3.9384	-33.258	-0.021449	-0.19841
-1	3.161	-30.453	-15.115	-0.18862	-0.089271
-1	0.21101	-14.956	12.086	-0.077879	0.056346
-1	3.1459	41.344	0.4509	0.24293	0.0025965
-1	0.48831	13.545	-2.5474	0.064861	-0.68109
-1	1.7572	16.858	9.9229	0.10173	0.066455
-1	0.28227	10.342	-40.298	0.045636	-0.25378
-1	0.66459	-13.105	12.478	-0.08864	0.08577
-1	2.3052	25.924	11.379	0.16033	0.067329
-1	1.4462	10.857	0.45829	0.060196	0.0022093
-1	0.582	1.7075	-7.3895	0.073198	-0.024817
-1	2.7542	24.548	6.8546	0.14678	0.037517
-1	0.36808	-23.663	29.362	-0.1458	0.1765
-1	1.7289	-34.62	-0.65957	-0.21555	-0.011248
-1	2.7851	6.8372	2.3181	0.041297	0.015144
-1	0.2631	-7.1893	32.412	-0.044488	0.19435
-1	5.259	-30.804	-18.676	-0.18982	-0.11248
-1	0.2307	-27.764	3.6756	-0.62448	0.38618
-1	0.82467	-64.478	-37.746	-0.52969	-0.47399
-1	0.32322	-32.403	22.853	0.014308	0.23638
-1	2.9666	-19.347	3.2719	-0.11298	0.035989
-1	0.82621	-4.5272	8.2562	0.27668	-0.42027
-1	0.50971	2.4911	37.561	0.016567	0.22345
-1	0.18456	9.2452	26.698	0.052134	0.21653
-1	4.5617	5.6198	36.767	0.043546	0.21775
-1	3.0361	35.951	8.6689	0.20963	0.051396
-1	0.47293	-26.862	-19.058	-0.17108	-0.12986
-1	3.699	-3.9349	38.626	-0.023092	0.23544
-1	1.0259	36.699	20.843	0.15445	0.2763
-1	0.43236	-6.056	34.65	-0.030872	0.2105
-1	0.7725	-2.4368	-44.326	-0.019074	-0.30471
-1	0.19779	21.883	25.346	-0.060792	0.46135
-1	0.93751	-11.916	-33.367	-0.066314	-0.28809
-1	0.59407	-44.794	27.695	-0.83381	0.1951
-1	1.4202	8.849	-20.223	0.048716	-0.12348
-1	0.66712	-35.563	18.453	-0.21628	0.10599
-1	0.27639	7.8116	-2.5864	-0.3821	-0.027424
-1	1.7331	-7.6938	40.282	0.2426	0.23642
-1	1.1588	38.937	2.3693	0.23748	0.012031
-1	0.69793	42.47	14.057	0.29975	-0.0061608
-1	0.52851	34.986	4.1737	0.77029	-0.31003
-1	0.96962	-13.648	-30.993	-0.077403	-0.19356
-1	0.56363	2.4726	42.904	0.0047693	0.28393
-1	0.29881	-9.8069	-23.5	-0.051704	-0.18812
-1	0.52878	19.39	-21.345	-0.68054	0.040007
-1	5.1578	-11.145	15.456	-0.06417	0.09895
-1	1.3984	27.724	-15.666	0.086193	-0.20469
-1	1.1294	13.858	34.541	0.083478	0.21018
-1	1.6723	0.93976	-7.3031	-0.24635	-0.31554
-1	0.54725	6.424	7.4949	0.048671	0.028684
-1	0.62095	-16.141	-8.2239	0.13816	0.61907
-1	3.7898	25.455	12.503	0.16027	0.069505
-1	0.22997	32.989	4.2543	0.20267	0.021006
-1	2.3894	36.626	15.379	0.22488	0.087671
-1	1.2364	-20.278	-36.476	-0.11812	-0.21691
-1	0.26921	9.2295	-35.059	0.78648	-0.08314
-1	1.3204	39.841	-11.503	0.24125	-0.068858
-1	0.2826	-35.404	65.12	-0.54391	0.51815
-1	4.1724	14.052	-24.503	0.077749	-0.15243
-1	0.59614	2.1052	15.51	-0.50118	-0.51285
-1	0.89631	-6.6193	-31.956	-0.031832	-0.17366
-1	3.4432	29.052	-26.078	0.18106	-0.15295
-1	2.4577	30.895	-4.9725	0.19838	-0.026514
-1	1.2637	-33.888	2.7586	-0.2001	0.013151
-1	0.49496	32.741	1.9779	0.20261	0.0029635
-1	0.42218	-18.484	-18.915	-0.11761	-0.10697
-1	0.67936	15.01	-5.8297	0.09538	-0.032795
-1	0.58616	-20.355	-36.672	-0.23581	-0.24804
-1	0.32778	12.571	-27.223	0.080551	-0.16234
-1	3.5307	8.6012	22.483	0.048375	0.13592
-1	0.79204	-24.438	4.6375	-0.15195	0.034444
-1	0.40251	-15.89	22.233	-0.50817	0.1894
-1	0.89014	18.029	-16.274	0.81804	-0.10543
-1	2.6483	-13.568	-38.611	-0.082482	-0.23517
-1	0.41012	-3.664	-16.886	-0.42883	-0.20796
-1	3.1193	-28.156	29.28	-0.16575	0.18154
-1	2.944	29.606	-9.7071	0.17761	-0.068955
-1	0.64964	-5.672	-30.511	0.0031771	-0.74637
-1	2.2635	1.2765	36.161	0.011364	0.21291
-1	1.1106	12.943	-8.2634	0.17441	0.026414
-1	0.33384	-11.887	53.818	-0.62786	0.61927
-1	0.47023	24.246	-3.8164	0.14959	-0.02503
-1	0.14351	22.215	25.76	0.13882	0.19524
-1	0.66394	43.99	-0.38649	0.58983	0.39192
-1	0.25901	6.4022	-18.212	0.039265	-0.11285
-1	0.97394	-1.3097	-17.506	-0.0043236	-0.11096
-1	1.0355	39.664	2.7597	0.24008	0.026488
-1	0.36314	-35.322	-14.999	-0.20897	-0.085994
-1	3.2646	-15.079	36.028	-0.081462	0.22259
-1	1.1659	-11.899	21.861	-0.074949	0.12974
-1	2.1324	-0.097482	-4.747	-0.39076	-0.085639
-1	4.0342	15.405	-30.922	0.10256	-0.18535
-1	1.5957	7.9281	26.61	0.057187	0.1604
-1	0.26994	-21.374	15.618	-0.12566	0.1003
-1	2.07	-22.407	31.092	-0.1343	0.18662
-1	0.52885	-68.637	1.4487	-0.94909	0.026406
-1	1.7906	-18.892	-6.4292	-0.11718	-0.042116
-1	0.8673	-44.545	14.358	-0.49528	0.74078
-1	3.0314	-26.142	-19.051	-0.15343	-0.11709
-1	2.0917	-30.719	27.694	-0.17873	0.16246
-1	0.22518	-47.697	2.9623	-0.9016	0.0081476
-1	0.51825	-18.162	-2.5825	0.26031	-0.44668
-1	0.33772	-21.713	-29.509	-0.3369	-0.78433
-1	0.27008	-24.688	0.79925	0.42573	0.31969
-1	1.0536	-45.382	-1.2436	-0.32723	0.039489
-1	0.35902	-13.687	-2.3802	0.62795	-0.38714
-1	0.4814	-14.743	38.682	-0.092825	0.23694
-1	0.56684	-0.77023	-42.06	0.67442	-0.45671
-1	2.4554	-34.146	-13.448	-0.20386	-0.082467
-1	4.0223	-4.8545	-38.983	-0.033236	-0.23902
-1	0.3081	38.589	-3.0503	0.22521	-0.0261
-2	0.13843	13.769	-6.8621	-0.085957	0.76171
-1	0.38789	5.522	22.163	0.020342	0.13953
-1	2.7237	13.8	9.0186	-0.12931	-0.25499
-1	2.4911	-7.043	-25.844	-0.045326	-0.15612
-1	0.82078	-0.34906	5.5518	0.26734	0.37384
-1	0.73423	-16.543	32.899	0.14363	0.0045774
-1	0.46625	12.924	-40.954	-0.24941	-0.57156
-1	0.61981	-27.359	0.96043	-0.16632	0.25626
-1	0.29044	15.19	-0.92165	0.084543	0.0019051
1	3.7001	8.8909	34.499	0.046412	0.21541
-1	0.67572	-23.965	-0.91599	-0.11433	-0.043987
-1	0.54202	45.31	-17.001	0.35365	-0.16701
-1	2.6997	0.2022	-40.262	0.0082143	-0.2392
-1	0.84745	-21.332	-14.998	-0.12622	-0.095675
-1	2.5927	-10.955	20.535	-0.070526	0.12902
-1	1.0584	-12.367	-2.6619	-0.076528	-0.014851
-1	0.68892	-26.456	-13.305	-0.16553	-0.080815
-1	4.2182	-9.923	41.831	-0.062095	0.25361
-1	0.40518	-3.1516	-29.852	-0.38537	-0.5523
-1	1.3801	-1.2588	-24.576	-0.013919	-0.15422
-1	0.97293	-23.81	-8.493	-0.35883	-0.16625
-1	2.1325	0.53892	33.069	0.00062295	0.20198
-1	2.072	-23.796	-3.7547	-0.14803	-0.023505
-1	1.7124	3.2489	13.962	0.22046	0.16295
-1	0.77201	-7.9737	-36.785	-0.052491	-0.22558
-1	4.5728	-11.698	-7.7787	-0.082352	-0.043376
-1	0.33579	27.891	-22.44	0.18008	-0.12133
-1	0.7792	39.833	13.324	0.23067	0.078886
-1	0.41723	-28.923	-13.527	-0.17786	-0.084167
-1	0.35948	21.278	-7.0514	-0.93928	0.23557
-1	0.62015	-27.018	11.068	-0.1084	-0.43288
-1	0.3368	-19.077	1.5511	-0.126	0.0050907
-1	0.888	-3.499	28.708	-0.020756	0.1812
-1	2.3862	-25.746	11.535	-0.15883	0.066785
-1	1.8948	-11.337	40.541	-0.072941	0.24627
-1	1.8003	-20.313	-5.9551	-0.12054	-0.041257
-1	0.65922	-12.599	-13.226	-0.079998	-0.073093
-1	0.59803	32.455	25.991	0.56445	0.033698
-1	0.36598	-49.137	64.471	-0.76554	0.63942
1	0.24099	20.035	3.6108	0.10797	-0.49719
-1	0.80643	-5.532	-21.775	-0.24578	-0.48695
-1	2.482	8.9893	34.758	0.060945	0.22417
-1	1.5716	27.647	16.184	0.15707	0.10529
-1	0.36797	-17.631	-2.6621	-0.10979	-0.024431
-1	0.5367	24.872	21.216	0.15409	0.12901
-1	2.7115	-31.786	17.424	-0.19376	0.10237
-1	2.7044	-7.2513	-15.328	-0.081751	0.050715
-1	2.6704	0.54104	-35.811	0.0068227	-0.21117
-1	0.1659	-38.429	7.1855	-0.22917	0.043881
-1	0.44742	12.935	-13.712	-0.30178	0.8591
1	0.37864	9.9824	-23.232	0.065193	-0.14464
-1	0.12087	-17.782	-35.14	0.35336	0.069744
-1	0.81728	2.1592	19.135	0.81078	-0.074607
-1	1.7944	-8.4177	31.877	-0.047776	0.2018
-1	4.6391	-25.979	-30.167	-0.15947	-0.17914
-1	0.23084	20.863	10.524	0.1726	0.043274
-1	0.93667	-5.7545	31.463	-0.030428	0.19108
-1	1.4044	16.374	-10.751	-0.25511	0.2377
-1	1.1833	-28.267	-12.116	-0.17616	-0.071622
1	0.245	12.163	3.7275	-0.23413	-0.54985
-1	0.53436	-38.442	-20.944	-0.035891	-0.35488
-1	0.24403	25.374	26.381	0.22633	0.93365
-1	1.5819	18.447	13.511	0.11333	0.072984
-1	0.37398	-21.864	25.604	-0.12189	0.15215
-1	5.5718	-22.188	-8.7056	-0.14109	-0.055964
-1	0.49861	-11.561	18.395	-0.076615	0.11643
-1	0.45834	-30.893	27.892	-0.18569	0.16032
-1	1.7642	21.321	-36.84	0.13441	-0.22636
-1	1.2914	-41.11	0.32256	-0.24538	0.0099906
-1	0.20667	-11.493	-35.587	-0.046709	-0.25746
-1	0.93947	29.389	-15.795	0.18518	-0.093378
-1	0.69871	-20.787	1.8078	-0.24608	-0.52562
-1	0.82795	-28.028	-10.223	-0.173	-0.060377
-1	0.51375	-21.015	-9.4507	-0.12535	-0.053818
-1	1.6677	-22.795	24.069	0.31437	0.034067
-1	0.99231	-18.891	-10.347	-0.72185	0.36742
-1	0.64263	-24.081	-4.6553	-0.15168	-0.028634
-1	0.60093	-39.808	0.50139	-0.23776	0.0041899
-1	2.9019	14.401	29.093	-0.03668	0.23951
-1	0.63899	37.792	-7.6998	0.22562	-0.040459
-1	0.37496	2.7238	-45.107	0.29497	-0.84985
-1	0.48475	25.032	12.597	0.15609	0.079769
-1	0.51129	-0.10104	-23.362	0.00047902	-0.14647
-1	0.6494	-9.6861	-38.659	0.55261	-0.73746
2	1.182	-13.94	-38.626	0.044361	-0.89654
-1	0.67127	11.126	22.105	0.059382	0.14463
-1	0.53356	6.1693	-44.068	-0.027351	-0.31529
-1	2.2772	-27.439	11.678	-0.17196	0.075726
-1	0.96184	0.4748	28.216	-0.033768	0.14946
-2	3.7146	28.667	30.889	-0.059203	0.38508
-1	0.37645	-46.669	-28.742	-0.46537	-0.20675
-1	2.5452	-3.0626	13.87	-0.016444	0.082246
-1	0.34699	10.542	8.0179	0.046137	0.16759
-1	0.57364	2.5983	-25.774	0.019844	-0.16597
-1	2.723	20.784	25.295	0.12603	0.16024
-1	1.3919	26.776	-10.469	0.1742	-0.038878
-1	1.5596	-0.74269	-25.739	-0.0061393	-0.15172
-1	1.0272	-16.618	5.4175	-0.093088	0.036448
-1	0.66027	34.369	12.212	0.18871	0.13734
-1	0.60761	-21.498	-25.308	-0.12554	-0.15944
-1	0.28215	22.311	-32.671	0.13314	-0.206
-1	0.62704	33.237	18.471	0.19403	0.11316
-1	1.9838	-24.72	-21.66	0.2021	-0.018051
-1	1.0181	-8.1815	-21.947	-0.053565	-0.22326
-1	0.40607	38.477	6.3495	0.23418	0.036999
-1	3.243	-23.608	17.119	-0.13544	0.11412
-1	5.8682	3.1566	0.20149	0.013761	0.0094363
-1	1.0999	20.328	-33.617	0.12689	-0.20841
-1	0.39797	1.21	-18.169	0.021095	-0.11914
-1	0.82139	-19.196	-11.905	-0.1132	-0.072631
-1	0.72688	-7.1836	33.044	-0.048183	0.201
-1	0.511	9.3875	23.879	0.29602	0.45009
-1	1.5731	18.667	2.4524	0.11635	0.021709
-1	4.1181	-23.028	-35.817	-0.14311	-0.22082
-1	0.511	-4.2577	-32.714	0.42939	-0.71348
-1	0.50446	-33.713	0.83702	-0.19982	0.0095046
-1	1.1323	-17.955	11.603	-0.43584	0.59703
-1	0.93353	31.706	-14.136	0.19492	-0.090054
-1	0.87794	-25.542	-8.6324	-0.17258	-0.0628
-1	1.3312	24.593	-2.7094	0.15201	-0.017314
-1	0.099175	-30.709	-6.1717	-0.45679	0.15047
-1	0.64435	-33.176	15.76	-0.20466	0.099882
-1	0.17305	22.461	11.275	0.13476	0.08132
-1	0.86108	-1.5368	-16.513	-0.041116	-0.88002
-1	1.5881	-22.995	10.152	-0.13353	0.061589
-1	0.19289	18.403	-6.2493	0.43407	-0.75995
-1	1.1194	12.268	10.89	0.073109	0.075994
-1	2.3993	-32.301	-23.127	-0.1971	-0.13041
-1	0.4466	-20.574	-2.0524	-0.48158	0.079494
-1	0.23181	24.638	-9.2606	-0.36764	-0.85944
-1	3.7579	-2.2856	-23.554	-0.023716	-0.13959
-1	0.2233	-4.2881	-28.001	-0.034225	-0.17259
-1	0.54483	-39.6	2.2424	-0.2429	0.02012
1	0.84329	-16.398	-11.473	-0.10508	-0.064368
-1	1.529	31.108	-14.791	0.18477	-0.094263
-1	0.9121	25.621	-21.247	0.15358	-0.12284
-1	0.54629	-3.5439	-33.436	0.029964	0.39182
-1	2.6548	-31.754	15.287	-0.19594	0.095973
-1	0.5514	6.3289	29.11	0.042451	0.17613
-1	1.3827	-5.1583	1.1974	-0.049714	0.10681
1	1.3978	18.869	2.0912	0.11825	0.024583
-1	0.55326	21.487	-14.71	0.12664	-0.099198
-1	3.7225	-20.835	-33.168	-0.12805	-0.20362
-1	0.67708	-2.0339	-40.094	0.18519	0.23054
-1	3.8659	-6.7111	10.322	-0.043154	0.061763
-2	1.0143	10.063	-9.004	-0.70856	-0.15942
-1	2.0763	19.493	-36.038	0.11266	-0.22328
-1	4.8292	32.03	27.378	0.18858	0.17059
-1	3.4149	-23.153	30.865	-0.13782	0.18121
-1	1.1765	22.411	-5.9518	0.12922	-0.039299
-1	0.33443	-0.013537	-19.467	0.42051	0.040738
-1	0.16373	-16.306	-23.686	-0.59942	-0.57385
-1	0.50511	-20.792	27.353	-0.13635	0.15518
-1	1.0387	-2.3875	36.361	-0.024054	0.21823
-1	4.6585	35.31	-20.203	0.20666	-0.12761
-1	1.8641	4.6751	4.9936	0.030963	0.020088
-1	1.6775	-42.216	-3.5838	-0.2512	-0.017989
-1	0.22855	-21.119	33.496	-0.12731	0.20448
-1	0.76244	16.538	-2.9812	0.097934	-0.018999
-1	0.349	-65.184	-7.6405	-0.97953	0.0032639
-1	4.4425	2.4442	25.239	0.02665	0.14851
-1	0.46611	9.5276	-68.269	0.16905	-0.93881
-1	0.447	-17.256	-49.035	-0.2145	-0.77966
-1	0.29537	3.5352	25.309	-0.23084	-0.25087
-1	0.14008	-24.24	27.099	-0.14708	0.16657
1	0.70678	19.237	18.106	0.12639	0.10944
-1	1.276	-18.763	20.34	-0.11476	0.12635
-1	0.76155	9.7909	31.293	0.064837	0.19029
-1	1.5481	-8.1763	-13.832	-0.37542	-0.42466
-1	1.5303	-36.312	8.7698	-0.21514	0.045337
-1	1.5789	-25.233	35.552	-0.16523	0.21083
1	0.52967	-32.994	-19.412	-0.21337	-0.12144
-1	1.8266	-40.557	-11.213	-0.24853	-0.073634
-1	1.6172	-26.087	2.9766	-0.17061	0.02628
-1	0.56674	-39.951	11.022	-0.2855	0.046865
-1	0.54074	22.841	4.2633	0.14774	0.033531
-1	2.1549	1.1879	26.49	0.0069649	0.17183
-1	3.8089	5.7697	-16.431	0.03193	-0.10277
-1	1.9461	14.28	38.833	0.083107	0.22871
-1	0.17657	60.116	-2.7066	0.17183	0.37435
-1	0.29663	-19.27	31.172	-0.11598	0.18532
-1	0.30998	22.842	32.658	0.13843	0.19397
-1	0.66265	9.8098	25.436	-0.54557	0.47991
-1	0.22933	14.809	-15.044	-0.20294	0.67646
-1	2.2635	21.195	5.9138	0.13367	0.035307
-1	3.8875	-21.413	-21.423	-0.12546	-0.13668
-1	0.13587	7.533	29.885	0.029768	0.86319
-1	0.47457	-33.798	-15.246	-0.1958	-0.096223
-1	0.37025	7.436	30.209	-0.71505	-0.039925
-1	0.75961	-9.9015	-21.284	-0.056717	-0.13304
-1	0.22777	24.491	-4.4534	0.85783	0.065685
-1	0.42688	-24.885	7.4158	-0.1522	0.045281
-1	0.65627	29.026	20.097	0.17601	0.11949
-1	1.6481	-30.384	26.707	-0.18178	0.15481
-1	0.73302	-19.751	36.867	-0.44564	0.82628
1	0.40606	-12.225	21.73	-0.074379	-0.050725
-1	0.82056	13.776	23.553	0.080609	0.1418
-1	0.55977	34.204	19.17	0.20778	0.11292
-1	2.4241	-10.118	18.165	-0.058819	0.12351
-1	2.6264	-3.1505	-30.047	-0.015725	-0.19277
-1	1.6099	-8.4358	-17.275	-0.050293	-0.098764
-1	1.3667	2.477	17.73	0.011782	0.11578
-1	2.9813	-26.326	23.82	-0.16398	0.13901
-1	1.059	32.406	-12.875	0.24665	-0.2304
-1	1.2912	0.35471	25.481	0.0034735	0.16069
-1	0.60956	-4.3927	-53.03	-0.25215	-0.8578
-1	1.1604	17.372	-8.7533	0.11075	-0.048145
-1	1.0966	22.912	-29.706	0.13594	-0.18612
-1	1.1424	-14.053	7.3943	-0.46571	-0.23537
-1	0.53146	-17.614	-13.867	-0.15972	-0.13925
-1	0.25676	3.8893	-27.385	0.37701	-0.094479
-1	0.511	-30.1	7.2153	-0.18935	0.040856
-1	0.1068	60.636	-7.4096	0.14191	0.10531
-1	1.1083	-5.6747	-23.55	-0.030706	-0.1371
-1	0.39425	-32.677	-22.193	-0.20133	-0.13366
-1	2.4367	1.9927	-35.25	0.012533	-0.22059
-1	1.8992	21.16	-6.0786	0.1223	-0.04105
-1	1.2152	-27.43	17.811	-0.17033	0.10951
-1	0.70557	44.248	14.071	0.35367	0.20776
-1	1.703	0.91132	-37.323	0.011313	-0.22323
-1	5.1108	6.2479	-27.122	0.041523	-0.16547
-1	0.86613	-48.98	1.8135	-0.43692	0.42119
-1	2.8079	27.895	-16.571	0.17596	-0.09718
-1	3.8385	-12.3	-0.98095	-0.074787	-0.0059854
1	0.35017	-11.779	14.987	-0.67898	0.40668
-1	1.603	-13.322	-34.254	-0.074594	-0.20792
-1	0.42066	-23.002	-10.658	-0.15464	-0.063575
-1	0.39137	17.474	29.575	0.1169	0.18397
-1	0.19439	-16.609	-7.7612	0.035685	0.97649
-1	5.2393	7.2366	-21.907	0.041268	-0.13901
-1	0.43825	-37.627	6.3696	-0.2335	0.03385
-1	0.80228	22.646	2.6882	0.11791	-0.49758
1	0.48577	20.319	18.447	0.12199	0.1123
-1	3.3579	0.1475	-20.396	-0.0015724	-0.13269
-1	0.48384	49.62	30.645	0.35902	0.52859
-1	0.44984	-20.38	-27.472	-0.12467	-0.16667
-1	0.55532	-6.3806	-14.165	-0.049535	-0.09185
-1	1.1907	33.58	16.581	0.20509	0.095517
-1	0.28046	16.895	34.164	0.099648	0.25112
-1	1.2611	32.246	-24.999	0.19223	-0.14498
-1	0.40617	-22.392	34.52	-0.13675	0.20684
-1	1.7542	-3.5051	-7.4135	-0.023571	-0.040175
-1	1.4769	28.951	-24.395	0.16943	-0.146
-1	0.58133	24.841	5.6882	0.45907	-0.47895
-1	0.89939	-16.151	-39.736	-0.28089	-0.80584
-1	1.1831	-3.6767	9.1071	0.025281	0.0086191
-1	2.0383	-14.553	-32.155	-0.092255	-0.19945
-1	0.93425	-18.258	-25	-0.020763	-0.21542
-1	0.18259	17.448	36.408	0.10115	0.21577
-1	0.511	-58.87	1.2257	-0.74201	-0.34453
-1	1.0419	24.668	33.332	0.21108	0.32984
-1	0.28572	14.642	-35.231	0.087027	-0.21602
1	0.81508	21.348	30.139	0.23793	0.25049
-1	1.8444	-8.7404	-38.673	-0.05365	-0.22887
-1	1.4815	9.1145	-15.63	0.053666	-0.096343
-1	0.61556	-39.335	-6.8721	-0.30922	-0.016079
-1	0.66001	-14.86	35.329	-0.16793	0.29779
-1	2.2084	-2.4048	-18.395	-0.009815	-0.10978
-1	0.20097	-11.81	24.759	-0.74811	0.21398
-1	0.25511	-32.307	-21.143	-0.19837	-0.12728
-1	0.51158	-27.874	-2.232	-0.16851	-0.014646
-1	0.28703	39.344	-11.27	0.20135	-0.0097386
-1	0.4745	3.914	6.7115	0.2212	0.74503
-1	3.227	4.037	-10.691	0.023668	-0.063052
-1	0.64644	-18.653	22.017	-0.08772	0.2908
-1	1.0732	27.833	-2.472	0.16521	-0.014535
-1	0.52986	-26.039	27.136	-0.161	0.17015
-1	1.1684	4.4374	1.6314	0.027135	0.016325
-1	2.5353	39.118	10.59	0.23758	0.06242
-1	1.4003	12.812	-32.797	0.077084	-0.19877
-1	0.71231	12.545	20.961	0.076094	0.12602
-1	2.2402	-25.919	17.484	-0.15575	0.10775
-1	0.47365	-32.693	-23.515	-0.21106	-0.13624
-1	1.176	5.1618	-33.585	0.015777	-0.20359
-1	0.2596	-37.363	7.5456	-0.23399	0.044036
-1	0.64991	22.651	26.415	0.13966	0.15711
-1	6.7561	0.5	32.056	0.0032815	0.20025
-1	2.4179	40.496	10.301	0.23993	0.054856
-1	0.96313	7.0671	12.955	0.059266	0.07766
-1	0.34293	-24.809	-12.842	-0.38944	0.59726
-1	4.5382	-18.648	26.88	-0.11848	0.15824
-1	1.0972	2.0947	23.87	0.013451	0.13311
-1	4.4689	-0.38701	-33.277	-0.0068693	-0.20787
-1	0.47849	-13.59	-4.7205	-0.084131	-0.038304
-1	0.57111	-26.569	20.279	-0.1639	0.12752
-1	6.2039	31.321	15.657	0.18645	0.082404
-1	0.39162	9.6109	-15.44	0.074221	-0.24733
-1	4.8009	8.6182	12.391	0.051741	0.071238
-1	0.92358	-18.501	35.012	-0.11522	0.21248
-1	3.2898	1.5002	-16.464	0.0053118	-0.09668
-1	0.36625	-15.989	-34.657	-0.10222	-0.20203
-1	4.4123	-7.3053	-29.879	-0.051174	-0.18535
-1	2.2882	25.076	-2.991	0.14812	-0.021158
-1	4.6975	-2.7311	-33.09	-0.013414	-0.20486
-1	0.65036	-44.303	-10.445	-0.6719	0.16712
-1	0.38012	27.296	22.554	0.16881	0.13757
-1	1.1004	4.0236	10.769	-0.34068	-0.14588
-1	2.8653	-22.436	-26.223	-0.13071	-0.15422
-1	0.37645	-64.8	-16.648	-0.76513	-0.13934
-1	2.6735	-31.558	-12.511	-0.19453	-0.075307
-1	0.32264	3.3429	2.1956	0.023621	0.013509
-1	2.9976	3.3037	30.987	0.018254	0.19601
-1	2.7365	-3.3132	20.179	-0.018373	0.12454
-1	0.83262	-31.856	-26.542	0.21119	-0.73856
-1	0.82136	22.97	8.2327	0.13971	0.047026
-1	0.39846	-1.671	-12.606	-0.0055155	-0.13956
1	0.511	6.5684	-40.303	0.04443	-0.23513
-1	1.6527	2.1517	-19.784	0.019594	-0.12098
-1	0.7078	25.285	10.131	0.015319	0.54011
-1	0.74556	4.595	-18.995	0.035643	-0.11159
-1	0.71948	5.5296	-2.4027	0.033232	-0.0062729
-1	4.2187	-2.1655	-15.008	-0.0095657	-0.094342
-1	0.28261	-1.4757	34.647	-0.038759	0.27174
-1	1.8678	-32.244	25.963	-0.20036	0.15402
-1	1.7069	-4.6415	-24.209	-0.21385	-0.49705
-1	0.5508	-2.5199	-27.956	-0.011891	-0.16639
-1	0.72307	-6.7771	40.593	-0.0089898	0.20392
-1	1.4291	-20.242	-11.7	-0.1232	-0.073451
-1	1.6445	24.08	1.8683	0.14478	0.013429
-1	0.78299	14.309	25.331	0.092215	0.15592
-1	0.18866	14.142	31.648	0.42865	-0.29271
-1	0.54737	-22.485	35.238	-0.1405	0.20663
-1	0.83879	-23.22	-32.882	-0.13515	-0.19485
-1	1.0897	-27.16	4.983	-0.15106	0.02244
-1	3.0768	22.959	34.789	0.13509	0.20603
-1	0.35805	-26.173	-4.9798	-0.20102	-0.081359
-1	0.30927	14.133	18.08	0.084229	0.10848
-1	1.0076	21.675	8.4412	0.13376	0.04426
-1	0.3057	-40.43	-4.2999	-0.24896	-0.022147
-1	1.8719	-38.341	7.6436	-0.23387	0.049455
-1	0.55002	12.546	23.568	0.084545	0.13841
-1	0.67762	26.271	15.77	0.1611	0.097945
-1	0.38442	27.809	-29.945	0.16458	-0.17634
-1	0.42414	23.824	-26.106	0.14456	-0.16234
-1	0.33544	20.73	-18.453	0.12734	-0.11795
-1	0.40081	-40.514	3.6348	-0.23588	0.020675
-1	1.0618	-16.183	-18.826	-0.099435	-0.11845
-1	1.698	37.69	-6.9163	0.23466	-0.042994
-1	0.38056	-18.704	-18.942	-0.90227	-0.36522
-1	0.68627	-10.227	34.617	-0.063431	0.21329
-2	0.25812	5.7183	-61.931	0.14586	-0.45856
1	0.13841	-15.275	10.817	-0.12543	0.59885
-1	0.42985	-31.397	34.772	-0.29914	0.90517
-1	1.8045	-2.1366	31.989	-0.0057859	0.19791
-1	0.33916	-19.133	30.852	-0.67841	-0.42719
-1	0.53244	-42.597	-2.2293	-0.94155	-0.22879
-1	0.79247	35.105	20.524	0.20669	0.1286
-1	1.0378	17.496	30.389	0.10776	0.18409
-1	0.68014	-37.172	-7.5336	-0.22726	-0.045479
-1	0.26731	-60.364	-6.0848	-0.78684	-0.51408
-1	1.9659	1.9766	25.459	0.0080184	0.15314
-1	0.68014	-7.9352	-24.651	-0.052588	-0.15781
-1	0.64856	-13.347	-11.993	-0.08033	-0.075857
-1	0.29845	-10.371	28.347	-0.065753	0.16846
-1	0.15959	-16.269	34.825	-0.1339	0.24406
-1	0.83012	-0.54635	26.832	-0.59552	-0.11349
-1	1.1224	-30.376	14.921	0.18347	-0.31955
2	0.1573	-30.575	15.91	0.17977	-0.040718
-1	0.18756	13.995	-0.60652	-0.30166	0.70119
-1	1.0643	25.969	25.757	0.156	0.15837
-1	1.113	4.2943	36.868	0.024335	0.21644
-1	1.252	38.955	-9.8375	0.23818	-0.063767
-1	0.9636	-33.814	-19.035	-0.20115	-0.11703
-1	0.99247	29.92	20.467	0.18144	0.12941
-1	1.4821	-38.711	-4.5363	-0.22159	-0.029122
-1	2.7973	21.566	1.6542	0.13884	0.01664
-1	0.16838	-25.131	7.4268	0.12005	-0.11804
-1	0.8403	6.0216	-17.448	0.040152	-0.11273
-1	1.1358	1.4443	-37.209	0.0085576	-0.22751
-1	0.39624	18.077	15.331	0.13316	0.68411
-1	0.17355	-17.568	-30.348	0.067061	-0.7366
-2	0.11731	41.868	36.729	0.40437	0.75037
-1	0.46723	15.753	-27.446	-0.6699	-0.53464
-1	0.73043	-18.99	35.138	-0.10965	0.21907
-1	0.3919	-16.889	-18.779	-0.51441	-0.68374
-1	1.8366	24.03	12.598	0.14338	0.080628
-1	1.8105	5.2411	34.777	0.034092	0.21262
-1	1.9924	-9.7711	10.992	-0.06246	0.067058
-1	0.27067	-38.089	16.863	-0.22685	0.109
-1	1.1982	-11.883	-15.667	-0.019419	-0.098698
-1	0.73798	1.8039	-14.364	0.01177	-0.085605
-1	1.2376	28.784	31.995	0.2859	0.27475
-1	0.34395	11.95	7.7472	-0.80302	0.23745
-1	3.0622	-30.148	13.227	-0.17684	0.066732
-1	2.2779	-3.0722	-6.351	-0.014598	-0.043001
-1	1.123	-6.5451	18.667	-0.039597	0.11455
-1	4.3466	-26.573	2.5412	-0.16223	0.021357
-1	1.8841	-9.4307	-24.707	-0.061722	-0.15942
-1	2.1783	8.4657	-21.194	0.052903	-0.12666
-1	1.8445	-8.2632	22.517	-0.056575	0.14582
-1	0.24633	-1.4648	-35.045	-0.0064729	-0.21016
-1	1.6213	34.105	-17.455	-0.10557	-0.0097737
-1	1.0343	-12.338	-40.231	-0.070153	-0.24888
-1	0.17097	16.156	0.62752	0.063479	-0.38068
-1	0.53617	11.874	31.564	0.063593	0.20255
-1	0.39518	-16.811	-9.6244	-0.050976	0.1121
-1	3.3432	8.2742	4.1933	0.055136	0.031522
-1	0.14079	-36.902	-12.929	-0.21856	-0.076415
-1	0.68868	21.17	-6.8523	0.13577	-0.043992
-1	0.32458	-23.954	-3.1864	-0.14923	-0.025174
-1	0.60442	-7.5612	11.209	0.20555	0.41697
-1	2.3497	-37.507	-1.0864	-0.22361	-0.0065788
-1	0.2875	5.6025	-1.2234	0.84619	-0.45181
-1	0.47104	7.5079	26.878	0.029258	0.14269
-1	0.34612	6.9369	32.764	0.040936	0.19681
-1	0.61506	36.67	6.1294	0.22266	0.030992
-1	0.61795	-7.0115	-8.3546	-0.19975	-0.20837
-1	1.2587	19.689	27.597	0.12414	0.16945
-1	0.76138	-15.057	-34.759	-0.092481	-0.21131
-1	1.36	-33.787	-3.5173	-0.20673	-0.016245
-1	1.1061	1.7568	-12.229	0.016704	-0.61982
-1	0.43578	-13.836	4.7284	-0.54327	0.7272
-1	0.61406	-34.699	-24.185	-0.2084	-0.14113
-1	1.5056	-6.0183	20.576	-0.038904	0.1239
-1	2.4269	-12.184	20.269	-0.07751	0.11317
-1	2.0968	-14.001	-8.9687	-0.097975	-0.057213
-1	0.47741	-24.065	26.977	-0.20403	0.23356
-1	0.51417	-22.711	-24.493	-0.13845	-0.16182
-1	6.446	8.9849	7.9621	0.060848	0.051216
-1	0.39716	17.19	-15.284	0.11084	-0.093781
-1	0.5305	-55.836	29.265	-0.45968	0.41076
-1	0.91743	-27.9	31.923	-0.17041	0.19211
-1	0.97828	-1.8619	3.845	-0.013798	0.003702
-1	2.4006	-11.117	-11.961	-0.06781	-0.068102
-1	4.5451	-6.6046	40.721	-0.046785	0.24465
-1	0.35207	-24.668	8.5607	-0.15456	0.044711
-1	2.1454	-34.258	-21.264	-0.19886	-0.1327
-1	1.152	-30.29	-6.9186	-0.18254	-0.048884
-1	2.5089	-24.444	-18.998	-0.14342	-0.11482
-1	0.58382	5.2922	2.819	0.035429	0.014417
-1	0.11338	-35.175	-20.798	0.13623	-0.45768
-1	0.49105	10.902	22.824	0.064558	0.13839
-1	0.17144	31.085	19.142	-0.50421	-0.355
-1	3.133	-40.612	5.6361	-0.25405	0.031345
-1	3.4724	16.448	-1.9861	0.10441	-0.015368
-1	0.20363	46.911	12.524	0.97243	-0.17749
2	0.16663	21.884	35.955	-0.32217	0.93311
2	0.42229	39.794	16.771	0.9072	0.32192
-1	0.28472	-7.7917	-3.9348	-0.13286	0.9387
1	1.1195	-13.958	-21.783	-0.088532	-0.13022
-1	4.8019	25.729	-1.2458	0.14555	-0.0077178
-1	5.2566	28.742	-11.557	0.17254	-0.072378
-1	0.723	-2.2302	-23.095	-0.025909	-0.14433
-1	1.3152	5.4313	-15.752	-0.34702	0.17805
-1	0.41081	31.568	17.856	0.20274	0.10511
-1	3.3171	-11.891	20.694	-0.075482	0.12659
-1	0.15957	-32.383	15.041	-0.21972	0.079991
-1	1.3849	-2.5277	18.122	-0.01546	0.11885
-1	2.1308	37.965	-1.5728	0.22871	-0.0053266
-1	0.25369	35.845	13.546	0.86126	-0.30798
-1	0.15169	19.622	-15.793	-0.031029	-0.088699
-1	0.33459	-14.629	12.535	-0.091375	0.077157
-1	0.24278	17.733	29.149	0.10895	0.18174
-1	0.20343	17.876	6.3574	0.56088	0.56162
-1	1.6265	23.848	19.964	0.14528	0.13199
-1	1.1151	-5.4042	-10.703	-0.032953	-0.063026
-1	0.78703	14.478	-8.3554	0.40615	-0.33124
-1	0.30335	21.393	5.8476	0.15431	0.0062408
-1	0.27296	5.2109	38.849	0.0323	0.23325
-1	0.25879	-17.859	-34.845	-0.10664	-0.20876
-1	0.94427	21.632	17.278	0.12628	0.10809
-1	0.35328	20.81	-14.442	0.12982	-0.086054
-1	0.92583	22.401	32.159	0.13376	0.18901
-1	0.2515	0.85662	-10.739	-0.22427	0.83964
-1	2.9981	-3.4582	6.1194	-0.025013	0.039463
-1	0.65106	-15.827	-5.6222	-0.10121	-0.024808
-1	0.51848	29.542	-3.4573	0.18736	-0.019538
-1	0.25391	-11.811	30.442	-0.14972	0.62547
-1	1.2075	26.648	2.8336	0.15535	0.019413
-1	0.86813	34.025	-10.207	0.19705	-0.036731
-1	2.0809	6.2926	3.9228	0.033581	0.023211
-1	0.37806	3.0297	-4.742	0.024053	-0.02834
-1	0.68468	-18.37	-25.819	-0.1169	-0.15856
-1	0.25015	-31.162	9.8454	-0.18415	0.060878
1	1.3567	4.9753	14.367	-0.39654	0.099406
-1	0.511	-2.8312	6.306	0.27735	0.6697
-1	0.89513	27.162	32.382	0.17097	0.20341
-1	2.356	-40.994	4.0443	-0.2424	0.024987
-1	1.9043	14.131	12.152	0.094829	0.069709
-1	0.63727	-14.822	29.439	-0.11097	0.13749
-1	0.75014	11.696	-35.335	0.078603	-0.21651
-1	2.6373	4.0706	-35.611	0.024734	-0.21246
-1	1.9322	-23.971	23.122	-0.14863	0.13918
-1	0.49835	9.1208	19.793	0.057226	0.12024
-1	0.31317	-20.799	37.692	-0.12627	0.23757
-1	4.2046	2.4777	9.4179	0.017841	0.058156
-1	2.1675	-17.59	-5.1168	-0.074318	-0.045862
-1	0.77802	-17.882	15.997	-0.10827	0.10345
-1	0.72336	-18.239	-23.695	-0.11257	-0.14028
-1	0.33773	32.277	30.353	0.28924	0.00067119
-1	3.5831	-21.359	33.851	-0.12333	0.18241
-1	2.1825	5.981	-21.818	0.10021	-0.29944
-1	0.45629	3.4824	14.022	0.63367	0.47659
-1	0.26269	-9.8365	32.673	-0.03947	0.20219
-1	0.50356	-2.8213	39.797	-0.00081152	0.24972
-1	3.3772	-2.9089	11.569	-0.028022	0.076324
-1	0.54652	-16.848	34.938	-0.10204	0.21204
-1	2.0203	-6.2455	32.934	-0.029871	0.21299
-1	5.9375	6.0082	24.144	0.036199	0.15369
-1	0.19701	-9.1446	-24.155	-0.05477	-0.14215
-1	0.43647	-13.881	8.6458	-0.088506	0.052598
-1	0.83074	12.67	6.8323	0.1428	0.12091
-1	3.3351	-20.249	-10.08	-0.11706	-0.063181
-1	1.5104	-41.517	-3.4527	-0.25163	-0.019702
-1	0.676	15.79	-1.0204	0.093064	-0.01521
-1	1.1303	-12.921	28.32	-0.0944	0.16876
-1	3.6398	-3.5047	10.28	-0.020327	0.066476
-1	0.39729	-5.1568	22.415	-0.029324	0.13647
-1	1.1488	12.977	-32.881	0.079437	-0.20592
-1	2.8356	23.92	-7.373	0.15355	-0.049603
-1	3.9597	4.4529	22.175	0.026337	0.13656
-1	0.65324	-24.444	-27.348	-0.14602	-0.15456
-1	0.37811	10.197	-30.295	0.074213	-0.17828
-1	0.13874	13.296	29.702	-0.72184	0.36975
-1	0.64423	-8.8196	7.6088	0.43293	0.39397
-1	0.60749	6.1328	8.0943	0.037531	0.048707
-1	0.23506	-9.4054	32.912	-0.1663	0.24582
-1	1.6098	-3.3798	7.4525	-0.02461	0.043725
-1	0.65006	10.47	-37.22	0.061379	-0.22579
-1	2.6552	-7.4704	-41.966	-0.044485	-0.2473
-1	0.79981	15.91	0.78426	0.10118	0.00021419
-1	0.17058	-31.327	-19.495	-0.18476	-0.11663
-1	2.9852	-32.117	16.272	-0.18863	0.099465
-1	0.42243	41.728	-0.054802	0.25099	0.0015149
-1	0.22624	-22.682	22.988	-0.13868	0.13575
-1	0.27124	32.879	11.984	0.20453	0.074988
-1	3.1858	-3.0117	21.289	-0.014618	0.1335
-1	1.1057	-8.4452	-31.493	-0.04649	-0.19688
-1	0.87143	29.496	32.887	0.59265	0.13101
-1	2.1067	-23.309	-24.023	-0.14813	-0.14147
-1	0.42884	39.293	29.065	0.16936	0.83098
-1	0.42115	-29.05	20.283	-0.20123	0.12915
-1	1.6837	10.196	-4.0603	0.068052	-0.022569
-1	3.8752	-12.482	-23.898	-0.075945	-0.14733
-1	2.6332	39.216	12.926	0.23741	0.07689
-1	3.4337	-25.67	-17.687	-0.15853	-0.10037
-1	0.51759	-8.6817	-9.6262	-0.046191	-0.061047
-1	0.403	28.386	11.543	0.17606	0.076685
-1	2.0033	5.787	17.384	0.034773	0.10298
-1	3.7077	-20.348	12.983	-0.11891	0.077075
-1	0.36789	5.7034	29.647	-0.6386	0.53858
-1	0.68344	40.676	-2.173	0.23551	-0.016394
-1	4.2216	-7.0619	-37.955	-0.03658	-0.22556
-1	0.31706	-15.7	-5.1568	-0.096479	-0.032534
-1	0.29912	6.3609	23.309	0.0461	0.14529
-1	0.82461	-0.024372	-23.099	-0.0063023	-0.14322
-1	0.54334	-26.397	-23.241	-0.1597	-0.1453
-1	0.91049	32.621	-15.097	0.19892	-0.088923
-1	0.90192	14.536	-30.303	0.083364	-0.19192
-1	2.4263	26.887	8.0666	0.15728	0.048668
-1	1.1702	28.99	18.917	0.16928	0.11458
-1	4.7677	24.568	1.6643	0.153	0.0080416
-1	1.0801	26.575	4.8348	0.166	0.034411
-1	0.99485	10.912	8.5604	0.072301	0.059422
-1	0.59541	30.189	-20.03	0.1902	-0.12169
-1	0.1644	-25.439	-9.1726	-0.75041	0.27244
-1	2.0047	2.0274	0.34736	0.014092	0.0044062
-1	0.53929	-0.20519	32.614	0.0097692	0.19829
-1	1.3444	-26.383	13.755	-0.15448	0.06977
-1	2.0948	32.612	-20.327	0.19414	-0.12266
-1	0.70855	-16.177	29.068	-0.116	0.19294
-1	0.78009	21.744	-9.9909	0.12705	-0.057584
-1	0.511	-39.786	-15.359	-0.24068	-0.09622
-1	0.36703	-26.673	8.922	-0.16412	0.053566
-1	0.23863	-28.713	-24.03	-0.17037	-0.13725
-1	3.1723	32.42	-3.8766	0.19963	-0.022981
-1	0.47662	29.353	-19.624	0.18028	-0.11019
-1	1.1096	18.333	-11.131	0.12571	-0.088709
-1	0.50827	26.075	28.504	0.15484	0.18269
1	0.45844	18.995	1.8238	0.11675	0.021733
-1	0.4556	-16.695	-10.303	-0.10321	-0.06072
-1	0.49092	-33.808	-13.681	-0.20122	-0.081479
-1	0.46149	0.83793	-44.611	-0.14815	-0.43874
-1	0.67777	-22.058	-19.113	-0.13476	-0.10889
-1	0.73353	-24.88	-7.2471	-0.15604	-0.047239
-1	0.66192	22.484	19.039	0.13762	0.11908
-1	1.2037	0.26573	-10.212	0.00060689	-0.058726
-1	0.32189	18.633	-24.583	0.11791	-0.15115
-1	0.53607	25.826	-2.7719	0.15656	-0.025107
-1	5.7506	30.611	-22.117	0.18464	-0.12644
-1	0.2989	-12.709	-33.22	-0.077979	-0.20144
-1	2.3464	4.4343	0.30096	0.025704	-0.0027707
-1	1.2887	-34.756	16.821	0.381	0.15019
-1	0.2753	-9.2476	17.257	-0.017909	0.1115
-1	2.2197	-2.9607	19.167	-0.020748	0.11403
1	1.6297	28.399	8.0716	0.17154	0.045064
-1	0.44076	-41.77	4.1321	-0.29507	0.011386
-1	0.2043	0.13022	-35.593	-0.00053167	-0.21704
-1	3.4937	19.571	-10.438	0.12948	-0.069001
-1	1.6854	27.574	22.511	0.23528	0.18584
-1	2.0036	11.929	36.572	0.039648	0.22192
-1	0.24789	-16.961	8.2482	-0.47234	0.071709
-1	1.2057	-16.557	18.665	-0.10506	0.10677
-1	0.88886	-26.644	-14.73	-0.53504	-0.1405
-1	0.62233	-36.711	-13.64	-0.21804	-0.078685
-1	5.5087	26.913	20.397	0.16365	0.12052
-1	0.59246	-43.3	13.788	-0.92258	0.043716
-1	0.22724	14.832	-15.376	-0.17252	-0.18295
-1	0.29843	-29.842	4.21	-0.19007	0.021285
-1	1.4741	13.902	-10.753	0.040188	-0.060575
-1	1.0046	-38.635	9.4462	-0.23101	0.061582
-1	1.9447	-35.312	-11.53	-0.21801	-0.069439
-1	1.1375	-3.8227	39.053	-0.02184	0.2321
-1	0.73407	-20.394	-37.256	-0.13175	-0.22577
-1	1.5924	-11.298	-23.38	-0.075111	-0.13325
-1	3.5198	-30.715	18.081	-0.18073	0.10949
-1	0.511	-25.126	20.263	-0.15465	0.13289
-1	1.4893	-16.837	-4.7467	-0.10044	-0.031898
-1	0.23318	-14.272	-30.062	-0.10285	-0.17891
-1	0.79228	12.834	31.266	0.087687	0.19319
-1	1.8252	22.131	30.216	0.13074	0.18699
-1	1.361	18.242	30.028	0.10991	0.18089
-1	0.25774	21.666	7.046	0.23374	-0.36842
-1	0.50485	-16.98	35.721	-0.099422	0.21715
-1	2.0244	33.337	7.4164	0.20104	0.039045
-1	1.5699	13.281	-9.5643	-0.43548	0.067925
-1	0.2004	20.063	33.098	0.12078	0.20173
-1	0.49203	2.5954	56.974	0.3463	0.90746
-1	1.2157	10.56	-1.4608	0.070208	-0.0077061
-1	1.7446	-2.2524	0.84455	0.37986	0.12411
-1	0.78975	25.765	-8.6816	0.33616	-0.24974
-1	3.7969	18.549	-23.185	0.10933	-0.13616
-1	0.41682	-1.0349	-52.9	0.31395	-0.5516
-1	0.79425	3.195	-17.068	0.027485	-0.10272
-1	1.1215	-17.787	1.9678	-0.10937	0.021384
-1	0.93897	-16.375	-9.5537	0.11063	0.53403
-1	1.1904	-21.731	-19.059	-0.13433	-0.11713
-1	1.4016	26.039	39.003	0.060713	0.43635
-1	0.4877	-32.862	-7.2995	-0.19523	-0.047172
1	2.0837	-1.9482	17.488	-0.0055732	0.10384
-1	0.45813	37.781	-5.6626	0.2251	-0.033065
-1	2.9003	-26.886	3.6334	-0.16582	0.022243
-1	4.3166	3.7851	-37.496	0.02679	-0.2317
-1	5.2075	2.3471	-22.627	0.019658	-0.1359
-1	3.5507	8.4786	-12.778	0.05579	-0.083139
-1	0.14863	37.16	10	0.28931	0.0767
-1	0.35001	23.066	4.0451	-0.31806	-0.23761
-1	5.0454	-34.115	-15.118	-0.20909	-0.088703
-1	0.24972	-25.64	-6.3368	-0.2142	-0.070971
-1	0.31782	3.3105	-17.57	-0.36548	-0.36223
-1	1.5631	-12.963	-24.21	-0.086064	-0.17569
-1	1.1969	-14.484	-26.148	-0.087754	-0.15179
-1	0.6765	1.4453	-19.457	0.01602	-0.1103
-1	0.24022	13.345	-26.335	0.078863	-0.16186
-1	2.6622	4.3772	-20.16	0.031427	-0.12185
-1	0.41164	-40.704	-2.4291	-0.24293	-0.012428
-1	0.2576	-28.599	-10.171	-0.32878	-0.35915
-1	0.50681	-8.4038	-0.99065	-0.025455	-0.010379
-1	0.53418	-11.088	48.89	0.22748	0.8968
-1	0.45923	-28.826	-21.89	0.69001	-0.26109
-1	1.8074	-30.159	7.2131	-0.18906	0.040919
-1	0.80976	29.16	-19.72	0.16987	-0.12725
-1	4.6195	16.635	34.285	0.10464	0.21433
-1	0.36677	-3.5229	-16.664	-0.021082	-0.10003
-1	1.4401	26.291	-0.011565	0.15848	0.00052607
-1	1.8774	6.0604	20.305	0.1114	0.16399
-1	3.2682	3.3515	-27.539	0.018777	-0.16151
-1	1.1996	24.652	-25.103	0.14699	-0.14966
1	0.98218	-10.879	41.29	-0.067215	0.24993
-1	2.949	-20.635	34.813	-0.12531	0.21407
-1	0.94206	7.8574	8.6745	-0.53229	0.090886
-1	1.0489	-13.56	39.151	-0.10685	0.23857
-1	1.6956	-27.159	-32.759	-0.17861	-0.22081
-1	0.53763	21.732	-0.21275	0.13483	-0.0078539
-1	3.7696	-2.8213	-26.469	-0.0091878	-0.1586
-1	4.486	1.5879	-20.996	0.009387	-0.13554
-1	1.4347	-20.974	27.637	-0.13959	0.14107
-1	4.7543	30.03	14.418	0.18526	0.09574
-1	0.89203	-7.4476	16.91	-0.044305	0.11481
-1	1.222	13.928	1.0315	0.084172	0.005839
-1	0.99504	30.269	4.8055	0.18715	0.034164
-1	1.4901	0.1919	31.717	0.0087858	0.17265
-1	1.4967	-33.715	-1.4349	-0.20693	-0.0079069
-1	3.1832	26.737	-15.988	0.15681	-0.087663
-1	0.29283	-41.321	-5.694	-0.24862	-0.044189
-1	0.4979	-19.831	-34.75	-0.13903	-0.22354
-1	1.4714	-9.4258	34.381	-0.021195	0.27715
-1	0.37551	-8.5044	-5.3194	-0.052261	-0.028499
-1	0.65213	21.131	5.1556	0.53825	0.39932
-1	0.25009	3.1636	12.536	-0.75979	0.10584
-1	0.61649	64.025	-15.478	0.98523	0.011265
1	0.26808	15.435	-30.632	0.039315	-0.97248
-1	0.51115	0.30579	-37.944	0.0030109	-0.23563
-1	1.1398	-4.0656	-8.9523	0.082616	-0.32921
-1	2.3872	-11.931	18.789	-0.075951	0.10621
-1	0.56874	-24.206	1.9493	-0.1511	0.008732
-1	0.34266	-14.138	17.191	-0.17312	0.57642
-1	0.579	9.828	-9.3924	0.067422	-0.056513
-1	0.73555	8.4116	-27.297	0.78704	-0.28507
-1	0.21914	-19.193	-10.998	-0.11676	-0.065562
-1	1.7546	-16.969	-0.94381	-0.09647	-0.01253
-1	5.6889	37.288	-8.4312	0.22431	-0.051835
-1	0.79897	-5.8132	-26.93	-0.043718	-0.16939
-1	2.2531	-10.653	5.6706	-0.066894	0.041934
-1	0.66388	-3.9222	27.53	-0.031354	0.16225
-1	1.5523	9.2082	-30.272	0.057674	-0.19088
-1	0.58669	10.931	6.06	0.49219	-0.63814
-1	0.70582	-21.485	27.09	-0.13365	0.16818
-1	0.84238	-30.211	11.511	-0.18724	0.067877
-1	0.26204	-4.818	-4.6923	-0.097537	-0.57324
-1	3.25	20.45	-9.8111	0.125	-0.064746
-1	0.1777	23.829	-2.5822	0.2803	0.14272
-1	0.511	20.98	-13.664	0.17043	-0.14118
-1	0.65261	3.2622	15.24	0.52609	0.49431
-1	0.40963	-15.015	-37.734	-0.10089	-0.25116
-1	3.1529	-10.772	16.115	-0.067235	0.10029
-1	0.30617	14.162	-5.9948	-0.39832	0.082408
1	0.75801	-33.168	-0.53148	-0.2102	0.0027659
-1	2.4479	-27.84	-13.586	-0.16461	-0.086956
-1	0.97474	13.714	-25.308	0.088777	-0.15598
-1	0.98395	-36.046	-19.317	-0.20792	-0.1179
-1	0.49251	17.623	3.6314	-0.49163	0.24336
-1	0.74237	33.583	2.0935	0.79725	-0.048695
-1	0.38168	8.8629	34.868	0.39281	0.7122
-1	4.778	9.5956	9.255	0.057731	0.061742
-1	1.3413	26.905	-27.41	0.16284	-0.16971
-1	1.19	-20.181	-1.1498	-0.12441	-0.015022
-1	0.4737	-21.119	-4.6569	-0.17034	0.49475
-1	2.3394	-18.594	27.592	-0.11473	0.1746
-1	0.65744	8.2335	1.4371	0.052592	-0.00051133
-1	0.58717	-18.274	-27.746	-0.82225	-0.29568
-1	3.5933	5.4146	-0.89627	0.03427	-0.00034127
-1	1.054	7.9883	-23.387	0.047395	-0.14026
-1	0.34193	-37.49	7.5314	-0.23188	0.042922
-1	1.0059	13.208	11.167	0.085435	0.07425
-1	0.58311	-35.534	26.056	0.19146	0.79934
-1	0.14889	-9.4149	22.108	-0.072766	0.12318
-1	0.22476	-28.083	-22.907	-0.1631	-0.12823
-1	1.2167	5.0678	25.953	0.031165	0.16097
-1	0.43315	3.8021	-19.667	0.02388	-0.12395
-1	0.59526	-8.455	-42.191	-0.039935	-0.28925
-1	1.9141	1.4938	6.6567	0.010272	-0.031843
-1	0.86608	-5.9532	-6.3694	-0.03743	-0.040563
-1	1.9697	-10.384	31.653	-0.061865	0.19735
-1	0.45927	32.962	-18.652	0.20607	-0.11818
-1	1.4806	13.611	-1.5181	0.16747	-0.36361
-1	0.3432	-1.8235	-10.058	0.038799	-0.086275
-1	0.14016	31.498	20.881	0.17258	0.14814
-1	4.7001	-3.6589	-35.435	-0.031905	-0.22088
-1	0.79441	-22.218	12.359	-0.13111	0.068199
-1	1.2482	-5.1349	23.398	-0.019729	0.14171
-1	1.4115	21.167	5.2182	0.13213	0.023554
-1	4.2374	21.98	35.492	0.1384	0.21573
-1	2.2657	-3.0833	12.046	-0.020443	0.078325
-1	0.33756	-33.682	16.918	-0.20918	0.10896
-1	0.74192	16.434	-20.48	0.095411	-0.12048
-1	1.0412	-31.265	13.251	-0.18561	0.087889
-1	1.6998	9.325	22.417	0.055699	0.14052
-1	0.52425	28.723	25.201	0.34139	0.26456
-1	0.37218	16.462	15.856	0.6012	0.31231
-1	1.2234	-8.631	-16.929	-0.046977	-0.10454
-1	2.8527	-5.9644	5.7357	-0.037439	0.038846
-1	1.8592	20.371	-19.589	0.11823	-0.12072
-1	0.44622	-13.392	-37.604	-0.08083	-0.22456
-1	1.5703	8.3361	5.7328	0.1482	-0.22959
-1	0.29451	-5.9522	-5.6959	0.13562	0.78638
-1	1.4744	-20.008	0.4555	-0.12105	-0.0012265
-1	0.5665	-2.7895	9.4007	-0.020427	0.065423
-1	0.3422	-6.3861	-26.146	-0.051347	-0.74283
-1	0.65176	-21.194	27.596	-0.12908	0.15157
-1	0.074044	-4.4625	20.79	0.22026	-0.466
-1	0.57385	13.906	-18.807	0.14805	-0.10905
-1	0.80234	7.8919	9.4635	0.14156	0.1295
-1	0.27711	40.618	-3.6981	0.062905	0.70346
-1	0.4167	-10.571	27.692	-0.073061	0.16673
-1	2.4569	-16.175	-12.479	-0.090533	-0.075725
-1	1.2229	35.925	6.417	0.21096	0.045313
-1	1.2983	-50.833	6.2869	-0.43123	-0.1038
-1	0.59833	36.355	-17.336	0.21812	-0.10222
-1	3.0584	-3.3178	-17.766	-0.022443	-0.12132
-3	0.84188	49.127	-49.195	0.73261	-0.422
-1	1.7953	-27.656	7.7978	0.14359	0.15443
-1	1.186	17.059	36.711	0.10522	0.21214
-1	3.6261	34.958	-1.4829	0.21481	-0.0061747
-1	0.73459	-25.864	-2.6013	-0.16131	-0.0119
-1	0.62176	4.5044	22.551	-0.22132	0.25492
-1	1.5622	2.5306	-36.374	0.014301	-0.21724
-1	3.847	29.494	22.962	0.17915	0.14263
-1	1.0469	18.788	-23.157	-0.09545	0.56537
2	1.3612	18.738	-26.643	-0.15962	-0.37168
-1	1.346	30.12	2.0104	0.18378	0.014445
-1	0.18875	26.426	2.6906	0.061822	0.68538
-1	1.0103	32.006	-6.12	0.20159	-0.03913
-1	3.0971	3.9637	36.552	0.033591	0.22558
-1	5.2975	-15.441	3.7878	-0.096798	0.033165
-1	0.37761	-13.146	-5.365	0.74881	-0.21736
-1	2.7976	28.9	-28.337	0.17946	-0.17124
-1	0.60707	5.0552	-13.445	0.027592	-0.07953
-1	0.23867	-16.942	16.085	-0.35517	-0.12178
-1	3.6458	-8.7381	5.3107	-0.056243	0.031603
-1	1.1206	10.169	39.682	0.062912	0.25324
-1	0.33964	-34.578	8.8491	-0.21044	0.052888
-1	0.18278	-24.578	18.431	0.12447	0.79429
-1	0.77026	23.572	-22.21	0.1422	-0.14171
-1	0.18216	17.008	35.138	0.11044	0.214
-1	0.7757	-8.8423	32.474	-0.17464	0.46999
-1	0.58607	-6.2539	-33.086	0.025731	-0.29378
-1	2.9485	30.92	18.998	0.18188	0.11124
-1	0.75154	-6.0627	38.846	-0.033246	0.2325
-1	2.2639	-1.7062	-25.179	-0.019278	-0.15403
-1	0.29928	23.281	9.9524	0.12705	0.061253
-1	1.9202	-29.519	-16.246	-0.17459	-0.10213
-1	3.5971	12.64	-20.737	0.080129	-0.12616
-1	0.063796	4.5127	-59.779	0.32188	-0.64699
-1	0.7778	26.327	-18.255	0.16458	-0.11186
-1	0.48085	6.1345	6.8719	-0.23523	-0.83203
-1	3.044	-7.1091	24.692	-0.050122	0.14891
-1	0.39667	-1.8156	18.45	0.50831	0.30376
-1	0.8016	5.7525	24.531	0.025294	0.14853
-1	0.35766	-3.2575	39.226	-0.023687	0.23969
-1	3.0796	-16.54	-20.366	-0.10557	-0.13584
-1	0.25402	25.001	-13.171	0.16041	-0.078627
-1	0.61739	-16.416	44.278	-0.17016	0.32719
-1	1.1942	26.65	-26.474	0.15446	-0.15438
-1	0.39247	-16.151	9.1967	-0.095417	0.05471
-1	0.9569	-1.015	20.617	-0.002428	0.12756
-1	0.28349	-1.9571	-13.969	-0.011557	-0.088931
-1	1.4946	-17.302	0.50524	-0.10788	0.004817
-1	6.4291	-36.423	1.3437	-0.22051	0.014253
-1	0.55693	36.212	3.1415	0.22229	0.0079852
-1	1.5637	1.0578	-25.911	0.016029	-0.15809
-1	2.4266	-26.734	-10.637	-0.16021	-0.067024
-1	0.381	-12.297	-13.185	0.38854	-0.19971
-1	2.0306	35.051	11.328	0.21388	0.068869
-1	0.97162	-14.056	-21.315	-0.084276	-0.13889
-1	1.3278	-0.083072	17.102	-0.10369	0.14265
-1	0.48208	26.262	25.474	-0.57673	0.33091
-1	3.9149	20.3	-28.908	0.11619	-0.16618
-1	0.43414	-12.304	22.425	-0.064312	0.14327
-1	1.704	20.774	-5.3693	0.1258	-0.02369
-1	0.71596	-5.9367	-38.578	-0.39523	-0.22667
-1	1.2283	-8.1123	20.682	-0.39864	-0.23506
-1	2.6692	-23.724	32.32	-0.14421	0.19589
-1	0.59009	-0.2818	-23.865	-0.0056125	-0.14081
-1	1.3437	-39.399	0.98478	-0.22961	0.0055074
-1	0.54545	15.472	11.246	0.091677	0.070405
-1	0.8194	35.967	-15.49	0.22595	-0.10044
-1	3.9411	-13.414	-7.694	-0.074166	-0.050818
-1	0.7209	-30.488	-1.9155	-0.1904	-0.019263
-1	1.1578	0.23674	-16.522	0.014365	-0.099185
-1	1.191	-39.547	-9.15	-0.2454	-0.059429
-1	0.27944	-0.1691	-38.616	0.0017847	-0.23188
-1	2.9547	-8.2603	18.716	-0.044301	0.11548
-1	3.1803	-2.0515	25.061	-0.014006	0.16913
-1	0.77005	-50.492	8.3429	-0.37884	0.10885
-1	1.4642	19.777	-13.955	0.1214	-0.090754
-1	2.6433	-24.076	20.078	-0.14078	0.13122
-1	0.35112	31.346	25.504	0.18474	0.14514
-1	0.32895	-16.19	-28.16	-0.098825	-0.17014
-1	0.69521	-8.2499	-3.9441	-0.049171	-0.026507
-1	2.1506	34.683	17.583	0.20512	0.098817
-1	0.19258	30.913	7.0756	0.18924	0.047011
-1	1.0583	-0.14706	36.328	0.0015534	0.22538
-1	0.43415	-24.193	12.03	-0.1492	0.069423
-1	6.6684	9.2011	9.5732	0.053417	0.055947
-1	3.3626	32.301	-4.8833	0.18815	-0.034405
-1	0.3562	3.0011	-35.67	0.41063	0.29292
-1	0.15085	-3.1919	-10.896	0.16834	-0.44202
-1	1.69	-19.698	9.6645	-0.12042	0.065398
-1	2.9043	-16.074	-34.825	-0.10482	-0.20861
-1	0.59413	12.711	1.0476	0.047391	0.014296
-1	0.30986	-1.6867	29.201	0.42941	-0.19333
-1	0.9201	7.6785	8.3945	0.04948	0.06002
-1	1.4977	5.2445	4.9886	0.038652	0.030094
-1	0.88554	41.92	2.5643	0.37464	0.2938
-1	0.3435	13.191	21.567	0.082322	0.12546
-1	0.88415	23.004	-13.81	0.12787	-0.087892
-1	1.0082	-10.197	-33.775	0.039226	-0.35763
-1	1.2998	21.786	-6.7487	0.12906	-0.035342
-1	0.46288	12.195	-19.892	0.49554	-0.43626
-1	0.61601	19.543	10.767	0.78961	0.084008
-1	0.59187	0.17506	38.143	0.018353	0.23525
-1	1.4977	-18.807	34.551	-0.23273	0.22521
-1	0.82495	-30.626	-19.964	-0.18867	-0.11208
-1	0.70524	18.808	-6.225	0.12237	-0.032098
-1	0.30006	33.703	21.275	0.25392	0.1517
-1	2.0567	-25.175	-7.9362	-0.14994	-0.049396
-1	4.8495	32.122	4.3359	0.197	0.032822
-1	0.51407	-4.2626	-34.666	0.12008	-0.42446
-1	0.3387	-29.836	10.36	-0.17765	0.060003
-1	1.5433	-4.2237	33.418	-0.025095	0.19899
-1	0.94498	-22.014	36.679	-0.065922	0.43961
-1	0.37162	-26.714	-25.188	-0.157	-0.15105
-1	1.1326	-32.346	2.4785	0.26662	-0.61698
2	3.7019	-33.364	3.0906	0.13211	-0.59051
1	0.079625	-34.552	3.606	-0.19412	-0.48472
-1	0.34943	18.059	2.9727	0.11426	0.025123
-1	0.41533	17.816	8.9919	0.046727	-0.69219
-1	0.73678	-8.7812	-35.948	-0.068458	-0.20172
-1	3.6535	12.027	1.9212	0.079704	0.012866
-1	0.88211	24.416	26.539	0.14893	0.16275
-1	4.1537	-3.2903	32.704	-0.014313	0.20414
-1	0.2619	19.014	-1.2986	0.11321	-0.007106
-1	0.41831	5.2038	31.164	0.029103	0.19403
-1	1.0544	7.4947	38.205	0.050037	0.2233
-1	1.0229	-15.127	4.2029	-0.097815	0.028736
-1	0.71726	22.231	-3.2839	0.34874	-0.3673
-1	0.26881	6.7573	-37.008	0.08082	-0.26172
-1	0.59806	41.776	13.946	0.85134	0.33211
-1	0.20826	-41.683	7.5713	-0.25228	0.046823
-1	0.57699	15.076	7.1736	0.094097	0.041238
-1	0.34359	-8.486	2.3471	-0.052294	0.016705
-1	0.77398	25.365	4.567	0.20768	-0.073593
-1	1.0005	-34.063	15.91	-0.20292	0.094089
-1	0.487	-24.724	1.6756	-0.15453	0.0077927
-1	0.29308	-23.277	33.386	-0.94006	-0.18004
-1	4.3229	37.057	18.612	0.21506	0.11588
-1	0.27697	5.8758	-38.853	0.029854	-0.23342
-1	2.4269	-9.5125	-26.11	-0.065061	-0.162
-1	4.7184	31.153	24.731	0.19137	0.14315
-1	0.2397	32.116	21.93	0.19594	0.12678
-1	1.5545	16.075	28.09	0.11057	0.16664
-1	0.39154	-14.533	-42.461	-0.33474	-0.80755
-1	4.5183	-36.505	14.9	-0.21477	0.082717
-1	3.0157	30.07	17.223	0.19015	0.10162
-1	1.2693	-0.70416	-6.4857	0.33901	0.018851
-1	2.9516	23.098	-2.2135	0.14528	-0.012511
-1	0.54031	41.806	20.812	0.83749	0.41193
-1	0.36371	-6.2762	-28.855	-0.014879	-0.19819
-1	0.4104	9.6908	-25.034	0.1137	-0.16876
-1	1.7818	36.531	-9.565	0.21807	-0.054655
-1	3.4172	-1.5864	-3.7625	-0.007125	-0.026389
-1	0.51379	-32.84	-1.4499	-0.19142	-0.011932
-1	0.30375	14.691	10.302	-0.48061	0.29632
-1	0.33872	-20.816	0.73843	-0.13018	0.0089109
-1	0.19164	7.5809	20.017	0.2408	0.60758
-1	1.8153	-11.95	19.89	-0.065782	0.15086
-1	2.6685	-9.6952	-23.632	-0.13196	-0.099819
-1	0.83836	-12.947	-23.849	-0.079767	-0.14457
-1	0.29227	10.521	10.173	0.062861	0.063291
-1	0.69029	1.9247	27.288	0.035682	0.11456
-1	0.20978	-36.776	-18.69	-0.22045	-0.1186
-1	1.3976	19.29	-20.729	0.11852	-0.1254
-1	1.0279	20.072	-17.268	0.11987	-0.10623
-1	0.32926	-26.501	-3.7291	-0.15955	-0.031173
-1	2.5228	-19.293	-15.089	-0.27338	-0.26707
-1	0.44801	-34.811	-16.672	-0.21161	-0.099078
-1	0.96402	35.359	-10.128	0.20886	-0.063959
-1	0.49992	21.511	32.161	0.12525	0.18877
-1	0.15639	-6.4762	-9.942	0.60504	-0.46624
2	0.66349	-8.1506	8.0066	0.54818	0.43791
-1	1.8963	-11.658	13.454	-0.074649	0.07822
-1	0.33068	9.4766	-33.574	0.059804	-0.20273
-1	0.85829	26.778	11.658	0.12291	0.075167
-1	1.0247	-36.551	-10.386	-0.22285	-0.064404
-1	1.5051	-39.574	-4.0634	-0.2354	-0.023215
-1	0.43122	-12.516	-37.577	-0.092327	-0.22916
-1	2.627	-29.203	14.094	-0.17066	0.090884
-1	2.5724	-24.814	-0.63891	-0.15733	-0.0032982
-1	2.0251	-23.95	30.734	-0.054069	-0.018208
-1	0.80737	39.803	8.4317	0.24531	0.077621
-1	0.45898	32.149	-0.46018	0.19684	-0.0045167
-1	2.0782	32.515	-15.223	0.19182	-0.091948
-1	0.95938	-18.865	25.193	-0.40283	0.50367
-1	1.5035	14.885	5.2191	0.041741	0.21517
-1	0.87582	35.361	-0.47347	0.22856	0.00079513
-1	1.9834	-20.983	20.784	-0.12687	0.13029
-1	1.806	1.2814	-23.437	0.0098114	-0.13344
-1	0.25713	-13.967	-8.5771	0.067464	-0.63751
-1	0.71352	-28.394	30.765	-0.17903	0.19043
-1	3.314	-38.79	-16.559	-0.23022	-0.10193
-1	5.8531	31.152	-27.337	0.19133	-0.16452
-1	1.3019	31.34	19.069	0.19348	0.12007
-1	0.2875	49.524	24.651	0.5339	0.4864
-1	0.57295	22.136	-35.481	0.18526	-0.26936
-1	1.5318	36.343	19.089	0.21863	0.11868
-1	1.3712	10.811	11.749	0.067915	0.076942
-1	1.843	-26.178	-21.745	-0.1622	-0.1279
-1	3.0257	15.811	19.875	0.093137	0.12224
-1	2.1516	26.445	-16.42	0.16109	-0.090014
-1	0.29004	16.48	33.449	0.10502	0.195
-1	0.38539	-23.149	-6.6864	-0.22926	0.23173
-1	0.25142	9.6964	39.504	0.12914	0.90146
-1	0.35447	24.562	5.27	0.1515	0.029969
-1	0.80081	36.086	-17.877	0.21807	-0.10813
-2	2.7765	-28.892	-19.058	-0.25389	-0.17966
1	0.67805	-27.793	-19.784	0.074544	-0.38832
-1	1.5403	-22.17	-21.227	-0.19592	-0.064344
-1	1.2245	3.3183	40.619	0.019792	0.3561
-1	0.36369	-20.71	-24.508	-0.13537	-0.14417
-1	0.89849	28.255	21.773	0.17384	0.12536
-1	2.3964	-28.644	10.816	-0.17433	0.056756
-1	2.3813	8.5053	-9.564	0.05007	-0.064275
-1	0.86581	-35.14	-16.458	-0.21407	-0.096277
-1	3.3943	-31.58	10.7	-0.19877	0.070982
-1	0.19224	-0.58305	18.934	-0.0058192	0.11393
-1	3.6616	18.321	30.401	0.11789	0.18269
-1	1.3269	22.841	24.037	0.13688	0.14223
-1	2.8887	-4.3466	12.189	-0.036322	0.066603
-1	2.5499	-10.828	30.05	-0.074096	0.18526
-1	2.0182	31.829	-13.794	0.19426	-0.075063
-1	1.5339	7.9604	6.9716	0.045558	0.036604
-1	0.70344	7.7249	-15.058	0.044958	-0.10166
-1	3.1493	0.81655	5.2985	0.0073539	0.033415
-1	0.38722	-39.735	5.6951	-0.44593	-0.026097
-1	0.66202	-11.114	-34.443	-0.066999	-0.20858
-1	3.3476	-17.957	-13.547	-0.24474	0.0034549
-1	0.61962	-22.495	-11.936	-0.14312	-0.072757
-1	3.6832	30.716	4.5265	0.18236	0.026845
-1	0.91897	-10.173	-30.456	-0.053663	-0.20025
-1	2.1587	-2.4191	26.397	-0.019375	0.15993
-1	1.031	-17.94	13.323	-0.10716	0.087619
-1	0.34703	15.293	3.4854	0.098178	0.014998
-1	0.72738	-17.075	-15.899	-0.11378	-0.086704
-1	1.0187	-32.892	-1.0222	-0.20492	-0.010311
-1	0.1244	0.77048	17.24	0.058511	0.1352
2	1.9959	-0.78102	16.251	0.073635	0.19951
-1	4.0618	-35.22	-0.46505	-0.22309	0.0057151
-1	0.62446	-11.023	0.89046	-0.06365	0.0042975
-1	0.36445	-15.034	-17.333	-0.090218	-0.1069
-1	2.9738	5.8696	-28.607	0.036619	-0.17057
-1	1.0905	-10.57	17.463	-0.060276	0.113
-1	0.23259	-11.961	-25.664	-0.11772	-0.25155
-1	0.22948	33.469	-13.849	0.25912	-0.10094
-1	0.30067	10.48	31.167	0.046551	0.19221
-1	0.31548	-2.1214	-30.772	-0.15867	-0.50324
-1	2.6691	-39.4	14.463	-0.2374	0.087729
-1	0.96918	-21.764	-5.3084	-0.069108	0.083835
-1	1.5214	-20.398	-16.76	-0.12149	-0.10782
-1	0.50981	-1.1586	32.472	-0.0068515	0.1777
-1	0.50583	-0.59397	24.968	-0.73857	0.43356
1	0.10667	17.587	16.604	0.2953	0.1407
-1	1.3856	-10.697	28.699	-0.067871	0.17739
-1	0.54991	29.659	-7.9196	0.4752	-0.73509
-1	0.40605	9.493	-27.315	0.053845	-0.16143
-1	1.1313	26.734	-10.243	0.71485	-0.36812
-1	1.0842	17.353	-12.946	0.10233	-0.085591
-1	0.65986	19.508	8.7563	0.52224	0.40011
-1	0.15829	-7.2297	1.2772	0.015342	0.64512
2	0.20682	-12.912	-8.0121	-0.72161	-0.2279
-1	0.89073	24.426	6.3328	0.14157	0.045947
-1	0.6936	-18.374	37.84	-0.10776	0.22684
-1	0.511	29.856	-35.358	0.20001	-0.26193
-1	0.28776	-36.046	8.8356	-0.25443	0.058458
-1	0.64784	-16.707	-1.2891	-0.10628	-0.0085761
-1	0.7539	10.042	-8.9655	0.06648	-0.061004
-1	1.8611	-8.3988	32.758	-0.048858	0.20247
-1	3.0157	2.6988	8.6417	0.010862	0.053397
-1	0.22752	-11.498	34.602	-0.065092	0.25819
-1	0.46637	-11.392	-22.542	-0.71033	0.56836
-1	4.9017	-2.9462	32.339	-0.019177	0.20525
-1	0.87011	14.566	-29.113	0.096506	-0.17932
-1	0.56988	-28.172	-9.6808	-0.17281	-0.057237
-1	0.88703	-17.273	-17.395	-0.10684	-0.1036
-1	1.0282	-16.51	0.030983	-0.095011	-0.0036047
-1	0.31808	35.165	-17.639	0.22224	-0.10155
-1	0.81686	18.063	19.553	0.10904	0.11568
-1	2.2026	-3.4459	4.1078	-0.023567	0.026199
-1	0.23354	-18.053	-14.467	-0.1041	-0.086622
-1	1.4347	-7.037	20.316	-0.039297	0.13339
-1	0.32996	-8.9977	-5.1077	-0.058375	0.85486
-1	0.46034	13.667	22.316	-0.10521	0.49127
-1	0.74949	34.896	23.126	0.20118	0.13961
-1	1.1028	-30.879	-18.216	-0.18325	-0.11205
-1	0.53964	12.361	-12.507	0.70924	-0.36704
-1	2.5301	-26.051	-15.268	-0.16577	-0.088687
-1	0.94948	-4.8416	-15.765	-0.04003	-0.097276
-1	0.73369	24.071	27.022	0.14485	0.1717
-1	0.49812	-1.4714	7.0109	-0.054468	0.86521
-1	0.21784	3.1315	33.213	0.021806	0.20027
-1	0.96396	-24.328	29.062	-0.14978	0.19003
-1	3.3692	16.004	6.0854	0.090204	0.03178
-1	0.39814	26.055	-0.91509	0.16607	-0.0080317
1	0.91716	-15.569	-1.4408	-0.091396	-0.011438
-1	3.1048	18.08	12.818	0.10927	0.078678
-1	2.3456	-32.581	11.658	-0.19717	0.071372
-1	0.35865	-50.621	8.9728	-0.5697	0.1479
-1	1.4657	-36.382	7.6895	-0.22247	0.045113
-1	0.4794	-10.513	39.973	-0.056171	0.23917
-1	0.67619	17.795	33.3	0.10614	0.19802
-1	0.23447	-0.89143	13.271	-0.22599	0.29711
-1	1.0094	12.335	-7.8972	0.076145	-0.055782
-1	4.0587	4.1718	10.353	0.028609	0.072025
-1	0.29248	-25.964	9.2593	-0.076075	0.23339
1	0.19203	21.14	-1.1956	0.62028	-0.57178
-1	1.755	-10.657	40.259	-0.061521	0.24761
-1	1.0128	7.9503	5.5869	0.03921	0.039114
-1	0.31193	24.173	29.811	0.14886	0.18259
-1	0.30528	-21.631	10.915	0.24945	-0.42997
-1	1.2651	35.739	14.355	0.22075	0.081641
-1	0.33242	23.546	-15.905	0.14628	-0.10071
-1	3.9867	5.5375	-1.8239	0.042525	-0.010091
-1	0.32409	-26.766	-29.294	-0.15511	-0.18221
-1	0.2766	-21.175	12.261	-0.73755	0.39765
-1	3.4935	15.813	1.5173	0.10068	0.006316
-1	0.53655	-1.772	-34.904	0.0050701	-0.22137
-1	2.3453	-41.292	-2.5475	-0.24701	-0.017771
-1	0.91053	23.737	21.879	0.14355	0.13194
1	1.3201	26.42	21.37	0.15958	0.12857
-1	0.36343	-0.82038	3.3341	-0.27116	0.20657
-1	0.18339	-4.6554	37.961	0.0037119	0.23464
-1	0.42757	-20.676	12.914	-0.59242	0.35712
-1	1.9534	35.368	12.134	0.22283	0.0718
-1	0.511	-22.864	-38.733	-0.16527	-0.31017
-1	0.83095	6.0886	-5.6446	0.030655	-0.035146
-1	5.3651	26.702	-20.743	0.16299	-0.13132
-1	0.99274	-19.32	34.344	-0.1145	0.2175
-1	2.3443	35.613	-3.665	0.21448	-0.013086
-1	0.30285	15.599	-28.581	0.10987	-0.16882
-1	0.18987	32.246	1.8661	0.22805	0.014291
-1	0.50347	35.576	-19.257	0.22665	-0.13497
-1	1.2563	-18.114	-26.419	-0.11281	-0.15515
-1	1.0642	29.35	30.841	0.17441	0.18886
-1	0.54077	-23.76	-33.171	-0.13891	-0.19148
-1	3.4233	3.5255	30.407	0.019169	0.18814
-1	0.39274	-10.459	-27.097	-0.065465	-0.17339
-1	1.8774	-4.6188	19.966	0.0055154	-0.0070518
-1	3.9072	11.854	5.8935	0.072277	0.040919
-1	0.49683	31.032	14.214	0.53089	0.76085
-1	4.7683	-9.0597	-13.768	-0.049927	-0.087612
-1	0.38253	38.036	-10.865	0.20915	-0.095504
-1	0.82167	-41.547	17.503	-0.32711	0.22178
-1	0.80363	-10.764	-12.708	-0.076558	-0.11576
-1	5.266	23.653	18.716	0.14582	0.11582
-1	1.0021	2.6068	-25.094	0.0099105	-0.1541
-1	1.7158	15.693	-4.1353	0.098663	-0.035895
-1	0.47699	5.8639	5.2938	-0.012952	0.17255
-1	1.0437	-2.521	25.54	-0.017692	0.15925
-1	1.591	25.908	2.6818	0.15976	0.022437
-1	0.95215	-25.404	-34.359	-0.14712	-0.21674
-1	0.41795	15.927	-8.099	0.30792	-0.79663
-1	0.059483	-7.078	-65.982	-0.30557	-0.58818
-1	1.3982	-27.894	16.113	-0.24539	0.45475
-1	1.0663	-21.466	29.283	-0.13399	0.16929
-1	0.45055	4.0891	-13.006	0.062391	-0.21913
-1	2.1704	-21.062	15.544	-0.49902	0.25719
-1	0.511	9.2049	-34.197	0.16632	-0.13484
-1	5.5693	-5.8138	22.763	-0.032087	0.13783
-1	2.446	-22.522	32.028	-0.13306	0.19673
-1	0.80178	0.16912	22.501	0.056589	0.16685
1	1.5475	28.095	-26.017	0.17051	-0.16074
-1	1.3998	17.509	26.9	0.12711	0.29831
-1	1.3298	-9.2643	-8.4194	-0.059211	-0.051697
-1	0.27102	26.712	14.712	0.16147	0.092798
-1	1.9039	-17.92	13.454	-0.10892	0.084814
-1	0.17874	33.471	-19.649	-0.25336	-0.63319
-1	1.3744	-19.782	-17.753	-0.1122	-0.18344
-1	0.35724	-16.26	22.169	-0.10622	0.13176
-1	3.0546	-18.049	-22.558	-0.11123	-0.13715
-1	0.28168	-14.893	39.814	-0.086627	0.24514
-1	1.5883	4.1605	-18.032	0.027775	-0.11306
-1	0.48139	-32.736	-18.156	-0.20452	-0.11443
-1	1.3594	0.74916	8.0419	0.04953	-0.24299
-1	0.72664	10.591	-6.7666	0.06841	-0.037818
-1	0.51034	-15.256	-22.665	-0.092254	-0.14018
-1	0.85447	-36.8	5.3372	-0.22047	0.033458
-1	0.44454	29.766	25.747	0.17965	0.15119
-1	0.54224	-28.959	2.3563	-0.17236	0.010955
-1	1.2985	4.2545	-8.7691	0.029116	-0.05673
-1	0.362	44.298	49.64	0.65267	0.68782
-1	0.36646	-30.661	0.6367	-0.19776	0.0070959
-1	0.22476	28.779	5.6256	0.098515	0.32435
-1	3.1228	3.561	-12.094	0.029429	-0.074135
-1	0.30505	-7.345	31.738	-0.03758	0.20074
-1	0.55546	-1.0565	9.528	0.21215	0.35467
-1	1.1849	16.835	-14.119	0.080633	-0.39638
-1	1.4387	-24.093	4.3545	-0.13663	0.0336
-1	0.47086	-19.932	-10.276	-0.12336	-0.068276
-1	0.511	30.305	11.491	0.13463	0.056461
-1	0.511	-0.74505	69.948	-0.25132	0.86976
-1	1.8597	6.0999	40.154	0.03904	0.24524
-1	0.23727	-10.12	-10.654	-0.049581	-0.067841
-1	0.49571	8.4433	32.767	0.058195	0.1903
-1	0.85751	-0.43494	-12.762	-0.039811	-0.081114
-1	2.4914	-10.873	-16.53	-0.083523	-0.10051
-1	0.68082	-22.338	-18.122	-0.13595	-0.10745
-1	0.82764	14.076	-1.0945	0.083212	-0.0073511
-1	0.42898	-8.8626	-25.172	-0.12951	-0.83667
-1	2.756	16.101	28.701	0.099302	0.17391
-1	1.5944	-31.322	23.454	-0.17843	0.14904
-1	1.4099	-23.875	33.675	-0.18436	0.16863
-1	0.21676	15.521	39.137	0.12014	0.23306
-1	0.62584	-26.304	-26.035	-0.15789	-0.16265
-1	1.1232	-20.661	36.765	-0.12588	0.24264
-1	2.8879	42.475	-0.18923	0.25814	-0.0066349
-1	3.5201	21.519	3.7507	0.11506	0.037047
-1	1.4619	-37.01	-1.3628	-0.22508	-0.0065289
-1	0.45117	1.5784	-27.369	0.0032289	-0.16527
-1	0.20002	24.637	25.531	-0.28704	-0.24687
-1	0.28444	-28.819	-0.32217	-0.17957	0.0033841
-1	0.32757	-16.522	-0.66485	0.099467	0.70599
-1	3.2114	-15.849	8.8391	-0.09591	0.053021
-1	0.73115	-21.509	15.224	-0.10886	0.11488
-1	0.511	25.251	-14.447	0.27466	-0.68846
-1	0.63628	30.513	13.768	0.18802	0.081549
-1	0.48501	16.883	27.982	0.96508	-0.15228
2	1.3375	-0.15226	30.99	-0.44631	0.15277
-1	2.0922	-35.355	-13.641	-0.2147	-0.087307
-1	0.80899	-2.6856	16.377	-0.012382	0.099679
-1	0.30096	14.114	2.6096	0.090911	0.014123
-1	1.1253	31.209	28.826	0.19472	0.17275
1	0.34862	37.196	-10.716	0.24163	-0.065592
-1	0.59345	17.96	18.785	0.2261	0.55717
-1	1.2249	-20.051	15.72	-0.12176	0.10307
-1	0.2848	-12.212	-28.175	-0.083646	-0.17157
-1	0.91325	22.417	27.693	0.13952	0.16963
-1	0.28113	42.489	-8.4515	0.27998	-0.0497
-1	0.34487	-17.372	20.757	0.54086	0.38584
-1	2.5564	20.128	-24.316	0.12428	-0.13694
-1	1.9161	37.571	-9.9714	0.22734	-0.063831
-1	1.3027	-21.418	-19.562	-0.13058	-0.12316
1	1.9015	-39.04	-7.0399	-0.23536	-0.045953
-1	0.48938	6.1002	-3.2053	0.62031	0.32722
-1	0.561	-19.59	-32.603	-0.11996	-0.19761
-1	1.0786	-3.2704	38.972	-0.029706	0.2207
-1	1.2938	7.8559	25.896	0.02672	0.16701
-1	1.2912	5.9736	-36.484	0.031144	-0.21397
-1	0.45544	23.475	21.846	0.13721	0.13962
-1	1.5913	0.17355	-41.861	0.0038917	-0.24343
-1	1.4031	-30.98	8.5331	-0.18472	0.054316
-1	2.5042	14.371	-18.67	0.09937	-0.10774
-1	0.94554	-20.77	20.867	-0.1236	0.12945
-1	0.6186	-21.206	-33.591	-0.12846	-0.20013
-1	1.0678	-16.049	-12.933	-0.10773	-0.076648
-1	1.5286	17.706	34.921	0.10107	0.21344
-1	2.7701	22.113	23.156	0.12796	0.14387
-1	0.38325	8.7562	17.051	0.050557	0.09755
-1	0.52708	38.595	8.7502	0.24177	0.031932
-1	0.29515	-22.358	-25.957	-0.14044	-0.16091
-1	0.34809	-26.261	-23.474	-0.15884	-0.14005
-1	2.6552	1.6822	17.217	0.015214	0.1118
-1	1.0481	-28.856	16.67	-0.17425	0.094529
-1	0.87555	-18.841	25.33	-0.11453	0.15801
1	0.5947	-26.792	2.1713	-0.1729	-0.0033038
-1	1.3186	13.765	14.48	-0.016172	0.17068
1	1.4666	-4.441	6.9221	-0.026052	0.045084
-1	1.3877	10.755	-26.814	0.070681	-0.16205
-1	0.82984	8.6436	-35.16	0.053889	-0.21238
-1	1.2878	24.411	-5.0658	0.14483	-0.031889
-1	2.1044	-30.326	17.798	-0.19233	0.10277
-1	0.46	-39.297	-11.302	-0.22819	-0.069325
-1	0.57749	-6.8705	28.094	-0.050301	0.17429
-1	2.9082	20.711	15.192	0.12924	0.076031
-1	0.52546	4.8968	-12.563	0.028381	-0.086835
-1	3.4105	41.281	2.9453	0.24915	0.0089142
-1	2.3003	2.9624	-12.403	0.012721	-0.078337
-1	0.15355	-2.0435	-12.97	-0.61174	0.083603
-1	0.80269	28.028	2.4411	0.17248	0.015759
-1	0.93342	-14.776	4.5673	-0.071332	0.033232
-1	2.1024	18.645	-20.088	0.12005	-0.12816
-1	0.58491	-8.2487	15.351	-0.068677	0.95852
-1	2.1976	-33.097	-29.051	-0.18097	-0.46388
-1	1.1606	22.534	-11.003	0.50506	-0.0097214
-1	0.27459	3.823	33.182	0.022432	0.20804
-1	2.3064	-18.566	-3.3445	-0.11306	-0.020911
-1	1.3434	-1.2751	36.233	-0.006713	0.21734
-1	0.7521	-4.3341	32.181	0.038376	0.22971
-1	0.29856	-34.053	0.012779	-0.20604	-0.010632
-1	1.6138	-50.409	-17.421	-0.14382	-0.13693
-1	0.26346	-6.4479	-41.639	-0.49661	-0.30708
-1	0.44174	38.129	9.6344	0.22537	0.06251
-1	0.39043	-35.588	-14.842	-0.21768	-0.094427
-1	1.3139	-19.721	6.1089	-0.12538	0.035979
-1	0.50409	-26.064	-4.2187	-0.17511	-0.031904
-1	0.26303	15.573	-34.663	-0.022469	-0.88887
-1	3.6199	26.427	-20.766	0.16056	-0.13049
-1	2.6476	-11.946	4.6324	-0.070277	0.030437
-1	5.6872	25.143	-16.143	0.15417	-0.1036
-1	0.88947	-32.594	-17.601	-0.20131	-0.11126
-1	0.13142	24.911	-14.994	0.016788	-0.44468
-1	0.29978	-18.944	3.994	-0.11824	0.027373
-1	0.49904	55.419	-40.487	0.89337	-0.31804
-1	0.37404	10.253	-39.702	0.057868	-0.24174
-1	0.65837	17.064	2.6329	0.092146	0.0060694
-1	2.9107	39.823	-9.4043	0.24413	-0.050969
-1	0.28295	-28.734	-17.245	-0.51939	-0.58585
-1	2.3106	13.581	21.867	0.076716	0.1342
-1	0.67331	13.987	-25.203	0.0837	-0.13318
-1	3.7444	22.533	13.067	0.13604	0.076035
-1	1.3329	27.57	-25.457	0.16404	-0.15566
-1	0.94839	-11.815	40.316	-0.075538	0.23822
-1	0.79919	-36.91	1.9029	-0.23659	0.025545
-1	1.2957	-9.2124	25.897	-0.063358	0.15278
-1	1.2645	3.2697	-19.383	0.01957	-0.13096
-1	0.78605	13.972	-3.5975	0.084518	-0.015194
-1	1.5792	7.2177	-1.592	0.044519	-0.018385
-1	1.5707	1.462	29.327	0.012394	0.18315
-1	0.094458	-15.817	-37.143	-0.58385	-0.67637
-1	0.57601	29.732	-0.6447	0.18329	-0.0044899
-1	2.0649	-30.808	14.604	-0.19032	0.095827
-1	2.8047	-26.691	15.281	-0.15331	0.08483
-1	2.5368	6.6924	4.4952	0.036545	0.024802
-1	2.8112	0.8913	-12.487	0.0014564	-0.067081
-1	1.9521	-11.226	-20.99	-0.065867	-0.13369
-1	0.20042	-61.086	-56.739	-0.77575	-0.58728
-1	0.48885	12.96	-18.289	0.044431	-0.17023
-1	3.3069	-15.12	23.833	-0.094214	0.1448
-1	0.39992	17.721	0.11295	0.10275	-0.0041901
1	1.5032	0.030019	25.591	-0.0067056	0.15244
-1	0.47517	26.797	-17.567	0.16716	-0.10561
-1	0.94923	-53.161	-15.024	-0.59509	-0.18465
[truncated: 498,000 more rows]
