# Supplementary material for: A single-source photon source model of a linear accelerator for Monte Carlo dose calculation
Source: PLoS One. 2017 Sep 8;12(9):e0183486. doi: 10.1371/journal.pone.0183486 (PMC5590861; doi:10.1371/journal.pone.0183486)
Supplement: S2 File — Same format as S1 File. (ZIP) [file pone.0183486.s002.zip › Phase_Space_file2.txt]

-2	0.25382	44.774	18.836	0.41712	-0.45127
-1	0.76736	5.4471	42.35	0.040885	0.25714
-1	0.42517	7.9188	12.157	0.045305	0.067559
-1	0.24983	-24.051	21.516	-0.71859	0.37502
-1	0.18491	-28.489	29.916	-0.2077	0.19502
-1	4.2081	0.12986	7.7363	-0.00099276	0.05423
-1	1.9313	7.9432	17.985	0.04018	0.10603
-1	2.2064	11.85	-20.838	0.071572	-0.12514
-1	0.38882	34.907	-15.361	0.21357	-0.091575
-1	0.59346	29.392	5.1955	0.17601	0.032699
-1	1.5643	-20.2	-5.6189	-0.12529	-0.032738
-1	2.4058	19.486	9.9534	0.11702	0.06679
-1	0.67414	9.716	-9.1354	0.059484	-0.049712
-1	2.6764	36.13	-19.209	0.2143	-0.11435
-1	0.34449	-1.8875	-29.921	-0.013448	-0.19583
-1	0.2912	-28.487	-7.851	-0.17753	-0.048089
-1	1.188	13.433	-8.7362	0.16839	-0.069977
-1	0.88028	-31.94	28.608	-0.13147	0.29778
-1	0.7632	18.297	28.464	0.11915	0.17033
-1	3.3512	10.938	-25.709	0.066656	-0.15289
-1	4.1022	-0.16861	38.122	0.0010011	0.23745
-1	0.38861	21.66	-1.1963	0.12986	0.0072544
-1	0.47125	-5.5883	-17.328	0.21581	-0.0062632
-1	1.096	18.756	2.7281	0.1122	0.013616
-1	2.8858	32.766	-16.92	0.19665	-0.10005
-1	0.10098	3.5642	-14.379	0.41314	0.26028
-1	1.9648	-2.9165	-23.804	-0.015622	-0.14455
-1	2.2989	-7.0013	41.172	-0.038009	0.25329
-1	0.21199	-34.924	-13.068	0.69024	-0.14352
-1	0.9664	-27.859	-23.004	-0.16929	-0.14168
-1	0.2682	-27.296	28.283	0.51642	0.56363
-1	3.1173	13.146	34.577	0.076981	0.21244
-1	1.0117	-11.038	34.1	0.41748	-0.39251
-1	0.64832	-25.986	-11.328	-0.17252	-0.069464
-1	3.5429	12.501	-26.224	0.073963	-0.14721
-1	0.89789	-4.5999	7.9278	-0.10034	0.0073192
-1	1.8694	-39.284	13.151	-0.23491	0.084797
-1	1.9177	-29.494	6.6079	-0.18219	0.041782
-1	0.19951	-26.012	29.421	-0.15871	0.17294
-1	0.85474	-27.737	12.868	-0.16792	0.078776
-1	0.18311	-2.4326	21.101	0.51241	-0.3501
-1	0.45208	-66.89	-58.789	-0.44261	-0.74213
-1	0.19695	-7.5317	7.4856	0.014399	-0.54287
-1	0.35715	0.52754	8.9407	0.14683	-0.52898
-1	1.2637	-20.988	-22.088	-0.13263	-0.1437
-1	2.2908	-16.842	-25.982	-0.1079	-0.15822
-1	2.5877	32.45	10.903	0.19184	0.074653
-1	0.29073	19.452	-1.3446	0.1227	-0.0093059
-1	3.3356	-22.693	23.074	-0.135	0.14322
-2	0.10377	51.804	24.38	0.66515	0.23202
-1	0.21459	-17.483	-26.939	-0.19118	-0.94683
-1	1.5354	-16.359	-17.977	-0.098093	-0.11528
-1	1.3338	-35.803	29.799	-0.24416	0.17731
-1	0.16474	21.783	-14.105	0.12646	-0.082171
-1	0.61045	13.081	24.345	-0.34033	-0.70542
-1	0.38227	2.7164	14.843	-0.1096	-0.15181
-1	0.77066	-13.675	-19.754	-0.082356	-0.12811
-1	2.0151	25.64	32.244	0.14735	0.19337
-1	5.6185	19.661	19.392	0.1266	0.11577
-1	0.71749	-13.181	16.251	-0.082384	0.094183
-1	0.38654	2.7227	-30.678	0.013831	-0.19768
-1	0.43445	-33.707	11.101	-0.20536	0.066984
-1	1.0542	18.305	-9.5753	0.052975	-0.0049876
-1	1.2754	-36.268	19.997	-0.22368	0.12283
-1	1.4568	35.008	-16.345	0.20936	-0.089856
-1	0.92565	21.939	-36.58	0.13419	-0.21488
1	0.63649	14.938	-3.8671	0.094736	-0.01863
-1	0.75969	56.93	36.162	0.53695	0.35679
-1	0.72748	-38.493	7.6928	-0.24149	0.050275
-1	2.2936	6.5723	-1.3843	0.039436	-0.0059745
-1	2.3111	-16.968	34.917	-0.1054	0.216
-1	0.71815	-21.288	-8.3488	-0.60475	-0.50206
-1	1.6166	-24.317	-18.623	-0.14541	-0.11751
-1	1.3504	2.1477	21.73	0.015625	0.13062
-1	3.6855	32.76	20.263	0.20469	0.12265
-1	2.1386	12.497	-0.93708	0.081761	-0.0082099
-1	1.6281	2.0946	25.249	0.015809	0.14775
-1	0.99907	-30.031	-12.35	-0.075366	0.5471
-1	2.4953	20.855	-23.279	0.12862	-0.13528
-1	2.4359	39.525	-3.0281	0.24477	-0.016665
-1	3.4937	37.271	-6.8438	0.22909	-0.045428
-1	2.9603	19.703	34.183	0.12602	0.20668
-1	0.36603	25.95	25.205	0.16525	0.17634
-1	1.0543	-3.0861	21.799	-0.013772	0.13709
-1	0.53418	26.397	18.141	0.15665	0.11189
-1	5.0955	-25.005	27.383	-0.14756	0.17534
-1	4.6837	30.13	-17.5	0.18401	-0.10393
-1	0.13069	-38.025	5.046	-0.82307	0.19419
-1	3.9554	25.082	-13.461	0.15776	-0.084549
-1	0.27237	-22.479	-28.888	-0.13275	-0.17723
-1	3.2107	-4.7735	9.6398	-0.031537	0.062842
-1	0.511	-8.7296	-29.68	0.30852	-0.19536
-1	5.8019	-28.069	-15.299	-0.17445	-0.092517
-1	0.95956	14.657	-38.891	0.094748	-0.24344
-1	4.476	9.555	2.9594	0.066119	0.011851
-1	0.20613	7.6142	-25.49	0.085538	-0.14809
-1	1.7599	16.66	-7.8571	0.10269	-0.054385
-1	4.7068	38.39	7.3452	0.23073	0.051719
-1	0.88689	-9.4785	-21.355	-0.06401	-0.13428
-1	0.38541	22.487	5.642	0.40518	-0.11922
-1	0.18968	18.961	-9.9538	-0.11384	-0.50992
-1	0.91527	28.367	9.2224	0.16991	0.048674
-1	0.29803	-38.426	0.031064	-0.24215	-0.0001857
-1	3.2007	3.9822	-23.624	0.027604	-0.14579
-1	4.6408	4.8904	33.131	0.03503	0.21039
-1	0.26288	-33.836	-1.3465	-0.20031	-0.0068183
-1	0.67124	-27.322	-14.248	-0.61906	-0.55942
-1	0.86285	-33.973	18.697	-0.20203	0.10948
1	0.33545	-39.356	-13.958	-0.23308	-0.08755
-1	0.73121	12.184	-20.017	0.071346	-0.11611
-1	2.2869	-19.63	23.175	-0.11111	0.14763
-1	0.32688	-31.214	-6.1086	-0.19381	-0.041458
-1	1.2478	2.7055	11.69	0.01473	0.066682
-1	0.18276	-3.1877	-32.326	-0.019874	-0.20335
-1	0.32394	-28.944	11.235	-0.17615	0.074624
-1	1.412	28.516	-5.0655	0.16643	-0.029431
-1	0.37863	-31.423	3.8902	-0.18894	0.01913
-1	0.91643	-38.051	-6.0981	-0.22907	-0.039298
-1	4.1896	7.9971	17.94	0.04624	0.114
-1	0.13715	18.253	1.7468	0.12036	-0.43466
-1	4.1292	31.974	20.804	0.18958	0.12943
-1	0.67409	26.118	-7.6324	0.16239	-0.048648
-1	1.1625	2.9597	-35.846	0.019674	-0.21214
-1	0.91644	-9.3034	23.181	-0.09562	0.41593
-1	0.37565	36.278	5.1421	0.21382	0.024857
-1	0.28494	-11.296	21.705	-0.056364	0.13623
-1	0.32044	-14.438	23.448	0.045412	0.62927
-1	1.3268	-42.338	8.2354	-0.25672	0.050719
-1	0.23244	-23.762	-9.4935	-0.55936	0.10583
-1	0.98081	7.2972	29.97	0.037125	0.18062
-1	6.3967	30.558	3.9783	0.18906	0.026801
-1	2.761	-1.4073	29.879	-0.0060179	0.18007
-1	1.1319	23.766	15.371	0.15178	0.092838
-1	2.2664	30.404	14.799	0.1891	0.087626
1	0.89548	10.908	29.961	0.070821	0.18037
-1	0.78955	23.057	-3.8027	0.21633	-0.014802
-1	1.6034	-31.113	-3.0924	-0.20222	-0.021179
-1	4.7441	29.48	5.278	0.17497	0.031989
-1	0.86197	11.414	11.837	0.072352	0.069617
-1	1.019	39.486	0.82062	0.23702	0.007781
-1	0.29126	-10.311	22.134	0.094856	0.3102
-1	0.1731	4.9873	32.071	-0.50932	0.85474
-1	2.0133	-3.5783	-17.56	-0.017859	-0.10559
-1	0.36053	-12.59	-4.6389	-0.30163	0.029506
-1	0.55728	32.704	0.7024	0.77598	0.25444
-1	0.89239	-21.554	-6.5083	-0.12873	-0.045013
-1	1.2405	-7.2242	41.582	-0.10307	0.24126
-1	0.33908	19.039	6.1254	0.12301	0.02967
-1	1.8481	-15.704	-23.184	-0.0030343	-0.077185
-1	1.4885	-3.2712	-13.424	-0.016233	-0.07839
-1	0.83827	16.987	1.3693	0.10747	0.008286
-1	1.6606	-6.0018	-12.711	-0.035034	-0.077265
-1	0.5616	-11.251	27.907	-0.07289	0.17566
-1	0.44816	8.7226	19.48	0.053411	0.11764
-1	1.6768	-4.576	-5.3829	-0.52003	-0.08715
-1	0.24289	-9.398	-11.403	0.12726	0.54489
-1	1.1355	27.917	23.482	0.15975	0.14616
-1	4.7033	-31.204	-12.672	-0.18796	-0.074312
-1	0.9819	9.1179	-14.624	0.39584	-0.20408
-1	2.5301	19.311	1.9199	0.12448	0.013496
-1	1.3908	-20.527	-6.3689	-0.1334	-0.038581
-1	0.48292	-12.227	-8.3776	-0.071122	-0.063389
-1	0.44578	1.3285	39.737	-0.010588	0.35833
-1	0.91041	18.455	-9.6111	0.088575	-0.10097
-1	0.31979	2.1627	39.916	0.012528	0.25042
-1	1.6015	24.605	-28.299	0.15314	-0.17453
-1	0.98697	23.411	-27.459	0.15103	-0.16141
-1	1.0847	23.692	-14.681	0.1364	-0.095832
-1	2.5159	-30.778	16.151	-0.18454	0.089193
-1	1.4329	-5.99	-37.314	-0.028035	-0.22479
-1	0.82057	-36.45	-18.425	-0.2151	-0.10914
-1	2.0778	19.776	37.6	0.11339	0.22483
-1	0.59082	61.309	0.94896	0.62271	-0.048835
-1	1.7696	-12.371	-25.92	-0.077912	-0.15399
-1	1.4713	3.0407	-36.587	0.018645	-0.21642
1	0.98484	6.7707	-8.5664	0.041929	-0.047484
-1	0.98537	-9.2934	-34.883	-0.052743	-0.20947
-1	5.3824	27.508	-13.049	0.17222	-0.078124
-1	1.2601	-8.1204	-12.587	-0.046548	-0.080012
1	2.313	-0.95612	-42.159	-0.0018425	-0.25532
-1	0.69975	12.198	-4.3238	0.068289	-0.029598
-1	1.6719	-11.421	-20.242	-0.073866	-0.11929
-1	3.8165	-1.2397	31.203	-0.0058333	0.1962
-1	0.38263	-18.319	17.897	0.35504	0.41487
-1	4.6779	-1.6027	3.3772	-0.016544	0.027035
-1	1.6441	-14.157	-32.129	-0.083544	-0.20263
-1	0.33505	4.2506	-16.468	-0.46503	-0.15686
-1	1.3192	-0.06996	-21.172	0.0047696	-0.13027
-1	0.21178	23.966	20.152	0.12681	0.12254
-1	0.2237	38.958	-13.458	0.23068	-0.076119
-1	0.90623	0.00029451	-17.684	0.05116	-0.1098
-1	0.44827	4.4667	5.5287	0.50708	-0.085443
-1	2.5196	-3.9631	-19.772	-0.029267	-0.12964
-1	1.4549	-5.5323	-21.055	-0.031103	-0.12984
-1	5.7021	34.05	9.7264	0.20935	0.06515
-1	0.26933	18.038	14.971	0.1172	0.10595
-1	1.8386	-40.803	21.427	-0.24799	0.19861
-1	1.8183	-16.808	8.3279	-0.096019	0.044697
-1	0.27943	8.1026	0.84819	-0.21639	0.91807
-1	0.19165	-15.487	-31.635	-0.092459	-0.19216
-1	2.393	8.6299	13.549	0.050202	0.081404
-1	0.41258	-10.521	-37.83	0.14514	-0.38123
-1	4.0881	-1.9573	-13.713	-0.0098507	-0.086838
-1	0.63444	-9.4235	25.366	-0.061817	0.15913
-1	1.0165	-7.9383	-19.874	-0.050176	-0.12607
-1	0.72464	-30.273	-7.6389	-0.17727	-0.039952
-1	2.109	-40.551	0.78047	-0.23821	0.0043235
-1	0.56657	-19.428	18.766	-0.11565	0.11518
-1	0.83492	-30.373	-16.041	-0.18788	-0.094988
-1	0.98892	-13.89	5.286	-0.08726	0.039716
-1	0.36214	-31.16	-25.043	-0.26274	-0.21578
-1	1.987	12.659	18.068	0.072187	0.10902
-1	1.0527	10.87	28.578	0.068472	0.17539
-1	0.76872	1.3149	-18.226	0.0068495	-0.10425
-1	0.67697	17.914	36.176	0.10416	0.21797
-1	0.56898	-29.805	-1.9418	-0.85872	-0.25349
-1	2.7941	2.1913	16.013	0.016297	0.10445
-1	0.17357	21.034	10.177	0.13065	0.055244
-1	1.3351	-8.0249	-37.181	-0.046938	-0.22573
-1	0.54652	16.485	-11.382	0.11067	-0.062564
-1	0.97296	-16.393	-11.997	-0.10379	-0.079101
-1	5.1791	12.097	4.5641	0.077351	0.033695
-1	0.53365	21.399	-16.668	0.040448	-0.088844
-1	0.47273	34.461	-19.435	0.2233	-0.09624
-1	4.4204	-21.635	-30.636	-0.12981	-0.17832
-1	0.92403	25.039	1.833	-0.19329	-0.52686
-1	0.78245	-17.871	-6.9406	-0.10932	-0.046983
-1	0.60868	-19.497	-13.841	-0.11588	-0.087175
-1	0.46312	-40.132	23.23	-0.55027	0.21835
-1	4.5344	10.24	-28.291	0.059884	-0.16934
-1	2.7309	-20.307	35.978	-0.12015	0.22259
-1	0.37982	3.6242	-21.451	0.042651	-0.17728
-1	0.55011	6.2203	-24.542	0.0072615	-0.63742
-1	1.8696	-26.264	-12.402	-0.15796	-0.077479
-1	0.41006	11.644	-10.643	0.13501	-0.69948
-1	4.1649	-29.749	-23.103	-0.1723	-0.1482
-1	0.52962	-17.567	30.958	-0.10976	0.17395
-1	3.2435	26.857	-16.032	0.16135	-0.099697
-1	1.3589	11.616	35.561	0.069008	0.20852
-1	1.0495	15.99	11.601	0.10805	0.074251
-1	0.262	-24.858	-18.862	-0.14292	-0.1169
-1	0.55243	-16.856	30.579	-0.10658	0.19069
-1	1.081	5.1923	-12.6	0.036494	-0.082
-1	1.8442	-20.417	-18.824	-0.11899	-0.11459
-1	0.94485	17.287	-28.133	0.11119	-0.17522
-1	0.31558	-6.4847	22.647	-0.044308	0.14654
-1	2.8269	30.345	30.662	0.18255	0.19033
-1	0.42746	10.658	24.559	0.08178	0.15124
-1	0.48379	4.2019	-35.896	0.028399	-0.22789
-1	0.52353	-28.974	-9.6634	-0.16592	-0.051647
-1	0.22741	5.6164	10.248	0.018476	0.07033
-1	0.10953	-11.572	-21.699	-0.062262	-0.18503
-1	0.74789	35.135	-8.9142	0.21029	-0.048404
-1	0.61302	-10.55	-0.7355	-0.06961	-0.0036727
-1	0.46962	-9.7565	-2.3213	-0.29471	0.19595
-1	0.94474	28.71	19.63	0.16948	0.12601
-1	2.0655	10.051	3.506	0.19792	-0.13485
-1	0.25643	-4.4703	-33.469	-0.030229	-0.20469
-1	1.7655	-34.63	15.182	-0.20829	0.080003
-1	0.12818	18.093	-22.136	-0.49263	-0.53313
-1	2.0065	19.986	4.5366	0.1165	0.029862
-1	0.42258	-8.7271	33.649	-0.054992	0.21068
-1	1.8455	-7.4213	-30.384	-0.035097	-0.18687
-1	0.45406	0.93859	-9.2747	0.0070287	-0.059189
-1	1.0269	4.8479	25.193	0.033072	0.14925
-1	0.18585	38.171	13.915	0.24694	0.092455
-1	0.39712	-14.526	-8.5807	-0.033069	0.27949
-1	1.0033	-24.306	-14.456	-0.15341	-0.078812
-1	1.4978	-20.892	5.8414	0.15407	-0.09724
-1	0.89874	11.233	-20.263	0.075693	-0.12745
-1	0.34749	-0.26657	-27.644	0.023775	-0.17005
-1	0.71128	-23.13	12.174	-0.27446	0.78348
-1	0.16212	33.464	-12.462	0.22722	-0.070953
-1	3.6598	11.141	21.874	0.065343	0.134
-1	2.0211	-23.009	26.462	-0.24427	0.11988
-1	4.1101	-4.5439	-41.407	-0.02104	-0.24766
-1	0.28754	21.286	29.117	0.29006	0.85375
-1	0.37778	-11.124	-13.976	-0.055616	-0.084791
-1	1.2702	-4.7048	-29.772	-0.024977	-0.19206
-1	0.71888	-15.315	16.622	-0.30776	0.31875
-1	3.5166	16.033	3.5649	0.096869	0.019636
-1	1.5969	44.102	13.104	0.2726	0.07071
-1	1.2986	29.904	-20.079	0.17676	-0.11855
-1	0.511	-41.81	-37.792	-0.33369	-0.45896
-1	1.7387	-26.716	0.32847	-0.16074	-0.0020276
-1	0.85468	-6.439	7.7843	-0.044322	0.04569
-1	1.1023	-4.4464	-4.3298	0.18971	0.75428
2	4.3853	-5.1139	-9.8603	0.076833	-0.48994
-1	0.21864	-16.263	17.49	-0.10255	0.10603
-1	1.2542	-23.636	20.608	-0.14881	0.11448
-1	0.84203	-19.947	4.2781	-0.55538	-0.18238
-1	2.2816	2.0231	-14.78	0.015034	-0.086037
-1	1.1828	34.639	19.691	0.21002	0.11606
-1	4.5645	6.9085	-40.699	0.042096	-0.2479
-1	0.55504	29.127	5.9661	0.17501	0.039336
-1	0.1073	24.128	4.148	0.44707	0.20961
-1	0.67406	6.7496	-30.256	0.039233	-0.1811
-1	0.25232	1.7778	18.906	0.013889	0.11718
-1	0.18946	-29.834	-23.619	-0.17523	-0.13163
-1	6.0192	32.427	7.932	0.1997	0.049247
-1	1.9043	21.855	-33.199	0.13941	-0.19959
-1	0.82128	-10.612	-1.8578	-0.069485	-0.0081943
-1	3.2327	29.133	-23.325	0.17859	-0.14142
-1	1.072	10.843	23.845	0.071159	0.14677
-1	1.2163	3.7228	-29.533	0.020683	-0.18023
-1	0.8439	41.383	8.9027	0.25684	0.048723
-1	0.351	-9.5763	-23.207	-0.04684	-0.73865
-1	0.77748	13.146	20.303	0.066863	0.19821
-1	0.62856	26.739	-8.6926	0.16154	-0.048978
-1	0.287	-1.2459	16.981	-0.010934	0.099437
-1	0.89226	1.8285	13.254	0.011198	0.085348
-1	0.95097	47.283	50.294	0.5845	0.34406
-1	1.599	-16.069	-32.202	-0.10124	-0.19833
-1	0.48842	-18.906	-16.888	-0.20917	-0.83742
-1	0.49207	-8.4179	4.6139	-0.26901	0.32232
-1	1.9436	-36.293	-0.25474	-0.22077	0.0014853
-1	0.51456	-8.3783	26.252	-0.059389	0.16946
-1	0.45781	-7.1182	33.47	-0.039692	0.20366
-1	0.46285	33.008	-21.074	0.6287	-0.51484
-1	0.70714	36.316	4.2186	0.2193	0.018596
-1	0.86541	-40.878	-8.6252	-0.2455	-0.050008
-1	0.30839	-9.8019	-12.672	0.0788	-0.82067
-1	0.46592	14.658	16.554	0.094348	0.092735
-1	1.768	21.194	-25.252	0.12374	-0.14942
-1	0.49357	7.4275	19.442	0.051713	0.11965
-1	0.24723	15.252	12.028	-0.60809	-0.24229
-1	0.83166	-40.731	-5.3846	-0.24905	-0.031113
-1	2.2341	-10.23	4.3292	-0.0057526	0.22056
-1	2.2253	20.288	-24.035	0.11412	-0.14285
-1	0.59316	32.579	11.199	0.19915	0.068799
-1	2.0107	1.891	16.294	0.010224	0.10278
-1	0.18116	17.451	16.836	0.81548	0.32177
-1	1.4795	18.925	-23.332	0.10397	-0.12374
-1	2.2463	19.954	26.643	0.1303	0.15591
-1	0.56041	-8.0444	-9.7047	-0.65828	-0.64098
-1	2.9053	32.994	-5.9305	0.19707	-0.036029
-1	0.8525	-14.714	26.549	-0.57877	0.38517
-1	0.56161	27.973	-25.89	-0.61974	-0.49186
-1	1.0395	-26.733	-27.099	-0.16631	-0.16204
-1	5.0342	-36.164	11.3	-0.21603	0.070057
-1	5.3423	14.214	-25.29	0.086699	-0.16031
-1	1.0888	-0.4581	26.279	-0.010195	0.1624
-1	0.90709	19.63	21.68	0.11873	0.1321
-1	2.4935	-24.059	-13.435	-0.15352	-0.085144
-1	0.39319	-24.701	-16.843	0.48751	0.087577
1	0.51532	30.558	6.3191	0.18611	0.031736
-1	3.161	15.022	-6.7719	0.1251	0.19871
-1	1.3274	-21.265	28.657	-0.13763	0.18036
-1	0.61917	-0.63082	-21.878	-0.28976	-0.63846
-1	1.2628	30.123	-2.7588	0.18423	-0.013558
-1	0.46317	-8.9272	12.862	-0.031442	0.54018
-1	0.43558	-16.202	-22.293	-0.093632	-0.13483
-1	5.4468	12.804	-10.642	0.079965	-0.057151
-1	2.6999	-36.137	-22.59	-0.21324	-0.13873
-1	1.9453	5.8019	-3.3412	0.085244	0.15223
-1	0.42157	3.3388	9.226	0.015615	0.057932
-1	1.8162	36.848	23.076	0.20093	0.18821
-1	3.398	-30.118	-10.871	-0.17867	-0.060696
-1	0.27795	21.788	31.888	0.12867	0.18668
-1	1.337	-5.4235	-39.639	-0.048486	-0.2382
-1	1.3355	32.429	-3.6734	0.5983	-0.081949
-1	0.78855	11.257	-1.3622	0.070875	-0.056442
-1	1.5799	9.6806	7.3025	0.0266	-0.38624
-1	2.7576	19.133	21.082	0.11715	0.1241
-1	1.0787	-2.7421	13.777	-0.01095	0.086297
-1	2.995	9.1925	-23.732	0.057876	-0.14286
-1	1.9723	23.465	24.985	0.14156	0.15069
-1	0.83378	1.4887	16.392	0.34851	0.73972
-1	0.78883	-24.756	16.627	-0.14625	0.087377
-1	0.18311	-23.309	1.7945	-0.71663	-0.082758
-1	0.25104	-16.688	-14.173	-0.11376	-0.095419
-1	1.3697	5.6577	-41.142	0.038483	-0.24697
-1	2.0171	7.6953	28.708	0.056618	0.16026
-1	1.5477	26.488	-33.44	0.15825	-0.20175
-1	1.3065	25.188	-29.515	0.14652	-0.16959
-1	0.40493	11.577	-9.0703	0.36537	-0.57346
-1	4.5151	33.433	-8.2572	0.20746	-0.048222
-1	0.24786	-31.286	-3.6286	-0.19465	-0.020228
-1	1.4209	-21.823	-22.064	-0.10302	-0.66337
-1	6.0614	-1.556	-12.436	-0.01857	-0.081251
-1	0.27407	30.81	-10.275	0.18818	-0.051658
-1	0.61088	22.204	-24.769	0.14166	-0.15322
-1	0.88031	-24.147	-2.1398	-0.14421	0.0075036
-1	0.47497	28.453	17.573	0.18015	0.10735
-1	4.2757	9.8953	-25.562	0.059928	-0.15275
-1	0.60563	28.98	-9.2167	0.17949	-0.047032
-1	2.5456	-1.383	-0.53487	-0.013607	0.00095381
1	0.53416	-3.5435	-27.884	-0.028897	-0.17315
-1	2.1463	-29.648	1.681	-0.18461	0.009716
-1	0.7196	-3.5323	12.564	-0.01827	0.081627
-1	0.48062	22.885	-15.41	0.13955	-0.092657
-1	0.29629	18.87	-18.634	0.11475	-0.10846
-1	0.27087	-2.897	16.762	-0.091727	0.14662
-1	0.35405	9.3742	-26.156	0.056994	-0.15913
-1	1.2286	7.1436	16.778	0.333	0.34892
-1	0.29828	5.6825	-31.983	0.037297	-0.20429
-1	0.84512	-2.0867	37.829	-0.01677	0.23046
1	1.0256	-35.799	-17.76	-0.22	-0.10586
-1	1.3899	5.6209	-20.332	0.027411	-0.12697
-1	5.0953	12.385	16.29	0.082156	0.097169
-1	0.2239	20.079	29.666	0.13148	0.16441
-1	1.0684	1.7559	29.783	0.016449	0.18316
-1	3.2239	7.8385	21.733	0.038367	0.14399
-1	0.43425	-28.692	-0.38881	-0.17465	-0.0032691
-1	0.61358	-28.875	-16.924	-0.2049	-0.17734
-1	3.4593	-6.6591	-11.012	-0.036979	-0.069578
-1	1.4433	35.623	16.851	0.23437	0.090858
-1	0.55849	-26.136	10.758	-0.16675	0.072318
-1	0.13979	9.9163	1.9569	0.056869	-0.0023717
-1	1.5055	-4.1951	-14.167	-0.12673	-0.48593
-1	0.067418	46.201	44.498	0.46558	0.47922
-1	0.71161	13.873	-14.561	0.088878	-0.098091
-1	0.37978	-36.173	-34.323	-0.66228	-0.37189
-1	3.8542	-32.053	-7.487	-0.1938	-0.037425
-1	2.879	-6.2021	7.3638	-0.034111	0.049275
-1	2.4678	-2.0733	-1.6272	-0.013125	-0.013987
-1	0.45298	21.641	20.066	0.12477	0.12232
-1	3.6814	-10.418	-32.46	-0.06725	-0.20703
-1	2.7603	21.959	7.9217	0.1403	0.051376
-1	2.8324	-22.835	23.298	-0.13207	0.14146
-1	4.5935	0.0055211	27.818	-0.00070356	0.17164
-1	0.32549	-5.106	-15.374	-0.02699	-0.093024
-1	1.5038	-3.602	-12.271	-0.027358	-0.07943
-1	1.8421	21.149	-16.296	0.12948	-0.09535
-1	0.18468	13.524	22.057	0.10002	0.19187
-1	1.6267	3.4866	37.571	0.19775	0.25057
-1	0.36121	-13.847	16.689	-0.38386	0.63868
-1	0.37256	-61.755	36.256	-0.85645	0.44863
-1	0.90675	12.394	-16.461	0.081147	-0.10832
-1	6.2358	14.854	14.36	0.095293	0.092717
-1	0.94732	32.75	-24.452	0.19673	-0.13775
-1	0.98248	27.351	-5.6071	0.17039	-0.031889
-1	0.23399	-14.473	20.609	-0.25093	0.89364
1	0.4824	32.126	35.807	0.4431	0.30871
-1	0.18035	25.159	-21.668	0.12906	-0.14587
-1	1.4365	20.062	5.9197	0.12027	0.036707
-1	0.54522	-29.379	-6.1115	-0.17989	-0.041443
1	0.31951	31.36	14.961	0.96411	0.14844
-1	0.94947	23.818	-0.49046	0.24293	0.047139
-1	3.9435	-23.351	5.2357	-0.13962	0.035671
-1	0.33721	17.899	-31.067	0.11213	-0.19382
-1	0.58911	-1.9025	-29.854	-0.015627	-0.18473
-1	0.36002	33.146	0.6157	0.20845	0.010367
-1	3.9277	-37.074	9.0094	-0.25752	-0.032971
-1	0.66167	0.53169	4.5467	-0.18576	0.4149
-1	0.83025	-28.837	18.76	-0.1467	0.16831
-1	3.8799	18.71	-8.6578	0.11141	-0.058295
-1	3.6434	12.975	-34.009	0.07195	-0.20603
-1	0.56796	31.991	7.797	0.20094	0.062403
-1	3.2455	-9.3213	18.264	-0.061814	0.10567
-1	0.77634	17.991	16.672	0.23749	0.27366
-1	3.4016	-23.78	26.991	-0.14191	0.16715
-1	1.4142	7.9702	-30.718	0.040954	-0.18464
-1	0.18214	-33.005	-24.491	-0.1181	-0.11273
-1	0.24293	21.374	-18.464	0.1259	-0.11182
-1	1.1788	14.547	-25.137	0.09174	-0.15665
-1	5.4343	-28.948	15.637	-0.17974	0.10263
-1	0.23512	-12.538	10.917	-0.39545	-0.7455
-1	1.447	18.344	30.372	0.10888	0.18101
-1	0.68878	-26.588	26.663	-0.32454	-0.52417
-1	0.12572	34.739	14.749	0.21897	0.085799
-1	2.7968	30.154	22.071	0.1854	0.12918
-1	0.23116	-39.714	5.0758	-0.24165	0.026291
-1	2.0812	9.35	22.084	0.059901	0.13572
-1	1.1431	4.2242	4.7007	0.028138	0.028769
-1	0.511	-24.229	-19.933	0.031194	-0.33406
-1	3.548	-27.31	1.7584	-0.16287	0.014208
-1	4.157	36.817	-7.3916	0.22667	-0.046702
-1	0.51855	-29.203	-12.785	-0.17619	-0.082864
-1	0.61727	-13.475	25.878	-0.083413	0.15967
-1	1.1052	-5.6	38.809	-0.038077	0.23865
-1	0.57226	-24.418	-14.599	-0.14404	-0.088224
-1	1.0549	-2.5209	23.928	-0.011848	0.15136
-1	1.6037	27.194	14.991	0.17577	0.098838
-1	1.5398	5.5101	-16.314	0.036588	-0.10505
-1	1.1885	3.4702	-29.343	0.017086	-0.17963
-1	0.96851	7.6195	-7.9482	0.056917	-0.046606
-1	1.2002	26.91	-13.002	0.16341	-0.076078
-1	1.6142	-18.18	-14.822	-0.10427	-0.090581
-1	1.343	41.471	-4.6237	0.25687	-0.029315
-1	2.4464	-13.88	1.971	-0.083054	0.0033386
-1	0.4846	11.438	30.069	0.068418	0.18187
-1	0.43931	-20.491	21.923	-0.11862	0.14496
-1	0.71665	-29.044	23.139	-0.18059	0.13693
-1	0.53862	28.705	22.126	0.17264	0.14123
-1	0.41375	1.8886	37.771	0.0079352	0.22837
-1	0.82634	-12.367	-15.522	-0.081747	-0.098433
-1	0.84959	-35.143	7.111	-0.21292	0.040871
-1	0.19293	-28.516	-11.281	-0.1569	-0.063355
-1	0.99884	29.16	6.8388	0.18207	0.038591
-1	0.4064	-7.9007	28.412	-0.049685	0.17931
-1	0.54198	-4.9828	34.173	-0.047202	0.21386
-1	3.3676	-10.459	28.629	0.18316	0.14748
-1	1.9081	9.4436	-21.612	0.11259	-0.30016
-1	0.29374	11.692	-34.579	0.071221	-0.21271
-1	1.0732	-41.031	0.32977	-0.25555	0.00063247
-1	0.81401	9.6548	-4.2012	0.23643	-0.085122
-1	1.2182	-36.545	14.582	-0.22587	0.095686
-1	0.45833	-38.674	-3.0157	-0.2311	-0.0111
-1	1.1372	-38.377	-1.4159	-0.24986	-0.014115
-1	0.96411	6.3755	6.2208	0.7634	0.1194
-1	0.7536	-8.0872	-17.554	0.60074	-0.49437
-1	0.43415	4.4886	30.77	0.037832	0.16205
-1	0.12678	-21.231	-13.145	-0.14869	-0.77655
-1	0.72112	-2.5127	32.868	-0.012626	0.21507
-1	0.67911	14.267	14.043	0.084648	0.087085
-1	0.91177	3.4532	8.9591	0.020237	0.053639
-1	0.16925	11.629	24.478	0.45648	0.57699
-1	0.27291	-1.7636	14.482	0.66352	-0.41352
-1	2.0267	-25.421	-2.2751	-0.14458	-0.011913
-1	1.5237	-0.56901	-13.81	0.0018848	-0.084676
-1	0.46484	-27.826	-17.322	-0.16848	-0.10551
-1	0.12494	31.308	-17.768	0.22845	-0.12776
-1	2.1994	14.757	19.958	0.090473	0.12368
-1	0.69979	34.504	20.736	0.21112	0.12749
-1	0.47243	10.248	-10.322	0.11469	-0.28006
-1	1.6297	-6.2389	-37.148	-0.035826	-0.22453
-1	0.63476	-34.002	-12.819	-0.19921	-0.085159
-1	0.66838	7.937	14.186	0.055478	0.093439
-1	0.34004	-14.261	16.15	-0.090183	0.10034
1	0.37443	-22.807	-8.8289	-0.7755	-0.14313
-1	1.7858	11.963	-37.611	0.074179	-0.22322
-1	0.69309	-17.261	4.0033	-0.51506	0.081957
-1	0.85286	38.364	7.2686	0.22754	0.039561
-1	2.4517	24.807	-7.2037	0.062996	0.028514
-1	3.849	15.187	-17.995	0.089918	-0.10961
-1	3.1019	35.287	-2.3382	0.21206	-0.0081631
-1	2.1011	-0.055913	6.8331	-0.0014987	0.035552
-1	0.21579	-6.5695	-27.677	0.70562	-0.42077
-1	0.13078	-23.766	8.5612	0.22389	0.96395
-1	0.51705	-27.893	-3.2563	-0.17463	-0.0183
-1	2.1127	6.7815	20.141	0.035712	0.12434
-1	0.31267	-24.139	-42.946	-0.23424	-0.93131
-1	0.28223	-12.67	28.354	-0.08079	0.17635
-1	1.4763	5.7589	-19.48	0.031341	-0.11884
-1	1.4561	27.396	3.8643	0.16434	0.026326
-1	1.6105	4.5326	-38.321	0.031076	-0.23452
-1	0.58168	15.169	-9.5923	-0.28115	-0.62037
-1	0.19788	4.8877	-11.577	0.34122	0.70584
-1	1.1279	11.415	-15.101	0.068231	-0.088454
-1	0.92907	-23.502	-22.681	-0.14066	-0.14079
-1	1.1804	-34.585	-9.7705	-0.21883	-0.067385
-1	1.0011	-23.57	4.5644	-0.14492	0.030051
-1	0.37948	-1.032	-36.161	-0.010663	-0.21599
-1	0.86631	14.558	37.456	0.089395	0.22142
-1	0.54114	35.935	9.0365	0.22506	0.050917
-1	0.32951	22.302	-35.117	0.12763	-0.20649
-1	1.6673	-38.327	-7.6175	-0.23802	-0.056974
-1	1.0281	11.465	-22.679	0.068267	-0.1324
-1	0.39798	25.86	20.253	0.155	0.12892
-1	0.21266	-1.3143	35.649	-0.020305	0.23918
-1	2.4431	-24.716	31.082	-0.14143	0.18913
-1	0.3686	23.614	32.174	0.1303	0.18533
-1	0.51246	-17.503	-3.163	-0.11138	-0.0048896
-1	0.90656	-0.94149	4.5826	0.31613	0.65103
-1	0.36236	-20.638	-32.84	-0.099389	-0.21969
-1	0.22837	-2.8577	18.57	-0.3558	0.64334
-1	3.7341	7.8288	-13.798	0.047045	-0.087899
-1	1.3371	19.41	1.3321	0.36067	0.16418
-1	0.57154	-5.0436	-23.002	0.25196	-0.16387
-1	0.89028	6.6654	8.5759	0.042675	0.059633
-1	0.89169	29.698	-9.1823	0.18884	-0.055992
-1	1.0835	13.357	12.659	0.087687	0.08317
1	0.24913	-29.185	6.8052	-0.46863	-0.77964
-1	4.3322	-59.631	-24.723	-0.34364	-0.14755
-1	0.53124	38.881	15.796	0.22884	0.096044
-1	0.47484	-24.299	-16.823	-0.20729	-0.17145
-1	0.44337	15.305	18.992	0.34538	-0.90038
2	0.52246	10.445	34.546	-0.11357	0.74308
-1	1.511	17.514	8.0639	0.2806	-0.10128
-1	0.6062	-7.7437	29.163	-0.047466	0.18011
-1	0.66935	-32.091	24.091	-0.19888	0.14328
-1	1.0536	7.8662	16.276	0.048941	0.10032
-1	0.21464	-19.775	26.066	0.19191	-0.24799
-1	0.35222	-34.444	5.696	0.35477	-0.16272
-1	1.8018	7.3522	-36.034	0.041668	-0.21732
-1	1.7697	4.2453	-9.5546	0.023076	-0.065302
-1	1.2491	-5.2883	14.57	-0.026186	0.082149
-1	1.3498	34.278	-4.3428	0.20205	-0.024788
-1	0.51899	-22.635	-1.8591	-0.13632	-0.0041985
-1	0.12354	-32.253	-17.856	-0.65559	-0.16571
-1	2.216	-2.212	-21.218	-0.01388	-0.12892
-1	3.0918	22.331	-29.476	0.13143	-0.17449
-1	0.53061	-11.564	-7.4314	-0.43299	-0.73557
-1	1.8244	16.556	1.468	0.10398	0.014528
-1	1.3824	-27.402	-15.756	-0.16876	-0.099997
-1	0.99712	-38.573	-18.36	-0.23794	-0.11509
-1	0.51997	-29.395	20.407	-0.16635	0.11315
-1	6.6825	-13.814	1.7767	-0.082719	0.015194
-1	5.1618	-10.723	19.85	-0.06513	0.1144
-1	0.55132	15.716	-2.3215	0.093578	-0.018769
-1	3.1366	13.59	21.641	0.081584	0.13895
-1	0.67384	41.296	-6.2523	0.24956	-0.036727
-1	1.9766	8.8648	-37.766	-0.10998	-0.33446
-1	0.50892	1.9523	38.115	0.010243	0.22211
-1	1.9827	35.179	-2.3356	0.21899	-0.020567
-1	1.9399	-20.74	17.674	-0.13078	0.1046
-1	1.2666	-3.7921	12.503	-0.021426	0.086641
-1	0.34589	35.374	-23.53	0.21471	-0.14609
-1	0.95388	2.3776	-15.527	0.013416	-0.088659
-1	0.2579	7.7937	26.257	0.039067	0.1628
-1	1.6841	-31.811	15.069	-0.19213	0.091489
-1	3.2504	8.4323	6.1885	0.052298	0.040444
-1	1.6118	-13.159	33.876	-0.075023	0.20684
-1	0.99991	-30.659	-1.9943	-0.18926	-0.012327
-1	0.92343	33.296	-5.921	0.19787	-0.039007
-1	0.86105	7.5719	-34.729	0.053765	-0.25991
-1	0.26147	7.3574	17.332	0.57045	0.59816
-1	0.11735	15.514	55.831	0.045963	0.5852
-1	0.51844	-18.439	-13.41	-0.11986	-0.077715
-1	1.3257	21.308	-2.0573	0.18249	-0.071538
-1	2.7624	-5.3722	-4.0908	-0.032017	-0.036311
-1	1.6014	-32.58	-14.153	-0.20251	-0.08418
-1	0.79322	-21.418	-14.11	0.0882	-0.48401
-1	0.90075	2.8544	28.482	0.014534	0.19543
1	3.2834	19.25	-23.564	0.10868	-0.13886
-1	0.78694	-33.872	5.7916	-0.20773	0.035147
-1	0.65984	28.931	-6.7252	0.1725	-0.0425
-1	3.2508	1.4815	10.222	0.016072	0.057702
-1	0.34791	-8.6258	-18.478	-0.04385	-0.10125
-1	0.50331	-35.774	-1.4618	-0.2172	-0.006239
-1	0.46116	35.571	-21.432	0.21123	-0.12535
-1	1.2999	-6.327	-17.525	-0.13391	0.31032
-1	1.4187	-14.61	-33.203	-0.080767	-0.19773
-1	0.34244	-26.685	-1.79	-0.15709	-0.22862
-1	2.0375	16.976	13.963	0.10113	0.080923
-1	0.39575	-14.266	1.0656	-0.08964	0.0088153
-1	0.22685	30.871	-8.5968	0.1881	-0.052842
-1	0.511	10.899	-23.83	0.05234	-0.16244
-1	1.4528	-5.2338	-23.316	-0.030795	-0.14716
-1	1.9522	14.492	-29.816	0.090992	-0.18503
-1	4.6369	-14.605	-31.987	-0.086316	-0.18915
-1	1.1106	20.947	-26.95	0.13472	-0.16674
-1	2.5196	-3.4611	-0.95799	-0.025419	-0.013095
-1	0.62229	-24.85	4.6277	-0.24125	-0.015074
-1	0.72538	34.288	-4.2256	0.21208	-0.025164
-1	0.82254	-3.1895	-19.256	0.028293	-0.13485
-1	2.5638	17.906	-34.278	0.10849	-0.20988
-1	0.67276	7.2723	33.613	0.045923	0.2015
-1	4.3021	31.458	16.245	0.19626	0.091081
-1	0.89031	7.5278	21	0.058454	0.12961
-1	0.23938	-5.9131	-40.908	-0.050247	-0.30742
-1	1.9392	-3.0674	-25.761	-0.011406	-0.15868
-1	0.52713	1.1516	-28.491	-0.14195	-0.31737
-1	0.23592	-33.633	-11.716	-0.20236	-0.07463
-1	1.8753	-21.177	24.949	-0.13404	0.15198
-1	0.84677	-4.8208	-33.445	-0.033025	-0.2045
-1	0.4587	-4.3187	-14.918	-0.038541	-0.06964
-1	2.1792	-28.359	-19.61	-0.17351	-0.11834
-1	2.2399	-28.091	-15.462	-0.16722	-0.091716
-1	0.6229	-5.979	-37.11	-0.027152	-0.26112
-1	0.87811	-1.6139	-3.1677	-0.016045	-0.017157
-1	1.4053	-24.703	15.488	-0.17116	0.20124
-1	0.51675	3.0089	-31.738	0.0062484	-0.20123
-1	1.9336	21.727	-10.595	0.13736	-0.075781
1	0.31641	20.992	-35.202	0.6649	-0.44847
-1	6.0553	9.6882	-22.385	0.053264	-0.1412
-1	2.4369	-21.105	3.1728	-0.12536	0.018366
-1	1.5307	13.534	-25.117	0.07767	-0.14412
-1	0.96827	2.3499	16.47	0.012038	0.10508
-1	0.90734	-24.109	3.6232	-0.15151	0.027431
-1	0.099432	-25.219	32.382	-0.17261	0.19072
-1	0.72587	-8.0278	17.203	-0.019443	0.4763
-1	5.549	34.82	-25.318	0.21481	-0.15515
-1	0.26804	-37.273	-10.41	-0.22608	-0.070763
-1	1.5172	20.139	0.50193	-0.4774	0.070738
-1	0.22109	-8.9137	-22.744	0.14923	-0.049691
-1	0.80692	33.481	-1.7088	0.20971	-0.013857
-1	1.0806	-9.731	1.9043	0.22273	-0.13918
-1	0.71713	-24.757	23.281	-0.58457	0.46416
-1	0.34511	-27.145	21.081	-0.16593	0.12514
-1	3.0311	-10.535	3.173	-0.064861	0.030328
-1	1.8305	-2.7121	-20.892	-0.019349	-0.12757
-1	2.4534	-36.886	-2.8541	-0.22236	-0.01701
-1	0.17863	-13.271	-33.911	0.66553	0.44526
-1	0.32883	40.857	-5.0535	0.24954	-0.03135
-1	1.4955	38.571	4.2138	0.23057	0.028152
-1	4.1138	-37.249	-18.308	-0.22769	-0.11407
-1	0.38948	11.518	9.2514	0.57843	-0.21414
-1	0.97173	38.475	1.7678	0.23355	0.0096689
-1	0.27886	35.919	-19.188	0.2158	-0.10073
-1	0.71016	1.4928	-26.313	0.0026361	-0.16061
-1	5.196	-7.0157	2.3469	-0.037233	0.0055642
-1	3.373	-30.857	5.6557	-0.19527	0.033546
-1	0.85389	-2.1869	22.502	-0.0098504	0.15562
1	0.19491	-10.576	-7.2602	-0.062264	-0.044156
-1	1.8875	23.743	24.616	0.2241	-0.053256
-1	0.51296	19	16.93	0.11869	0.097804
-1	1.5545	30.012	13.852	0.18665	0.07723
-1	1.0754	-10.491	6.3712	-0.056018	0.037543
-1	0.41066	5.5194	-38.324	0.06531	-0.24329
-1	0.30907	26.624	36.112	0.25427	0.60115
-1	0.13377	-16.719	-7.0418	-0.91226	0.395
-1	0.35308	10.042	-10.825	0.41493	-0.70866
-1	0.30075	7.3188	19.52	0.043423	0.12195
-1	2.556	1.5699	-9.2056	0.011152	-0.062768
-1	0.24996	-5.3194	29.611	0.17966	-0.64298
-1	0.64108	45.055	-15.407	0.61449	0.074023
-1	0.511	22.877	4.7841	0.20863	-0.52907
-1	2.6488	13.011	4.01	0.090265	0.018386
-1	0.1921	12.874	24.337	-0.13718	-0.31893
-1	0.22818	14.388	-28.073	0.88764	0.38197
-1	0.66213	8.274	-11.488	-0.75247	0.0060772
-1	0.19036	22.12	-12.462	-0.15856	-0.39024
-1	0.24967	31.991	14.15	0.18715	0.24936
-1	1.0704	2.9653	35.471	-0.23753	0.63216
-1	2.5242	-25.489	18.032	-0.16097	0.10444
-1	0.96851	-40.755	-12.637	-0.25116	-0.08417
-1	0.4485	-12.487	-16.418	-0.44764	0.29947
-1	0.6649	-12.846	24.197	-0.079283	0.15158
-1	0.10098	6.2775	-5.4937	0.52093	-0.43764
-1	5.7126	-2.1292	6.5133	-0.017057	0.040575
-1	0.30554	-26.411	-27.716	0.19955	-0.30985
-1	1.5785	9.4596	-5.5516	0.05743	-0.035091
-1	0.65203	-16.764	24.237	-0.087287	0.18086
-1	0.58071	-7.4662	2.7861	-0.040605	0.0075466
-1	0.58358	36.298	6.4022	0.22471	0.043487
-1	0.31606	21.361	-6.9642	-0.44833	0.5711
-1	1.2881	-13.666	-28.615	-0.033852	-0.22454
-1	0.511	6.6058	11.425	0.76855	0.31212
-1	0.25362	-27.296	-17.97	-0.16723	-0.11079
-1	0.62947	16.567	-23.656	0.097847	-0.14765
-1	4.0306	-32.466	16.931	-0.19612	0.11312
-1	0.30597	-27.288	27.89	-0.16058	0.15955
-2	2.202	1.6182	28.64	-0.15387	-0.5903
-1	1.1868	19.409	20.921	0.11958	0.12678
-1	2.4583	2.1221	-19.304	-0.051159	-0.093371
-1	1.7476	-1.6488	16.163	0.20042	-0.078828
-1	3.7778	9.2376	30.183	0.049601	0.17466
-1	1.6852	-24.936	-9.0463	-0.37475	-0.099944
-1	0.5228	-5.6179	27.549	-0.038034	0.16947
-1	1.0639	30.626	-22.597	0.18493	-0.14093
-1	2.1662	-7.393	-1.5962	-0.051379	-0.012857
-1	1.5799	9.1713	-35.011	0.047588	-0.21192
-1	0.28626	-7.4857	4.0549	-0.049806	0.023996
-1	0.25276	8.1108	5.1308	-0.54635	-0.65044
-1	0.66064	-4.8244	32.443	-0.03075	0.2009
-1	0.85872	0.43898	27.35	-0.12578	-0.15018
-1	2.4162	-23.281	8.404	-0.13816	0.052156
-1	3.3483	2.3015	-19.58	0.012562	-0.11569
-1	2.5114	35.082	22.913	0.21857	0.13838
-1	1.8206	34.806	-32.814	0.21625	-0.20748
-1	0.41158	13.041	28.257	0.076956	0.17528
-1	0.18875	31.632	-3.644	0.19155	-0.019939
-1	5.3182	-13.791	-25.196	-0.079387	-0.14725
-1	0.99781	-4.4413	-14.809	-0.030255	-0.087782
-1	0.2697	-18.892	-20.095	-0.17718	-0.086271
-1	0.73988	-11.848	35.947	-0.065674	0.21546
-1	0.55322	15.793	-32.412	0.096749	-0.19541
-1	1.6912	6.3678	5.0037	0.041459	0.030711
-1	0.3393	-11.951	-9.5344	-0.34155	0.21488
-1	0.38848	-10.364	-28.25	-0.060966	-0.17018
-1	0.30774	-15.15	-12.632	-0.10568	-0.052287
-1	6.0245	-5.6469	-12.397	-0.027774	-0.075911
-1	1.5833	6.8496	15.053	0.036762	0.10117
-1	3.2138	-40.439	-12.744	-0.24091	-0.082485
-1	2.7911	-38.247	7.3522	-0.23585	0.039973
-1	0.67513	4.2396	6.2499	0.059509	0.045558
-1	0.26463	-13.426	7.9365	-0.083519	0.052836
-1	1.2668	9.9273	9.6801	0.066609	0.054161
-1	0.29962	-30.35	-13.29	-0.073583	0.91399
-1	1.1687	6.3384	2.1644	0.036419	0.0060616
-1	2.3177	-36.625	-7.036	-0.2169	-0.039989
-1	0.42398	37.716	4.6751	-0.35074	-0.50003
-1	0.90018	-11.714	-13.106	-0.072642	-0.082088
-1	0.30801	25.341	-31.772	0.16654	-0.20018
-1	0.64955	11.628	30.982	-0.38486	0.65147
-1	1.3333	18.38	14.94	0.099621	0.096174
-1	2.1592	11.855	-11.764	0.071141	-0.067166
-1	0.24119	20.921	-26.587	0.11996	-0.15523
-1	0.54497	13.748	17.592	0.092825	0.10677
-1	0.44329	-2.3402	36.15	-0.66465	-0.072626
1	0.53252	7.7655	33.252	0.80527	-0.15155
-1	1.455	-3.8858	14.137	-0.012507	0.085041
-1	5.3707	34.042	22.956	0.19987	0.1377
-1	0.90186	0.050886	-22.911	0.0080817	-0.16992
-1	0.83632	0.10028	1.5237	-0.075907	0.41801
-1	0.484	3.6746	-30.682	0.073011	-0.2211
-1	0.15919	-21.499	12.673	-0.55176	0.38103
-1	5.0687	30.566	16.745	0.18447	0.099003
-1	0.28648	38.916	15.543	0.24131	0.085582
-1	0.40493	13.151	-35.693	0.086251	-0.21762
-1	0.2029	8.3934	40.341	-0.40035	0.83934
-1	1.0026	-11.732	28.223	-0.067761	0.17812
-1	2.4237	22.036	28.705	0.13117	0.17574
-1	4.8913	-27.604	14.334	-0.16597	0.08875
-1	0.97407	-28.904	-22.466	-0.17599	-0.13958
-1	2.5274	-10.596	21.084	-0.051975	0.12845
-1	1.9408	-22.579	-23.131	-0.13439	-0.13996
-1	2.8978	-22.227	-17.583	-0.13254	-0.093441
-1	0.61036	8.9672	-0.3219	0.054042	0.0003394
-1	0.41248	12.381	-13.354	0.78277	-0.015992
-1	1.0754	21.994	-14.88	0.13381	-0.095343
-1	0.88818	-15.155	-3.7792	-0.17	-0.004902
-1	0.87299	18.547	-25.541	0.12253	-0.15053
-1	1.484	-34.536	-22.099	-0.2076	-0.13683
-1	3.5468	-5.1368	12.752	-0.035398	0.084207
-1	0.52309	15.087	25.558	0.13404	0.17039
-1	0.36972	-24.151	37.163	-0.86491	0.070942
-1	0.65991	28.917	15.127	0.18151	0.090236
-1	0.83278	3.9649	28.477	0.02318	0.17568
-1	0.28475	-16.218	3.837	-0.19586	-0.67867
-1	0.52027	13.339	-36.33	0.82151	0.061822
-1	0.55713	-1.8404	36.949	-0.012011	0.23009
-1	0.61118	-30.568	-5.1513	-0.19187	-0.031744
-1	0.41603	27.121	26.095	0.16361	0.14915
-1	0.35051	-6.102	19.409	-0.24459	-0.58447
-1	0.24684	-4.1501	-37.082	-0.039051	-0.22678
-1	1.0925	1.469	-27.713	0.0055657	-0.15846
-1	1.0693	-0.81163	14.243	-0.0025129	0.094505
-1	1.6634	4.3023	28.742	0.029349	0.17525
-1	1.0564	25.678	-4.589	0.15701	0.51535
-1	2.2227	1.6341	33.979	0.0048337	0.20517
-1	3.0325	-10.061	0.2765	-0.061222	-0.0012355
-1	0.241	-35.061	-6.0913	-0.49633	-0.84384
-1	3.1174	-25.471	-20.828	-0.15231	-0.13029
-1	3.9286	35.334	-6.6227	0.23785	0.057773
-1	0.78266	33.35	-5.1224	0.19881	-0.034304
-1	2.1494	3.1394	-8.8864	0.023599	-0.051787
-1	0.31631	25.926	-24.776	0.98763	-0.046694
1	2.5903	-15.244	-6.7807	-0.097989	-0.03495
-1	0.49133	23.496	-21.76	0.14382	-0.12077
-1	2.6215	16.932	-34.258	0.093797	-0.20748
-1	0.32551	5.0783	7.8805	-0.050333	-0.31207
-1	5.4926	-9.7092	-1.4449	-0.057972	-0.009017
-1	3.5901	1.8706	19.552	0.01486	0.12274
-1	3.2567	-2.6874	13.056	-0.016767	0.083294
-1	2.5751	8.2666	-17.995	0.046858	-0.10934
-1	1.1723	9.3472	-14.095	0.057576	-0.083418
-1	0.82203	14.525	-17.766	0.089814	-0.11306
-1	0.72351	-33.304	-23.599	-0.19955	-0.14368
-1	0.58231	-5.9039	-18.759	-0.063409	-0.11505
-1	0.61935	-1.8618	-8.8651	-0.26804	0.11632
-1	0.26433	-24.681	-10.151	-0.38661	0.5461
-1	2.2287	-31.555	28.176	-0.1944	0.16768
-1	5.8187	-1.1589	-26.432	-0.014505	-0.15916
-1	0.42963	9.7357	-1.2428	-0.34355	0.83933
-1	0.24063	20.684	-15.644	0.12863	-0.096464
-1	0.41262	44.416	-56.766	0.68959	-0.72201
-1	1.861	-3.2843	-16.148	-0.027354	-0.10503
1	0.80572	-27.668	-6.9983	-0.49237	-0.3015
-1	1.6866	-40.149	-10.025	-0.23812	-0.060225
-1	0.79208	19.554	-11.174	0.11811	-0.064026
-1	1.2841	28.838	-7.2314	0.17198	-0.042395
-1	2.9108	-33.586	-10.292	-0.19421	-0.064817
-1	0.48522	12.801	30.035	0.082984	0.18287
-1	0.39479	-13.92	10.129	0.80183	0.077642
-1	0.79186	31.585	-22.29	0.1928	-0.13455
-1	1.7783	20.554	13.981	0.13965	0.090686
-1	0.59925	-9.5088	-20.371	-0.063423	-0.12051
-1	0.29279	24.318	21.884	-0.83785	0.33453
-1	0.23127	9.8264	3.7715	0.056908	0.03136
-1	0.72208	-20.858	14.274	0.18173	0.5026
-1	2.1913	-1.3528	1.4445	0.00036085	0.018925
-1	0.34861	-27.893	-16.844	-0.17342	-0.10598
-1	0.41476	10.867	-33.788	-0.22626	0.70875
-1	3.5413	6.9725	41.691	0.041192	0.25282
-1	1.4373	29.064	-30.211	0.17711	-0.18528
-1	0.58898	5.5895	40.243	0.027538	0.2321
-1	0.26242	-12.673	11.628	-0.69428	0.025857
-1	1.1625	-15.19	17.918	-0.08864	0.10557
1	1.6478	-30.856	21.987	-0.18067	0.13391
-1	0.15876	8.1578	-14.357	0.66406	0.19624
-1	0.94342	18.12	17.382	0.11375	0.094142
-1	0.68577	-15.234	-3.5062	-0.099787	-0.03582
-1	0.2935	-21.644	24.039	0.010601	0.9657
-1	0.11002	-9.4091	-9.7754	0.08391	-0.3803
-1	1.3507	7.2997	-8.8622	0.43421	0.10426
-1	0.4458	-38.005	18.947	-0.22764	0.11757
-1	0.72717	-13.966	-20.912	-0.084018	-0.12868
-1	1.7909	1.1335	-40.542	0.0021184	-0.25009
-1	0.84579	25.1	30.82	0.14444	0.18008
-1	1.5509	13.376	5.0634	0.26035	0.26355
-1	3.2499	-20.917	-10.833	-0.12564	-0.061936
-1	3.678	3.3967	32.704	0.022627	0.19825
-1	0.059483	-62.322	-35.03	-0.54982	-0.5853
-1	0.7311	26.277	-32.346	0.1589	-0.19128
-1	0.30112	56.076	-34.461	0.99862	0.025277
-1	0.82328	-39.621	6.868	-0.23179	0.04002
-1	0.77521	5.8803	-0.054402	-0.018766	-0.35419
-1	0.50013	-1.7104	-7.3104	-0.44496	0.71554
1	0.27624	-10.027	-12.905	-0.8787	0.23027
-1	0.48054	16.347	15.038	0.10653	0.089615
-1	2.9399	-11.844	-32.215	-0.070122	-0.1973
-1	0.5334	28.376	11.071	0.17436	0.06296
-1	0.82885	24.235	27.046	0.13668	0.1543
-1	1.6006	-28.187	-0.84118	-0.17029	0.0037224
-1	1.4643	25.836	33.072	0.15046	0.20265
-1	0.69299	15.672	-31.351	0.1191	-0.2033
-1	1.4534	-14.627	23.991	-0.022834	0.21888
-1	1.579	8.278	-16.072	0.040525	-0.093247
-1	0.60288	-43.519	35.637	-0.28514	0.47626
-1	3.893	-0.90602	41.462	0.0002275	0.25211
-1	0.50413	-23.144	-29.646	-0.13685	-0.18983
-1	4.2221	22.05	-11.183	0.13488	-0.067626
-1	0.14367	14.604	29.47	-0.41046	0.7911
-1	2.5397	18.778	-18.127	0.10766	-0.38221
-1	1.2227	32.809	-11.905	0.19863	-0.069019
-1	0.47928	-16.047	-21.197	-0.011676	-0.22487
-1	5.5238	6.078	6.9422	0.04673	0.044361
-1	5.7511	-8.0585	-12.847	-0.046859	-0.082315
-1	0.51595	30.063	-21.113	0.18645	-0.12536
-1	1.1464	9.5067	-31.281	0.11135	-0.54639
-1	1.4641	22.143	11.424	0.13675	0.068508
-1	1.2503	34.898	-4.4299	0.19743	-0.020037
-1	0.4718	-30.566	15.926	-0.1829	0.096462
-1	2.0755	7.6273	6.1527	0.040414	0.034535
-1	4.2391	-12.541	10.258	-0.039975	-0.017269
-1	5.7387	-35.05	8.8078	-0.20507	0.055114
-1	2.6514	-12.85	-12.22	-0.076946	-0.072235
-1	3.7554	6.1329	-24.06	0.028942	-0.14639
-1	0.50774	13.034	37.994	0.075428	0.27134
-1	1.2898	41.28	-8.2193	0.24959	-0.059472
-1	0.73784	17.73	15.296	0.11095	0.095627
-1	1.2763	28.237	-14.628	0.16881	-0.095455
-1	1.9076	-15.973	-19.179	-0.10406	-0.084564
-1	1.265	9.0285	28.546	0.048183	0.17285
-1	0.5082	-25.045	-26.525	-0.30299	0.22284
-1	0.8689	-21.871	-30.876	-0.1352	-0.18681
-1	0.30172	-7.0951	-7.0901	-0.67842	-0.61418
-1	0.23991	6.7489	-24.344	-0.1006	-0.43696
-1	3.9837	1.7845	-8.8001	0.0051976	-0.053496
-1	0.13547	33.306	2.0353	0.21452	-0.004556
-1	0.90866	-41.15	4.6494	-0.24714	0.028105
-1	0.57626	45.547	4.6763	0.93679	-0.17589
-1	3.5775	-6.6846	-17.885	-0.047767	-0.11829
-1	0.71961	-5.8333	-5.9973	-0.03339	-0.033988
-1	3.2633	-13.39	-1.0238	-0.076413	-0.0061434
-1	2.7596	13.262	-18.781	-0.23138	-0.21352
-1	1.3894	16.296	8.4702	0.10029	0.051985
-1	1.7537	20.096	-37.294	0.12348	-0.22053
-1	0.29419	-23.743	-13.695	-0.15429	-0.084956
-1	0.76837	30.494	-26.35	0.17908	-0.15952
-1	0.63433	-17.125	-16.87	-0.11111	-0.098506
-1	0.44966	30.6	13.313	0.18331	0.089259
-1	2.0884	-17.878	4.7321	-0.10604	0.023423
-2	1.2003	1.0845	-65.6	-0.030099	-0.66638
-1	2.8307	30.967	17.164	0.18289	0.10667
1	1.6096	-3.4246	30.416	0.14058	0.59057
2	0.65178	0.13526	30.333	0.73593	0.41366
-1	0.31412	-28.551	-11.893	-0.19204	-0.083815
-1	0.18787	-9.479	18.235	0.11544	-0.065203
-1	2.086	-18.796	-36.267	-0.11249	-0.21976
-1	4.4984	1.4053	-1.6117	0.0066537	-0.017716
-1	0.8421	-13.821	-36.884	-0.079042	-0.21659
-1	2.768	-17.404	6.5244	-0.11391	0.04892
-1	1.9207	-10.301	1.3491	-0.057118	0.013776
-1	1.044	4.1797	-32.351	0.024559	-0.19285
-1	3.045	38.974	10.079	0.23444	0.06234
-1	0.68045	42.382	6.2538	0.31261	0.0068444
-1	0.75536	-0.19335	-25.976	0.0019732	-0.15161
-1	1.187	-16.245	-31.496	-0.10283	-0.1865
-1	2.4333	7.1302	39.748	0.047011	0.23873
-1	3.9751	-37.543	16.848	-0.22135	0.10433
-1	0.56818	11.258	21.64	0.063409	0.3021
-1	2.3534	16.659	0.27334	0.10278	0.00039908
-1	0.72031	3.9638	33.059	0.16423	0.3353
-1	0.81387	-9.2556	3.9516	-0.33187	-0.27622
-1	0.94963	24.423	-31.532	0.14763	-0.19311
-1	0.40607	24.153	-2.1714	-0.57524	0.13972
-1	0.40191	-16.713	-24.608	-0.10468	-0.15179
-1	0.37036	8.9849	-2.714	-0.024243	-0.97858
-1	4.2277	-7.3747	-5.249	-0.048714	-0.035033
-1	0.20438	16.384	4.0469	0.44922	-0.78627
-1	2.5942	11.031	-2.1974	0.075073	-0.016521
-1	2.1644	36.546	-7.7068	0.21608	-0.043416
-1	3.6395	-17.445	22.018	-0.10253	0.14002
-1	3.7654	-10.285	-34.994	-0.069041	-0.21407
-1	0.71813	27.352	8.3085	0.17709	0.059164
-1	1.3656	-15.286	-0.30955	-0.088548	0.00049346
-1	5.0209	13.894	-12.562	0.098041	-0.076476
-1	1.2588	0.39224	27.071	0.00074065	0.1666
-1	3.0978	17.788	19.683	0.10761	0.11848
-1	3.1316	35.61	3.8001	0.21276	0.023278
-1	0.37227	8.6139	-4.8509	0.051311	-0.024039
-1	4.0495	11.868	28.472	0.077971	0.17419
-1	0.81504	19.277	1.0621	0.12512	0.0065776
-1	1.1762	-4.044	41.943	0.36322	0.27462
-1	1.5656	-7.9585	13.954	-0.20306	0.27416
-1	1.8915	32.961	-2.6087	0.20023	-0.018282
-1	0.38444	-37.925	7.3825	-0.22774	0.039728
1	0.56917	-26.783	-23.3	-0.15913	-0.15053
-1	0.27657	6.0358	32.185	0.037533	0.18686
-1	0.35518	10.493	38.74	-0.08652	0.21244
-1	1.692	-7.8387	32.369	-0.052883	0.18435
-1	2.0958	16.145	-27.831	0.10628	-0.16272
-1	0.96418	-14.052	-29.389	-0.089601	-0.17347
-1	0.22573	25.583	5.3546	0.19325	-0.74771
-1	0.43437	18.117	1.0546	0.67848	0.14525
-1	1.4932	36.141	19.452	0.22025	0.11704
-1	0.91244	7.8403	13.077	0.047123	0.079997
-1	0.27633	-14.773	29.318	-0.095385	0.15766
-1	0.3396	-2.406	-18.632	-0.013931	-0.11289
-1	0.49069	23.98	32.801	0.14395	0.19624
-1	1.3821	14.528	-9.3633	0.092844	-0.056117
-1	1.889	30.515	2.706	0.18643	0.010328
-1	4.6814	-33.16	-22.458	-0.20073	-0.14274
-1	1.2704	15.915	-8.9188	0.095592	-0.053465
-1	0.44821	0.32435	36.446	0.0013283	0.22183
-1	1.9599	-27.403	-3.0935	-0.17066	-0.018714
-1	0.38892	2.3889	5.6241	0.042452	0.045055
-1	0.84615	28.81	30.739	0.16533	0.18713
-1	1.052	-14.285	-8.1927	-0.615	0.44652
-1	0.62987	1.4138	17.291	0.1937	0.87302
-1	0.26028	-37.659	-14.022	-0.23352	-0.086035
-1	3.6556	6.6145	-8.2319	0.16036	-0.001947
-1	0.18456	-34.427	-2.5744	0.26606	0.36394
-1	2.1139	-12.923	-37.334	-0.078687	-0.23395
-1	1.2404	-18.45	13.545	-0.11348	0.080485
-1	0.54225	-2.8837	34.906	0.21375	0.66309
-1	0.38365	-15.469	25.872	-0.44658	0.53738
-1	0.36105	17.014	0.12895	-0.14817	-0.31788
-1	0.9104	5.9894	15.558	0.036625	0.099282
-1	1.824	30.99	-8.3021	0.18877	-0.053268
-1	0.14442	-17.544	-34.628	0.75133	-0.40458
-1	4.2287	33.547	-9.089	0.20146	-0.060934
-1	0.26503	16.28	-2.4334	0.13545	-0.053556
-1	3.3502	-11.876	-24.031	-0.071368	-0.14494
-1	0.4164	-2.2108	-7.5409	-0.014363	-0.041256
-1	0.77921	-5.2001	-27.35	-0.036535	-0.17593
-1	0.31461	-6.0279	-18.385	-0.6567	-0.58544
-1	0.28936	-21.53	7.2559	-0.2771	0.79899
-1	0.29913	-4.1202	-21.942	-0.031395	-0.13739
-1	0.54367	13.79	-6.6368	0.083184	-0.046483
-1	1.2355	55.554	-69.705	0.18008	-0.42364
-1	0.9469	25.393	-13.544	0.355	-0.3394
-1	0.71183	-36.645	14.271	-0.40824	-0.6329
2	0.26751	-39.748	47.069	-0.34866	0.67329
1	2.449	-13.48	23.894	-0.080442	0.1439
-1	1.6171	-28.246	1.6692	-0.1834	0.010398
-1	0.53682	-28.715	-20.169	-0.17148	-0.10862
-1	0.42823	-17.872	13.884	-0.097448	-0.26355
-1	1.425	14.534	-9.5103	0.078814	-0.05357
-1	1.3259	0.23864	24.669	0.09138	0.76547
2	3.1662	-1.2077	21.255	-0.28766	0.10168
-1	1.1225	16.624	33.645	0.1405	0.18557
-1	1.1417	28.746	2.2131	0.18069	0.016497
-1	1.1683	16.117	-17.014	0.09296	-0.095406
-1	0.65449	-12.018	3.4578	-0.068916	0.021648
-1	4.6434	-7.5035	-9.8255	-0.05501	-0.060681
-1	0.11667	0.2295	-29.034	0.0092049	-0.16202
-1	0.29619	30.899	-24.461	0.1785	-0.15031
-1	1.2687	-15.21	-6.8089	-0.095131	-0.026411
-1	0.53803	-8.8244	20.078	-0.049225	-0.23762
-1	0.37805	21.412	-6.5358	0.1306	-0.039363
-1	2.566	12.302	20.256	0.34117	-0.072517
-1	1.6339	-19.129	-33.157	-0.11163	-0.19726
-1	3.2684	29.998	-8.6054	0.17964	-0.049566
-1	1.1693	5.7534	-40.475	0.036586	-0.24136
-1	1.4617	41.017	-8.6036	0.24292	-0.056607
-1	0.82584	-23.545	-38.736	-0.48725	-0.81778
-1	0.11431	6.2645	-22.183	0.49281	-0.60214
-1	1.4696	0.016844	-38.271	-0.0025836	-0.23002
-1	1.4026	3.1003	36.209	0.011378	0.21563
-1	4.55	28.316	11.699	0.16983	0.063062
-1	1.5553	-0.67142	11.784	0.46501	0.35062
-1	0.26689	-40.761	7.3691	-0.24801	0.052736
-1	1.1295	-19.829	-21.251	-0.11137	-0.13412
-1	0.48828	-5.6357	-39.479	-0.02714	-0.24445
-1	0.81177	-38.369	5.2801	-0.22361	0.032585
-1	0.55011	-22.912	24.427	-0.1393	0.14988
-1	1.5905	-13.061	29.365	-0.094121	0.14765
-1	3.1617	17.054	34.95	0.10057	0.22115
-1	0.79925	-20.578	-10.637	-0.50298	-0.23128
-1	3.7494	9.1646	-13.216	0.054845	-0.079281
-1	1.1648	2.9643	18.03	-0.045513	0.72412
-1	0.35414	-15.5	-22.48	-0.092644	-0.17158
-1	0.058116	-61.058	-37.412	0.21097	-0.54103
-1	0.68555	-18.049	-23.504	-0.023959	-0.29657
-1	3.4458	-14.211	31.275	-0.090488	0.19062
-1	0.8493	-27.891	-12.974	-0.17645	-0.087057
-1	2.4509	18.477	-8.9538	0.021802	-0.022006
-1	0.68234	-5.3383	-8.5721	-0.036072	-0.051572
-1	3.6808	17.38	21.981	0.11034	0.12728
-1	0.14373	5.3932	37.589	0.04882	0.21959
1	1.3619	17.781	35.097	0.10061	0.21342
-1	3.134	33.78	-15.248	0.20576	-0.094339
-1	0.777	-23.421	36.447	-0.14455	0.22475
-1	0.54589	-31.679	11.726	-0.1982	0.078894
-1	0.90772	-9.0876	-31.41	-0.05989	-0.17961
-1	0.27465	18.52	6.3029	-0.24968	0.089361
-1	0.55572	30.255	-14.749	0.18476	-0.085724
-1	3.6316	-2.6401	-39.789	-0.021747	-0.24105
-1	0.39408	22.405	6.1551	0.128	0.037431
-1	2.5459	-0.10656	33.668	0.0013982	0.20827
-1	0.41538	-33.881	-19.564	-0.19538	-0.11483
-1	3.3193	-22.173	-9.5983	-0.13483	-0.057498
-1	2.1618	31.24	10.124	0.40624	0.13319
-1	4.5324	8.9087	40.038	0.053395	0.24615
-1	0.53838	15.732	19.062	0.09237	0.12139
-1	2.6821	-6.2954	-3.9355	-0.039717	-0.026949
-1	0.32758	-27.093	-6.585	-0.16418	-0.044224
-1	0.13415	-11.477	-35.731	-0.086322	-0.21002
-1	2.3763	-14.43	-10.086	-0.090881	-0.065492
-1	4.11	-27.903	-3.7536	-0.17298	-0.018826
-1	0.8852	-37.471	45.16	-0.20073	0.46179
-1	0.51758	-8.1661	-27.87	-0.048964	-0.16997
-1	3.9756	22.378	24.784	0.12745	0.14765
-1	0.64713	0.96269	-57.446	0.10278	-0.50136
-1	0.94703	-1.4586	-26.694	-0.0088771	-0.15509
-1	4.2105	1.6157	38.563	0.016504	0.23298
1	0.60291	14.913	30.42	0.09766	0.1847
-1	1.1431	36.539	16.171	0.21493	0.089326
-1	0.66417	-1.3148	-23.752	0.0024108	-0.13952
-1	0.30081	22.207	-34.841	0.63013	0.055622
-1	0.28018	15.806	9.6139	0.076014	-0.39292
-1	0.37163	17.069	8.2503	0.096216	0.062429
-1	0.22252	-13.197	-26.956	-0.077703	-0.15056
-1	0.54879	8.8327	-16.544	0.051628	-0.093484
-1	3.5387	8.4336	0.7396	0.052245	-0.00048353
-1	0.48932	-29.312	-37.632	-0.098266	-0.73496
-1	0.47207	19.806	-7.0946	0.36378	-0.12887
-1	5.2994	22.605	-10.259	0.14197	-0.055894
-1	0.22197	33.212	0.51587	0.2029	0.0041087
-1	0.20904	-4.643	39.71	-0.66616	0.7308
-1	2.0223	-29.881	13.202	-0.18376	0.08238
-1	1.9378	11.104	10.579	0.077278	-0.42731
-1	0.2657	-25.426	3.8724	0.6601	-0.32519
1	0.29453	-14.955	-7.2183	-0.22017	0.7142
-1	0.23019	-19.675	-36.833	-0.10943	-0.23273
-1	0.61017	-32.905	-18.708	-0.20502	-0.11093
-1	0.58184	11.055	-28.686	0.069157	-0.17367
-1	0.511	24.421	9.8876	-0.62512	0.72936
-1	0.59419	-8.4804	-32.704	0.18255	0.28542
-1	0.89034	-34.726	7.7349	-0.21443	0.049451
-1	2.5106	2.8845	-28.699	0.021145	-0.17296
-1	2.8671	-30.242	-13.039	-0.1826	-0.07659
-1	1.0284	-39.088	7.4906	-0.22815	0.031902
-1	5.5138	28.481	21.895	0.17591	0.12526
-1	0.4166	17.885	-13.482	0.10753	-0.090387
-1	0.52437	-14.228	27.42	-0.42509	0.75775
-1	0.57562	34.471	13.197	0.21498	0.082411
-1	0.60831	38.335	15.226	0.22571	0.085988
-1	1.5765	21.799	-21.71	0.14029	-0.13043
-1	1.9075	1.3158	-12.529	0.0058891	-0.078976
-1	0.58704	-10.304	40.877	-0.061771	0.24647
-1	1.5577	-4.6998	1.5203	-0.2704	-0.26269
-1	0.31358	21.151	-25.698	0.12942	-0.1595
-1	1.1129	-22.822	-29.429	-0.13739	-0.17761
-1	0.1318	12.3	4.3492	-0.29032	0.38471
-1	0.35867	0.91785	27.281	0.027856	0.18246
1	0.65609	-39.964	6.3967	-0.39441	0.080298
-1	1.1061	18.486	3.919	-0.09135	0.1774
-1	1.5668	-18.733	-2.0011	-0.11297	-0.0042008
-1	3.2878	-2.8347	-18.028	-0.018372	-0.11174
-1	0.39278	-26.885	30.473	-0.16215	0.18828
-1	0.3497	-30.865	10.81	-0.19177	0.062368
-1	1.3	-24.469	-21.93	-0.33285	-0.014911
-1	1.7673	-5.4167	-41.758	-0.031924	-0.25128
-1	2.2974	-17.292	15.942	-0.10395	0.10575
-1	0.355	-39.646	-10.858	-0.24732	-0.06202
-1	2.2875	27.558	28.718	0.15904	0.17476
-1	0.86985	38.31	-0.52203	0.23377	0.0077827
-1	0.8195	6.1794	-23.406	0.031392	-0.1407
-1	1.2456	15.333	-7.5943	0.11098	-0.050156
-1	0.36607	-44.518	-32.682	-0.2436	-0.66135
-1	1.5235	-36.27	-6.0001	-0.21155	-0.040782
-1	1.1776	-28.374	13.554	-0.16776	0.085285
-1	1.9515	-12.827	33.848	-0.072144	0.21069
-1	0.31094	-0.74504	-15.283	-0.68684	0.53155
-1	0.33747	14.791	-29.282	0.091804	-0.18001
-1	0.36595	-21.527	5.8115	-0.14498	0.023331
-1	1.9626	-13.5	15.782	-0.084043	0.10215
-1	1.705	-29.103	-14.391	-0.17152	-0.095689
1	0.84107	27.414	-30.305	0.17159	-0.19064
-1	1.4524	-20.558	-3.6741	-0.55644	-0.010714
-1	0.27212	33.042	7.5981	0.20094	0.052264
-1	1.7109	-16.297	-40.187	-0.2121	-0.21388
-1	0.56717	-7.9813	-19.438	-0.54889	-0.21406
-1	0.23925	6.9956	0.88933	0.037387	0.00024489
-1	1.4064	33.957	11.293	0.14361	-0.063523
-1	0.25003	14.942	-6.9487	0.093525	-0.044078
-1	0.2061	7.1106	40.043	0.03741	0.24572
-1	0.89426	-54.52	-45.075	-0.43549	-0.36181
-1	0.25865	-16.355	22.883	-0.11092	0.13129
-1	0.45109	10.507	-32.528	0.060931	-0.20548
-1	0.511	-27.286	36.389	-0.18706	0.27014
-1	1.9167	0.78118	15.688	0.0080907	0.089859
-1	1.7812	14.525	-22.644	0.094062	-0.14409
-1	1.4668	17.6	17.592	0.11395	0.11482
-1	0.71096	-0.51508	-28.447	-0.1463	-0.32908
-1	0.29123	24.652	5.5237	0.15411	0.60767
-1	0.33359	35.392	-16.248	0.21095	-0.10043
-1	3.2429	10.303	9.8187	0.060586	0.056758
-1	1.8081	-0.53294	22.477	-0.0022814	0.12713
-1	0.54412	-31.876	15.123	0.56518	0.31572
-1	0.37919	-34.884	17.732	-0.20811	0.1053
-1	0.90797	-36.433	-19.234	-0.21817	-0.1162
-1	2.8443	13.797	32.804	0.082076	0.19164
-1	0.92974	-13.3	-33.685	-0.076289	-0.21244
-1	3.6952	23.128	3.8037	0.14882	0.021246
-1	1.6625	-17.756	2.6773	-0.11828	0.0092184
-1	0.79007	-28.326	-5.1211	-0.10486	-0.23305
-1	1.9844	-20.401	28.617	-0.12251	0.17653
-1	0.59322	-12.84	17.896	-0.086169	0.10596
-2	1.3756	-28.423	66.761	-0.39123	0.61255
-1	2.6967	7.6947	27.878	0.045237	0.17376
-1	0.5854	-1.9622	15.521	-0.17027	-0.52315
-1	1.4987	5.0785	-18.189	-0.58912	0.082982
-1	1.8635	-22.051	27.263	-0.06744	0.073594
-1	0.059483	-67.353	-1.8178	-0.79363	-0.29465
-1	5.0063	-29.827	1.9604	-0.17236	0.011181
-1	3.4486	14.646	9.5465	0.084497	0.059914
-1	0.66115	-34.3	3.3503	-0.21757	0.023339
-1	2.2529	-12.182	36.229	0.092377	-0.052819
1	1.3541	12.534	39.403	0.090208	0.23841
-1	4.2435	-9.9175	-1.3053	-0.061364	-0.010691
-1	0.61808	12.213	-0.85271	-0.65726	0.55103
-1	0.95835	19.931	-20.578	0.12695	-0.12423
-1	5.1719	-35.008	-12.997	-0.21405	-0.088599
-1	0.40142	-3.8834	10.329	-0.021756	0.065469
-1	3.9838	1.3764	31.484	0.0093366	0.19319
-1	0.45053	21.781	41.902	0.16843	0.30037
-1	0.76394	26.385	-2.7785	0.16418	-0.015503
-1	0.48104	8.1392	-39.868	0.029244	-0.25245
-1	0.44303	29.988	10.38	0.18188	0.061449
-1	0.35902	27.389	-2.3166	0.17758	-0.01175
-1	3.5799	-9.1547	17.368	-0.052858	0.10325
-1	1.1582	8.8036	-7.2065	0.051691	-0.035571
-1	1.5917	-23.178	-24.371	-0.14027	-0.15357
-1	0.32491	-1.5507	31.055	-0.72188	0.43674
-1	0.65012	19.619	1.0129	0.12053	0.0015396
-1	0.22211	12.933	-31.488	0.08291	-0.18916
-1	0.20829	34.569	39.753	0.45018	0.63315
-1	0.26083	-32.401	9.2127	-0.19749	0.053456
-1	0.26008	20.661	-13.924	0.12162	-0.089617
-1	2.6759	-15.028	26.119	-0.093574	0.15987
-1	0.21054	24.271	-13.791	-0.19693	0.79072
-1	1.22	37.708	-0.49721	0.2266	0.0075947
-1	1.9586	-38.272	8.2657	-0.2281	0.050186
-1	0.70882	2.5129	3.6622	-0.20082	0.25802
-1	2.1089	-12.809	6.1135	-0.079531	0.037406
-1	0.67474	-25.032	12.004	-0.15537	0.080745
-1	3.231	6.2584	-8.1445	0.043613	-0.051335
-1	2.8406	18.612	-29.44	0.10392	-0.19002
-1	0.4461	18.971	24.354	0.10203	0.14601
-1	0.67479	-13.818	-1.022	-0.58488	-0.15823
-1	2.6024	34.218	10.518	0.20893	0.071675
-1	0.27077	-25.647	-16.588	-0.20349	-0.013725
-1	0.64602	9.5611	-6.8678	0.058033	-0.035748
-1	0.92098	-25.691	0.95983	-0.16301	0.0035957
-1	0.18566	12.582	20.53	0.088549	0.12371
-1	0.24773	17.739	-21.034	0.10351	-0.13234
-1	2.0633	6.3828	-29.15	0.029804	-0.17796
-1	5.482	4.9112	-24.969	0.030598	-0.15017
-1	2.4148	36.396	-6.7887	0.22308	-0.041751
-1	0.78208	-20.102	-27.46	-0.10336	-0.20893
-1	0.93254	12.006	28.453	-0.033956	-0.095673
-1	0.65262	-16.816	-0.025292	-0.10208	0.0015738
-1	0.36207	-35	-28.721	-0.29238	-0.18655
-1	0.19634	38.784	-4.9186	0.24974	-0.026484
-1	1.4267	-24.778	26.913	-0.14377	0.15839
-1	0.27234	0.17444	-18.512	0.59719	0.26313
-1	1.1644	5.6518	-32.469	0.031525	-0.19357
-1	2.3694	-7.3725	40.39	-0.043718	0.24154
-1	0.50437	30.004	-8.4441	-0.8212	0.22463
-1	0.52995	-11.061	-12.587	-0.07067	-0.070725
-1	0.29866	-22.74	-27.562	-0.13115	-0.16041
-1	1.5567	-19.179	-28.074	-0.11389	-0.17036
-1	0.95306	-12.133	-0.74985	-0.07744	-3.1134e-05
-1	0.64482	-6.1614	-29.679	-0.039423	-0.18426
-1	0.91126	-4.9819	20.444	-0.021425	0.1287
-1	0.44928	15.755	-11.204	0.097432	-0.06592
-1	0.2163	32.668	-34.943	0.24146	-0.54224
-1	0.23228	3.341	35.747	0.028816	0.21732
-1	0.21822	-3.042	28.906	-0.01378	0.1747
-1	0.34203	10.522	37.815	0.29066	0.08561
-1	0.52179	-3.9743	-7.8365	-0.023286	-0.056733
-1	0.52485	-34.053	7.4222	-0.21412	0.051891
1	0.18559	0.65389	-25.139	0.56282	-0.14626
-1	2.3724	21.409	28.785	0.13311	0.17148
-1	0.62444	-12.918	-1.9779	-0.077903	0.00061678
-1	0.6783	18.497	13.157	0.10806	0.079343
-1	3.6871	26.646	19.605	0.15636	0.12042
-1	0.254	8.0584	26.151	0.042923	0.16208
-1	0.23394	11.449	39.236	0.076617	0.25978
-1	2.933	30.912	-3.9293	0.19592	-0.015145
-1	2.1511	-33.059	0.1078	-0.19752	0.0040534
-1	0.76724	10.17	14.672	0.059939	0.083515
-1	0.64069	8.6864	-39.487	0.049742	-0.23627
-1	1.6445	-16.134	-36.316	-0.094519	-0.21589
-1	1.4157	29.378	-12.01	0.18254	-0.072461
-1	0.96637	-28.509	5.9541	-0.12711	0.054338
-1	0.67238	34.59	21.298	0.21421	0.13496
-1	2.5155	-0.52909	4.3438	-0.0091287	0.017608
-1	1.2159	-17.622	-20.529	-0.10391	-0.13064
-1	1.2941	5.3178	-32.119	0.040809	-0.19658
-1	0.50439	-17.654	-20.735	-0.10857	-0.11832
-1	0.84071	37.801	-0.20991	0.2164	-0.0017934
-1	0.67887	-6.004	-32.981	-0.025287	-0.21296
-1	1.1029	16.773	24.714	0.09972	0.14394
-1	0.41305	10.959	24.35	0.061298	0.14112
-1	0.7015	26.797	6.0896	0.1595	0.046274
-1	1.5006	-24.837	-34.102	-0.1539	-0.20333
-1	1.5149	6.2615	25.059	0.041767	0.14555
-1	2.4877	17.791	-20.521	0.21927	-0.32949
-1	0.5384	25.987	24.306	0.16394	0.14547
-1	0.90867	-19.738	37.248	-0.11945	0.22768
-1	0.36603	11.556	13.619	0.19258	0.12028
-1	0.44741	-32.17	22.754	-0.33217	-0.036938
-1	0.31481	25.438	-7.4524	-0.3552	-0.62001
-1	0.57436	23.464	12.772	0.14605	0.073544
-1	3.3086	-36.809	-0.93993	-0.21853	-0.00019051
1	0.90923	-24.027	-9.7664	-0.48747	-0.31661
-1	0.36932	5.6933	8.7978	0.36728	-0.79855
-1	1.6998	39.237	-6.8245	0.24673	-0.043842
-1	0.76481	-35.511	-9.6923	-0.21483	-0.074925
-1	0.21678	-4.9912	-25.501	-0.021527	-0.13015
-1	0.67393	-1.6315	-39.472	0.29329	0.011221
-1	1.6138	-2.5021	1.3188	-0.0095621	0.011823
-1	0.71202	-30.228	-13.588	-0.18457	-0.075189
-1	0.72799	37.979	-6.6719	0.22896	-0.037504
-1	1.0502	16.463	-4.8168	0.10902	-0.030351
-1	0.69216	-5.6046	-1.869	-0.038404	-0.011651
-1	0.98454	26.282	-3.215	0.090585	0.2601
-1	0.95509	-20.353	-5.4893	-0.10935	-0.03376
-1	1.5313	-9.0677	17.362	-0.064642	0.11013
-1	1.5532	-20.294	33.088	-0.12479	0.19582
-1	2.0474	1.1091	-42.293	-0.0029534	-0.25412
-1	1.2256	-26.017	-23.179	-0.16042	-0.13561
-1	2.5042	17.552	-7.027	0.099533	-0.049507
-1	0.38703	7.0223	-34.085	0.04741	-0.2092
-1	2.6312	-13.682	9.0679	-0.079711	0.053609
-1	5.8694	-42.1	-9.254	-0.25398	-0.05569
-1	1.0258	-40.529	6.1012	-0.24933	0.041263
-1	4.4982	32.683	6.042	0.20223	0.047786
-1	0.5261	-38.262	1.0154	-0.2331	0.0010508
-1	0.29811	-40.201	5.5888	-0.24764	0.035385
-1	0.81271	27.261	-3.388	0.23066	0.010262
-1	0.2263	-12.938	25.234	-0.080083	0.1715
-1	1.2869	-13.959	26.474	-0.087496	0.15915
-1	1.3691	-31.68	-8.8878	-0.19824	-0.056349
-1	1.0648	30.222	-8.2691	0.18083	-0.046939
-1	0.42035	-29.505	5.5565	-0.17611	0.037374
-1	0.98468	-15.08	-28.276	-0.095055	-0.17085
-1	0.48816	39.407	7.4396	0.38836	0.17461
-1	0.3382	-28.313	29.228	-0.1775	0.17718
-1	1.4474	-19.109	19.152	-0.11983	0.12301
-1	3.2063	-4.9092	-37.282	-0.032399	-0.22139
-1	0.55896	3.2223	-18.655	-0.54882	-0.53439
-1	1.9381	30.087	16.342	0.17979	0.10644
-1	0.43229	3.737	-33.308	0.009249	-0.2038
-1	0.33269	12.809	38.306	0.081116	0.22154
-1	1.0179	-3.104	14.024	0.26885	0.57412
-1	2.8759	20.474	7.1667	0.11992	0.040793
-1	2.9189	-39.322	-9.8466	-0.23355	-0.057187
-1	2.0191	35.301	4.866	0.21393	0.032901
-1	1.3931	17.441	39.019	-0.081561	0.63212
-1	0.32808	2.0939	32.794	0.010568	0.19902
-1	0.42278	-6.7404	26.233	-0.042228	0.16189
-1	0.22369	30.649	-28.024	0.17471	-0.17996
-1	3.1762	36.753	1.8894	0.22491	0.015533
-1	0.50568	-20.412	34.145	-0.11012	0.21668
-1	0.78377	0.31956	-23.368	-0.080588	-0.092953
-1	1.853	-1.3139	-34.324	0.03662	-0.1983
-1	0.642	-23.424	4.2313	-0.36221	0.18553
-1	2.6764	6.0117	-16.354	0.040453	-0.10583
-1	2.1606	-8.3417	-20.864	-0.053674	-0.12201
-1	0.18651	-22.978	8.4921	-0.1322	0.052306
-1	2.6027	4.255	14.816	0.030116	0.087105
-1	2.3221	-25.799	-22.38	-0.023763	-0.17225
1	1.7025	-15.985	-36.617	-0.10035	-0.22813
-1	1.1349	-13.19	26.456	-0.081973	0.16744
-1	0.46399	27.663	-19.938	0.21744	-0.17869
-1	1.7203	-0.9643	-22.61	0.0086475	-0.14269
-1	1.2225	31.661	4.2399	0.19815	0.027464
-1	3.8969	19.892	24.433	0.10929	0.14331
-1	0.76687	-6.5287	27.768	-0.039664	0.17375
-1	0.1467	-32.15	-17.246	0.09212	-0.85317
-1	0.71928	-0.39344	-7.4486	0.00071347	-0.050773
-1	4.1437	19.242	33.213	0.11351	0.20346
-1	1.0175	-7.5098	36.673	-0.053896	0.22422
-1	0.28119	-18.929	1.6377	-0.84184	0.036061
-1	0.16477	-14.251	29.726	-0.092044	0.17536
-1	0.70584	8.6779	-29.02	0.044225	-0.17055
-1	0.46503	16.905	33.878	0.10201	0.1981
-1	0.64725	2.1562	-7.0445	-0.0041344	-0.57941
-1	2.6845	17.806	14.411	0.23207	-0.11011
1	0.13966	-23.006	21.001	-0.72383	0.67057
-1	0.30932	-12.262	-29.604	-0.076458	-0.187
1	0.44536	-15.35	36.302	-0.46714	0.84547
-1	1.8015	19.625	-33.731	0.12097	-0.206
-1	0.38437	21.786	31.841	0.12628	0.19624
-1	0.78818	14.173	-22.343	-0.15322	-0.14567
-1	0.16708	30.224	-29.876	0.072482	-0.40173
1	0.11876	1.8762	-16.968	0.0073128	0.013832
-1	0.8145	-31.74	25.208	-0.19253	0.14945
-1	0.31982	-26.191	17.937	-0.15659	0.11321
-1	0.4181	5.0968	15.522	0.090938	0.07496
-1	4.4044	2.6727	-15.944	0.016356	-0.10537
-1	0.49868	12.233	-1.4158	-0.25699	0.35348
-1	0.31335	34.05	28.427	0.22876	0.22576
-1	0.58123	-0.69858	34.698	0.0023906	0.21287
-1	3.6458	-8.3611	32.719	-0.053701	0.20503
-1	0.82492	-0.96207	34.839	-0.013882	0.20354
-1	2.429	-2.6247	-6.9448	-0.026552	-0.044438
-1	1.7054	2.2536	35.14	0.017607	0.2164
-1	0.74511	-7.7383	7.1215	0.51046	0.51395
-1	0.3674	24.932	-1.6525	0.15729	1.0986e-05
-1	0.78366	25.315	-30.408	0.14554	-0.17938
-1	0.17294	-15.579	9.4392	0.54417	0.25866
-1	0.50365	29.253	19.004	0.16923	0.1225
-1	0.29249	-35.011	-23.679	-0.23045	-0.16243
-1	0.42292	-3.3633	-17.443	-0.013068	-0.11116
-1	0.76651	-11.397	24.812	-0.070631	0.15573
-1	0.45437	14.327	-0.033964	0.59954	-0.32343
-1	0.19566	-14.888	-29.635	-0.093117	-0.18089
-1	1.604	-36.033	-3.7985	-0.21449	-0.027755
-1	4.0535	17.814	-4.2436	0.1098	-0.024899
-1	1.4588	22.295	4.8728	0.13429	0.025677
-1	0.35235	10.832	20.19	0.06364	0.12557
-1	2.4129	-6.101	-14.668	-0.035236	-0.09647
-1	2.0356	34.882	-15.524	0.21409	-0.091821
-1	0.23506	-25.928	22.468	-0.14446	0.11695
-1	3.6795	-24.877	21.864	-0.15519	0.1338
-1	0.41785	24.763	23.919	0.9329	0.18893
-1	0.92515	27.494	-28.462	0.14296	-0.31123
-1	3.7366	-34.518	-16.742	-0.20599	-0.094155
-1	0.25107	-0.25559	21.336	-0.024288	0.13432
-1	0.27535	50.341	29.071	0.82433	0.43254
-1	1.6062	23.828	-3.6661	0.40998	-0.20992
-1	0.23403	-14.19	-9.454	0.16662	0.44701
-1	1.4345	3.2805	26.746	0.01942	0.15872
-1	0.58411	-24.241	-10.192	-0.1489	-0.063165
-1	0.41683	35.553	5.9475	-0.20507	0.44138
-1	1.158	2.0936	3.37	0.10419	-0.6286
-1	0.38007	7.5397	-14.111	0.046191	-0.092565
-1	1.5079	19.267	28.92	0.13789	0.17518
-1	0.18744	21.403	-10.159	0.537	-0.70824
-1	0.98257	5.3213	22.544	0.049414	0.11979
-1	0.11174	5.0942	13.748	-0.67599	0.22753
-1	4.4471	21.834	14.459	0.13955	0.091373
-1	6.5805	5.3487	-6.1036	0.031915	-0.036552
-1	0.16865	-0.96601	32.775	0.035258	0.23149
-1	0.38646	-1.2335	-6.8968	-0.12182	-0.67435
-1	5.3098	10.483	32.466	0.062457	0.19324
-1	0.42812	36.493	-19.77	0.20991	-0.12023
-1	5.4166	7.6564	2.0406	0.047133	0.0065094
-1	3.7407	-22.724	-10.914	-0.1051	-0.060596
-1	0.73137	26.702	-18.896	0.15833	-0.12312
-1	1.1727	-7.2042	-40.344	-0.044776	-0.24238
-1	1.9262	3.2676	12.743	0.016806	0.078912
-1	2.7066	22.331	16.177	0.13706	0.098736
-1	0.96698	-18.844	3.6752	-0.11931	0.011508
-1	0.42271	6.6506	-0.50968	0.23612	-0.14284
-1	1.1162	1.2742	-31.176	0.0089246	-0.19669
-1	1.0463	30.296	34.287	0.28104	0.27216
-1	1.2589	-0.7621	27.964	0.0011177	0.17038
-1	0.61964	2.7354	-17.399	0.51428	0.33426
-1	1.6184	-18.405	-3.5271	-0.11838	-0.02608
-1	4.1763	37.813	-11.599	0.2267	-0.074121
-1	2.801	-21.804	-15.337	-0.13643	-0.085115
-1	2.1013	-17.265	23.415	-0.10486	0.13611
-1	0.76708	19.93	38.234	0.13054	0.2259
-1	0.23543	-27.026	-6.5837	-0.15702	-0.042886
-1	0.46889	-4.6	-39.197	-0.094064	-0.30511
-1	0.31554	-10.348	-11.91	-0.069228	-0.070968
-1	4.6905	-7.832	-14.894	-0.048573	-0.093079
-1	0.18212	30.662	12.937	0.19245	0.078328
-1	0.66376	0.25146	-27.24	0.0095997	-0.17294
-1	0.56676	26.323	-21.042	0.15483	-0.12496
-1	0.42875	35.056	21.715	0.61917	-0.51524
-1	0.29596	-22.96	34.247	-0.13756	0.20322
-1	0.15416	0.70607	30.048	0.00056004	0.17497
-1	1.852	-24.131	-18.056	-0.14804	-0.10936
-1	0.73972	-18.499	30.498	-0.082043	0.20085
-1	1.9252	10.224	-18.322	0.1978	-0.14328
-1	4.1807	25.863	29.228	0.15721	0.17391
-1	1.2922	40.35	10.16	0.24189	0.056368
-1	1.1196	30.411	-31.245	0.52725	-0.67178
2	1.7005	28.996	-26.495	0.46498	0.19277
-1	0.23207	14.813	14.923	0.11578	0.095753
-1	2.0397	-1.2405	26.919	-0.019707	0.17375
-1	2.4161	6.7376	-37.122	0.041404	-0.22351
-1	2.8081	1.049	-14.109	0.013167	-0.086081
-1	0.73657	-25.874	-0.9975	-0.28122	-0.010591
-1	1.3063	25.833	-7.825	0.15956	-0.044871
-1	0.69866	-24.685	8.3396	0.093458	0.073817
-1	0.59313	26.493	-26.637	0.2556	-0.14075
-1	0.33001	9.2067	-24.1	0.064567	-0.14668
-1	2.7887	14.996	-16.813	0.093084	-0.10494
-1	0.65105	1.2692	21.86	0.056028	0.77369
-1	4.7038	-27.245	-29.664	-0.15645	-0.18767
-1	0.45545	25.86	-30.161	0.15965	-0.17953
-1	0.2274	15.154	-21.514	0.11364	-0.53941
-1	1.2791	21.022	-13.647	0.11872	-0.092368
-1	0.1293	43.472	32.449	0.68835	0.69909
-1	0.66535	-27.677	16.915	-0.17993	0.11112
-1	0.80999	-30.066	-28.383	-0.16545	-0.16396
-1	3.3144	-21.569	9.096	-0.1256	0.06123
-1	0.718	16.245	-30.144	0.091495	-0.18311
-1	0.12545	-36.57	7.9453	-0.20542	-0.77258
-1	0.83408	-32.905	-15.061	0.4269	0.30823
-1	1.7447	9.4729	33.544	-0.20242	-0.10617
-1	0.81305	25.796	-9.3449	0.16191	-0.055517
-1	0.20959	-21.375	15.639	-0.13094	0.10311
-1	5.0132	33.536	16.008	0.20438	0.10172
-1	0.66031	1.8027	-40.782	-0.069544	-0.88623
-1	0.69704	41.871	-10.877	0.86733	-0.25902
-1	0.39501	-23.715	10.683	-0.83183	-0.32619
-1	0.44872	-2.1963	29.754	-0.0039684	0.19142
-1	1.7288	-25.195	-28.067	-0.15318	-0.17245
-1	1.0936	-23.819	-19.904	-0.14996	-0.11592
-1	1.5169	4.0986	-10.036	-0.094844	-0.0085445
-1	1.5673	16.306	8.0358	0.098378	0.045735
-1	0.77456	-11.17	9.6427	0.3819	0.093219
-1	0.40166	-24.154	36.894	-0.26722	0.32061
-1	0.45706	-19.924	-0.65416	-0.12451	-0.0065792
-1	0.23395	-26.856	29.15	-0.44161	0.063283
-1	2.1544	-2.2951	-35.463	-0.010897	-0.21544
-1	0.75248	-7.0828	-20.005	-0.038254	-0.11733
-1	0.45022	12.364	11.685	-0.46072	-0.055176
-1	3.0475	-34	-19.803	-0.20259	-0.121
-1	1.8843	-14.135	-1.6453	-0.085395	-0.013371
-1	2.5568	-6.2449	15.035	-0.037465	0.097616
-1	0.511	52.712	-27.75	0.77516	-0.58739
1	0.31822	-55.753	27.488	-0.9385	0.24931
-1	1.1794	10.268	-36.854	0.061123	-0.22548
-1	1.0416	-9.8822	38.545	-0.056589	0.23397
-1	3.7286	-10.478	25.25	-0.062316	0.15153
-1	0.61212	4.0791	-27.534	0.023863	-0.16833
-1	0.93073	43.59	20.444	0.50714	0.53375
-1	3.0728	-13.38	-5.8475	-0.084689	-0.032468
-1	1.0543	-0.82711	16.3	-0.0024673	0.11427
-1	0.21499	-29.83	-15.974	-0.19312	-0.098012
-1	5.856	-0.032332	-33.077	0.0015643	-0.19447
-1	0.45377	-37.514	-13.218	-0.22728	-0.081987
-1	4.209	-17.226	11.396	-0.20631	0.018219
-1	0.41934	-1.0296	-41.736	-0.0059068	-0.25925
-1	5.8676	3.5399	3.2831	0.025493	0.019539
-1	0.41148	39.644	-26.391	0.5415	-0.6419
-1	1.6558	-39.934	30.803	-0.46475	0.097671
-1	0.98997	-12.408	-36.091	-0.076775	-0.21849
-1	0.31745	-45.307	21.576	-0.75353	0.58152
-1	0.25505	27.907	14.261	0.18088	0.085909
-1	0.511	-16.762	-17.317	0.037333	-0.89434
1	1.1743	-17.107	-6.1251	0.016101	-0.33055
-1	0.23664	41.1	6.0755	0.27705	0.94542
-1	0.29917	-28.5	-19.028	0.61958	0.2391
1	0.29492	-32.971	3.7165	0.0042604	0.91975
-1	2.6414	-0.90343	41.817	-0.0078021	0.23981
-1	1.5428	-2.9631	-22.627	-0.022859	-0.13767
-1	0.15961	-1.3304	-11.451	0.17869	-0.40269
-1	1.035	-22.281	-11.284	-0.14182	-0.072922
-1	0.83033	-4.9771	19.212	-0.025423	0.11997
-1	0.21569	2.5658	8.2139	0.25982	0.099605
-1	2.8684	-12.869	-22.311	-0.075783	-0.13814
-1	0.62226	27.015	0.64724	0.14366	0.01506
-1	3.6501	12.844	-6.7227	0.076177	-0.038603
-1	0.54025	-12.587	13.675	-0.077042	0.093684
-1	0.70739	-27.017	-11.946	-0.17369	-0.036559
1	3.7634	-32.371	1.7363	-0.1899	0.0052397
-1	0.61994	-22.433	-7.234	-0.14467	-0.039561
-1	1.3959	27.072	27.062	0.16515	0.17159
-1	0.25002	-39.297	12.92	-0.53291	0.66078
-1	1.649	17.044	32.843	0.10504	0.19476
-1	1.3489	11.024	-22.69	0.091877	-0.14597
-1	2.168	5.5261	26.456	-0.053303	0.26643
-1	1.0478	39.419	19.846	0.30129	0.18785
-1	1.1762	35.862	10.204	0.23232	0.052633
-1	0.14005	-15.004	-10.551	-0.15915	-0.35417
-1	0.45755	8.9995	-9.5931	0.047959	-0.05763
-1	0.70326	14.731	20.348	0.090716	0.11919
-1	0.43337	30.442	-6.6321	0.22388	-0.049367
-1	1.4718	12.491	-34.03	0.076102	-0.20571
1	1.2967	16.306	-6.6424	0.10097	-0.03992
-1	1.2616	18.778	-16.815	0.099126	-0.10511
-1	0.57104	23.889	-25.875	0.14229	-0.16168
-1	1.7301	7.2326	-37.159	0.041845	-0.22461
-1	0.97563	-12.819	11.331	-0.055778	0.12398
-1	1.4146	37.542	1.7118	0.23102	0.0097396
-1	0.31251	-0.53858	2.8972	-0.0040925	0.012485
-1	0.23154	-8.9749	31.557	-0.078047	0.18001
-1	0.17318	-8.2012	-34.27	-0.053734	-0.2107
-1	2.029	-29.999	-14.315	-0.18343	-0.093963
-1	0.37154	38.753	8.5136	0.25841	0.068373
-1	0.35598	-26.501	-30.6	-0.16151	-0.17815
-1	1.0378	4.4885	2.4545	0.022649	0.0099542
-1	0.70768	-5.0793	-7.5317	-0.0041604	-0.77655
-1	0.75096	-24.282	12.727	-0.14785	0.087284
1	0.85737	-20.444	-5.3193	-0.12515	-0.023565
-1	4.0003	26.149	-0.37023	0.14997	-0.0033791
-1	1.8606	-36.558	20.577	-0.21975	0.13191
-1	0.24945	-9.3261	-12.058	-0.048578	-0.069283
-1	0.27636	-30.65	-16.79	-0.18409	-0.097493
-1	0.17252	-29.302	-22.775	-0.17202	-0.13913
-1	0.67899	-2.2809	-6.4569	-0.016612	-0.031508
-1	1.1885	-34.612	0.5567	-0.2043	0.0063594
-1	3.5724	-24.639	17.425	-0.15384	0.11001
-1	1.1062	16.817	23.54	0.099273	0.13941
-1	0.23678	-27.168	25.759	-0.16333	0.15389
-1	0.58065	-13.124	11.777	-0.41003	-0.45125
-1	0.52609	-22.841	-31.88	-0.14086	-0.19742
-1	0.1831	-36.431	-13.718	-0.22564	-0.091984
-1	1.7566	22.828	-23.199	0.13722	-0.13921
-1	0.94223	11.763	7.4179	0.084021	0.070369
-1	0.19027	-8.1833	24.997	-0.058219	0.1465
-1	1.3308	18.209	18.419	0.22502	0.36018
-1	5.1765	12.627	-6.9339	0.073627	-0.039637
-1	0.15505	10.601	-8.0432	0.49355	-0.61768
-1	1.4068	-3.227	10.599	-0.01768	0.063239
-1	0.56302	39.837	3.5466	0.24868	0.033031
-1	1.0534	29.849	-4.1744	0.18361	-0.026626
-1	0.26766	-27.011	6.9497	-0.16132	0.047292
-1	0.62539	24.304	28.639	0.15371	0.16994
-1	0.43761	21.849	12.254	0.4903	-0.31371
-1	1.9468	3.9376	-29.013	0.032442	-0.17813
-1	0.16872	-29.37	-20.534	-0.17464	-0.12015
-1	0.31317	8.4319	-27.007	0.054282	-0.16602
-1	2.7702	29.115	27.232	0.16988	0.15523
-1	0.65085	40.776	3.1982	0.25618	0.028842
-1	0.28048	34.688	15.722	0.21038	0.1022
-1	1.9474	29.73	26.019	0.18359	0.1576
-1	0.72643	27.319	25.87	0.1027	0.18829
1	0.38072	-19.463	-34.134	-0.1121	-0.20685
-1	0.37686	-25.668	-22.165	-0.14915	-0.13471
-1	0.89522	21.365	-30.34	0.12945	-0.18827
-1	3.0672	41.168	16.398	0.2505	0.10245
-1	1.4679	13.443	-19.161	0.071087	-0.11193
-1	0.77635	16.657	35.051	0.10789	0.20849
-1	1.8959	19.106	-5.4562	0.11298	-0.032825
-1	0.76668	2.2979	27.545	0.01977	0.1734
-1	0.66745	-3.1265	-32.609	-0.012733	-0.20637
-1	0.46858	5.3189	4.3409	-0.084548	-0.12065
-1	0.42694	-34.589	-11.818	-0.21303	-0.072639
-1	1.6599	-21.219	16.393	-0.13764	0.092379
-1	0.93703	-6.3627	8.2354	0.3976	0.051993
-1	0.77399	12.58	14.033	0.077067	0.085213
-1	0.20782	-2.7747	-10.517	-0.91803	0.12183
-1	0.60006	3.5374	21.217	0.02117	0.13366
-1	0.27026	20.562	-14.717	0.12288	-0.090194
-1	0.40725	-3.9762	-34.756	-0.065426	-0.2197
-1	0.46196	-40.997	-12.644	-0.89769	0.42413
2	1.2202	-14.848	-24.328	0.2155	0.12686
-1	1.5871	38.854	-6.5255	0.23564	-0.034616
-1	1.0398	-36.042	-12.28	-0.21983	-0.07206
-1	0.94197	14.627	32.331	-0.078891	-0.30353
-1	0.55151	7.5226	-24.077	0.052718	-0.15061
-1	0.91307	12.854	27.232	0.082255	0.1613
-1	1.7876	-2.1281	-31.751	-0.014821	-0.18385
-1	0.94614	15.769	-37.654	0.14944	-0.21146
-1	3.4155	-12.498	-4.4042	-0.072065	-0.027563
-1	3.347	5.3019	-15.065	0.029753	-0.087899
-1	1.3369	-10.019	-15.155	-0.060368	-0.09608
-1	0.32619	-39.81	7.879	-0.23861	0.054874
-1	0.47715	-5.7847	-34.577	-0.039597	-0.20531
-1	3.5406	5.5157	-1.1041	0.02993	-0.012865
-1	1.5427	0.60133	29.485	0.012394	0.17469
-1	3.7879	22.139	17.648	0.12959	0.11483
-1	0.38847	-29.916	-14.334	-0.18531	-0.089157
-1	0.5687	34.405	-5.0538	0.20724	-0.023526
-1	0.66182	-3.5856	-18.856	-0.3765	-0.33092
-1	0.42771	-9.9405	0.076077	0.32114	0.56705
-1	0.6678	-14.063	22.691	0.79527	-0.23817
-1	0.22049	-42.945	8.9037	-0.29335	0.077035
-1	3.6918	41.601	2.4441	0.25284	0.01307
-1	5.8038	-20.779	-16.696	-0.12554	-0.10489
-1	0.25031	-20.733	2.5876	-0.13041	0.017336
-1	0.44889	-19.264	4.1598	-0.11739	0.031829
-1	2.2046	31.704	20.592	0.18914	0.12741
-1	3.5036	0.34812	34.151	-0.0044687	0.20661
-1	0.21384	15.086	13.814	0.091886	0.095695
-1	0.88463	-24.868	-23.09	-0.14091	-0.14033
-1	0.79691	39.152	-9.1492	0.23493	-0.058832
-1	0.73693	13.588	37.747	0.081472	0.23012
-1	0.36572	-39.704	-3.8498	-0.16778	0.54966
-1	0.65726	20.802	-10.946	-0.062389	-0.35314
-1	0.91029	-2.0805	13.073	-0.019671	0.089835
-1	1.73	-24.639	-16.809	-0.1507	-0.10182
-1	0.75863	-11.403	-19.17	-0.25252	-0.038929
-1	0.7564	-20.965	5.0657	-0.12833	0.035121
-1	0.84017	-23.533	-20.34	-0.13666	-0.13575
-1	0.53414	-9.3008	-2.7473	-0.058872	-0.022649
-1	0.47571	25.618	-10.188	0.15787	-0.061113
-1	1.0197	36.978	5.6261	0.2866	0.078733
-1	4.9138	11.739	32.111	0.079981	0.1884
-1	3.1402	-6.8303	-27.041	-0.036767	-0.16015
-1	2.1284	25.171	-12.534	0.047173	0.23719
-1	1.2064	12.484	14.137	0.075612	0.091385
-1	4.279	24.164	-21.723	0.15098	-0.13199
-1	1.1103	8.9663	-22.942	0.057765	-0.14394
-1	0.16637	-29.915	24.491	-0.19198	0.16689
-1	0.5072	-45.598	12.662	-0.39696	-0.014958
-1	1.3784	17.271	1.4042	0.13633	-0.088346
-1	0.58434	-20.471	12.418	-0.1187	0.080088
-1	0.85051	-14.908	2.5419	-0.56696	-0.18337
-1	0.41815	-11.496	-36.723	-0.063443	-0.23172
-1	1.2511	-11.08	33.97	-0.068494	0.20481
-1	4.3923	29.02	-28.528	0.16986	-0.16214
-1	1.1191	-14.533	16.487	-0.091801	0.10045
-1	0.9628	12.097	5.5594	0.071511	0.028539
-1	0.3261	-48.61	-0.34501	-0.93537	-0.13142
-1	3.534	-24.621	24.277	-0.14321	0.14541
-1	3.8271	36.743	8.7854	0.22603	0.051477
-1	3.603	10.798	-0.69806	0.080397	0.00023451
-1	4.9675	3.7016	-10.072	0.023223	-0.056155
-1	0.26653	25.323	-19.786	0.14285	-0.11487
-1	1.607	38.285	5.7283	0.22344	0.037546
-1	0.79929	-12.985	1.85	-0.075686	0.0067398
-1	5.7213	-22.838	9.1188	-0.14733	0.060978
-1	0.30011	21.053	-21.313	0.70777	0.1636
-1	0.58708	-4.2965	-43.118	0.022666	-0.53466
-1	0.31359	-31.018	-6.9335	-0.18876	-0.03825
-1	0.26659	14.585	27.829	0.088957	0.1757
-1	0.12563	-9.6366	-24.27	0.1239	-0.23391
-1	0.89837	-5.0056	24.389	-0.036424	0.14875
-1	0.87399	-31.48	-1.1822	-0.19305	-0.0058896
-1	1.0311	4.8433	27.533	0.034239	0.17189
-1	0.63331	-37.222	-24.082	-0.39539	-0.23557
-1	0.51729	-2.0307	-26.744	-0.017067	-0.16065
-1	2.9795	36.135	-11.466	0.21281	-0.066431
-1	1.8252	22.938	-17.768	0.15224	-0.10968
-1	0.71206	11.904	-26.287	0.46653	-0.79504
1	1.4518	3.9302	3.0466	0.077255	0.87415
-1	0.90112	20.076	14.347	0.46405	0.50885
-1	5.4541	-10.619	20.285	-0.070762	0.12304
-1	2.3861	-15.135	-2.4327	-0.090261	-0.022075
-3	0.76806	55.002	12.542	0.69331	0.29652
-1	6.5842	-6.493	-9.0019	-0.043597	-0.056084
-1	1.4916	-8.2776	13.231	-0.057979	0.094078
-1	0.35461	22.246	-15.667	0.60921	0.11245
-1	1.8169	4.8659	-11.842	0.045353	-0.073163
-1	1.7358	-25.217	3.1104	-0.14822	0.019099
-1	5.5358	-10.708	-5.7378	-0.076927	-0.029157
-1	1.3002	-36.798	-16.814	-0.23131	-0.09664
-1	0.33388	32.852	7.7005	0.19465	0.040956
-1	1.8675	-15.839	-27.575	-0.090683	-0.16444
-1	0.22298	-16.823	-24.298	0.031362	0.094579
-1	0.34544	31.243	-8.3302	0.19618	-0.046816
-1	0.93597	33.149	1.0234	0.20122	0.011413
-1	0.36138	12.031	-38.823	0.067139	-0.24713
-1	1.15	14.548	-6.2652	0.093442	-0.044124
-1	0.77073	-37.535	-11.755	-0.23069	-0.071774
-1	0.35734	-15.146	-23.476	-0.45135	0.016219
-1	0.20003	37.188	3.1888	0.22842	0.022927
-1	0.49133	-2.0992	-27.231	-0.00068433	-0.17329
-1	0.32878	7.7105	-15.91	0.049038	-0.098163
-1	0.34482	19.245	7.6076	0.11217	0.043442
-1	1.0843	-7.2971	-18.03	-0.05857	-0.11354
-1	1.1325	10.874	32.994	0.075883	0.21563
-1	0.23298	49.53	-28.676	0.98564	0.055632
-1	0.42214	56.539	6.8121	0.70241	-0.023065
-1	0.41077	12.558	-7.6701	0.95787	-0.043825
-1	2.0565	3.5134	14.439	0.019008	0.088832
-1	0.57508	7.5493	-11.69	0.045828	-0.066825
-1	1.5536	-24.129	-12.981	-0.14784	-0.082926
-1	1.5111	32.855	2.9541	0.30002	0.049229
-1	1.0088	-37.941	10.624	-0.22825	0.070427
-1	0.51157	-25.059	-22.874	-0.14857	-0.14586
-1	3.0587	-11.036	2.377	-0.066879	0.014199
-1	2.3467	14.64	-25.367	0.034807	-0.11468
-1	1.3333	35.54	5.6651	0.21001	0.038181
-1	1.521	12.221	-10.454	0.076691	-0.064381
-1	1.6903	-24.11	6.8366	-0.15196	0.022669
-1	1.2488	16.388	-8.4546	0.098977	-0.053227
-1	0.81039	-10.235	-1.4608	0.2805	-0.54713
-1	2.6517	35.304	6.2737	0.21019	0.033961
-1	1.2813	-38.516	-17.82	-0.2327	-0.10707
-1	0.5475	-3.827	-29.589	-0.018621	-0.17389
-1	0.6278	-8.3088	-41.21	-0.054306	-0.24952
-1	1.3945	-15.399	-4.1516	-0.6888	0.13164
-1	0.90061	-7.3388	-28.893	-0.046964	-0.18236
-1	0.12321	-39.905	-10.288	-0.24889	-0.063291
-1	3.1067	-18.459	17.331	-0.11037	0.10421
-1	5.3086	-20.915	28.504	-0.13153	0.17853
-1	0.79015	41.34	7.8024	0.25636	0.048504
-1	0.76353	4.8672	-14.802	0.027177	-0.084178
-1	0.36845	-17.264	10.858	-0.92204	-0.01221
-1	1.7216	-38.135	-18.425	-0.23204	-0.11244
-1	0.21586	-15.222	34.601	-0.074845	0.21276
-1	0.4227	13.011	-20.096	0.59642	0.30733
-1	0.67734	-8.4926	11.542	-0.16577	0.26283
-1	0.77684	-2.9309	-3.8341	-0.015241	-0.025423
-1	1.2491	-5.4351	22.824	-0.030621	0.1425
-1	4.5898	26.177	-1.3092	0.16433	-0.0039849
-1	0.57374	-5.725	-1.0185	-0.04158	-0.011345
-1	0.20037	11.714	11.114	0.094684	0.073942
-1	4.5103	-12.748	-2.4904	-0.071212	-0.015514
-1	0.74029	-29.618	-7.3323	-0.18888	-0.051884
-1	1.6796	-17.103	26.041	-0.10999	0.15398
-1	0.91422	12.23	-11.556	0.068397	-0.074472
-1	2.1447	-14.987	-9.2669	-0.08978	-0.061641
-1	0.29816	0.84154	16.746	0.013016	0.11659
-1	0.45846	15.775	22.401	0.10421	0.11309
-1	3.8057	-0.21128	4.0484	0.0045738	0.029077
-1	3.7954	-11.246	6.2809	-0.070364	0.040117
-1	1.5399	11.77	-27.445	0.047019	-0.1783
-1	1.6317	2.508	11.345	0.045008	-0.13058
-1	0.57725	-9.7917	-40.596	-0.061625	-0.24257
-1	1.2326	-14.205	32.321	-0.080536	0.1979
-1	0.35438	-1.1718	-19.497	-0.029698	-0.096403
-1	3.5705	-1.5549	29.559	-0.0087881	0.17838
-1	0.26723	13.192	4.7875	-0.5497	0.61909
-1	0.31926	-30.269	6.3267	-0.19146	0.03769
-1	0.26288	-1.1685	26.705	0.025435	0.18611
-1	2.017	-1.1546	10.575	-0.00068211	0.066529
-1	0.69692	-34.842	-19.964	-0.21067	-0.12012
-1	2.8768	6.4442	-43.659	0.03943	-0.26701
-1	0.33767	8.3822	21.194	0.74246	-0.36286
1	1.0626	6.7341	34.009	0.039064	0.20908
-1	1.8579	27.539	-31.826	0.16159	-0.19246
-1	1.885	-29.738	-15.761	-0.18079	-0.096204
-1	3.4141	-14.451	-30.993	-0.091337	-0.18721
-1	0.95576	32.606	23.895	0.18804	0.14918
-1	1.0808	-4.8077	-39.229	-0.030025	-0.231
-1	0.20585	6.3749	24.782	0.19986	0.71532
-1	1.0953	18.094	32.488	0.10895	0.19594
-1	0.77425	-24.039	-26.516	-0.14087	-0.1612
-1	2.7211	13.09	-29.013	0.076042	-0.17647
-1	0.22625	13.742	30.936	0.084395	0.20071
-1	0.44469	-23.748	22.371	-0.1679	0.14059
-1	1.4098	-17.362	-17.646	-0.10522	-0.11459
-1	0.511	5.9018	37.236	0.059406	0.20043
-1	2.0191	33.154	-18.738	0.20328	-0.11111
-1	0.54387	3.8075	27.205	0.025435	0.19664
-1	0.27335	19.94	6.8078	0.077794	-0.0042346
-1	0.20092	10.968	3.1717	-0.55242	0.7789
-1	0.76014	-21.261	-35.306	-0.12148	-0.21068
-1	0.56089	-8.7931	10.249	-0.051299	0.063928
-1	1.4932	6.7198	29.501	0.04945	0.17017
-1	1.4576	6.7145	-6.4502	0.047023	-0.042072
-1	1.4533	17.303	-23.855	0.10261	-0.13874
-1	0.23264	33.306	-13.26	0.20712	-0.085983
-1	0.28636	35.25	-4.9128	0.21121	-0.02887
-1	5.9839	6.5672	-8.6681	0.039439	-0.054836
-1	0.56529	-28.511	16.4	-0.17347	0.096645
-1	3.1944	-4.7884	15.412	0.21859	0.12
-1	5.0546	-3.1426	-12.533	-0.015744	-0.075177
-1	0.35306	-21.346	-27.479	-0.12622	-0.17476
-1	2.7877	-3.3637	11.883	-0.026862	0.078775
-1	0.50735	19.684	-18.383	0.18023	0.4294
-1	0.77466	17.555	36.585	0.10846	0.21773
-1	2.1892	10.644	-19.657	0.067734	-0.13369
-1	1.1337	8.3985	-2.9235	0.050188	-0.016681
-1	0.64643	4.8639	-20.026	0.034012	-0.12158
-1	3.5094	8.5528	24.961	0.054896	0.15294
-1	0.94497	-17.717	4.7094	0.085854	-0.22733
-1	0.61311	6.8232	23.72	-0.030815	-0.36263
-1	2.1409	14.164	-2.3312	0.088942	-0.016354
-1	3.6451	-7.1652	-34.61	-0.04329	-0.21147
-1	0.50736	15.707	-18.898	0.14959	-0.052976
-1	2.3788	18.455	-6.4471	0.1298	-0.045036
-1	0.17138	-27.157	-11.329	0.26618	-0.28345
1	1.435	-31.127	-9.6276	-0.18833	-0.060914
-1	0.33097	33.455	11.235	0.20009	0.069962
-1	0.25562	-28.149	25.938	-0.1634	0.16012
-1	0.85757	14.257	-17.738	0.086719	-0.10804
-1	0.29346	4.6398	29.767	0.027936	0.21245
-1	1.1675	25.964	-12.753	0.15533	-0.082039
-1	0.7192	-6.3038	-21.709	-0.038143	-0.13026
-1	0.37368	4.6888	53.193	0.52175	0.82245
-1	0.84169	3.2739	2.8296	-0.086931	0.26648
-1	0.37558	-4.9392	21.3	-0.39219	-0.2864
-1	1.0584	-15.987	8.8279	-0.096395	0.050323
-1	1.0056	-22.029	-11.934	-0.12899	-0.078689
-1	0.511	-19.517	-40.634	0.036328	-0.81911
-1	0.067121	47.435	33.49	0.69006	0.44375
-1	0.90977	34.325	-20.266	0.38496	-0.18388
-1	0.20031	34.963	15.043	0.22006	0.080412
-1	0.28757	-12.905	9.3446	0.64252	-0.3962
-1	0.99777	-41.737	10.118	-0.25778	0.065897
-1	0.22738	32.566	-26.383	0.18557	-0.070746
-1	0.63178	23.906	-27.951	0.1531	-0.1719
-1	0.18052	7.8029	6.7915	-0.75242	0.22675
-1	0.49493	-31.565	22.617	-0.19053	0.13251
-1	1.1214	0.60454	-29.227	0.0033329	-0.18132
-1	0.41275	21.579	-35.136	0.11405	-0.33485
-1	0.20093	27.646	20.508	0.16672	0.12629
-1	0.91275	-1.3571	1.3779	-0.0076816	0.010781
-1	0.27528	-15.553	12.255	-0.14186	0.53864
-1	0.3892	19.56	36.069	-0.19794	0.33879
-1	0.018945	-61.483	47.248	-0.79371	0.26674
-1	0.35792	-25.842	17.42	-0.15328	0.10931
-1	1.0963	-22.303	-12.744	-0.2021	-0.56525
-1	1.0162	7.1337	-27.212	0.048447	-0.16307
-1	1.6175	-4.0288	-26.151	-0.033397	-0.15206
-1	0.63935	18.462	-22.009	-0.11036	-0.33253
-1	0.2073	-14.207	-28.257	-0.087132	-0.17035
-1	0.98907	9.2972	8.2503	0.086137	0.017361
-1	1.2365	-33.831	23.407	-0.1965	0.14522
-1	0.2767	19.509	25.784	-0.3961	-0.44593
-1	1.4476	-25.754	2.821	-0.15671	0.023194
-1	0.28332	-27.345	6.6887	-0.16347	0.032382
-1	2.0225	-32.944	-9.7119	-0.19695	-0.051603
-1	0.55117	0.71503	-25.429	-0.039466	-0.21514
-1	0.52896	-29.411	3.7526	-0.18566	0.01854
-1	2.9649	28.729	8.1573	0.17656	0.042439
-1	0.42509	24.752	16.665	0.16857	0.17158
-1	0.76456	16.968	-22.367	0.056206	-0.10528
-1	0.63474	-0.39584	15.292	-0.010703	0.10019
-1	0.28871	-20.037	-7.6584	-0.11402	-0.048688
-1	0.47225	-9.3832	13.311	-0.062668	0.086251
-1	3.7642	42.055	-3.8814	0.24779	-0.024522
-1	0.35558	26.83	13	0.15638	0.084742
-1	2.6376	-15.387	-20.026	-0.094716	-0.12279
-1	0.82312	39.943	-19.872	0.40404	-0.44843
-1	0.85587	35.32	3.5534	0.21154	0.023719
-1	0.21499	24.228	-4.2711	0.23774	0.5877
-1	0.18123	-17.178	-18.355	-0.13217	-0.15299
-1	0.6523	-12.34	-33.145	-0.11943	-0.93918
2	1.302	-11.575	-22.935	-0.14057	0.35969
-1	0.22017	-38.2	13.612	-0.23176	0.10776
-1	0.63169	9.7307	28.835	0.047695	0.17465
-1	1.6082	30.763	-19.562	0.18874	-0.11803
-1	0.91223	36.962	-16.974	0.23099	-0.08992
-1	3.2672	-19.982	-23.528	-0.12029	-0.14192
-1	0.91438	-3.4809	25.812	-0.021585	0.15815
-1	0.59516	31.548	-10.749	0.6809	-0.38843
-1	0.36268	-13.92	-23	0.41729	0.082701
-1	2.5505	6.7253	-9.4167	0.044764	-0.053182
-1	1.0568	-15.727	22.884	-0.089396	0.13677
-1	0.42734	-29.906	-24.09	-0.17658	-0.15048
-1	0.83155	-22.971	-9.5091	-0.14231	-0.05592
-1	0.82539	-41.535	4.4881	-0.25113	0.021215
1	2.3753	0.81948	27.146	-0.0012867	0.17379
-1	0.67773	-34.387	-17.758	-0.21171	-0.11412
-1	0.57228	22.059	-21.734	0.14134	-0.12884
-1	2.3616	-20.601	-17.542	-0.0984	-0.17837
-1	0.22872	28.981	-1.987	0.17663	-0.011372
-1	2.7303	17.352	23.072	0.098487	0.1426
-1	1.2384	35.092	-8.085	0.20762	-0.040119
-1	0.39084	-23.251	3.5018	-0.16236	0.024234
-1	1.1898	21.014	2.7159	-0.18122	-0.24061
-1	1.3322	11.871	21.646	0.060565	0.17424
-1	3.2145	8.5625	19.329	0.065855	0.14933
-1	0.54245	-32.583	24.344	-0.19745	0.15146
-1	1.1469	-4.7232	2.1511	-0.027684	0.016369
-1	1.7714	29.075	4.7659	0.17041	0.027635
-1	1.0202	27.583	-9.6104	0.16982	-0.063531
-1	1.4767	0.5977	30.084	0.011253	0.18791
1	1.4201	36.101	-5.799	0.22565	-0.031218
-1	1.9048	8.7259	7.8396	-0.22679	0.16545
-1	0.87364	17.325	20.222	0.1061	0.1231
-1	0.1399	-8.1984	-12.886	0.94946	-0.26089
2	2.2236	-19.659	-13.68	-0.10158	-0.075197
-1	1.2152	24.68	13.497	0.15625	0.086378
-1	0.81356	24.476	-33.543	0.15948	-0.20072
-1	2.5589	18.265	-28.427	0.11258	-0.16991
-1	0.96398	-5.2421	-11.683	-0.029563	-0.076581
-1	2.342	25.387	3.112	0.15302	0.014847
-1	2.7355	-2.1553	-14.331	-0.18129	0.088579
-1	0.99001	6.1176	26.19	0.032206	0.16184
-1	4.3251	23.088	16.563	0.14378	0.097691
-1	0.18161	-5.5486	28.218	-0.038879	0.17143
-1	2.842	0.3422	34.389	-0.0019664	0.20378
-1	1.9825	-17.339	35.605	-0.098563	0.20854
-1	2.1878	-1.199	-33.106	-0.010831	-0.2001
-1	1.0863	-12.757	31.129	-0.076333	0.19393
-1	3.3223	-42.776	0.91947	-0.26465	0.0078704
-1	0.33037	-5.9135	-25.49	-0.037796	-0.15751
-1	1.7238	-11.553	38.956	0.32051	0.16397
-1	1.2383	23.223	19.663	0.13213	0.11661
-1	1.931	-3.2563	11.453	-0.012569	0.07965
-1	0.23702	-16.873	-11.054	0.74987	-0.43116
-1	0.58417	20.605	-17.44	0.12227	-0.101
-1	1.5872	-13.583	-24.238	0.23708	-0.17217
-1	3.4239	-6.0831	-3.2929	-0.045455	-0.020819
-1	1.1837	-28.488	28.44	-0.17989	0.17171
-1	1.0826	19.001	7.7408	0.1184	0.04925
-1	0.80874	-19.263	19.749	-0.35577	-0.079348
-1	0.70862	-1.9924	17.385	-0.02754	0.10265
-1	0.43801	36.486	-12.898	0.217	-0.077053
-1	0.91014	-30.263	-3.4634	-0.19325	-0.015261
-1	1.0744	12.844	-36.237	0.36351	-0.4874
-1	0.45747	-21.317	29.573	-0.11077	0.19523
-1	0.29291	-21.093	-32.67	-0.14249	-0.21139
-1	0.99722	-29.614	12.107	-0.45328	0.23315
-1	1.4295	-6.2356	28.542	-0.051731	0.17511
-1	0.65703	-16.596	59.781	-0.27953	0.89647
-1	0.32054	-23.735	-1.0748	-0.16636	-0.0019124
-1	3.2261	-39.313	-7.7464	-0.23829	-0.056641
-1	0.96394	14.446	-35.322	0.097764	-0.21703
1	0.49502	26.848	-21.464	0.17314	-0.13416
-1	1.5281	-31.682	-4.5532	-0.1884	-0.032928
1	0.27582	-23.686	14.763	-0.14034	0.085408
-1	0.68129	0.93105	-24.06	0.15831	-0.15603
-1	0.60885	23.588	-12.268	0.16317	0.06677
-1	0.46541	-13.619	-38.038	-0.081182	-0.23479
-1	1.5317	-13.347	20.626	-0.078452	0.11939
-1	2.5262	21.07	-14.893	0.1513	-0.090928
-1	0.88567	-3.2314	18.283	-0.015407	0.11565
-1	0.51265	20.212	-24.907	0.12675	-0.16137
-1	0.23156	-10.245	-21.939	-0.067866	-0.13315
-1	2.3994	12.268	-11.874	0.073934	-0.072897
-1	2.6387	-24.409	13.106	-0.14589	0.078708
-1	2.095	2.8359	-33.563	0.01725	-0.20811
-1	2.0103	-28.018	-26.874	-0.1671	-0.1618
-1	1.0356	16.664	35.275	0.12642	0.22322
-1	0.50344	40.918	3.9762	0.90993	0.046998
1	0.69756	21.33	6.73	0.19052	0.49801
-1	2.8321	-4.1681	22.867	-0.023034	0.14001
-1	2.2095	6.9383	-37.508	0.043273	-0.23409
-1	0.73796	-32.797	-11.02	-0.20936	-0.066432
-1	0.43061	23.777	7.0395	0.50784	0.406
-1	3.7983	5.0439	-30.32	0.034593	-0.18621
-1	1.2393	-12.699	12.119	-0.078506	0.079967
-1	1.0365	-18.016	-35.027	-0.10641	-0.21683
-1	1.2935	9.6759	30.223	-0.070447	0.31598
-1	1.5666	-17.127	31.097	-0.10372	0.18464
-1	1.0266	-21.889	-27.886	-0.1405	-0.17081
[truncated: 498,000 more rows]
