# Supplementary material for: A single-source photon source model of a linear accelerator for Monte Carlo dose calculation
Source: PLoS One. 2017 Sep 8;12(9):e0183486. doi: 10.1371/journal.pone.0183486 (PMC5590861; doi:10.1371/journal.pone.0183486)
Supplement: S3 File — Same format as S1 File. (ZIP) [file pone.0183486.s003.zip › S3 File.txt]

-1	0.67969	-21.439	-3.1404	-0.13073	-0.023648
-1	0.68492	13.599	-9.9623	0.082326	-0.058457
-1	2.5008	12.681	12.082	0.072808	0.070042
-1	3.1714	22.3	19.587	0.13683	0.11897
-1	4.1346	24.335	-34.567	0.13292	-0.21541
-1	4.9057	-7.0703	-36.14	-0.044421	-0.2103
-1	0.75654	-9.4322	-7.3021	-0.055349	-0.048045
-1	1.2398	-14.251	36.046	-0.087256	0.2263
-1	0.65383	2.9685	-27.774	0.016773	-0.1644
-1	0.77077	23.752	16.641	0.15512	0.10474
-1	1.1778	-37.062	21.517	-0.22574	0.13296
-1	0.90067	4.7641	41.321	0.030198	0.24739
-1	1.4732	-1.1876	-38.222	-0.016724	-0.23201
-1	0.85498	-18.905	5.2683	-0.11945	0.032653
-1	0.85498	3.2698	35.654	-0.70263	-0.46586
-1	0.36027	-27.17	23.369	-0.1632	0.14552
-1	0.6387	-3.8954	14.261	-0.011657	0.048881
-1	0.061766	-3.573	-56.963	0.84912	-0.35148
-1	0.42326	-33.068	26.702	-0.20035	0.16312
-1	0.57709	-7.3438	14.887	-0.64491	-0.11568
-1	1.2322	-11.987	-12.445	-0.078201	-0.090478
-1	0.20177	-8.7561	-22.691	-0.71462	-0.67171
-1	3.8057	12.221	13.147	0.074828	0.081419
-1	0.79597	-12.929	-3.0069	0.43353	0.47259
-1	1.1563	-30.218	3.4076	-0.18647	0.025584
-1	3.4235	-40.32	-9.9666	-0.2432	-0.053446
-1	2.3036	-1.8907	-26.396	-0.0043214	-0.15832
-1	0.99773	-18.534	-14.355	-0.11456	-0.089007
-1	1.019	-30.028	-24.167	-0.17426	-0.14379
-1	5.5966	-8.2979	-17.156	-0.056814	-0.10919
-1	0.26048	-7.6105	-23.902	-0.060573	-0.17374
-1	0.84197	1.869	-22.254	0.015176	-0.12745
-2	4.0499	-23.919	-12.201	0.44256	0.016313
-1	0.27024	18.343	34.659	0.099053	0.21663
-1	1.8147	28.96	-19.553	0.17431	-0.12238
1	0.34844	-17.533	22.521	0.22962	0.85261
-1	0.69865	-3.0347	-42.189	-0.02379	-0.24832
-1	0.40637	8.7004	22.295	0.093369	0.41689
-1	1.276	-31.598	21.125	-0.18825	0.13078
-1	0.99966	-30.71	29.015	-0.18166	0.17246
-1	1.5636	5.1927	2.9197	0.031687	0.014359
-1	0.29213	29.467	-1.7202	0.17586	-0.015613
-1	2.8106	1.6401	40.182	-0.00050221	0.24143
-1	1.2695	-39.737	19.125	-0.34009	0.05055
-1	4.2734	6.4751	-34.878	0.043435	-0.20772
-1	1.9451	12.904	-37.976	0.075939	-0.23766
-1	0.78279	21.146	-3.3263	0.13714	-0.020907
-1	0.13177	-2.8837	34.612	-0.71483	0.61724
-1	0.58329	4.6183	25.345	0.056149	0.24156
-1	0.14691	-4.5959	-22.797	0.66508	-0.32414
-1	5.5571	-29.299	-20.971	-0.17394	-0.12618
-1	0.42107	1.5501	-18.221	0.0010688	-0.11228
-1	0.33748	17.876	0.72873	0.11437	0.0052053
-1	1.5098	-17.151	-11.736	0.11487	-0.10909
-1	0.22694	17.984	36.525	0.35425	0.81405
-1	5.0811	19.944	-0.57491	0.12225	0.0013267
-1	0.30781	10.831	-17.089	0.20946	-0.15905
-1	0.7551	-8.5749	6.1637	-0.051304	0.034111
-1	0.73479	22.662	-24.646	0.14036	-0.14838
-1	1.4321	5.5335	-34.054	0.039315	-0.19946
-1	0.28859	36.653	-20.575	0.30134	-0.076708
-1	0.32786	16.931	69.558	0.18389	0.96926
-1	0.19073	16.201	25.667	0.083706	0.15357
-1	0.41013	-6.7968	59.084	-0.50722	0.84365
-1	0.49085	24.308	28.298	0.15163	0.17523
-1	0.67997	38.304	3.0229	0.23666	0.017734
-1	5.0693	24.007	-5.2944	0.13964	-0.030987
-1	0.30685	-20.68	23.963	-0.10548	0.1169
-1	1.2323	11.695	-13.894	0.66571	-0.291
-1	2.1292	1.7823	15.758	0.0082464	0.10774
-1	1.5723	-15.445	26.035	0.20111	-0.27006
-1	1.941	-11.974	-12.947	0.036466	-0.2335
-1	1.0349	29.482	30.093	0.17083	0.18244
-1	1.2936	17.529	6.8526	0.10776	0.043771
-1	0.74826	-24.139	15.1	-0.1638	0.10624
-1	0.37741	38.377	-15.789	0.22912	-0.096201
-1	0.45614	34.012	14.291	0.20411	0.090828
-1	1.3775	-5.7961	10.911	-0.030299	0.074011
-1	1.0003	32.471	6.0469	0.72494	0.17147
-1	0.23207	-4.9595	-29.377	-0.035474	-0.17412
-1	1.8383	-27.754	5.0321	-0.16676	0.029982
-1	0.28031	-25.76	14.949	-0.163	0.10631
-1	0.64964	41.742	10.207	0.25898	0.069295
-1	4.7627	15.732	-30.248	0.094905	-0.19608
-1	3.2253	16.189	32.296	0.099029	0.19542
-1	3.6434	-20.766	-16.678	-0.12457	-0.10678
-1	2.1328	0.60681	7.937	0.0070079	0.047376
-1	1.7795	8.2617	30.328	0.049869	0.18668
-1	0.52955	12.618	-32.752	0.067878	-0.19309
-1	0.63371	21.394	-12.034	0.12916	-0.07855
1	0.27964	-20.033	23.401	-0.13868	0.12366
-1	1.5665	27.93	3.2743	0.17371	0.020178
-1	1.3307	1.8838	-30.453	0.015631	-0.1878
-1	2.1092	-14.182	-39.608	-0.087838	-0.24251
-1	3.7438	-36.291	0.56794	-0.22033	0.010899
-1	0.72116	-17.109	24.119	-0.10024	0.15118
-1	1.6837	-37.132	-16.052	-0.2425	-0.10354
-1	1.43	-8.4483	16.196	-0.29685	0.37629
-1	0.14987	35.103	-11.83	0.2235	-0.075378
-1	0.64858	26.493	26.465	0.17861	0.1784
-1	0.41442	0.41376	28.763	0.00086265	0.17238
-1	0.38177	25.496	13.608	0.16083	0.082635
-1	1.2404	-14.462	13.711	-0.095911	0.089049
-1	0.62499	-3.5737	12.743	0.20624	0.64471
-1	1.594	-24.598	30.18	-0.14918	0.1855
-1	0.52086	20.362	30.207	0.76546	0.59391
-1	1.2043	7.5046	-1.1927	0.046023	-0.013954
-1	0.56999	14.359	-18.269	-0.6137	0.56834
-1	0.2386	7.0514	-11.066	0.069527	-0.079459
-1	1.0725	16.681	8.6717	0.10782	0.039974
-1	0.4861	-7.5218	-11.081	-0.049736	-0.05844
-1	0.50316	-36.169	-16.623	-0.43196	-0.88685
-1	1.916	-15.055	-25.824	-0.090556	-0.15423
-1	0.56312	0.1083	-20.701	0.030744	-0.40169
-1	0.96139	-17.389	24.489	-0.099218	0.15563
-1	3.9423	3.7445	24.674	0.03241	0.14547
1	0.71487	-4.3078	-1.4988	-0.017325	-0.015601
-1	0.75073	-17.749	-45.517	-0.097711	-0.43432
-1	0.30061	-27.449	-43.933	-0.46295	-0.7912
-1	0.41988	21.694	23.488	0.22083	0.96903
-1	1.1543	21.649	-11.821	0.13667	-0.064032
-1	0.26492	-20.67	-16.238	-0.92599	-0.11838
-1	0.61556	24.87	28.824	0.15093	0.1748
-1	0.65742	-16.173	10.605	-0.097224	0.064814
-1	0.7472	34.934	-23.152	0.46863	-0.38088
-1	2.1442	31.378	23.288	0.18884	0.1452
-1	1.3515	-10.329	0.2468	-0.059676	0.0095455
-1	0.9909	9.6769	-27.86	0.049936	-0.16511
-1	1.5407	-24.405	-19.624	-0.22105	-0.021899
-1	0.26804	-0.22965	14.735	0.0003366	0.086965
-1	1.8898	-8.7972	-0.90421	0.11706	0.034347
-1	0.53002	14.87	13.87	0.09891	0.085197
-1	1.0901	-32.069	-23.702	-0.19547	-0.14555
-1	0.94337	28.778	-15.289	0.17238	-0.092819
-1	0.41011	-7.3477	-24.42	-0.84007	0.1997
-1	1.5161	17.082	5.6985	0.036647	-0.091086
-1	0.43078	-31.366	16.235	-0.18962	0.089902
-1	1.51	-27.806	-22.104	-0.17521	-0.12631
-1	0.56572	-24.022	-22.661	-0.64435	-0.42189
-1	0.6411	7.6652	21.481	-0.073635	0.26731
-1	0.45994	-32.572	-20.274	-0.19408	-0.12017
-1	0.84904	8.7053	37.402	0.50862	-0.42415
-1	0.4867	-31.501	-32.634	-0.20833	-0.24736
-1	0.23512	-8.702	32.149	-0.062461	0.2401
-1	1.6644	37.018	11.546	0.22346	0.065316
-1	0.52281	-15.702	20.608	-0.10817	0.13206
-1	1.8164	-25.751	24.238	-0.15272	0.14209
-1	0.63215	-21.883	0.39463	-0.51237	-0.3466
-1	0.86765	-16.393	25.069	-0.12049	0.58981
-1	0.55076	-4.574	-15.314	-0.1618	0.074258
-1	1.5438	-9.2322	4.6913	0.43459	0.0032437
-1	2.4382	29.453	48.776	0.44925	0.34087
-1	0.6896	23.71	5.2923	0.11128	-0.32867
-1	0.2773	-8.641	25.94	-0.63153	0.54756
-1	0.16251	-17.519	36.541	-0.10046	0.21917
-2	0.0779	33.992	-3.3191	0.001116	-0.43588
-1	0.42201	32.884	-19.286	0.1946	-0.11286
-1	0.26437	-39.799	17.192	-0.48421	0.32731
-1	0.60382	-39.244	16.487	-0.24678	0.1074
-1	2.2847	-28.534	-5.6417	-0.16918	-0.041869
-1	0.511	-12.176	14.495	-0.24994	0.33414
-1	0.70506	16.423	6.102	0.10368	0.031082
-1	0.30796	-19.155	-1.5734	-0.11884	-0.021398
-1	0.511	12.678	35.772	0.07576	0.21665
-1	0.68002	10.861	12.711	0.07054	0.073589
-1	4.0687	-1.8662	1.8735	-0.0052049	0.013379
-1	3.9675	23.844	25.25	0.14491	0.14756
-1	1.4377	-9.1506	-15.903	-0.056464	-0.10012
-1	0.42894	-13.478	13.359	-0.089145	0.079465
-1	1.9659	13.896	13.673	0.080096	0.080716
-1	0.53785	-5.7427	-27.161	-0.37645	-0.32262
-1	2.6653	-33.484	26.705	-0.19998	0.16242
-1	0.42512	3.9571	20.429	0.021037	0.10275
-1	3.9212	9.0541	17.8	0.05651	0.10872
-1	0.58589	14.467	13.419	0.083797	0.085963
-1	1.3619	-19.79	-3.4539	-0.12828	-0.016425
-1	0.69454	31.157	19.232	0.19086	0.11533
-1	2.2107	5.0618	36.851	0.032616	0.22354
-1	0.88305	-0.89105	-34.48	-0.018962	-0.24214
-1	0.59788	-20.174	22.647	-0.11692	0.14372
-1	0.46281	-19.437	34.072	-0.12282	0.21036
-1	1.6388	23.15	0.61736	0.15071	0.0079246
-1	0.90773	-8.1103	39.353	-0.13008	0.24938
-1	0.23203	7.3185	-54.035	0.16118	-0.81681
-1	1.6487	10.726	5.5345	0.062591	0.032973
-1	0.41137	5.9009	26.611	0.08461	0.25804
-1	0.511	-64.823	14.321	-0.96213	0.13488
1	0.32892	5.8124	0.093506	0.62323	-0.035516
-1	4.0208	-33.528	-15.498	-0.19734	-0.089892
-1	0.27718	40.799	-39.19	0.7643	-0.58023
-1	1.238	-30.315	-13.506	-0.18879	-0.10028
-1	1.4138	-18.628	-4.3016	-0.1129	-0.022111
-1	0.6836	-14.361	16.1	0.24367	0.52193
-1	1.8947	-32.493	-14.253	-0.19259	-0.086997
-1	0.5108	-19.618	0.086233	-0.098715	0.014072
-1	0.50755	27.425	-16.717	0.17453	-0.097847
-1	0.51981	35.6	37.752	0.27859	0.34924
-1	0.29439	-13.604	1.7932	-0.094294	0.012851
-1	1.1587	15.317	-18.398	0.09684	-0.1146
-1	0.17636	-27.666	-3.9118	-0.51872	-0.11246
-1	0.80165	20.154	25.987	0.081411	0.16274
-1	0.79251	-13.559	-40.253	-0.085319	-0.24116
-1	2.2345	32.286	-5.7774	0.19554	-0.033717
-1	3.9489	31.014	-14.889	0.19435	-0.083861
-1	1.5088	-37.943	8.1393	-0.22657	0.046145
-1	1.9207	24.369	32.19	0.14699	0.19903
-1	2.2714	25.061	14.898	0.14945	0.081065
-1	0.45102	-34.082	18.809	-0.20573	0.1202
-1	0.44352	-23.259	21.236	0.0031914	0.49269
-1	1.2663	-9.3899	2.2735	-0.062437	0.017038
-1	3.5413	-32.68	-3.2117	-0.19224	-0.026818
-1	1.2717	6.6377	22.804	0.042748	0.1325
-1	1.3162	-25.9	-28.091	-0.15517	-0.17185
-1	0.48471	23.611	2.9711	0.15868	0.018864
-1	0.65198	11.782	27.848	0.064498	0.17029
-1	0.56531	-29.754	9.0501	-0.17968	0.056097
-1	1.4388	-22.252	-27.119	-0.13074	-0.17235
-1	2.1408	15.396	3.1304	0.091568	0.020843
-1	0.18653	11.065	-18.896	0.074092	-0.11474
-1	0.70815	-24.425	-1.6034	-0.20386	-0.021685
-1	3.0731	-16.301	-33.26	-0.10077	-0.20336
-1	1.5541	31.975	-17.419	0.33844	-0.46996
-1	0.51705	-25.179	24.708	-0.15041	0.14876
-1	1.4343	-23.018	-0.91945	-0.14378	-0.0043738
-1	3.0932	10.942	24.956	0.073706	0.14747
-1	3.052	17.01	8.1052	0.10195	0.058394
-1	4.5273	35.931	-6.9593	0.21112	-0.036603
-1	0.98325	-30.727	-0.59422	-0.18877	0.0060729
-1	0.44283	-33.325	35.224	-0.67313	0.182
-1	1.1964	20.051	29.801	0.47276	0.2776
-1	0.3018	0.0056657	-37.366	0.0047434	-0.22357
-1	1.2618	31.497	32.409	0.51423	0.28993
-1	2.8408	26.262	17.233	0.16029	0.10155
-1	1.0198	2.2617	20.529	0.49477	0.26798
-1	1.6218	27.044	-23.878	0.16211	-0.14607
-1	0.42698	33.955	8.8533	0.20675	0.052696
-1	0.89618	-24.115	-13.718	-0.37663	0.27733
-1	0.31176	-37.874	-14.052	-0.22248	-0.084984
-1	0.44453	-13.065	-11.32	-0.072662	-0.068355
-1	4.1369	-8.7059	38.902	-0.061353	0.22887
-1	0.53519	2.4125	-14.609	0.020216	-0.08713
-1	0.31379	44.594	-5.1654	0.39261	-0.86999
-1	0.24753	-12.78	60.051	0.015868	0.62565
-1	1.143	35.195	4.1338	0.20915	0.029331
-1	0.96381	-21.06	15.55	-0.12434	0.094458
-1	0.44109	26.601	10.083	0.15337	0.069979
-1	0.45845	26.748	-3.4161	0.16215	-0.017773
-1	0.80382	-33.035	-2.9711	-0.20344	-0.0068338
-1	1.4506	-30.595	3.49	-0.19563	0.022293
-1	0.85027	35.997	-20.793	0.2213	-0.1223
-1	0.83775	11.317	13.588	0.071911	0.084462
-1	2.7037	-42.887	2.0334	-0.26512	0.0080249
-1	0.1922	33.161	-21.368	0.21347	-0.13295
-1	0.67758	-2.268	27.483	-0.022461	0.17496
-1	3.4646	36.398	-14.404	0.2308	-0.08315
-1	0.20187	-9.5432	-11.231	-0.15487	-0.13254
-1	0.94868	-5.3386	21.103	-0.037645	0.139
-1	0.29136	-8.1061	3.5469	-0.61853	-0.71199
-1	2.8268	-21.546	33.583	-0.12607	0.19996
-1	0.31136	18.504	6.9993	0.11616	0.047556
-1	0.36624	41.438	14.343	0.58798	-0.68273
-1	1.126	31.919	-23.468	0.19013	-0.13732
-1	0.45154	-25.23	13.601	-0.16181	0.075095
-1	1.0085	-26.836	10.487	-0.15618	0.071835
-1	1.3483	-28.864	2.4684	-0.38174	0.076518
-1	0.24342	33.366	5.0557	0.20042	0.033381
-1	0.14441	17.211	26.738	-0.89017	0.078809
-1	0.13986	-20.568	-37.032	-0.54107	-0.74744
-1	1.3666	21.115	-8.4492	0.13032	-0.051484
-1	2.5155	23.324	12.826	0.14807	0.081895
-1	1.9324	-1.0905	10.465	-0.015045	0.063727
-1	0.6142	-15.809	3.189	-0.27946	0.046185
-1	2.8016	-2.5454	-36.178	-0.017458	-0.21378
-1	1.3248	-20.714	-24.447	-0.12187	-0.14148
-1	1.1071	17.019	-19.122	0.10018	-0.1276
-1	0.9671	34.709	17.583	0.20958	0.091467
-1	0.56007	-4.739	0.36302	-0.037044	0.0056455
-1	0.64305	-21.118	-21.971	-0.15399	-0.11943
-1	0.35687	-30.539	-25.892	-0.18801	-0.1518
-1	1.7148	15.631	25.129	0.089544	0.14946
-1	0.059483	57.311	43.915	0.82993	0.25864
-1	2.8846	-24.281	-18.556	-0.1546	-0.10933
-1	6.2746	38.576	6.4247	0.23825	0.033292
-1	1.3213	40.746	5.5769	0.24809	0.040621
-1	0.18179	-23.177	-11.17	0.23536	-0.11992
-1	0.51236	3.1951	41.921	0.014535	0.25771
-1	0.27777	-10.929	-21.851	-0.075414	-0.14733
-1	3.9176	-21.763	-18.011	-0.14189	-0.10048
-1	0.32406	10.949	-12.278	-0.70552	0.63273
-1	0.54058	27.914	15.317	0.16646	0.0917
-1	0.59348	-34.402	-3.1543	-0.2049	-0.016847
-1	0.36275	-11.051	-36.279	0.011079	-0.8581
-1	0.59833	45.237	-29.663	0.87191	-0.031767
-1	1.0917	26.712	-16.488	0.19228	-0.73602
-1	1.1586	-25.185	16.093	-0.14698	0.103
-1	1.0569	16.884	-20.847	0.10593	-0.12456
-1	1.1414	-24.754	-11.634	-0.34721	-0.298
-1	0.54188	10.348	-27.176	0.068126	-0.16683
-1	1.6501	-6.9876	11.597	-0.046885	0.073022
-1	0.14811	6.0106	24.741	0.034624	0.15388
-1	1.0846	-39.543	-7.7791	-0.23677	-0.045331
-1	0.36761	-38.84	5.3221	-0.27117	0.073176
-1	0.29142	-25.619	-23.355	-0.24679	0.83226
-1	0.41032	30.337	-10.161	-0.082127	0.03178
-1	0.5434	19.573	16.148	0.11242	0.090398
-1	0.6618	27.213	18.18	0.19607	0.12307
-1	1.6302	-1.8411	11.188	-0.0055205	0.076194
-1	1.2704	8.3241	15.765	0.051377	0.10194
-1	0.29126	-32.165	-14.883	-0.20039	-0.090322
-1	1.589	-19.595	-17.583	-0.11754	-0.10363
-1	0.94578	-15.323	-22.299	-0.093678	-0.13455
-1	1.5473	10.057	-34.876	0.068236	-0.21363
-1	1.6844	36.126	-14.124	0.21871	-0.081846
-1	0.94783	-4.7663	-36.655	-0.059357	-0.22586
-1	0.13359	-21.457	32.077	-0.11791	0.22884
-1	0.25465	-4.4518	-38.363	-0.033671	-0.25339
-1	1.9954	-37.299	17.299	-0.22564	0.10728
-1	5.4296	33.208	-3.9351	0.20571	-0.024709
-1	0.9313	41.36	11.666	0.25149	0.066379
-1	0.53725	-3.8368	38.347	-0.021483	0.23592
-1	0.34264	26.522	23.397	0.16058	0.14277
-1	0.63073	-26.433	22.956	-0.15509	0.13628
-1	6.0891	36.643	-20.408	0.21748	-0.12309
-1	0.511	-1.7406	-0.26095	0.33144	-0.48188
-1	1.1781	24.147	3.6553	0.15335	0.036281
-1	4.568	-4.8453	25.645	-0.026655	0.15436
-1	0.48306	-8.6559	3.6224	-0.050494	0.024124
-1	1.5007	10.719	2.0131	-0.017822	0.45447
-1	1.8643	-36.626	3.9544	-0.21318	0.026135
-1	1.3176	24.39	-15.793	0.14895	-0.090785
-1	0.41263	24.839	-14.588	0.17349	-0.084929
-1	0.14184	-4.8	-23.742	-0.27915	0.68114
-1	5.4171	1.5691	-28.354	0.012745	-0.17413
-1	0.54075	30.627	21.503	0.18146	0.13359
-1	0.10145	20.602	-4.4203	0.7751	-0.22744
-1	1.9506	-39.454	-10.979	-0.25969	-0.068805
-1	2.083	20.98	-28.563	0.12586	-0.17051
-1	0.42716	-18.555	18.196	-0.11453	0.14406
-1	0.71006	17.913	-3.3158	0.61392	-0.69916
2	3.9181	12.065	1.3934	-0.023584	-0.53206
-1	1.1183	39.23	-8.4397	0.016785	-0.49934
-1	0.7154	2.2532	7.3253	0.015984	0.041108
-1	0.45072	-32.487	27.607	-0.19937	0.16584
-1	0.39006	-11.544	-29.524	-0.304	-0.68764
-1	0.4595	-11.851	1.6756	-0.078501	0.0076637
-1	0.49675	-34.059	-0.99128	-0.21498	-0.0034788
-1	1.9292	19.227	12.911	0.40019	0.32516
-1	4.2433	-27.521	7.265	-0.16797	0.060776
-1	2.1241	-20.211	6.5374	-0.12265	0.039884
-1	0.28061	37.97	0.45427	0.229	-0.0043308
-1	0.43442	-3.694	-25.524	-0.021963	-0.15463
-1	0.24572	-39.056	10.167	-0.23848	0.06327
-1	3.1525	-9.8113	-18.072	-0.055636	-0.10816
-1	1.9358	7.9222	17.753	0.060725	0.1084
-1	5.2087	-38.286	0.39065	-0.23063	-0.00070174
-1	0.53824	3.8845	1.3921	-0.014543	-0.91842
-1	1.6129	11.102	-17.738	0.067229	-0.11157
-1	0.4336	25.41	30.244	0.14517	0.18837
1	0.5317	-8.1146	-30.164	-0.051751	-0.18797
-1	0.36364	23.889	34.982	0.14551	0.2082
-1	0.42396	5.681	12.595	0.033007	0.079598
-1	0.26995	-13.895	-0.33253	-0.61524	-0.40479
-1	0.16054	23.837	-19.083	0.15021	-0.11124
-1	1.1532	20.701	-25.561	0.13013	-0.14962
-1	2.4334	0.3478	40.69	0.0024804	0.25636
-1	0.65529	10.725	-21.667	0.065505	-0.12653
-1	5.1906	3.1344	-4.0264	0.013464	-0.027037
-1	0.80409	15.31	-26.227	0.078361	-0.16708
-1	0.32045	15.236	-36.031	-0.61424	0.33333
-1	1.5087	28.945	-9.9228	0.17171	-0.063632
-1	1.3303	28.713	3.7656	0.17016	0.01106
-1	5.0967	-18.226	4.2232	-0.10888	0.011748
-1	2.4366	-36.211	-13.507	-0.22014	-0.082198
-1	4.478	-32.913	-23.777	-0.19645	-0.14739
-1	0.37446	-7.9347	43.344	-0.42688	0.53075
-1	1.4749	-41.078	-1.3532	-0.21127	0.58137
-1	0.30603	-29.77	25.274	-0.18551	0.15116
-1	0.17979	-31.665	14.781	-0.18973	0.10368
-1	0.26314	-15.466	1.8126	-0.099978	0.0061438
-1	0.32069	18.682	12.15	0.10892	0.079868
-1	4.815	-30.499	18.747	-0.18534	0.11058
-1	0.84697	10.155	-7.5125	-0.44688	0.21194
-1	1.1804	15.101	-18.52	-0.043679	-0.28169
-1	0.77216	-2.1187	19.213	-0.010134	0.11058
-1	1.4336	-31.166	15.52	-0.18892	0.093557
-1	0.90838	34.611	-14.33	0.20475	-0.083684
-1	2.621	-24.251	34.505	-0.14256	0.20372
-1	1.1028	-9.1411	-8.0208	-0.040186	-0.033113
-1	1.3794	-30.628	13.364	-0.1834	0.079103
-1	0.24993	10.409	33.298	0.058428	0.19644
-1	2.4118	-26.1	-10.411	-0.15449	-0.064574
-1	0.69712	34.288	7.7769	0.20287	0.025461
-1	0.16108	-10.619	32.196	-0.17571	-0.49254
-1	0.90649	-30.555	-22.587	-0.31047	0.016624
-1	0.27995	13.862	-21.309	0.08574	-0.12751
-1	0.6918	6.4608	-16.975	-0.13319	0.36844
-1	0.89126	-0.49445	-36.199	-0.00033832	-0.22747
-1	2.3591	-11.856	2.3619	-0.076881	0.011844
-1	1.8434	-26.043	-14.185	-0.15711	-0.087918
-1	2.6289	-7.2015	-26.425	-0.04365	-0.16523
-1	1.8256	0.63981	-40.113	0.010708	-0.23961
-1	0.50903	3.0459	-8.5648	0.7295	0.50496
-1	0.36906	-8.8166	29.627	-0.046933	0.17961
-1	2.7977	-4.5637	22.188	-0.03183	0.14148
-1	0.86481	25.686	-29.839	0.1556	-0.17999
-1	1.0448	12.589	-31.97	0.077976	-0.19608
-1	0.75997	31.298	-10.678	0.18177	-0.070025
-1	0.50113	-23.43	-28.759	-0.14421	-0.18595
-1	1.1402	1.0596	-39.266	0.17912	-0.25962
-1	0.12732	28.148	-13.701	0.1808	-0.084486
-1	4.1951	11.425	-28.305	0.067108	-0.17259
-1	0.13838	-21.806	-13.173	-0.75214	0.37488
-1	0.27424	-5.848	23.032	-0.010158	0.17317
-1	5.1955	-0.31552	26.177	-0.0083943	0.16112
-1	0.56322	-14.754	-6.1073	-0.093876	-0.02929
-1	1.1399	-8.1115	23.326	-0.048255	0.14415
-1	0.32144	26.773	-10.049	0.16771	-0.065306
-1	2.5074	-13.321	-11.422	-0.071003	-0.078696
-1	2.2947	0.38014	-1.8713	0.029052	-0.19406
-1	2.1378	7.1421	-6.2388	0.041129	-0.042932
-1	0.28515	10.061	-32.299	0.050436	-0.20418
-1	0.86533	-26.917	15.072	-0.20025	0.66964
-1	0.1721	9.7867	14.81	-0.352	-0.033712
-1	1.2817	23.479	9.2266	0.096955	0.036258
-1	4.3244	12.421	9.6017	0.076162	0.052351
-1	0.39125	13.277	-20.824	-0.35643	-0.79452
-1	0.79934	27.989	19.39	0.1713	0.11313
-1	0.55803	-17.022	-5.6593	-0.54638	0.63131
-1	1.2023	-9.9602	-1.6545	-0.07018	-0.017069
-1	2.4214	-6.0212	-18.893	-0.037687	-0.10162
-1	2.19	-19.652	-35.598	-0.11908	-0.21738
-1	0.75167	-34.378	9.3977	-0.20931	0.062954
-1	3.4025	4.2205	12.797	0.031342	0.078812
-1	0.33361	2.6916	-39.405	0.0053895	-0.24713
-1	1.2243	14.115	-27.419	0.078514	-0.16725
-1	0.38916	25.894	-19.594	0.15457	-0.12273
-1	1.1557	8.4574	26.815	0.053038	0.15763
-1	0.80992	10.64	28.197	0.065468	0.16595
-1	1.0773	31.328	12.895	0.19109	0.079946
-1	2.3057	-8.9206	15.217	-0.054948	0.087803
-1	0.7339	-21.669	-4.0141	-0.12611	-0.031138
-1	1.363	30.82	10.865	0.18315	0.068932
-1	0.32809	23.41	-4.8288	0.14439	-0.031884
-1	0.21562	-17.037	-30.458	-0.1902	0.725
-1	0.37697	-15.846	19.482	-0.091735	0.1224
-1	0.46367	-20.856	-25.687	-0.11915	-0.15935
-1	1.8297	23.757	33.049	0.14277	0.19399
-1	1.8206	25.249	20.436	0.15487	0.12225
-1	0.23959	-8.2522	-23.226	-0.045953	-0.14152
-1	0.73529	4.7353	-9.6171	0.023919	-0.05334
-1	0.24786	-26.628	-19.004	-0.18917	-0.10135
-1	0.31746	22.756	-14.731	0.322	-0.35362
-1	1.0709	-16.785	-21.979	-0.11692	-0.13099
-1	1.3255	7.8886	-1.0711	0.21197	-0.079897
-1	2.7419	-23.415	-14.644	-0.14387	-0.095893
-1	0.19045	31.872	-4.057	0.19493	-0.032444
-1	2.4842	-17.669	10.552	-0.10755	0.058098
-1	0.54637	15.975	-0.66147	0.10007	-0.0057632
-1	1.8216	-8.8537	17.823	-0.051333	0.10963
-1	0.10175	-38.29	-4.103	0.016871	-0.17582
-1	0.96715	-12.646	2.6444	-0.0036158	0.08763
-1	0.33567	-32.503	25.319	-0.094499	0.60596
-1	0.3975	-4.7204	-36.284	-0.020225	-0.22196
-1	1.6502	-5.0526	-8.3356	-0.023444	-0.048848
-1	3.8992	11.76	15.322	0.080421	0.10317
-1	0.50421	0.013797	-13.864	-0.42348	-0.22449
-1	0.29895	-15.668	-11.04	-0.95424	0.24975
-1	0.22954	-33.141	-9.5453	0.3385	-0.72725
-1	0.89003	-9.0191	0.055548	-0.047903	0.0091613
-1	1.2015	41.356	8.2544	0.23836	0.075164
1	0.17003	31.486	-18.991	0.25146	0.29526
-1	0.86936	-3.3089	-18.378	-0.019556	-0.11876
-1	1.6867	28.182	12.858	0.16761	0.056253
-1	0.59841	24.197	26.981	0.15398	0.16536
1	0.83533	29.216	5.3569	0.18555	0.034241
-1	0.50323	-10.941	-3.9499	-0.51123	0.0073872
-1	1.4913	-8.4996	-7.3472	-0.051221	-0.045531
-1	0.77759	31.677	17.779	0.19	0.10532
-1	0.48144	-9.5991	-24.385	0.30295	-0.40852
-1	4.4451	-23.494	-13.81	-0.14312	-0.089463
-1	0.26603	-11.848	38.303	-0.074877	0.23349
-1	0.29611	-29.764	-3.4019	-0.38773	-0.55608
-1	3.9488	7.8148	29.712	0.044551	0.19004
-1	1.0001	2.463	-17.971	0.40118	-0.69045
-1	0.65319	-0.086322	-0.78291	-0.0043732	0.00081027
-1	0.81092	21.079	19.31	0.13954	0.12172
-1	1.0161	35.327	-18.438	0.20484	-0.11104
-1	0.32135	-5.9417	-1.671	-0.30509	-0.6176
-1	0.35487	-30.41	-10.618	-0.18065	-0.07197
-1	0.37401	-14.401	17.006	-0.397	0.08965
-1	0.18899	22.302	13.286	-0.53254	0.10403
-1	3.4856	7.3439	11.049	0.046046	0.071163
-1	0.84136	5.8828	-28.195	0.030534	-0.17339
-1	0.58447	-16.296	-24.894	-0.099251	-0.14978
-1	0.23833	-15.432	-26.732	-0.095463	-0.15775
-1	1.8338	-35.033	-5.8977	-0.21404	-0.033934
-1	1.1311	14.345	28.892	0.084252	0.17036
-1	0.83822	5.1356	-14.305	0.041029	-0.087977
-1	4.5462	-22.58	15.274	-0.13834	0.094703
-1	1.3177	17.374	-34.352	0.1049	-0.21249
-1	0.48544	-4.3669	-17.677	-0.029568	-0.11585
-1	0.80384	16.827	28.458	0.1051	0.17246
-1	4.1394	-21.662	-12.078	-0.12635	-0.080163
-1	2.3758	13.82	8.6133	0.080642	0.04572
-1	4.476	-38.123	-12.406	-0.22815	-0.069388
-1	1.5008	-33.108	-3.3829	-0.18035	-0.038087
-1	0.16909	13.686	10.076	0.088737	0.061556
-1	1.806	14.041	-7.8249	0.094123	-0.048096
-1	2.9211	-7.8169	-30.148	-0.053527	-0.18481
-1	0.20674	-19.898	-30.658	0.51299	-0.048096
-1	0.24103	-22.498	27.111	-0.13743	0.16119
-1	0.88813	-30.141	15.847	-0.18505	0.088796
-1	0.39934	3.7737	13.778	0.010879	0.089411
-1	0.5496	35.028	5.5561	0.2177	0.033723
-1	1.5414	8.5251	-6.3728	-0.015004	-0.11024
-1	0.31553	31.129	4.7231	0.19014	0.031023
-1	0.31499	-16.896	14.642	-0.35934	0.25424
-1	0.19431	38.184	-4.9996	0.23938	-0.026355
-1	2.0165	27.108	0.40797	0.16078	-0.0049773
-1	3.5065	18.058	21.481	0.10644	0.1301
-1	0.33482	-26.507	-6.6155	-0.15788	-0.040228
-1	4.6495	-10.853	24.436	-0.061176	0.15156
-1	1.1928	-0.85041	-20.825	0.65262	-0.015362
-1	1.8405	29.447	-28.341	0.19185	-0.66866
-1	0.63726	1.8212	17.455	0.0094077	0.10474
-1	1.2937	0.022262	33.288	-0.011467	0.20197
-1	0.94374	25.373	-10.919	0.24429	-0.048741
-1	1.8654	9.6609	35.303	0.061602	0.21164
-1	0.19005	10.931	30.705	0.061647	0.19186
-1	0.21959	15.017	-25.313	0.097206	-0.15431
-1	3.044	-9.8615	-32.966	-0.060253	-0.19532
-1	0.64233	3.6602	-38.221	0.024985	-0.22775
-1	0.41793	21.502	-15.49	-0.394	-0.43807
-1	1.8036	-41.736	-2.8588	-0.27006	-0.18528
-1	0.40381	-2.8378	-8.2544	-0.76204	0.17696
-1	0.39836	-20.117	-18.693	-0.12056	-0.11681
-1	1.7445	-27.677	-29.704	-0.16174	-0.17983
-1	1.1814	-35.913	14.976	-0.21579	0.091394
-1	0.70179	-29.445	18.884	-0.18322	0.11413
-1	0.46845	14.962	-25.559	0.097855	-0.808
-1	0.82077	37.193	-5.788	0.21123	-0.033159
-1	2.1881	25.574	-18.914	0.15974	-0.11192
-1	3.54	21.291	-28.872	0.13038	-0.17639
-1	0.35133	-20.24	-21.773	-0.45609	0.025112
-1	1.0762	23.499	7.0866	0.14197	0.042605
-1	2.386	17.779	-30.299	0.10444	-0.17803
-1	3.7159	18.352	-6.431	0.11218	-0.035678
-1	0.24991	0.53829	-36.19	-0.0011274	-0.24687
-1	0.58868	17.977	-7.0454	0.10142	0.343
-1	1.9237	0.64963	-28.282	0.006004	-0.1732
-1	0.13225	-9.528	-30.124	-0.7583	0.27713
-1	0.36455	31.168	23.498	0.21817	0.15289
-1	1.3387	-29.593	-30.359	-0.17492	-0.18826
-1	1.5014	-23.45	-0.93372	-0.1412	-0.0074313
-1	0.89639	-21.301	-11.615	-0.224	-0.14054
-1	0.60926	4.3861	-28.132	0.025678	-0.17832
-1	2.9407	-12.273	-36.755	-0.08098	-0.2222
-1	0.30653	-3.2217	-32.095	-0.01347	-0.20153
-1	0.16362	23.421	11.335	0.32289	-0.79647
-1	2.6777	-0.27284	29.401	0.00028903	0.18196
-1	1.1166	-12.696	3.7295	-0.07905	0.018353
1	0.51183	-23.618	-30.827	-0.50388	-0.72191
-1	1.9379	-6.9566	-23.637	-0.047874	-0.13997
-1	0.27777	24.594	-9.5641	0.15015	-0.062727
-1	2.4817	21.495	6.7023	0.29949	0.079401
-1	0.64332	36.114	-14.308	0.22064	-0.092268
-1	0.62278	6.9354	-30.233	0.035325	-0.17617
-1	1.7682	-7.4986	-19.729	-0.071912	-0.43456
1	0.20586	-7.9435	-19.054	-0.15074	-0.34334
-1	2.4747	10.768	32.534	0.069183	0.19345
-1	1.6137	-21.625	33.396	-0.12882	0.20345
-1	0.36796	1.7092	7.2102	0.82006	-0.0083522
1	0.33551	-7.3201	-12.714	-0.052813	-0.07663
-1	2.6565	-21.667	24.131	-0.12699	0.14328
-1	0.87283	19.53	-29.908	0.11157	-0.17981
-1	1.005	31.82	8.5215	0.19142	0.05309
-1	0.62055	19.94	23.135	0.14881	0.14425
-1	0.39962	-3.0253	34.347	-0.028169	0.21159
-1	1.6893	-23.393	24.057	-0.14904	0.14392
1	0.80802	-7.4648	-25.459	-0.052344	-0.15935
-1	2.943	-20.22	31.35	-0.11755	0.18114
-1	0.30057	-13.064	-10.868	-0.066844	-0.056219
-1	0.3677	4.5619	22.274	0.030024	0.13741
-1	1.8778	13.899	-8.5541	0.082174	-0.049827
-1	4.2272	-7.8434	25.432	-0.043709	0.15395
-1	1.9599	-37.932	-2.1931	-0.22623	-0.010024
-1	1.0233	-1.5546	-11.711	0.0022851	0.03061
-1	0.60638	31.114	15.105	0.19129	0.08502
-1	0.9296	-21.99	0.39829	-0.59143	-0.41815
-1	0.99493	-20.346	-2.5135	-0.12421	0.007613
-1	1.8729	14.685	7.4333	0.090114	0.041101
-1	0.18979	14.393	-25.382	0.084196	-0.14431
-1	0.54394	18.686	-15.178	0.12031	-0.08966
-1	2.7167	29.677	-0.31043	0.18266	-0.0014696
-1	2.9927	12.344	29.756	0.082701	0.19123
-1	0.511	33.627	19.348	0.3547	0.36297
-1	3.6816	-29.588	-24.507	-0.17994	-0.14303
-1	3.3513	-22.826	33.133	-0.13939	0.20671
-1	0.511	24.125	24.215	0.25729	0.17488
-1	1.5471	-21.962	1.2259	0.021322	0.20386
-1	0.33211	-10.701	32.644	-0.33014	-0.59553
-1	0.71926	-5.9155	23.889	-0.037813	0.15404
-1	2.5339	22.351	2.6793	0.21401	0.09811
-1	4.9628	-5.7603	7.6179	-0.033553	0.051114
-1	3.5554	-31.329	1.8583	-0.19363	0.012847
-1	1.1585	-0.3142	-1.9604	-0.0054417	-0.013893
-1	0.37561	0.0040158	-29.132	-0.28551	-0.87135
-1	3.3	24.262	9.2671	0.1439	0.043842
-1	3.2296	-28.464	27.005	-0.17656	0.16045
-1	0.2412	-19.2	15.31	-0.91269	0.10765
-1	4.023	-18.986	20.686	-0.11423	0.12198
-1	0.37123	2.9823	-37.45	-0.67405	0.38417
-1	0.33855	-29.742	3.4844	-0.4639	0.019231
-1	1.9982	9.7149	26.151	0.050069	0.1573
-1	0.33196	18.407	29.005	0.036823	-0.53699
-1	0.20471	21.55	34.101	0.86339	0.017166
-1	1.1438	-35.591	-1.4697	-0.21581	-0.0031043
1	0.42109	-30.375	-14.312	-0.18469	-0.081156
-1	3.7083	-15.342	-22.601	-0.096684	-0.13768
-1	1.5979	-27.115	-0.64712	-0.1606	0.0052808
-1	0.37804	-9.0399	-13.826	-0.052608	-0.079717
-1	0.77745	34.602	16.984	0.20814	0.10288
-1	0.34786	-5.3212	26.947	-0.031181	0.1678
-1	0.95951	-32.143	-15.785	-0.12952	0.17393
-1	0.42141	1.1786	5.9039	0.48451	-0.84012
-1	1.4677	-18.482	-36.031	-0.1135	-0.2131
-1	0.80764	-5.9013	34.869	-0.038091	0.21323
-1	0.42358	19.992	11.098	0.12401	0.0662
-1	2.0263	-38.081	-7.8443	-0.22584	-0.050802
-1	2.2408	17.657	-13.125	0.11158	-0.077631
-1	4.883	30.374	-2.5276	0.18647	-0.017623
-1	0.55763	21.219	-34.549	0.12554	-0.208
-1	0.19701	-38.52	-27.34	-0.54847	-0.31525
-1	4.5893	20.233	24.448	0.12479	0.15037
-1	1.6622	15.155	35.43	0.09189	0.21816
-1	0.18225	24.191	5.0615	0.14776	0.028933
-1	1.427	3.4162	34.164	0.01794	0.21651
-1	1.0565	-39.771	-0.22378	-0.24162	0.0030633
-1	0.83708	15.209	-38.248	0.12096	-0.21151
-1	0.89731	9.0751	-12.854	0.55533	0.023164
-1	0.5434	-22.127	-0.40061	0.028906	0.65822
-1	0.5766	-33.515	-8.1697	-0.2039	-0.054394
-1	2.8952	-2.3484	-25.211	-0.011792	-0.15594
-1	0.94331	3.7434	8.7876	0.025862	0.050664
-1	1.0734	33.29	7.2542	0.20799	0.042741
-1	0.41552	-6.4557	-1.0094	-0.0085677	-0.75632
-1	4.2714	19.732	-13.919	0.11757	-0.085799
-1	1.8343	-3.2726	-25.097	-0.017401	-0.15509
-1	0.3437	28.534	-22.596	0.15873	-0.1735
-1	1.2624	3.9005	-25.56	-0.063913	0.16786
-1	5.3634	-19.013	-4.524	-0.11879	-0.025765
-1	1.2737	7.743	12.323	0.044534	0.081901
-1	0.57622	-22.269	-24.949	-0.14773	-0.15332
-1	4.3747	-2.0928	29.167	-0.012707	0.19243
-1	0.39313	26.396	-22.675	0.51685	-0.04196
-1	4.7801	19.557	3.7459	0.12675	0.022902
-1	0.51291	-19.925	36.324	-0.10176	0.23179
-1	3.2791	-20.924	-26.374	-0.12684	-0.15601
-1	0.51704	-2.3213	41.352	0.30265	0.51454
-1	0.19875	8.1388	-15.001	0.93845	-0.24339
-1	0.33482	18.552	10.555	0.12592	0.078688
-1	4.7519	0.51017	42.019	0.0060277	0.25943
-1	0.42422	-32.289	14.792	-0.21378	0.081535
-1	0.32126	31.75	5.0443	0.2094	-0.0084646
-1	0.25146	-6.3981	-28.978	-0.043272	-0.18022
-1	1.8484	19.193	2.45	0.11368	0.016284
-1	0.24249	37.732	-11.195	0.27782	-0.12252
-1	2.1497	42.839	1.5468	0.2625	0.0079054
-1	1.3568	20.362	21.433	0.21587	0.14252
-1	0.71785	-19.512	-3.944	-0.12478	-0.011342
-1	0.87507	-34.915	-10.617	-0.20432	-0.062084
-1	0.91166	-23.302	-21.803	-0.14074	-0.1392
-1	1.1206	39.746	-13.991	0.24151	-0.085496
-1	0.40834	-7.4322	34.454	-0.054193	0.20567
-1	0.43866	23.631	16.351	0.16512	0.051617
-1	1.5291	25.994	21.885	0.15648	0.12575
-1	1.1833	-32.107	-0.94072	-0.19579	-0.0079444
-1	4.0178	-31.75	5.7221	-0.19924	0.03352
-1	3.3621	-35.746	8.5309	-0.21566	0.040559
-1	0.39898	-25.48	0.79178	-0.15666	0.010564
-1	0.64684	60.22	-12.215	0.56574	0.027259
-1	0.51092	-31.588	-20.558	-0.18785	-0.11904
-1	2.8326	-1.5187	38.941	-0.011176	0.2383
-1	0.15537	12.646	41.989	0.81566	0.56621
-1	0.73835	-6.2905	-27.084	-0.028381	-0.16911
-1	1.7513	-26.689	6.9922	-0.13051	0.090367
-1	0.6235	11.457	-20.789	0.069318	-0.13283
-1	3.5098	30.942	14.848	0.18529	0.085751
-1	0.43037	-8.6298	-4.5175	-0.044085	-0.030291
-1	0.46036	55.485	1.2057	0.52359	-0.20089
-1	0.53722	-10.566	-27.426	-0.062703	-0.15937
-1	0.48453	12.25	28.839	0.74563	0.20628
-1	0.49481	35.791	14.498	0.21967	0.080736
-1	0.50421	36.132	22.487	0.76875	-0.56318
-1	2.682	22.356	-24.723	0.13619	-0.15297
-1	0.73611	-11.615	33.731	-0.045322	0.20846
-1	0.29855	35.839	-12.69	0.24214	-0.06751
-1	1.1329	-27.137	17.873	-0.16122	0.10774
-1	0.35661	20.803	-3.1353	0.20243	-0.0052877
-1	0.31491	-30.89	10.622	-0.18538	0.070217
-1	1.7489	10.62	36.461	0.065904	0.21903
-1	0.23582	-9.4538	8.628	-0.047018	0.053577
-1	2.3757	17.489	34.107	0.098583	0.20707
-1	2.6223	-37.432	-1.3217	-0.21834	-0.0050483
-1	1.4586	31.841	10.343	0.19518	0.063003
-1	0.66975	21.143	28.023	0.13211	0.16859
-1	0.97477	3.152	-13.558	0.0081622	-0.085862
-1	4.4471	-2.9325	-28.05	-0.023168	-0.1726
-1	0.22571	25.44	-19.609	0.14144	-0.12752
-1	0.511	10.908	-9.9303	0.56923	0.37237
-1	1.4234	-24.59	-52.468	-0.23571	-0.33464
-1	0.88905	36.79	-13.816	0.22012	-0.084078
-1	0.99133	-4.3052	8.3851	0.2773	-0.32908
-1	5.006	-4.3841	-8.5731	-0.028452	-0.052402
-1	0.35268	-38.644	-11.955	-0.23794	-0.072822
-1	0.14102	-13.715	-26.065	0.55387	0.44568
-1	3.7947	32.387	3.1327	0.19486	0.019349
-2	0.13962	-0.6247	-6.5478	-0.096154	-0.27859
-1	0.99782	8.8073	6.0403	0.050923	0.036671
-1	0.43342	24.118	4.0255	0.19425	0.062691
-1	0.74928	-9.0295	-6.7955	-0.36148	-0.5468
-1	4.0559	39.271	9.7917	0.24274	0.071751
-1	0.18075	-63.159	-11.38	-0.16863	-0.42356
-1	2.0368	17.2	-27.661	0.10305	-0.17074
-1	0.58068	-16.858	-11.788	-0.097836	-0.070061
-1	0.78342	13.977	-12.976	0.45914	0.19743
-1	0.43223	-15.248	13.036	-0.094432	0.069167
-1	0.44859	-13.036	28.729	-0.077342	0.17049
-1	0.95011	10.314	-1.4828	0.061014	-0.0029469
-1	0.26461	-35.625	10.355	-0.22608	0.068838
-1	0.20069	8.985	34.16	0.054485	0.20229
-1	1.0195	-27.124	22.719	-0.1677	0.14447
-1	0.74759	-10.32	-4.0288	-0.058995	-0.024898
-1	0.75772	29.003	30.663	0.17515	0.18134
-1	0.64053	14.176	15.803	0.083986	0.098152
-1	3.8583	-0.69655	-17.341	-0.016262	-0.10449
-1	1.9707	0.063189	-35.699	-0.0015664	-0.22235
-1	2.2656	24.021	18.451	0.14826	0.11187
-1	0.61811	2.1739	-9.1327	0.019788	-0.063601
-1	0.73029	26.864	21.942	0.16216	0.13031
-1	0.43357	-2.7032	-39.427	-0.01902	-0.23636
-1	0.40584	8.4064	-8.657	0.048987	-0.04932
-1	0.1913	-26.214	20.429	-0.15757	0.12437
-1	0.29053	5.2961	-27.488	0.87915	-0.43439
-1	4.4816	28.805	15.75	0.1699	0.09054
-1	0.41784	-18.524	-9.1217	-0.096623	-0.085827
-1	0.5898	13.803	-33.523	0.088622	-0.20077
-1	0.69931	4.7226	-21.894	0.031408	-0.13942
-1	0.37041	15.848	-33.718	0.093551	-0.20451
-1	0.31115	30.222	-22.31	0.19852	-0.19486
-1	0.32795	41.126	-18.033	0.57479	0.11186
-1	0.76258	-29.688	1.1448	-0.1834	0.0042539
-1	0.34527	33.246	-11.194	0.20604	-0.074375
-1	2.5573	31.246	-25.734	0.188	-0.13049
-1	2.4422	3.6435	-26.334	-0.11337	-0.42289
-1	0.21323	25.474	-7.3018	0.1504	-0.039097
-1	0.37198	16.296	-17.271	0.12019	-0.027502
-1	2.0979	-6.8618	-10.361	-0.043291	-0.069447
-1	2.4502	2.88	15.285	0.020463	0.099923
-1	0.2213	3.97	24.586	-0.29048	-0.23536
-1	2.7592	-20.51	-29.364	-0.12535	-0.17857
-1	2.4558	-1.1811	-25.747	-0.0012749	-0.16603
-1	0.97816	-26.645	69.992	-0.1131	0.70059
-1	1.1607	-38.53	-13.67	-0.22869	-0.088996
-1	3.3994	5.2376	2.6392	0.028955	0.010824
-1	0.33138	-3.4855	-25.427	-0.015061	-0.15187
-1	2.936	-26.753	-7.2734	-0.17142	-0.051845
-1	0.24472	-34.598	0.40811	-0.21406	0.0022595
-1	0.43466	2.2357	16.549	0.011597	0.10114
-1	1.7349	-41.244	6.5676	-0.24498	0.043894
-1	1.3806	20.69	-29.09	0.12116	-0.17615
-1	0.3577	-0.29967	23.435	0.079353	0.22214
-1	0.3233	40.03	8.0885	0.222	0.048112
-1	0.60248	-36.473	12.707	-0.27691	-0.01514
-1	0.64966	-4.0551	13.153	-0.019456	0.069797
-1	0.63357	-25.815	-4.1466	-0.15515	-0.025829
-1	2.3398	-9.6986	14.104	-0.059175	0.09509
-1	0.72653	-17.228	34.068	-0.10144	0.21092
-1	0.61101	-2.4115	-26.867	-0.029967	-0.19225
-1	3.7332	-15.101	6.0687	-0.086957	0.035828
-1	3.3252	-7.5275	-26.606	-0.045533	-0.15516
-1	0.46567	-9.8319	-42.995	-0.11077	-0.8661
-1	0.58896	17.264	-28.884	0.11415	-0.17618
-1	0.15302	-15.37	-22.493	-0.19081	-0.18248
-1	2.2221	20.037	-3.0961	0.11894	-0.012098
-1	0.48685	-18.756	2.6405	-0.107	0.019354
-1	1.0832	16.688	2.468	0.10348	0.011467
-1	0.28566	5.2185	8.0794	-0.65303	-0.41744
-1	0.54692	-10.478	-17.224	-0.065779	-0.11408
-1	2.056	24.939	-18.915	0.15397	-0.10865
-1	0.47821	56.317	5.4255	0.70282	-0.17591
-1	0.44089	14.193	-7.3216	0.091162	-0.049229
-1	0.89375	-7.5455	-34.493	-0.049763	-0.17211
-1	0.51239	4.9293	-26.319	0.033281	-0.17072
-1	3.4235	24.131	-1.6005	0.16069	0.011576
-1	0.16359	19.68	-0.22921	0.38367	-0.59734
-1	1.2165	8.26	15.073	0.050309	0.092025
-1	0.2807	-20.266	-20.61	-0.1218	-0.12563
-1	3.7625	20.404	-5.7692	0.13591	-0.034928
-1	2.8064	-28.467	20.667	-0.17049	0.13296
-1	0.68655	-1.1128	40.502	-0.0016299	0.2409
-1	0.36909	-29.622	-3.9465	-0.17639	-0.01888
-1	3.8546	38.414	-17.176	0.23484	-0.099329
-1	1.8447	20.807	13.804	0.12471	0.092783
-1	0.96766	29.07	-4.98	0.1761	-0.026367
-1	0.6707	4.9533	4.7698	-0.74783	0.35732
-1	0.84094	-39.253	8.7828	-0.23975	0.050147
-1	1.0522	-23.668	8.4095	-0.32453	0.28156
-1	0.44796	21.121	-34.961	0.14728	-0.19226
-1	3.6969	1.0586	21.481	0.0036546	0.12764
-1	0.61551	12.074	-11.343	0.078441	-0.064363
-1	0.52585	2.6479	-30.247	-0.18994	-0.85972
-1	1.082	12.458	9.6464	0.074377	0.052733
-1	2.1691	-27.206	-15.137	-0.16152	-0.083367
1	0.4692	-25.493	-6.9269	0.068442	-0.44685
-1	0.25707	-4.0393	-25.185	-0.021636	-0.16026
-1	4.6518	-0.59037	20.608	0.0019684	0.13138
-1	0.29479	1.8489	33.406	0.036048	0.20223
-1	1.8375	-0.048114	29.825	0.0056042	0.1786
-1	1.2184	10.247	-6.8104	0.33847	-0.3067
-1	0.85265	-10.106	-19.417	-0.064644	-0.13332
-1	2.9473	-4.1999	19.423	-0.022708	0.12128
-1	1.2806	-27.211	-8.0199	-0.16787	-0.047881
-1	1.2255	-10.746	18.346	0.046898	-0.11048
-1	0.067418	26.204	43.707	0.12022	0.44559
-1	1.2621	-23.53	-2.0038	-0.14805	-0.014687
-1	0.23808	14.842	-36.667	0.087266	-0.22351
-1	0.8571	-3.8504	2.9088	-0.018473	0.024723
-1	0.7613	32.053	21.902	-0.13771	-0.34393
-1	0.42635	-2.1679	33.341	-0.012563	0.2053
-1	0.50461	2.3879	9.4505	0.021713	0.060459
-1	0.69168	-13.943	40.498	-0.074088	0.25201
-1	0.17519	2.3452	5.2675	0.02966	-0.4299
-1	3.4673	-23.799	-28.572	-0.14847	-0.17662
-1	0.63517	34.378	5.6701	0.20508	0.030631
-1	0.3263	-23.947	-13.492	-0.15318	-0.074904
-1	2.048	17.992	-27.969	0.095601	-0.17296
-1	0.89307	-28.99	-11.854	-0.17187	-0.079652
-1	1.992	-38.45	12.915	-0.2238	0.073288
-1	0.34182	15.774	39.682	0.10461	0.2454
-1	1.5249	12.921	-25.827	0.078948	-0.15845
-1	0.62274	11.284	-31.006	0.28414	-0.88737
-1	4.5889	-11.062	-2.4458	-0.074811	-0.016242
-1	0.90837	-0.9188	2.5934	-0.44249	0.024464
-1	0.88125	3.1669	-30.932	0.020626	-0.18981
-1	1.2601	1.5279	16.963	0.011095	0.098997
-1	0.56727	-24.621	21.053	-0.15541	0.12767
-1	0.56529	6.5864	17.575	0.60637	-0.20413
-1	0.36216	-14.925	36.539	-0.096747	0.21972
-1	0.32854	-31.597	15.638	-0.22101	0.17714
-1	0.60283	-18.433	-27.303	-0.11011	-0.16504
-1	1.8127	24.223	-7.4504	0.15141	-0.051066
-1	1.2086	23.799	27.528	0.022846	0.22594
-1	0.90211	4.0711	40.762	0.017959	0.23802
-1	3.7158	9.581	27.78	0.062575	0.17176
-1	1.3969	-9.2912	39.089	-0.056789	0.23628
-1	1.0396	14.297	-19.252	0.14349	-0.52451
-1	4.7776	-29.44	-28.008	-0.16774	-0.16217
-1	4.5882	-3.2648	16.511	-0.024348	0.098373
-1	1.5849	-20.257	-20.386	-0.45764	0.096415
-1	0.2249	-11.471	-8.7461	0.69348	0.60389
-1	5.0708	16.555	5.2652	0.095865	0.042654
-1	1.9378	35.03	6.7764	0.21122	0.043301
1	1.6337	41.617	-8.8278	0.2488	-0.050895
-1	3.6109	-12.564	5.3942	-0.076692	0.031532
-1	1.7354	-0.87399	5.0071	-0.0067458	0.031729
-1	0.59516	25.372	19.768	0.26383	0.10279
-1	0.46008	0.74479	20.113	0.004245	0.12957
-1	0.44752	-1.508	6.8196	0.01474	0.058009
-1	1.818	-36.594	-19.66	-0.2189	-0.12377
-1	0.40965	-29.57	-24.285	-0.18135	-0.15014
-1	2.4576	18.078	-23.053	0.10222	-0.14214
-1	1.7895	-20.686	-12.708	-0.13421	-0.078886
-1	0.37138	-22.337	-32.698	-0.13108	-0.19541
-1	4.0556	-26.015	21.611	-0.14934	0.13175
-1	0.28924	-4.9239	8.4509	-0.24109	0.42114
-1	1.3385	-6.5708	15.784	-0.033323	0.10119
-1	0.58317	-4.5957	1.6238	-0.028238	0.013849
-1	1.2664	-42.202	-0.30351	-0.26099	-0.0060963
-1	0.37101	29.738	-24.447	0.17428	-0.13904
-1	1.7952	-1.0593	-0.27215	-0.024394	-0.032377
-1	2.6275	31.939	-10.117	0.19756	-0.060134
-1	0.4026	6.8278	2.8304	-0.27889	-0.063793
-1	5.2743	-33.673	-24.62	-0.20038	-0.14771
-1	0.27468	30.166	-8.7315	0.18755	-0.047889
-1	0.85845	-3.896	-18.219	-0.02728	-0.10662
-1	2.653	11.781	0.62801	0.069968	0.00030855
-1	2.1376	-36.408	-2.6205	-0.21337	-0.014611
-1	0.93169	-18.215	22.643	-0.11515	0.14227
-1	0.66693	6.5267	-41.623	0.038506	-0.25404
1	0.1881	15.517	5.2349	-0.59711	-0.52089
-1	1.4568	-27.48	1.8798	-0.15735	0.010829
-1	0.23458	13.822	20.852	0.088424	0.15501
-1	1.1758	36.737	-2.2739	0.23113	-0.015627
-1	4.5722	-32.602	0.78596	-0.19587	0.0048101
-1	0.55291	4.5645	9.2429	0.43876	0.50705
-1	0.1236	-28.649	-28.806	-0.15655	-0.2159
-1	1.1086	-41.375	4.0979	-0.2495	0.028853
-1	0.13124	-27.65	-30.134	-0.21771	0.42273
-1	0.52374	14.717	34.459	0.1026	0.20789
-1	0.31423	-13.681	11.552	-0.091909	0.066423
-1	2.3383	-14.111	16.369	-0.083511	0.10004
-1	3.1982	-26.383	22.21	-0.15933	0.12936
-1	3.043	22.881	18.185	0.13287	0.11402
-1	0.11401	9.392	-5.9448	-0.31194	-0.19017
-1	0.14178	9.0377	14.644	-0.31858	0.41593
-1	0.55901	-36.51	-3.672	-0.23028	-0.011539
-1	0.16867	37.318	18.235	0.51964	-0.74817
-1	0.88576	-9.1089	22.192	-0.67845	0.073733
-1	0.89828	-14.019	16.693	0.063702	0.74992
-1	0.30653	15.344	-19.351	-0.18096	-0.52121
-1	0.35877	37.032	-28.378	0.39117	-0.4144
-1	3.26	32.699	-30.85	0.27818	-0.38136
-1	0.24653	7.2358	-4.3509	0.0056609	-0.17849
-1	2.4743	-14.206	-17.391	-0.084348	-0.10002
-1	5.124	-6.3466	-40.998	-0.043901	-0.24819
-1	0.55109	-34.037	39.819	-0.32244	0.31459
-1	0.44344	-12.463	36.733	-0.073249	0.2197
-1	0.84552	0.30114	-14.466	0.0012325	-0.089332
-1	2.3291	0.040197	-9.6364	0.00051395	-0.053183
-1	3.5347	-16.68	-14.915	-0.0992	-0.090982
-1	0.20908	17.731	36.523	0.097503	0.22619
-1	0.49107	35.572	15.352	0.21821	0.094434
-1	3.3313	6.6501	-27.76	0.042942	-0.16152
-1	1.5509	24.098	8.0704	0.14546	0.054476
-1	0.63139	16.515	-12.159	0.099116	-0.078295
-1	0.79783	7.5664	17.008	0.053441	0.10218
-1	0.61874	22.021	-2.6773	0.54141	0.48977
-1	2.9391	9.1326	25.825	0.06055	0.16209
-1	2.407	12.565	34.376	0.085103	0.21387
-1	5.2843	1.6731	6.0276	0.0036262	0.045648
-1	3.7336	35.941	-13.497	0.22062	-0.081477
-1	0.36239	31.424	-24.593	0.19799	-0.15205
-1	1.7864	27.51	-8.9807	0.1668	-0.054105
-1	1.094	-7.5787	30.842	-0.038406	0.18425
-1	6.7255	29.753	-30.724	0.18447	-0.18486
-1	0.146	-15.776	-30.383	-0.096105	-0.1853
-1	0.7948	29.44	56.003	0.45249	0.46963
-1	0.45089	-15.23	-30.57	-0.094952	-0.19019
-1	0.72015	32.485	-19.382	0.1949	-0.11389
-1	0.68521	13.345	-37.851	0.08545	-0.22652
-1	2.2186	3.8966	-20.561	0.026776	-0.12587
-1	0.67886	0.71754	24.117	0.0043869	0.15184
-1	1.4607	-36.706	13.738	-0.23433	0.087606
-1	1.635	-1.8805	22.327	-0.10312	0.14295
-1	0.30046	16.515	2.1402	0.10369	0.018198
-1	3.8759	-30.066	-7.8116	-0.18372	-0.049588
-1	0.48811	-20.752	4.6119	0.38103	0.012765
-1	0.63176	-3.0128	3.1405	-0.22731	-0.77981
-1	0.61271	2.5524	-1.4404	-0.12667	0.79299
-1	1.1188	2.6699	-0.96575	0.014917	0.002321
-1	1.1688	-10.061	-34.209	-0.059278	-0.20397
-1	1.4238	-24.556	-9.5947	-0.1457	-0.052672
-1	2.9429	12.514	-10.612	0.077814	-0.061779
-1	1.0858	30.545	28.358	0.18551	0.17561
-1	1.1683	-7.5911	10.349	-0.011533	0.25016
-1	0.80959	-19.488	27.43	0.22311	0.1553
-1	1.3561	36.734	0.58118	0.22304	0.0022279
-1	0.47005	-53.633	-40.318	-0.66181	-0.19257
-1	0.70252	39.407	-13.43	0.22828	-0.086
-1	0.93678	-33.419	-2.1986	-0.19841	-0.024957
-1	0.68428	31.579	-27.242	0.20542	-0.1732
-1	0.511	36.845	22.976	0.62821	0.4658
-1	0.86975	-4.8348	15.414	-0.60078	-0.15299
-1	0.98417	30.945	-4.2523	0.1956	-0.023929
-1	0.86123	-3.7235	-1.8825	-0.024778	-0.013653
-1	0.47892	35.362	20.377	0.26162	0.10023
-1	1.058	15.193	39.595	0.089743	0.23923
-1	3.464	17.115	-26.097	0.10774	-0.15491
-1	0.30947	-28.329	-16.805	-0.13717	-0.11242
1	1.3725	7.3379	14.412	0.042671	0.087517
-1	0.76056	-25.416	-30.833	-0.15349	-0.1956
-1	0.58985	-1.7236	50.627	0.011438	0.57124
-1	2.0723	-7.6901	-25.197	-0.053819	-0.15176
-1	0.41326	-7.0445	-1.4332	-0.047307	-0.0013538
-1	0.86405	23.098	-24.147	0.14488	-0.14424
-1	0.92667	15.354	-39.896	0.094693	-0.24279
-1	0.96405	-9.1358	-37.379	-0.052994	-0.21988
-1	0.38189	18.658	13.248	0.46001	-0.18869
-1	0.71658	-18.581	15.495	-0.1097	0.095607
-1	2.8021	-15.035	12.928	-0.10509	0.079715
-1	1.2174	-20.644	22.527	-0.12379	0.1345
-1	0.27709	3.5165	-14.143	0.21005	-0.17475
1	0.56375	-21.565	25.233	-0.13285	0.15102
-1	1.1898	1.6321	3.7064	0.02001	0.026878
-1	0.24625	-23.126	-30.188	-0.12705	-0.18393
-1	0.3385	-12.38	-18.281	-0.081583	-0.10772
-1	0.735	-10.82	28.455	-0.095843	0.19859
-1	0.96641	-19.106	-24.444	-0.11427	-0.14909
-1	1.104	-9.5204	-23.617	0.45383	-0.57033
-1	2.6209	3.1815	36.233	0.023154	0.21471
-1	0.94726	-8.8383	-12.277	-0.044045	-0.074897
-1	0.37057	-34.864	-17.632	-0.21299	-0.094873
-1	0.72646	6.0028	-1.0369	0.037065	-0.0032992
-1	0.69414	-38.796	10.713	-0.35992	0.094919
-1	0.3963	-38.357	-10.589	-0.23218	-0.048706
-1	0.31347	-21.152	-10.491	-0.12096	-0.064975
-1	0.45794	14.138	-13.647	0.08925	-0.082602
-1	0.68345	-28.427	-36.966	-0.3137	-0.18525
-1	2.5594	9.1329	-11.177	0.058559	-0.070818
-1	2.8057	-18.917	-27.929	-0.10769	-0.1647
-1	0.8687	22.929	20.599	0.13413	0.12619
-1	0.643	24.623	7.8703	0.14782	0.048942
-1	0.96406	1.0999	-33.911	0.0097294	-0.20051
-1	0.49841	27.781	31.001	0.1663	0.1887
-1	1.0222	-19.971	-4.187	-0.011965	-0.29571
-1	0.82331	21.202	-15.976	0.1279	-0.089628
-1	0.34226	-2.0644	-5.2308	-0.019235	-0.027831
-1	1.6727	-28.638	-15.848	-0.17638	-0.097578
-1	0.19414	-28.593	18.403	-0.17754	0.11229
-1	2.5614	-15.623	37.721	-0.1096	0.1749
-1	0.25858	28.24	-7.8474	0.21359	-0.078477
-1	0.70706	29.688	5.6362	0.62264	0.34742
-1	0.63181	10.115	1.58	-0.58551	-0.030654
-1	2.3736	-3.5624	2.8893	-0.052196	-0.34206
-1	0.33288	-39.324	-4.6618	-0.23522	-0.032223
-1	0.2619	9.2298	1.5126	0.51966	0.10256
-1	2.1561	20.586	-22.228	0.12623	-0.13106
-1	2.9121	-0.25289	30.658	-0.0021061	0.17802
-1	4.2592	-37.241	11.364	-0.21956	0.072086
-1	2.1738	-21.185	24.132	-0.12226	0.13577
-1	0.48885	-29.807	-3.5898	-0.18836	-0.012369
-1	4.9073	-14.359	31.761	-0.082549	0.18986
-1	2.5709	16.091	-25.029	0.090857	-0.14594
-1	0.64508	-38.819	-7.8069	-0.20469	-0.34092
-1	2.0981	32.739	25.462	0.19643	0.14369
-1	0.19531	-37.914	-14.452	-0.50563	0.73434
-1	0.24506	-17.131	-8.1713	-0.11988	-0.039186
-1	2.7043	22.996	22.585	0.13863	0.13972
-1	1.5859	-5.023	-18.741	-0.12977	-0.18724
-2	0.17929	-11.196	67.275	-0.69337	0.34241
-1	0.2128	7.2565	-31.28	0.75131	0.40012
-1	2.7326	-22.712	-16.658	-0.13577	-0.10177
1	1.178	-13.893	-34.265	-0.080879	-0.20737
-1	2.2374	-2.8434	-26.467	-0.01011	-0.16619
-1	3.3053	10.281	6.9625	0.061654	0.042772
-1	0.90737	-37.508	-7.3751	-0.13192	0.1867
-1	0.29714	-35.586	-16.654	-0.21923	-0.10206
-1	0.54435	-25.628	8.3054	-0.20152	0.022882
-1	0.20108	-14.157	30.658	-0.040849	0.29669
-1	0.56159	3.4394	38.108	0.021024	0.22033
-1	0.18153	32.071	22.626	0.2028	0.13323
-1	1.1662	6.9688	-55.246	0.1552	-0.51871
-1	0.44593	-18.924	-17.322	-0.11039	-0.10862
-1	1.4195	-39.963	0.1017	-0.24105	0.0081866
-1	3.4375	39.934	-4.5072	0.24345	-0.028934
-1	0.24235	-3.1875	16.776	0.37136	0.70162
-1	0.44755	-38.314	-17.427	-0.26406	-0.10725
-1	0.38586	-30.965	-10.927	0.58532	0.48589
-1	3.2053	-15.305	-0.51699	-0.087612	-0.0045353
-1	0.69418	7.2834	7.2788	0.72364	0.29785
-1	0.53667	20.227	-24.156	0.12137	-0.14736
-1	0.13676	-7.2595	42.642	-0.030129	0.27479
-1	0.6342	7.7774	30.227	0.049275	0.18665
-1	0.511	35.432	-35.04	0.33547	-0.64462
-1	0.39187	29.102	1.4388	-0.13879	0.43096
-1	3.1368	-6.7546	22.979	-0.037363	0.14305
-1	0.52311	-3.438	11.449	-0.020717	0.070618
-1	1.6261	3.1624	8.0776	0.027249	0.056306
-1	0.73073	-13.428	-2.4343	-0.52346	0.2505
-1	0.83186	2.2452	10.377	0.47809	0.54407
-1	1.1674	-21.331	-25.125	-0.12913	-0.15529
-1	0.54109	-21.249	-13.901	-0.13224	-0.086005
-1	1.2446	-29.312	-10.375	-0.17854	-0.0616
-1	1.5236	63.14	23.774	0.59814	0.24102
-1	1.1632	22.918	-2.9142	0.13483	-0.023243
-1	1.9474	-0.47193	-29.78	-0.0068481	-0.18199
-1	0.12591	-16.127	3.4567	-0.94972	0.13813
-1	0.86991	-37.654	11.018	-0.22921	0.066204
-1	6.3777	-12.259	5.4037	-0.076212	0.034119
-1	1.6127	2.3651	-2.9138	0.022188	-0.015809
-1	4.0408	-27.114	-11.433	-0.16272	-0.07302
-1	0.41013	-19.599	-8.1804	-0.41753	0.059682
-1	2.3865	-10.237	-26.67	0.26896	-0.13342
-1	3.3203	-21.723	-3.6953	-0.13493	-0.018405
-1	4.867	-9.4074	25.405	-0.05497	0.14917
-1	1.6028	-0.27841	-34.106	-0.03647	-0.19495
-1	1.878	15.213	14.163	0.09195	0.09348
-1	2.8868	-22.992	16.371	-0.13983	0.1109
-1	0.51526	-12.549	38.72	-0.029884	-0.16043
-1	1.9328	23.523	10.476	0.15481	0.069671
-1	1.3679	-30.044	-1.4327	-0.19145	-0.0084663
-1	0.18506	9.0375	-27.097	0.058049	-0.16262
-1	2.183	-8.3425	-22.694	-0.055081	-0.13322
-1	1.8847	34.656	6.5555	0.21044	0.035933
-1	2.7036	-37.679	15.826	-0.2229	0.10255
-1	0.33374	-6.5736	-0.7702	0.30809	-0.51656
-1	0.25728	35.842	-8.464	-0.49481	-0.48402
-1	0.18743	-3.448	31.782	-0.063721	0.20301
-1	0.69413	49.275	60.477	0.88037	0.45688
1	0.65666	-10.252	-23.681	0.12264	-0.54739
-1	0.36505	34.877	-10.756	0.23613	-0.075012
-1	4.7923	-31.425	-27.444	-0.18464	-0.16257
-1	0.56674	30.061	-34.267	0.10723	-0.34892
-1	0.54677	6.6794	3.4009	0.033557	0.022018
-1	2.8289	3.3746	-14.593	0.022428	-0.094974
-1	0.511	-34.476	-44.665	-0.26117	-0.47257
-1	0.74549	-2.2846	30.289	-0.020954	0.18659
-1	0.21293	7.3841	-18.092	0.048119	-0.10913
-1	2.1585	0.6192	-0.69004	-0.16026	0.11455
-1	4.7229	-23.108	-10.182	-0.14002	-0.060295
-1	0.19618	16.293	-23.315	0.10355	-0.13958
-1	0.96183	6.3008	0.7089	0.46514	0.30609
-1	0.42573	-41.199	12.651	-0.26276	0.052571
-1	0.49451	16.031	4.6661	0.092105	0.0104
-1	0.33037	-33.796	-20.626	-0.19136	-0.1482
-1	0.67586	-17.843	17.732	-0.11305	0.10783
-1	4.3772	15.268	22.71	0.095323	0.14453
-1	2.6414	29.486	25.273	0.19179	0.15024
-1	2.0492	-40.74	-9.3764	-0.23954	-0.061563
-1	4.3234	-21.249	-31.855	-0.14098	-0.18397
-2	0.42197	69.256	-51.546	-0.12891	-0.96644
-1	3.2399	-4.4363	-23.369	-0.020768	-0.14939
1	0.29721	-23.359	26.36	-0.13545	0.15554
-1	1.1667	-24.857	34.21	-0.15581	0.20306
-1	1.666	-17.239	-35.251	-0.12911	-0.21812
-1	3.4995	13.573	28.833	0.083348	0.18067
-1	0.54211	-17.339	-27.868	-0.11506	-0.058435
-1	0.62929	-23.977	9.4684	-0.22049	0.073827
-1	0.9183	-1.1965	-1.3092	-0.062648	0.22402
-1	0.94916	-24.268	-33.319	-0.14691	-0.20636
-1	2.0841	7.8466	19.171	0.049567	0.11544
-1	5.2094	-0.40951	-33.619	-0.0014055	-0.21414
-1	3.5214	0.045391	34.682	0.0054457	0.21014
-1	2.5622	-1.4263	-28.248	-0.0089552	-0.16681
-1	1.0664	13.413	18.353	0.10175	0.10864
-1	1.6198	16.913	8.463	0.10983	0.053191
-1	0.69443	-31.009	-5.9493	-0.18474	-0.041467
-1	0.75638	41.527	27.983	0.41538	0.26386
-1	1.0873	36.113	-19.174	0.225	-0.12371
-1	0.37367	39.2	-8.2148	0.23441	-0.049809
-1	0.29306	-27.105	-30.689	-0.16013	-0.19127
-1	0.25336	-3.8325	-13.858	-0.04525	-0.12075
-1	0.47768	10.781	15.817	0.061844	0.095884
-1	0.20017	25.73	4.1333	-0.91524	-0.17519
-1	0.38229	-24.714	25.14	-0.15876	0.15477
-1	0.77154	-17.442	5.8152	-0.099162	0.03822
-1	1.832	30.724	7.3893	0.18928	0.046681
-1	1.8219	24.406	-32.279	0.14789	-0.19195
-1	1.94	5.3997	5.1055	0.048244	0.031137
-1	0.16908	-26.628	2.7431	-0.22164	0.024899
-1	0.93649	-31.059	-7.2932	0.39714	-0.031376
-1	0.76554	-36.032	15.322	-0.21664	0.10289
-1	0.39638	33.604	-12.074	0.19843	-0.07733
-1	5.209	-38.659	-11.629	-0.23061	-0.069794
-1	2.4195	-15.195	-35.073	-0.089105	-0.21198
-1	0.37804	5.3876	-41.738	0.031287	-0.25234
-1	3.1975	-2.0885	9.9025	0.017258	-0.020851
-1	1.6926	21.714	35.415	0.12868	0.21531
-1	0.31575	0.73135	-41.499	0.002518	-0.25122
-1	3.1151	15.064	-22.961	0.091179	-0.14165
-1	0.73702	20.871	27.98	0.18745	-0.66249
-1	0.45112	26.746	-35.428	0.56507	-0.80379
-1	1.1983	10.149	14.123	-0.34746	0.06281
-1	3.498	3.5988	22.894	0.018075	0.13444
-1	1.1633	17.656	21.862	0.095328	0.47276
-1	2.3172	-13.675	-18.675	-0.081519	-0.11162
-1	0.60862	-15.515	-42.438	-0.24221	-0.44691
-1	1.6132	17.369	-37.776	0.10155	-0.22858
-1	0.059483	-48.435	48.472	-0.21716	0.75346
-1	2.9252	39.134	8.8275	0.23327	0.050798
-1	0.4177	-6.654	-17.923	-0.044318	-0.10287
-1	0.34722	-23.273	29.9	-0.14874	0.1758
-1	0.76304	14.353	-36.338	0.08253	-0.22357
1	1.232	29.38	-21.605	0.17395	-0.13515
-1	1.7335	-9.1925	4.3232	-0.056565	0.020663
-1	0.25931	-1.8837	36.467	-0.0098406	0.2217
-1	6.1637	-3.6973	-8.4465	-0.024782	-0.045839
-1	0.511	20.965	-6.362	0.65939	0.1224
-1	1.7867	-2.7316	35.817	-0.020529	0.22792
-1	2.0372	-12.049	0.73814	-0.075349	0.011883
-1	2.1471	14.971	-34.558	0.096732	-0.2134
-1	2.6867	19.42	11.477	0.12093	0.074601
-1	4.1461	-24.039	18.739	-0.15218	0.11184
-1	1.0268	-10.69	37.541	-0.079757	0.31554
-1	2.3242	6.9997	-23.159	0.035137	-0.14439
-1	0.53692	7.2102	-14.438	0.042209	-0.099827
-1	1.7616	-18.203	-11.092	-0.038289	-0.20921
-1	2.3865	27.678	-6.2537	0.17809	-0.045854
-1	0.20672	-20.213	30.695	-0.12164	0.19075
-1	0.49406	-3.9879	-20.025	-0.03581	-0.12274
-1	0.25271	-9.9044	-18.543	-0.06699	-0.11381
-1	0.79915	-2.6967	31.119	-0.017656	0.18994
-1	2.8173	34.715	-0.61656	0.2175	-0.0039153
-1	1.0948	-27.052	17.854	-0.1698	0.10255
-1	2.3262	-29.821	-15.422	-0.17668	-0.089811
-1	1.6959	8.7126	39.449	0.049145	0.23269
-1	0.19032	-8.425	-17.434	0.53443	0.451
-1	1.5172	22.342	-18.994	0.15392	-0.10972
-1	5.422	21.224	-33.924	0.12496	-0.21263
-1	1.6315	15.76	2.5327	0.094505	0.01593
-1	1.8126	-6.7828	-14.027	-0.27219	-0.053926
-1	4.7226	5.2669	8.5333	0.035522	0.053019
-1	0.53259	15.813	-29.133	0.089596	-0.18343
-1	0.96095	-7.8965	-18.732	-0.35821	-0.37447
-1	0.64561	-29.474	20.887	-0.18825	0.12474
-1	0.77401	-28.909	20.11	-0.17757	0.12158
-1	0.91763	-14.957	32.955	-0.087877	0.20428
-1	5.0995	19.59	13.902	0.10988	0.089125
-1	0.65194	14.831	21.473	0.092334	0.10895
-1	1.6758	4.1791	-25.168	0.021074	-0.15164
-1	4.5095	38.803	-11.246	0.23572	-0.070159
-1	0.18359	-17.41	10.487	-0.1168	0.062369
-1	0.32753	-23.013	20.153	-0.15161	0.12148
-1	1.1934	26.277	8.5891	0.054034	0.061584
-1	2.4789	1.6358	-23.461	0.010001	-0.13872
-1	0.43741	-23.871	-22.792	-0.15278	-0.13336
-1	0.18135	21.79	2.5363	0.1275	0.027846
-1	0.88799	14.523	28.706	0.091382	0.17857
-1	0.54525	-26.59	23.673	0.69371	-0.035871
-1	0.96422	-11.851	-25.561	0.0154	-0.69464
-1	0.19425	-2.6479	4.7565	0.17259	0.39534
-1	0.90318	11.04	-36.138	0.067146	-0.2495
-1	4.6413	-9.2198	31.953	-0.054532	0.19836
-1	3.3623	-3.4366	-30.401	-0.025677	-0.18771
-1	0.4456	16.952	30.842	0.054183	-0.8445
-1	0.29069	2.532	-29.235	0.015965	-0.18598
-1	0.33791	30.439	1.1765	-0.6703	0.039545
-1	1.0184	35.094	-4.224	0.2102	-0.028144
-1	0.27811	16.966	17.549	-0.61357	-0.16505
-1	0.2056	-3.8536	2.7327	-0.58475	-0.4574
-1	0.43021	-15.415	-11.261	-0.09315	-0.069579
-1	0.86341	11.594	7.5322	0.35443	0.60493
2	0.38557	8.2562	3.0624	-0.58466	-0.40859
-1	0.36298	-26.09	21.977	-0.16386	0.1357
-1	0.7203	-25.268	24.682	-0.15411	0.15578
-1	2.4534	-7.8703	-14.819	-0.055392	-0.085674
-1	3.1007	-29.238	31.49	-0.26036	0.11299
-1	4.7552	-9.8748	-4.9068	-0.068167	-0.040571
-1	0.067121	7.4825	50.971	0.18205	0.48704
1	0.17789	10.236	18.295	0.47084	0.36715
-1	2.544	6.662	-12.479	0.0047218	-0.016751
-1	2.5491	33.91	5.2192	0.20656	0.026695
-1	0.51894	-9.6605	-0.36002	0.55733	-0.32338
-1	1.1795	20.674	27.917	0.12095	0.16735
-1	1.3448	-10.721	32.58	-0.09281	0.20556
-1	1.0673	-33.624	17.922	-0.20049	0.10788
-1	3.5379	13.82	-11.08	0.084822	-0.074884
-1	1.9059	6.2761	-1.1651	0.039819	-0.0033728
-1	0.55821	22.221	-7.5909	0.13596	-0.049038
-1	0.92112	9.6887	25.584	0.054323	0.15606
-1	0.91185	14.926	25.607	0.098449	0.15055
-1	0.2937	-13.701	-39.353	-0.10567	-0.26687
-1	0.35901	21.182	23.98	-0.080651	-0.76685
-1	0.15792	-15.316	-45.654	-0.040435	-0.5626
-1	0.511	-15.269	6.8732	-0.88494	0.21776
-1	0.34034	27.175	-19.809	0.14638	-0.64089
-1	2.8425	23.269	32.741	0.1391	0.20196
-1	0.50862	-14.846	-29.768	-0.094365	-0.18023
-1	0.51177	13.448	-36.902	0.081351	-0.22045
-1	0.87983	-30.37	-4.1349	-0.18744	-0.020157
-1	1.6076	26.021	26.452	0.164	0.17183
-1	0.77312	3.1472	23.546	0.024527	0.14958
-1	1.3355	37.841	10.343	0.22521	0.056887
-1	1.0887	4.2391	30.217	0.49729	-0.23337
-1	0.88087	-10.121	29.445	-0.060626	0.17468
-1	0.19543	31.138	-10.274	0.67235	-0.34469
-1	0.18377	-23.86	10.297	-0.14225	0.053969
-1	2.0876	-24.576	-25.879	-0.15046	-0.16242
-1	0.18804	-20.602	43.62	-0.063668	0.87919
-1	1.878	18.281	2.2434	0.073834	-0.35076
-1	2.3582	35.554	-19.584	0.20864	-0.11987
-1	0.13254	-24.733	33.949	-0.18071	0.21742
-1	0.9315	19.62	-27.11	0.12641	-0.16868
-1	0.3945	-40.803	10.897	-0.24288	0.071086
-1	1.3594	10.679	-34.679	0.067683	-0.21075
-1	0.44494	6.6817	-9.9083	0.038596	-0.060385
-1	2.8705	1.1582	32.408	-0.00051166	0.19667
-1	0.57544	-10.898	-39.222	-0.071811	-0.23261
-1	0.4601	-16.488	-8.3399	0.62348	0.48952
-1	0.31252	17.576	33.436	0.12334	0.19801
-1	1.3475	7.7525	-26.549	0.054504	-0.15841
-1	0.21679	-35.611	15.236	-0.22214	0.13414
-1	0.16626	28.485	-10.511	0.18964	-0.06468
-1	0.34293	-4.1583	-14.875	0.029984	0.0061661
-1	0.36852	26.706	-11.405	0.16528	-0.068601
-1	1.2622	18.364	-8.1084	0.11157	-0.05675
-1	0.56253	8.3878	-20.358	0.21879	0.15648
-1	0.64404	0.021683	37.68	-0.0010863	0.2252
-1	0.62762	-18.404	-8.4357	-0.50116	0.099824
-1	4.6289	16.217	-0.73594	0.094204	-0.002904
-1	0.75183	-14.527	-14.427	-0.081478	-0.084316
-1	4.703	11.534	-14.547	0.07254	-0.083254
-1	0.37761	-13.801	32.702	-0.083263	0.20582
-1	0.66445	36.454	8.8497	0.28346	0.027172
-1	0.74383	-5.5655	42.185	-0.026554	0.25734
1	2.1629	-22.836	12.473	-0.13633	0.077504
-1	0.99848	11.642	-24.066	0.065884	-0.15031
-1	0.8765	-2.3744	-10.04	-0.019428	-0.072155
-1	1.2309	-21.821	8.1141	-0.073562	0.36603
-1	1.9417	-12.231	-14.278	-0.074928	-0.087977
-1	2.4388	-24.219	2.8382	-0.14468	0.018068
-1	1.7905	18.135	-28.412	0.10951	-0.16982
-1	0.75633	-19.076	6.5213	-0.36744	0.014434
-1	5.1959	-37.428	-9.4972	-0.24462	-0.062586
-1	0.64398	-26.944	19.761	-0.15159	0.12172
-1	0.27782	-17.156	-19.77	-0.099902	-0.1199
-1	0.82793	-21.503	8.2406	-0.17381	0.013953
-1	0.53906	-3.0409	-33.8	-0.016756	-0.2039
-1	3.1219	-26.312	8.8336	-0.15433	0.060528
-1	0.28677	-1.7073	16.224	-0.014071	0.10591
-1	0.76951	28.896	7.4831	0.17334	0.058175
-1	1.7097	34.49	21.526	0.28554	0.028125
-1	3.8813	11.163	24.279	0.072879	0.15038
-1	4.4289	24.155	-27.057	0.13528	-0.16187
-1	0.93231	-33.636	0.36903	-0.20482	0.0019503
-1	2.3322	-29.774	-24.621	-0.1048	-0.24877
-1	1.3902	40.149	-7.7221	0.24233	-0.05317
-1	1.3435	-34.427	-4.6969	-0.20879	-0.026284
-1	0.93223	-12.116	-15.482	-0.074952	-0.091543
-1	1.1758	36.837	-8.9699	0.21782	-0.057187
-1	0.69716	-31.897	-9.7398	-0.19251	-0.056204
-1	1.3533	2.4284	-9.2766	0.0094844	-0.049026
1	0.46051	-10.843	-12.037	-0.072674	-0.066259
-1	3.589	11.3	11.612	0.065087	0.072502
-1	0.55976	-16.659	-32.426	-0.10066	-0.18715
-1	2.1037	24.872	22.033	0.15258	0.13598
-1	0.77931	-23.987	-16.398	-0.12409	0.50583
-1	0.8989	-14.456	24.553	-0.094807	0.15039
-1	0.68264	-26.73	-1.1817	-0.17379	-0.0077076
-1	2.7005	-25.734	-18.8	-0.13352	-0.19279
-1	0.2439	17.786	22.384	0.59134	0.53766
-1	3.2323	23.865	-1.9964	0.14552	-0.0075291
-1	0.81509	38.353	13.078	0.2326	0.084293
-1	1.8406	22.002	-14.658	0.14052	-0.095418
-1	1.96	19.623	-36.47	0.10911	-0.22262
-1	1.3932	12.049	-7.2082	-0.39968	-0.31196
-1	0.50487	15.885	-6.5719	0.10403	-0.032458
-1	1.368	31.668	-19.8	0.19509	-0.12486
-1	0.52758	4.3697	-11.27	0.027682	-0.065842
-1	0.61066	-33.743	-21.579	-0.20441	-0.12838
1	0.61331	27.051	26.711	0.42035	0.84174
-1	1.9223	33.797	26.361	0.20122	0.16002
-1	2.8837	-33.746	6.9573	-0.20382	0.034477
-1	3.6428	-9.7834	-14.228	-0.058206	-0.079615
-1	2.2922	1.0378	14.574	0.22235	-0.23031
-1	0.25197	-4.2655	22.661	-0.57255	0.18549
-1	0.69332	-27.91	-10.549	-0.1681	-0.064712
-1	1.1618	-22.945	-36.969	-0.24206	-0.25856
-1	3.6152	2.896	-4.3814	0.02984	-0.023901
-1	0.41082	29.866	28.846	0.17633	0.18521
-1	0.65161	14.623	-32.56	0.084792	-0.19922
-1	0.5484	18.568	21.012	0.11653	0.12271
-1	1.2284	-4.428	29.846	-0.022169	0.18391
1	0.25564	22.47	29.122	0.1411	0.17788
-1	0.51738	-21.697	4.3894	-0.42995	0.088585
-1	1.6665	-0.30309	33.15	0.0080861	0.19796
-1	0.31062	-34.947	9.9762	-0.20788	0.055571
-1	0.78681	-21.019	26.749	-0.12934	0.15395
-1	2.2304	22.714	-25.379	0.14107	-0.15501
-1	3.2154	35.216	9.4898	0.21358	0.053532
-1	0.46773	46.422	16.332	0.97628	0.13155
-1	0.7587	18.918	22.015	0.11952	0.13158
-1	2.2267	-21.364	-2.9576	-0.12073	-0.01754
-1	0.58318	-57.687	15.549	-0.89459	0.26302
-1	1.222	-14.213	-7.8052	-0.24765	-0.0093174
-1	1.7854	21.879	3.1247	0.13273	0.021538
-1	4.4876	-23.304	-2.4785	-0.14205	-0.013113
-1	1.0126	-13.887	17.123	-0.081782	0.10989
-1	1.3609	22.879	17.484	0.14171	0.10759
-1	1.8644	38.082	20.179	0.41678	0.23812
-1	0.68656	-25.523	-3.4077	-0.04922	-0.059113
-1	0.65381	-33.936	-24.227	-0.21187	-0.14229
-1	0.30611	-24.172	8.9763	-0.14868	0.0546
-1	2.174	4.4395	-24.312	0.030121	-0.14438
-1	3.7508	22.237	-17.973	0.13176	-0.11245
-1	0.92502	28.477	20.227	0.16558	0.12849
-1	1.6765	37.813	0.32624	0.23335	0.0078623
-1	0.60668	16.124	33.24	0.11172	0.19962
-1	2.9011	0.38879	24.493	0.0035802	0.1492
-2	1.1389	-53.151	-8.8916	-0.53392	-0.37601
-1	1.9816	35.202	-19.1	0.20795	-0.11805
-1	0.57398	39.321	11.658	0.24019	0.069109
-1	0.93193	15.727	-21.54	0.10041	-0.13034
-1	0.5323	17.277	-35.253	0.10592	-0.21356
-1	1.008	-5.8243	36.556	-0.038038	0.22288
-1	4.1509	24.413	30.623	0.14546	0.18674
-1	0.45805	-11.105	-28.013	-0.070832	-0.1635
-1	1.3669	-2.1448	29.973	-0.011394	0.1892
-1	0.21881	29.755	20.632	0.64512	0.41889
-1	0.30732	25.353	16.505	0.15	0.088099
-1	0.74752	31.101	3.7624	0.19412	0.01737
-1	1.8198	25.244	9.7344	0.13153	0.068922
-1	0.36604	15.714	22.523	0.090403	0.13489
-1	4.7489	5.7455	24.867	0.027242	0.14411
-1	3.6461	-4.1307	-9.6711	-0.013145	-0.064431
-1	2.8583	11.146	-15.971	0.069432	-0.094816
-1	0.42886	7.3515	-3.921	0.047825	-0.021124
-1	0.612	-21.14	20.086	-0.13606	0.12577
-1	0.59574	-15.971	-11.668	0.15477	0.35566
-1	0.14857	-30.157	-4.3046	0.29629	0.097591
-1	4.1309	-37.336	6.6795	-0.22999	0.034031
-1	3.1229	7.2825	33.977	0.040203	0.21428
-1	2.0699	1.1672	29.465	0.0080537	0.17471
-1	0.42974	-32.456	4.6432	-0.19436	0.026943
-1	0.8275	-14.609	-28.617	-0.094003	-0.17391
-1	2.5747	28.598	-21.965	0.1654	-0.12541
-1	0.64486	-11.688	17.831	-0.078226	0.11804
-1	0.83295	-22.277	0.41916	-0.13964	0.0081228
-1	1.2262	29.892	-1.9235	0.1868	-0.012636
-1	0.49557	1.4143	-23.341	-0.46209	-0.067701
1	2.0657	6.4081	-19.007	0.042747	-0.11448
-1	0.19788	46.486	-6.615	0.95086	0.29457
-1	3.3995	14.481	-13.318	0.08016	-0.077377
-1	4.8926	2.5179	-2.694	0.014138	-0.020402
-1	1.4132	-0.80382	-1.9726	-0.011505	-0.012823
-1	1.6569	-20.788	-30.888	-0.088114	-0.30731
-1	0.28145	14.129	41.58	0.26662	0.61415
-1	0.34409	11.817	-38.135	0.079773	-0.22693
-1	0.47764	-39.33	1.4423	-0.23565	0.011367
-1	2.3948	-7.0874	-15.659	-0.052811	-0.093506
-1	0.36783	-8.4349	6.5385	-0.20851	-0.54928
-1	0.29189	43.795	4.2493	0.56695	-0.19271
-1	1.0468	-14.633	14.382	-0.094288	0.071583
-1	0.34843	32.197	-10.078	0.18736	-0.056281
-1	0.93679	24.384	0.54508	0.14843	-0.0017034
-1	2.0905	-19.344	-17.325	-0.1246	-0.10426
-1	0.46764	10.875	-10.843	0.12113	-0.50891
-1	1.8429	-32.478	-7.6774	-0.19699	-0.040083
-1	1.2244	-6.0124	-27.945	-0.041097	-0.17808
-1	2.4971	15.659	-20.52	0.098101	-0.13472
-1	1.9292	-0.46462	6.4495	-0.36103	-0.33723
-1	1.6709	-13.14	-35.272	-0.074821	-0.20771
-1	1.1853	-0.45751	-40.393	0.0026512	-0.2501
-2	0.22327	68.347	-4.087	0.57878	-0.10769
-1	1.2257	1.6494	8.4	0.015513	0.055884
-1	0.42123	30.928	-1.3106	0.18655	-0.01306
1	0.59348	-36.394	4.8448	-0.22275	0.03351
-1	1.3372	-22.912	2.7096	0.18746	0.2692
-1	4.2993	19.985	-13.699	0.1199	-0.082464
-1	0.68749	24.545	-29.137	0.15203	-0.17992
-1	0.28128	-35.71	-24.443	-0.23996	-0.15682
-1	1.9855	33.367	25.419	0.20196	0.1605
1	0.75838	25.354	29.793	0.15445	0.18751
-1	0.35747	26.706	32.368	0.61264	0.57095
-1	1.1164	14.667	5.0718	0.096739	0.024027
-1	2.7206	16.336	29.993	0.10845	0.18209
-1	2.2508	-41.026	5.5719	-0.25862	-0.015951
-1	0.70451	23.901	-1.9983	0.1453	-0.0075248
-1	3.178	-18.432	-6.9617	-0.1157	-0.044654
-1	1.662	-31.086	10.426	-0.19205	0.069492
-1	0.24147	-32.068	-13.611	-0.19662	-0.08666
-1	0.7796	-22.106	28.952	-0.13128	0.1762
-1	3.5162	-34.551	5.0732	-0.21336	0.03706
-1	1.6566	-15.218	-25.234	-0.087856	-0.15364
-1	1.6276	18.668	4.7898	0.11422	0.028956
-1	1.8911	-25.405	-0.247	-0.15823	0.0029177
-1	0.19293	-40.271	-16.992	-0.2805	-0.086866
-1	1.7873	-12.134	-21.164	-0.069205	-0.13711
-1	0.511	3.278	-30.035	0.0092605	-0.20069
-1	2.3149	12.441	-4.7354	0.083565	-0.030496
1	1.1712	-33.989	-1.5034	-0.20051	-0.010076
-1	0.31761	-4.3532	11.226	0.23367	-0.72584
-1	1.71	10.838	31.223	0.073194	0.18944
-1	0.75175	31	22.876	0.18639	0.13704
-1	0.80072	-4.8377	-11.751	-0.039266	-0.074625
-1	0.89371	17.514	-21.712	0.10033	-0.12538
-1	0.52234	-18.819	1.6445	-0.12685	0.016316
-1	0.66668	-35.836	-5.8072	-0.20901	-0.04098
-1	3.4532	8.3572	30.5	0.052692	0.18208
-1	2.6533	-0.056393	33.489	0.00030664	0.20858
-1	4.2455	-36.893	3.8551	-0.21731	0.019243
-1	3.4253	-15.252	27.984	-0.090742	0.16043
-1	1.1418	-21.389	25.328	-0.11773	0.15209
-1	0.53981	1.4266	-12.376	-0.21798	-0.26639
-1	0.64344	0.68339	-28.672	-8.8114e-06	-0.17722
-2	1.0506	66.155	49.996	0.7459	0.29886
-1	1.8588	-35.51	-4.0166	-0.22028	-0.025762
-1	0.44471	21.053	-10.249	0.12349	-0.056903
-1	2.208	-22.138	15.845	-0.13653	0.096862
-1	0.78468	-32.463	-11.314	-0.19793	-0.077057
-1	1.9754	20.288	-5.4795	0.1328	-0.037157
-1	1.3466	19.25	-23.32	0.12732	-0.13815
-1	0.11476	-28.778	23.421	-0.15397	0.16405
1	1.394	-18.54	-18.567	-0.099272	-0.10875
-1	0.29883	-12.542	-34.805	-0.084103	-0.23067
-1	0.47707	33.131	-6.102	0.20262	-0.0327
-1	0.91858	14.634	-36.569	0.08655	-0.22089
-1	0.30605	-0.93403	9.8953	0.0063804	0.09817
-1	1.2538	21.754	-20.748	0.11864	-0.27654
-1	1.3398	-24.432	6.7419	-0.14685	0.045976
-1	0.50009	-19.241	27.682	-0.12188	0.16827
-1	1.5003	18.875	-37.444	0.11817	-0.22746
-1	2.8604	-29.541	14.186	-0.17832	0.089976
-1	2.2391	18.413	-35.855	0.11263	-0.22825
-1	3.9112	-21.443	-7.525	-0.13053	-0.048145
-1	5.967	13.253	-23.56	0.083788	-0.14521
-1	2.7533	-7.4025	41.572	-0.061357	0.24534
-1	0.94526	9.0818	-0.24231	0.061025	-0.0028316
-2	0.53293	-19.8	53.521	-0.29321	0.53017
-1	1.1891	-0.37714	-17.946	0.35497	-0.35627
-1	0.9979	-36.083	-20.287	-0.21768	-0.12266
-1	0.45131	4.7471	-9.1119	0.030565	-0.049165
-1	0.46542	-10.015	-18.025	-0.63813	-0.53895
-1	1.1551	-0.55581	-5.9248	-0.0012388	-0.039466
-1	0.34557	7.7693	-38.646	0.045461	-0.23536
-1	0.86856	27.013	-13.909	0.151	-0.094435
-2	3.524	-43.187	19.674	-0.91123	0.30052
-1	1.9029	6.2931	-6.6981	0.0368	-0.037326
-1	1.1406	-29.845	-19.065	-0.17123	-0.11101
-1	0.17631	28.233	-8.4654	-0.28249	-0.63824
-1	1.0914	-15.29	-1.8247	-0.094009	-0.01498
-1	0.3344	9.4981	-40.44	-0.43008	-0.52903
-1	1.3351	-3.5041	-22.567	-0.020016	-0.145
-1	5.118	0.1761	16.998	0.0019399	0.11265
-1	0.31266	-25.357	-22.935	-0.15817	-0.1409
-1	1.3946	17.991	-32.12	-0.48936	-0.056366
-1	0.74266	21.627	-24.581	0.13744	-0.14963
-1	1.031	-5.5279	-20.389	-0.037591	-0.12279
-1	4.175	-10.78	-16.474	-0.065532	-0.095527
-1	2.4255	11.694	-6.5324	0.076039	-0.041357
-1	0.34441	-39.737	-11.834	-0.24936	-0.07435
-1	0.98469	33.733	26.896	0.20459	0.15945
-1	0.43928	21.887	13.72	0.13654	0.089228
-1	0.63072	25.894	9.1992	0.70347	0.35331
-1	1.0926	-26.528	-33.372	-0.15339	-0.20302
-1	1.3272	-31.85	26.921	-0.18944	0.15801
-1	0.24792	-0.31957	-20.688	0.19053	-0.018441
-1	2.2555	12.401	27.26	0.082437	0.15914
-1	0.72775	-20.818	19.86	-0.1536	0.83596
-1	2.5191	26.251	0.12137	0.15824	-0.0050935
-1	0.29622	25.448	-27.745	0.083387	-0.90436
-1	1.5487	-34.309	15.298	-0.20933	0.09945
-1	0.58864	-27.103	14.906	-0.16351	0.089439
-1	2.6932	11.435	-5.2056	0.078516	-0.038079
-1	1.3913	-19.353	10.405	-0.11506	0.05623
-1	0.27645	-4.9816	-26.228	-0.035801	-0.16581
-1	0.56848	21.877	-3.5869	0.14089	-0.022897
-1	1.3701	15.831	-7.1982	0.26499	0.016766
-1	0.9106	17.308	17.386	0.10603	0.10699
-1	0.4359	-37.039	-11.903	-0.22681	-0.072394
-1	2.3816	4.2219	-25.29	0.02004	-0.15721
-1	1.3158	11.976	4.1833	0.070319	0.029918
-1	0.45525	37.998	7.0125	0.22577	0.051588
-1	0.83466	-30.155	27.307	-0.18708	0.16383
-1	0.59676	5.9655	-23.367	0.2066	-0.68363
-1	0.54325	14.126	15.169	0.083615	0.091859
-1	0.93184	-2.7253	-26.275	-0.01906	-0.15494
-1	0.73503	15.712	4.1872	0.09856	0.027418
-1	1.7316	12.087	26.536	0.072454	0.16723
-1	0.37188	-29.189	13.37	-0.16578	0.087663
-1	0.48672	3.086	-39.821	0.28741	-0.76048
-1	0.65554	-14.925	-29.538	-0.088415	-0.17344
-1	1.2803	-32.549	5.3483	-0.19265	0.034368
-1	0.46741	25.39	28.94	0.16262	0.17951
-1	0.15518	33.227	-15.448	0.42094	-0.76238
-1	0.64839	-19.915	-8.6972	-0.11697	-0.058149
-1	0.81117	21.214	8.1658	-0.084566	0.86933
1	1.8194	19.719	-4.6384	-0.3859	-0.57772
-1	0.62714	-3.7887	8.3305	-0.01702	0.057696
-1	1.8536	2.633	26.548	-0.17237	0.11117
-1	0.56182	20.837	6.8128	0.4772	0.49933
-1	0.25055	-7.1718	3.8931	-0.80266	0.016218
-1	2.4195	40.117	-12.712	0.23981	-0.077869
-1	0.95498	-34.236	14.886	-0.20644	0.088566
-1	1.1391	-31.777	0.91234	-0.29492	-0.20903
-1	0.94932	-3.7638	41.877	0.024334	0.31473
-1	0.78034	34.324	22.951	0.23929	0.11495
-1	2.3893	18.811	-27.989	0.12069	-0.17342
-1	1.1367	-32.991	-1.8052	-0.20383	-0.015151
-1	0.43763	-15.764	8.9293	-0.092535	0.04878
-1	2.1104	8.1533	-4.956	0.045741	-0.029525
-1	1.9129	27.594	-17.89	0.16593	-0.11543
-1	1.1118	-22.038	19.687	-0.13963	0.12047
-1	0.47932	-29.637	-23.291	-0.17379	-0.14162
-1	0.47014	-22.057	-14.886	-0.13403	-0.083181
-1	0.11706	56.493	-4.1016	0.60908	-0.23201
-1	0.93485	34.956	-6.9094	0.20844	-0.038758
-2	0.31111	-37.132	-35.716	-0.14389	-0.38776
-1	2.5587	-14.162	38.971	-0.080198	0.22519
-1	1.4644	-34.873	-18.146	-0.21091	-0.17867
-1	3.4741	33.104	-15.313	0.19895	-0.092741
-1	0.79922	4.9782	-20.272	0.032728	-0.12734
-1	0.48709	32.208	-8.8188	0.19937	-0.052036
-1	1.1649	-9.778	15.034	-0.030605	0.077167
-1	0.95398	-6.5998	35.64	-0.045087	0.17309
-1	0.28662	-7.7518	25.202	0.34538	0.42231
-1	0.71337	33.128	-16.677	0.20769	-0.10509
-1	0.7462	5.4963	-11.178	0.033156	-0.06868
-1	4.3	-7.4453	14.024	-0.049169	0.087
-1	1.5166	13.299	-35.964	0.088624	-0.22086
-1	0.47159	-16.861	-18.351	-0.10875	-0.10777
-1	0.94914	22.028	-13.498	0.13924	-0.072822
-1	2.2914	-0.73259	-37.104	-0.0010112	-0.2337
-1	0.32569	17.11	27.587	0.13063	0.17778
-1	0.9689	26.502	32.001	0.18088	0.17541
-1	0.69309	44.165	8.43	0.89543	-0.17774
-1	3.891	-23.749	-6.6034	-0.14753	-0.04184
-1	0.43504	-14.424	-9.6292	-0.085274	-0.055398
-1	0.32236	-0.73336	31.727	-0.010701	0.19779
-1	0.83918	10.455	2.1279	0.061406	0.016964
-1	0.57989	-20.112	26.863	-0.11809	0.16184
-1	0.16462	14.541	28.304	0.086793	0.16271
-1	0.98974	28.449	-2.3713	0.17827	-0.021743
-1	3.627	18.734	-1.6467	0.1173	-0.01012
-1	2.1315	5.6002	7.2482	0.038856	0.049494
-1	0.75758	7.5679	40.512	0.045536	0.23986
-1	0.91327	17.848	-2.4173	-0.22796	0.77078
2	2.0655	19.559	-8.5993	-0.15929	0.42752
-1	0.28248	-5.6526	-32.617	0.45955	0.53744
-1	0.73094	-37.907	-9.0272	-0.2333	-0.054424
-1	0.96686	-25.264	8.5101	-0.1333	0.050949
-1	0.61984	4.2184	26.595	0.019895	0.16054
-1	1.2061	-8.9385	-30.668	-0.058344	-0.18195
-1	0.86465	6.9216	-9.6042	-0.090043	-0.03781
-1	1.8731	-8.3325	-3.6008	0.25871	0.049387
-1	2.4615	-5.7429	3.198	-0.035324	0.010295
-1	1.6712	5.3832	-37.31	0.024328	-0.22588
-1	3.6309	-21.276	5.5843	-0.13504	0.034776
-1	5.9454	-3.8042	-29.099	-0.016113	-0.16628
-1	0.70926	-21.552	20.688	-0.13116	0.12355
-1	0.43098	12.348	-29.726	0.072479	-0.18021
-1	2.559	-10.995	-33.543	-0.063026	-0.21032
-1	1.4673	4.2052	27.475	0.022356	0.16498
-1	0.6087	-11.59	1.4047	-0.1334	0.34667
-1	0.20232	-28.193	25.334	-0.17153	0.13997
-1	0.86329	3.1644	-8.0087	-0.46901	0.047094
-1	2.1691	-15.531	3.6918	-0.10271	0.031675
-1	1.0653	-4.9167	8.9517	-0.031192	0.053606
-1	0.63746	-8.7855	-21.184	-0.062627	-0.12191
-1	0.81035	7.0534	3.4354	0.11128	-0.11108
-1	3.0319	8.8942	22.298	0.052722	0.13888
-2	0.23329	-7.1162	25.052	0.51678	-0.20231
-1	1.3742	-31.013	5.351	-0.25717	0.0052255
-1	4.5217	15.177	-5.8722	0.093939	-0.038881
-1	4.9933	3.0804	-19.644	0.0086104	-0.1235
-1	2.3673	35.715	-9.9953	0.18392	-0.042331
-1	3.4455	26.071	18.945	0.16084	0.1217
-1	3.3049	10.245	14.522	0.055756	0.089228
-1	0.82202	-2.421	13.906	-0.021576	0.082015
-1	0.41083	25.113	-28.541	-0.027657	-0.95296
-1	1.8055	-39.729	5.7392	-0.23806	0.032089
-1	3.5582	-48.073	-7.1466	-0.28295	-0.044255
-2	0.089478	23.849	-55.651	0.31314	-0.59613
-1	0.36511	20.514	-16.484	-0.79934	-0.44117
-1	0.50703	-17.291	-20.402	-0.11196	-0.1302
-1	0.7236	-13.036	-38.583	-0.076289	-0.23502
-1	0.64514	-24.643	15.335	-0.15505	0.087883
-1	0.26908	-17.93	20.814	-0.10773	0.12184
-1	0.43092	-29.314	-16.03	-0.89435	-0.28192
-1	0.25336	26.035	-33.391	0.16669	-0.20505
-1	1.7694	-29.125	-16.472	-0.18402	-0.10438
1	2.5545	7.9163	-16.738	0.041592	-0.10783
-1	0.49796	-21.168	-20.319	-0.16169	-0.79599
-1	0.59801	9.0218	29.064	0.060578	-0.51978
-1	0.91073	-5.9702	5.79	-0.088537	0.01299
-1	1.8279	30.686	8.0908	0.17699	0.045939
-1	1.1322	-19.826	-63.34	-0.10863	-0.37367
-1	2.8622	-25.149	7.9657	-0.3145	0.17917
-1	0.41131	15.79	30.155	-0.22736	0.70036
-1	4.5599	24.561	22.152	0.14159	0.13898
-1	0.29835	-9.218	-31.575	-0.1119	-0.23776
-1	0.99072	36.615	21.998	-0.21182	0.46543
-1	3.2484	-5.1178	-15.768	-0.032714	-0.10061
-1	0.57619	-13.398	35.076	-0.079491	0.20802
-1	0.87397	24.289	9.9889	0.15464	0.043595
-1	1.1514	17.852	14.214	0.11032	0.08547
-1	1.1484	29.827	7.6799	0.18823	0.048631
-1	2.1841	5.4175	-37.398	0.023992	-0.22574
-1	5.1794	9.6206	25.947	0.056283	0.15622
-1	2.6224	-18.478	11.574	-0.11783	0.068195
-1	4.0769	9.1052	-23.926	0.052014	-0.14836
-1	1.7605	32.858	3.0542	0.20036	0.018789
-3	1.4157	-22.554	30.04	0.39587	0.29839
2	0.27945	-21.791	26.893	0.5385	-0.52838
-1	0.95094	-0.76031	10.039	-0.0057997	0.063908
-1	3.4742	-34.887	-8.4405	-0.04043	-0.11901
-1	1.0543	-32.783	-11.213	-0.1894	-0.055495
-1	0.29681	-18.082	-32.932	-0.098719	-0.20338
-1	1.2863	30.053	19.96	0.17215	0.11889
-1	1.697	7.1457	37.602	0.045085	0.22107
-1	0.96174	-16.635	35.586	-0.10225	0.20597
-1	0.85522	-1.5275	-1.0678	-0.013661	-0.0015004
-1	0.53722	-1.238	-2.9934	-0.0101	-0.0036727
-1	0.43408	-18.449	-18.598	-0.029582	-0.30408
-1	0.62409	2.0995	-12.292	0.018806	-0.073571
-1	0.28443	28.924	3.099	-0.25793	0.23899
-1	0.50754	-0.45327	33.843	0.94879	0.077805
2	1.5234	-11.261	32.065	0.026556	-0.28957
-1	1.6726	0.63929	-22.277	0.0070175	-0.13201
-1	2.0368	22.725	-11.327	0.13368	-0.069407
-1	0.32932	38.33	-15.067	0.24765	-0.10561
-1	0.47958	-6.1605	8.4854	-0.042658	0.053881
-1	1.9598	23.951	-31.291	0.14503	-0.19921
-1	0.28058	-11.407	9.826	0.057168	0.6955
-1	1.1894	-21.855	34.429	-0.10989	0.22237
-1	3.3553	-21.869	-26.497	-0.1358	-0.16265
-1	1.6727	-11.873	-25.85	-0.068308	-0.15406
-1	3.8833	-33.295	-16.686	-0.204	-0.10403
-1	2.3049	11.591	-18.64	0.07094	-0.10134
-1	0.70406	9.5103	-0.17132	0.052825	0.00038926
-1	0.29047	-11.124	29.324	-0.070365	0.18053
-1	0.32171	33.715	24.208	0.20733	0.14457
-1	0.41465	1.9232	-19.026	0.14033	-0.62603
-1	0.78464	-27.49	22.681	-0.16635	0.13962
-1	2.1388	-25.571	25.838	-0.15787	0.15709
-1	0.48832	22.396	-24.268	0.20441	-0.23894
-1	0.28833	22.137	28.092	0.14269	0.167
-1	1.4923	4.8888	34.557	-0.046783	0.4696
-1	0.45448	12.547	39.007	0.084863	0.22714
1	0.29049	5.6156	8.6667	0.38402	0.42215
-1	2.4828	-16.321	24.038	-0.096878	0.14783
-1	0.71605	-21.011	-23.18	-0.14566	-0.12729
-1	4.0358	3.0656	-15.313	0.027129	-0.0937
-1	1.0845	-26.256	23.889	-0.15539	0.14275
-1	0.27335	-27.998	-19.221	-0.16885	-0.11318
-1	0.37786	-21.162	-2.5129	-0.24783	-0.77946
-1	0.35056	20.35	-5.3362	0.12773	-0.045094
-1	0.57018	7.1445	22.437	0.038058	0.14086
-1	1.1197	24.425	25.9	0.15067	0.15575
-1	1.1081	-10.523	-24.085	-0.057541	-0.14245
-1	0.43976	27.117	-3.7602	0.16587	-0.015799
-1	0.18279	-22.011	-29.246	-0.19338	-0.25107
-1	0.14987	-18.628	31.658	-0.40018	0.79438
-1	1.049	39.814	-1.5757	0.23756	-0.0096931
-1	3.5531	2.3963	-30.262	0.0208	-0.18552
-1	0.72089	20.404	6.9733	0.11368	0.043097
-1	0.39373	-0.21202	21.721	0.89184	-0.13869
-1	0.50077	-6.1271	-36.015	-0.46882	-0.39815
-1	0.8508	-7.4212	-39.658	-0.042179	-0.24078
-1	1.3927	11.763	-14.38	0.070766	-0.092342
-1	0.50466	-15.82	20.55	-0.091097	0.12875
-1	0.39754	30.57	1.3993	0.1946	0.014327
-1	0.67935	-32.645	19.914	-0.20452	0.11837
-1	0.18653	34.692	14.286	0.20666	0.10488
-1	0.58577	-21.188	-3.4168	-0.35606	0.26524
-1	0.40244	19.945	9.4404	0.73938	0.10248
-1	1.6874	-34.887	8.7193	-0.19797	0.094731
-1	0.60245	34.118	29.635	0.36057	0.11263
-1	0.11608	34.445	5.4658	-0.27106	-0.30482
-1	3.645	-3.9331	33.475	-0.021972	0.19885
-1	0.45494	40.923	13.106	0.24455	0.08271
-1	0.24691	11.976	-14.326	0.22324	0.25888
-1	1.5024	-36.973	-13.183	-0.22539	-0.079019
-1	2.5302	-8.5442	25.988	-0.054201	0.15037
-1	0.36612	53.204	-44.018	0.91841	-0.36707
-1	2.7405	-3.6173	-35.264	-0.02437	-0.21352
-1	2.1375	11.87	17.809	0.074594	0.1166
-1	0.71441	-13.25	-26.045	-0.13773	-0.12345
-1	3.4716	32.208	-11.221	0.18829	-0.072568
-1	1.9005	33.898	-9.927	0.20545	-0.062391
-1	2.4549	-32.626	10.113	-0.20008	0.06124
-1	0.93678	-8.0128	19.884	-0.042322	0.11898
-1	3.2029	-34.044	-16.571	-0.20753	-0.10407
-1	1.9609	-24.847	-6.4874	-0.15237	-0.035688
-1	0.7051	-22.504	-0.18684	-0.14336	-0.0071735
-1	3.228	-39.235	-3.1136	-0.24263	-0.024767
-1	0.3241	15.015	29.672	-0.086718	-0.28912
-1	1.7775	17.948	28.266	0.11379	0.16723
-1	0.93458	-24.843	0.052096	0.1454	-0.7664
1	0.1407	-35.494	7.2012	-0.81241	-0.13951
-1	0.19215	32.148	-23.372	-0.44008	-0.42827
-1	0.36068	11.566	25.184	0.095693	0.71217
-1	0.51316	-18.371	-1.8178	-0.29094	-0.62958
-1	1.6357	10.506	6.5505	0.059099	0.054239
-1	0.27256	4.3027	-39.576	0.021344	-0.23152
-1	2.08	27.352	15.685	0.16301	0.093335
-1	0.25948	32.631	-10.588	0.2187	-0.07608
-1	0.67705	-12.574	20.039	-0.068766	0.12426
-1	4.2039	-6.6925	37.017	-0.03963	0.22222
-1	0.95713	-27.593	0.45989	-0.16761	-0.0054497
-1	0.33927	31.152	-7.1352	0.18567	-0.04261
-1	1.6267	21.701	-7.9871	0.13973	-0.051335
-1	3.7546	-15.072	-13.733	-0.085397	-0.080228
-1	0.33521	38.351	-3.6576	-0.10248	0.66617
-1	2.1586	-8.5151	-10.513	-0.052268	-0.074869
-1	2.0191	15.584	-20.242	0.095337	-0.11871
-1	0.28918	22.039	0.74796	0.53139	-0.5796
-1	0.98329	13.264	-4.8732	0.076939	-0.026001
-1	1.0702	26.485	-17.657	0.15867	-0.11123
-1	3.1051	-6.4065	2.3035	-0.043195	0.011384
-1	2.2751	16.437	-26.179	0.10264	-0.16075
-1	2.488	27.183	-15.156	0.1689	-0.092582
-1	0.59546	16.277	-9.0845	0.10239	-0.060198
-1	2.6381	-25.019	27.749	-0.15053	0.16905
-1	2.7095	17.977	32.357	0.12147	0.19317
-1	1.0113	-6.5698	53.709	-0.043105	0.47723
-1	0.82075	-12.2	17.645	-0.070204	0.11434
-1	2.1608	16.654	-28.298	0.10304	-0.17271
-1	0.71896	32.213	-10.696	0.19006	-0.064678
-1	0.4777	0.27473	-12.471	0.010214	-0.085138
-1	0.18216	19.561	30.273	-0.55752	0.11135
2	0.54	18.658	27.753	-0.03051	0.29789
1	2.0245	20.884	30.375	0.33624	0.70283
-1	1.9789	-5.5808	-13.18	-0.036672	-0.075427
-1	0.632	11.636	22.173	0.074252	0.14576
-1	0.60381	9.1717	-36.39	0.063103	-0.2263
-1	0.34219	2.369	34.019	0.0072463	0.20158
-1	2.6729	0.63322	-37.509	0.00064973	-0.22555
1	1.6856	-37.531	-5.6422	-0.23022	-0.032116
-1	0.37108	35.422	-10.881	0.79507	0.0012461
-1	0.29577	39.757	-11.442	0.24845	-0.062168
-1	0.36281	4.9187	-0.49253	0.19887	0.19412
-1	0.46047	-31.079	24.481	-0.18449	0.1468
-1	1.3933	-17.965	-4.1452	-0.11612	-0.025306
-1	2.8305	-23.897	10.277	-0.14631	0.07398
-1	1.9104	9.5729	14.573	0.059222	0.088775
1	3.1039	26.522	14.202	0.16232	0.085454
-1	0.80339	25.816	21.102	0.15629	0.13284
-1	6.0659	-7.8082	-3.2032	-0.044988	-0.015554
-1	0.58155	9.028	17.771	0.062811	0.11545
-1	0.53722	-19.404	15.649	-0.11997	0.08525
-1	0.4438	-24.823	2.3416	-0.14883	0.023276
-1	0.39114	-8.2807	-14.579	-0.051811	-0.087256
-1	5.4505	33.259	16.574	0.19357	0.1038
-1	1.0885	-28.912	-50.305	-0.58162	-0.31824
-1	0.511	-14.679	10.945	-0.10256	0.073174
-1	0.38405	24.718	33.863	0.8949	-0.23214
-1	0.3006	39.202	-17.136	0.72251	-0.042049
-1	0.28075	5.795	9.098	0.29219	0.12562
-1	2.9393	-4.8141	18.772	-0.02789	0.12082
-1	2.8676	24.139	0.8337	0.15432	0.0046226
-1	2.3155	-3.6459	34.093	-0.093269	0.18636
-1	0.83443	14.657	33.198	0.081449	0.20618
-1	0.40044	-15.761	0.79047	-0.46497	0.50963
-1	0.22789	-20.479	-3.0568	-0.11833	-1.0623e-05
-1	1.5822	30.252	15.074	0.18816	0.031977
-1	1.1589	8.9657	-32.246	0.057801	-0.19575
-1	0.74561	31.995	-2.7656	0.66704	-0.19676
-1	0.25698	-33.835	-8.1885	-0.71747	0.46565
-1	0.96122	39.919	-6.8344	0.2394	-0.041532
-1	0.23094	-22.945	1.2543	0.71695	0.31696
-1	0.53468	-14.559	-7.2127	-0.092907	-0.036651
-1	0.35569	-16.404	3.8287	-0.55139	0.33993
-1	2.2879	4.7954	-6.8664	0.021054	-0.046
-1	5.3348	16.028	11.538	0.10272	0.063376
-1	0.12726	29.601	-20.71	-0.8044	0.016913
-1	1.1329	-5.9085	-6.7684	-0.37979	-0.097122
-1	0.30797	27.288	15.031	0.1626	0.094459
-1	0.84376	-30.706	-4.46	-0.11994	-0.071914
-1	1.7416	-18.39	-5.1159	-0.11695	-0.029257
-1	0.50925	12.932	-26.51	0.078051	-0.15371
-1	1.6445	19.044	5.7064	0.12193	0.025829
-1	1.0679	-16.239	-20.079	-0.093161	-0.1116
-1	0.32844	-9.1633	14.44	-0.059642	0.087413
-1	0.62608	-20.649	10.544	-0.11976	0.051318
-1	1.7646	5.3993	40.019	-0.072562	0.27808
-1	0.1414	34.005	-21.251	0.21377	-0.13101
1	1.2123	-14.597	4.173	-0.082256	0.023723
-1	1.2791	13.317	-18.832	0.090525	-0.12277
-1	0.5579	-2.9755	12.41	-0.018389	0.076748
-1	0.3981	-29.016	14.29	-0.17699	0.081258
-1	0.34895	-2.0505	-38.418	0.013115	-0.21567
-1	1.5959	36.846	16.082	0.22833	0.087541
-1	1.6942	35.26	-25.874	0.30758	-0.0028733
-1	1.8847	24.75	-29.029	0.15043	-0.17955
-1	0.26043	33.832	14.138	0.20257	0.091866
-2	4.343	26.489	7.179	0.14039	0.013878
-1	0.17105	31.545	-11.456	0.21365	-0.088202
-1	0.27637	-19.119	-17.091	-0.11351	-0.099253
-1	0.52021	37.325	2.1156	0.23346	0.0076478
-1	4.2875	38.614	17.967	0.23382	0.10797
-1	1.6794	2.7836	-20.656	0.010206	-0.12597
-1	0.61951	16.984	-24.926	0.18022	-0.41898
-1	2.5239	26.859	-30.04	0.1585	-0.18561
-1	1.1671	13.711	26.01	0.079054	0.16006
-1	2.3436	29.374	-13.713	0.175	-0.083672
-1	2.3674	4.2531	13.191	0.030556	0.081467
-1	0.6987	-7.5491	12.857	-0.048008	0.083284
-1	0.24358	-7.1635	-29.835	-0.040482	-0.2159
-1	0.89129	2.5875	35.579	0.022801	0.21387
-1	0.51132	27.896	16.102	0.16689	0.099142
-1	2.6169	-16.097	9.7715	-0.1072	0.060802
-1	0.22624	-17.605	-29.65	-0.42057	-0.098549
-1	0.20117	-14.998	28.017	-0.11178	0.21317
-1	1.4467	1.0577	20.781	-0.15136	0.59507
-1	0.82036	-48.695	-33.325	-0.38916	-0.39134
-1	0.17478	22.984	-10.892	0.13841	-0.070818
-1	0.36531	-9.7347	28.586	-0.06307	0.1802
-1	1.3642	25.642	38.097	-0.080911	0.6862
-1	0.90268	0.71224	14.788	0.0048965	0.089694
-1	1.4299	-30.57	-17.247	-0.18816	-0.10437
-1	3.2214	-4.5791	38.19	-0.02761	0.23353
-1	0.52129	14.36	-2.0412	0.094183	-0.0033946
-1	4.4694	7.5349	-38.198	0.046037	-0.22325
-1	2.8727	-18.995	-13.3	-0.11276	-0.089798
-1	0.511	4.542	-38.889	0.031192	-0.23292
-1	3.1766	10.137	-15.316	0.055441	-0.09111
-1	1.4545	-5.2939	24.869	-0.054733	0.13347
-1	2.9885	33.006	0.42466	0.19612	0.00051054
-1	1.0128	39.534	13.259	0.23693	0.080629
-1	1.2474	-25.948	-3.4675	-0.15224	-0.023708
-1	2.2529	16.846	15.612	0.099759	0.095102
-1	0.72075	-1.4615	8.9177	0.064774	0.3435
-1	0.59737	-17.009	9.8532	-0.10435	0.05575
-1	0.85302	2.7207	21.799	0.41037	0.1405
1	0.14371	28.406	4.2612	0.027693	-0.39086
-1	0.26191	22.701	-9.5604	0.53199	-0.76842
-1	3.3206	-20.146	-20.586	-0.12361	-0.12994
-1	0.52103	1.3719	-14.487	-0.74512	-0.56719
-1	0.52934	26.363	14.205	0.15434	0.092726
-1	0.20601	-12.489	-26.046	-0.075702	-0.17726
-1	0.49772	31.046	1.115	0.18568	0.01581
-1	0.67738	-2.3129	17.135	0.20293	-0.50551
-1	1.2667	24.544	25.546	0.14369	0.15871
-1	0.31172	0.19426	-28.975	-0.0019744	-0.16989
-1	0.22548	15.36	-8.8309	0.56055	-0.8239
-1	1.2807	13.887	37.406	0.088017	0.22433
-1	0.3647	10.417	0.22746	0.20585	0.39546
-1	1.2513	-29.435	-15.804	-0.17168	-0.098986
-1	1.8858	23.079	4.6198	0.14311	0.02284
-1	3.2375	27.098	19.881	0.1645	0.12554
-1	0.34862	-24.136	16.396	-0.1521	0.08916
-1	1.8897	37.56	-15.99	0.22913	-0.092744
1	1.2901	7.3719	-9.5905	0.048659	-0.055718
-1	0.32013	11.511	7.6937	0.073329	0.043607
-1	1.146	-19.549	-4.3664	-0.11756	-0.023477
-1	0.41631	-18.496	-12.344	-0.114	-0.075879
-1	1.6203	21.547	-2.6383	0.4083	0.31331
-1	1.9448	-12.768	6.6388	-0.07855	0.031131
-1	0.47423	4.885	16.072	0.021731	0.09904
-1	2.4892	42.518	-1.0826	0.25567	-0.0064522
-1	0.86521	20.678	-19.648	0.13318	-0.11944
-1	0.97228	4.7607	-8.0189	0.03686	-0.047035
-1	0.96907	-10.837	28.41	-0.072837	0.18003
-1	0.59629	-20.776	-7.5449	-0.13308	-0.044876
-1	3.6799	-15.873	1.0336	-0.099581	-0.14208
-1	1.5133	-14.005	4.3881	-0.086656	0.02609
-1	0.14605	-38.224	4.0669	-0.23795	0.032084
-1	0.65159	-8.0523	-1.6272	0.2197	0.70304
-1	0.60696	1.7279	-14.444	0.62067	-0.19759
-1	0.24139	-13.813	-23.109	-0.71053	-0.17062
-1	0.34174	-22.115	-20.636	-0.13942	-0.11865
-1	0.44022	-11.587	-8.1408	-0.065534	-0.054943
-1	2.8679	-28.456	-22.926	-0.1671	-0.13756
-1	4.6228	26.898	-32.316	0.1555	-0.19507
-1	0.92674	-25.206	-7.7116	0.24628	0.56779
-1	3.6086	-8.9486	9.1241	-0.060055	0.054226
-1	0.4731	13.853	-3.3247	0.088993	-0.018222
-1	1.6252	-2.8434	19.735	-0.014948	0.1252
-1	0.24744	15.683	32.55	0.095431	0.20263
-1	0.91534	12.081	22.618	0.079517	0.13811
-1	0.80378	7.637	-29.584	-0.12571	0.57759
-1	0.19781	-0.57774	-35.258	0.23041	-0.5771
-1	1.9647	39.4	-1.5486	0.23787	-0.0041282
-1	2.0355	16.448	0.1155	0.57629	0.0060769
-1	0.58588	8.9247	-24.917	0.449	0.28989
-1	1.1023	-27.277	-33.261	0.033102	-0.31435
-1	1.021	8.5689	4.3919	0.12953	-0.12136
-1	0.48743	-63.912	-8.5877	-0.73652	-0.10126
-1	0.52043	20.111	-0.28385	0.12252	-0.0014115
-1	1.5958	16.379	-2.5575	0.072353	-0.081499
-1	0.1872	1.0869	-23.428	-0.41948	-0.26777
-1	1.129	-12.789	26.906	-0.14943	0.57624
-1	0.72785	1.7192	29.139	0.012282	0.17994
-1	1.9251	-12.664	0.58995	-0.07098	-0.0042605
-1	2.0853	-24.261	1.5723	-0.15561	-0.00033138
-1	0.38481	26.459	7.1969	0.16761	0.052374
-1	3.7922	23.251	-20.105	0.14635	-0.12385
-1	3.7138	-17.917	-27.477	-0.11474	-0.18051
-1	3.1691	29.997	17.46	0.187	0.094353
-1	1.6087	23.171	-31.651	0.13962	-0.18725
-1	0.20368	-0.073596	-15.292	-0.0085853	-0.10108
-1	3.2585	-11.403	-30.889	-0.070088	-0.18513
-1	0.33653	12.163	29.903	0.068803	0.17847
-1	0.80226	37.403	11.179	0.30956	-0.011094
-1	1.6267	-28.667	-18.165	-0.17036	-0.10337
-1	0.32851	-24.789	-25.837	-0.1589	-0.16776
-1	3.1831	15.33	-34.976	0.083205	-0.21062
-1	0.25293	-8.0735	-30.306	-0.8009	-0.16061
-1	0.30554	-20.003	13.911	-0.1178	0.087938
-1	2.5339	-8.5558	30.816	-0.046218	0.18839
-1	3.7359	26.555	-27.277	0.15661	-0.16401
-1	0.94781	38.037	-8.2206	0.22854	-0.054998
-1	0.71379	38.016	-9.4829	0.22828	-0.056238
-1	2.6436	-1.6941	-25.695	-0.010574	-0.15387
-1	2.9623	24.205	-9.9789	0.14941	-0.059988
-1	0.55438	17.664	16.67	0.106	0.10362
-1	0.511	10.877	10.106	0.81032	0.50428
-1	3.2468	-17.423	-5.4389	-0.10827	-0.036868
-1	1.1212	39.28	36.517	0.39064	0.24584
-1	1.4044	-28.1	-26.233	-0.17785	-0.15189
-1	2.2335	-26.402	-24.335	-0.15171	-0.14793
-1	0.73552	-1.7931	8.2387	-0.01106	0.049782
-1	1.2934	-10.583	-30.3	-0.05708	-0.18535
-1	1.2058	-33.559	9.2154	-0.20271	0.048378
-1	0.1703	27.77	-3.6089	0.19211	-0.030852
-1	0.68321	-21.406	36.923	-0.12719	0.22681
-1	0.27477	22.312	26.754	0.16034	0.17472
-1	3.7402	-28.503	-29.059	-0.16507	-0.17618
-1	1.6687	22.2	27.165	0.12947	0.15844
-1	0.65238	0.67962	-17.639	0.0064107	-0.1048
-1	0.25146	25.744	22.124	0.22466	0.13788
1	0.20621	-5.277	41.705	-0.027635	0.24906
-1	1.0947	27.405	26.72	0.33589	0.75496
-1	0.16565	16.192	3.3792	-0.073463	-0.92513
-1	3.8068	22.726	-21.443	0.13092	-0.12637
-1	2.8097	12.632	-22.744	0.072259	-0.13631
-1	4.5392	-11.365	-31.458	-0.071791	-0.18907
-1	0.93793	-24.977	34.332	-0.16545	0.21846
-1	0.64038	1.9251	-12.062	0.017929	-0.091688
-1	0.54805	-25.124	-4.2118	-0.12646	-0.075048
-1	1.5804	17.211	30.29	0.10156	0.19394
-1	3.1244	-31.462	-21.724	-0.18608	-0.1257
-1	1.4223	-19.9	-8.5244	-0.47914	-0.071714
-1	0.57184	10.892	-15.311	0.064914	-0.099613
-1	0.511	7.6602	-29.486	-0.40371	0.73632
-1	0.57818	13.885	13.722	0.086919	0.093071
-1	5.1693	-15.645	-8.7815	-0.094241	-0.048392
-1	1.2856	11.143	-4.4314	0.064033	-0.025983
[truncated: 498,000 more rows]
