# Supplementary material for: A single-source photon source model of a linear accelerator for Monte Carlo dose calculation
Source: PLoS One. 2017 Sep 8;12(9):e0183486. doi: 10.1371/journal.pone.0183486 (PMC5590861; doi:10.1371/journal.pone.0183486)
Supplement: S4 File — Same format as S1 File. (ZIP) [file pone.0183486.s004.zip]

Archive with 1 entries (1 files):
- S4 File.txt
