# Supplementary material for: A single-source photon source model of a linear accelerator for Monte Carlo dose calculation
Source: PLoS One. 2017 Sep 8;12(9):e0183486. doi: 10.1371/journal.pone.0183486 (PMC5590861; doi:10.1371/journal.pone.0183486)
Supplement: S4 File — Same format as S1 File. (ZIP) [file pone.0183486.s004.zip › S4 File.txt]

2	0.95094	16.246	7.6572	-0.33501	-0.63176
-1	0.28815	-36.786	-5.9818	-0.21585	-0.042841
-1	0.91972	-7.8821	-11.706	-0.058896	-0.074979
-1	2.5579	30.312	7.7465	0.1917	0.039076
-1	0.52215	-1.3547	1.2931	0.578	-0.19285
-1	0.35991	10.1	-26.084	0.11791	-0.41964
-1	1.3702	28.531	4.2765	0.17226	0.023374
-1	0.57634	30.623	-0.038743	0.1873	0.0070594
-1	0.88431	-34.773	-18.583	-0.21028	-0.11496
-1	0.45566	-29.489	33.379	-0.52685	-0.17066
-1	0.62175	12.611	33.634	-0.030141	0.4485
-1	0.8088	1.5513	35.759	0.015593	0.2121
-1	0.37758	-2.6025	30.264	-0.013029	0.18387
-1	0.22478	-40.685	-2.2434	-0.87052	0.23907
-1	1.1684	-2.9634	-5.5763	-0.4084	0.037784
-1	0.511	12.458	-37.211	0.73429	-0.54984
1	0.18902	-3.3027	-33.05	0.10242	-0.67797
1	0.43045	13.32	-21.233	0.53603	0.40697
1	0.069461	2.8707	-29.816	-0.42456	0.50292
-1	1.972	5.1901	-21.379	0.022167	-0.12995
-1	0.36154	-16.747	29.619	-0.10072	0.18283
-1	2.3502	-21.392	3.6294	-0.1314	0.024647
-1	0.88966	-5.4846	18.406	-0.033899	0.12137
-1	1.9549	-23.07	-2.4971	-0.14519	-0.015537
-1	2.2604	21.361	-2.0946	0.13043	-0.008648
-1	0.79507	25.007	24.606	0.15217	0.14741
-1	0.34614	-14.057	10.745	-0.080604	0.064405
-1	0.20136	19.963	-12.149	0.90897	-0.23544
-1	3.0194	-29.911	7.4435	-0.18799	0.053851
-1	0.30849	38.244	10.985	0.23688	0.06323
-1	3.8969	-28.583	-24.352	-0.17235	-0.14717
-1	2.2486	-24.265	-23.449	-0.14646	-0.12835
-1	0.39093	14.355	56.045	0.20041	0.92882
-1	0.32265	6.8714	-4.883	0.026447	-0.16459
-1	3.2125	-38.942	-9.2654	-0.23298	-0.057453
-1	0.24018	-30.77	-19.229	-0.18963	-0.11879
-1	0.46433	-33.292	6.9784	-0.20216	0.04243
-1	2.1882	-23.534	2.3721	-0.21548	0.029296
-1	0.85986	8.6386	17.394	0.17281	0.4235
-1	4.2608	-10.84	40.044	-0.067896	0.24046
-1	0.24012	-23.472	-3.6126	-0.13972	-0.025663
-1	0.46647	54.176	12.169	0.57241	-0.10984
-1	0.78614	-5.645	-29.525	-0.036696	-0.18368
-1	0.98567	40.614	12.64	0.24477	0.081054
-1	1.0985	-37.505	20.431	-0.23619	0.12497
-1	1.251	-12.11	30.276	-0.073211	0.17847
-1	0.64373	21.356	5.3313	0.12948	0.035423
-1	0.27829	11.12	-34.767	0.070179	-0.20414
-1	0.511	33.863	-6.1882	0.32856	-0.033261
-1	1.6099	-12.672	-0.47286	-0.084746	0.00088129
-1	0.67347	38.866	3.2437	0.24119	0.025245
-1	1.2097	-1.2579	20.969	-0.003724	0.12354
-1	1.8085	11.29	-42.632	0.071968	-0.26072
-1	0.60929	-40.159	-4.5192	-0.25018	-0.00764
-1	0.63202	21.505	-4.1951	-0.27066	-0.82568
1	0.33639	38.264	18.955	0.69371	0.62464
-1	1.0746	-3.035	30.569	-0.013343	0.17583
-1	4.7836	-10.132	4.5161	-0.056881	0.029044
-1	0.58176	14.036	-10.194	0.078053	-0.58606
-1	1.7641	-22.323	-25.427	-0.13472	-0.15823
-1	1.6153	-9.037	-4.3683	-0.045532	-0.023902
-1	5.636	-17.574	13.457	-0.10271	0.083048
-1	1.8475	2.8956	26.222	0.022616	0.15735
-1	1.4521	36.656	-13.151	0.21884	-0.079235
-1	4.0484	-36.641	8.1821	-0.21861	0.063956
-1	0.23205	35.837	4.6029	0.038449	-0.48399
-1	2.1386	1.8081	-8.9241	0.0095222	-0.060786
-1	1.8113	16.944	1.4902	0.11275	0.0146
-1	1.5876	7.7177	8.8861	-0.15909	0.10761
-1	1.3759	2.7957	19.665	-0.075518	-0.22415
-1	1.382	-9.401	-3.6193	-0.20001	-0.043205
-1	0.18471	-8.4383	-3.9861	-0.078226	0.42101
-1	0.47222	16.971	19.719	0.097151	0.1262
-1	0.68017	-7.8516	-19.634	-0.45003	0.16384
-1	1.8154	29.785	-16.354	0.18484	-0.098568
-1	1.7488	27.841	-17.944	0.16972	-0.11
-1	0.2486	37.403	-8.3512	0.2123	-0.051249
-1	0.26981	17.67	3.6805	0.10639	0.025683
-1	2.3989	-1.3476	37.716	-0.013364	0.22329
-1	1.4797	0.94024	7.0699	0.0098159	0.04439
-1	2.6683	-33.409	-4.9457	-0.21002	-0.024994
-1	0.16558	-11.908	49.907	-0.10847	0.94979
-1	2.4256	31.895	15.756	0.19153	0.10408
-1	0.24084	28.911	-31.049	0.22366	-0.96146
-1	1.5777	-11.118	0.60188	-0.071982	-0.004768
-1	1.5535	36.979	14.659	0.22724	0.085717
-1	0.33093	-1.1055	-28.898	-0.32451	-0.91548
-1	3.1923	35.62	-14.392	0.21529	-0.092785
-1	1.1792	40.855	5.7226	0.24636	0.029283
-1	1.6121	-36.62	14.017	-0.22955	0.08924
-1	0.62283	-4.1277	34.424	-0.037441	0.21441
-1	0.96034	16.092	36.538	0.095601	0.21459
-1	1.15	20.31	12.6	0.12435	0.081462
-1	5.7529	-9.6809	12.882	-0.06366	0.080043
-1	0.87704	25.114	-21.511	0.15161	-0.14234
-1	3.9393	28.464	-13.741	0.17612	-0.086828
-1	3.2903	19.94	-23.512	0.13067	-0.14772
-1	0.32797	-6.1345	-11.159	0.18629	-0.3096
-1	3.3704	26.85	28.311	0.1601	0.17429
-1	0.10177	-14.341	28.526	-0.38851	0.62574
-1	0.27063	-15.827	-37.122	-0.094248	-0.22902
-1	2.8624	-38.438	15.028	-0.23158	0.091441
-1	0.26118	4.9891	-11.728	0.032333	-0.08791
-1	5.4059	-9.0004	21.197	-0.056638	0.12786
-1	0.28331	8.2263	20.173	0.072895	0.11528
-1	0.34507	27.345	17.776	0.16271	0.11171
-1	0.45521	8.4879	20.439	0.052991	0.14132
-1	1.1418	15.04	-11.148	0.091905	-0.076235
-1	4.8381	-24.501	32.733	-0.14911	0.19743
-1	0.91298	-7.1438	13.248	-0.043071	0.084904
-1	1.2545	-34.287	-7.5361	-0.20999	-0.039707
-1	1.1199	5.424	19.912	0.035647	0.14109
-1	1.9119	20.65	10.495	0.12347	0.06422
-1	1.1045	4.8059	39.773	0.034841	0.23715
-1	2.4178	-22.514	-35.727	-0.1245	-0.21473
-1	1.0392	-30.811	22.798	-0.19354	0.13432
-1	0.84069	-50.846	19.73	-0.43254	0.47735
-1	0.97811	13.394	-28.893	0.073838	-0.17719
-1	3.9481	7.4814	22.733	0.040444	0.13134
-1	1.0513	19.694	-18.861	0.12623	-0.10619
-1	2.5065	-15.696	-12.821	-0.098026	-0.081842
-1	0.33669	13.777	16.928	0.065353	-0.010836
-1	3.1755	21.348	13.47	0.13332	0.089739
-1	0.31209	2.5617	26.892	0.014813	0.15938
-1	2.5311	3.9194	10.995	0.027843	0.067792
-1	1.5752	7.7283	40.809	-0.043961	0.35829
-1	3.4955	-16.949	20.753	-0.10209	0.12228
-1	2.9429	24.269	-24.954	0.14301	-0.15124
-1	0.41523	-10.271	-24.82	-0.063839	-0.15133
-1	2.4132	28.877	13.678	0.17724	0.081426
-1	1.1634	27.588	-12.144	0.17116	-0.07392
-1	1.3987	-19.786	-11.441	-0.11598	-0.07467
-1	1.8442	19.976	16.967	0.12572	0.10577
-1	0.72236	10.022	-37.804	0.05826	-0.22081
-1	1.6271	16.077	-1.5923	-0.0055216	-0.32227
-1	1.9434	-28.363	-10.765	-0.18719	-0.066621
-1	2.5561	-1.5059	-38.403	-0.013197	-0.2314
-1	0.20442	41.207	0.44998	0.21607	-0.47872
-1	3.7074	11.774	36.222	0.062871	0.21406
-1	0.42059	7.3885	6.4065	0.55893	0.01219
-1	0.58326	-18.452	12.548	-0.10807	0.075955
-1	4.0349	-34.071	1.9916	-0.21238	0.019944
-1	0.66181	37.979	2.8249	0.23143	0.014177
-1	2.6035	27.844	-29.297	0.16442	-0.17263
-1	0.57003	-20.765	-11.001	-0.12195	-0.067144
-1	1.965	-35.979	-9.4725	-0.21121	-0.055766
-1	2.5334	-30.657	-21.295	-0.18365	-0.12718
-1	1.1377	15.977	-10.931	0.64058	0.39082
1	0.33393	5.2991	-17.217	-0.81138	-0.43985
-1	2.9303	-6.5022	-4.3719	-0.041306	-0.026135
-1	4.1572	-27.363	22.21	-0.16823	0.14236
-1	0.73633	-4.4226	-0.14793	0.80217	0.11883
-1	1.1235	-6.0138	28.499	-0.032032	0.27203
-1	0.69619	-48.501	3.7092	-0.373	0.14577
-1	0.40665	-19.322	-6.5188	0.071023	0.14187
-1	0.39916	5.7598	33.962	0.035965	0.21166
-1	2.0418	-10.299	-30.349	-0.06212	-0.18042
-1	0.15661	-16.683	34.32	-0.10632	0.22445
-1	4.2657	6.7216	-18.492	0.04295	-0.10702
-1	0.97768	9.2739	7.2918	0.05208	0.047216
-1	1.392	-0.036757	20.31	-0.038681	0.36529
-1	1.4875	-9.1314	17.091	-0.046942	0.10324
-1	2.304	4.9029	35.11	0.029813	0.212
-1	0.3711	-10.177	-14.215	-0.052091	-0.088891
-1	4.7661	35.103	16.701	0.21781	0.10364
-1	1.8778	-32.357	-23.927	-0.19267	-0.15035
-1	0.76223	-25.249	-11.845	0.48844	0.50706
-1	3.1765	14.249	-5.4996	0.078367	-0.034874
-1	4.9215	-41.802	-2.0927	-0.25524	-0.014487
-1	1.5187	-22.143	22.113	-0.22003	0.29092
-1	0.28115	10.619	21.679	0.11203	0.1588
-1	0.53024	27.396	1.3456	0.66413	-0.5173
-1	0.19265	-18.945	-19.068	-0.28997	-0.12753
-1	0.71345	6.413	-8.344	0.045061	-0.049994
-1	0.44159	22.059	38.541	0.16501	0.26636
-1	1.5924	-21.095	0.72674	-0.53113	0.054109
-1	0.48764	-3.2983	16.553	0.18844	0.05362
-1	3.7199	-30.568	-23.447	-0.19225	-0.14552
-1	1.0794	13.956	-2.0059	0.086425	-0.016484
-1	1.1433	23.991	-4.7574	0.14317	-0.028157
-1	0.74688	16.458	-32.78	0.10193	-0.20197
-1	1.9061	-13.475	-22.496	-0.08632	-0.13984
-1	0.17719	3.2275	27.086	0.020084	0.15734
-1	0.48115	-26.263	27.76	-0.30997	0.40474
-1	0.82628	-8.9549	-8.1527	-0.053163	-0.048661
-1	1.1739	-8.4192	-31.52	-0.045807	-0.18808
-1	1.3247	-16.709	33.669	-0.09013	0.19871
-1	2.202	11.213	-27.652	0.066232	-0.16895
-1	0.46542	2.1512	-35.358	0.0049969	-0.21416
-1	0.41102	25.508	-59.161	0.053458	-0.6657
-1	0.76348	22.437	-10.303	0.18705	-0.22038
-1	0.43824	-23.789	-20.262	0.65253	0.57173
-1	0.60102	11.165	22.138	0.068806	0.13705
-1	0.92732	-30.333	15.354	-0.18721	0.094142
-1	0.57907	1.4124	-30.746	0.011446	-0.18636
-1	0.55055	-26.396	2.8689	-0.16384	0.024149
-1	4.311	-10.008	-28.866	-0.069147	-0.17771
-1	2.263	23.899	31.679	0.14594	0.18609
-1	1.4706	-15.597	18.564	-0.097736	0.11788
-1	0.13671	10.797	10.121	-0.66472	0.32459
-1	0.38236	-25.915	-29.225	-0.15997	-0.1696
-1	0.17312	0.33427	1.8828	-0.97002	-0.19041
-1	0.71524	18.337	11.339	0.11938	0.069827
-1	3.5376	23.049	-7.4208	0.13496	-0.042687
-1	0.48073	-8.3354	-35.276	-0.04304	-0.20807
-1	0.91773	11.445	3.7417	0.24649	0.69359
-1	0.36292	-25.476	6.1192	-0.15984	0.027853
-1	0.59155	22.471	29.062	0.14376	0.19785
-1	1.4474	20.308	29.893	0.1268	0.17499
-1	0.47	15.963	3.8603	0.37153	0.76364
-1	4.1918	-21.365	19.672	-0.12693	0.12762
-2	0.35097	5.5177	60.297	-0.22985	0.65881
-1	0.21381	-2.1951	8.5463	0.56593	0.24468
-1	5.2674	-3.8227	6.9635	-0.017929	0.046303
-1	0.33964	14.118	-38.748	0.076773	-0.23451
-1	0.21467	13.331	-16.485	0.076516	-0.099565
-1	2.1699	-7.4935	-2.9143	-0.046511	-0.01736
-1	0.34292	-10.945	-16.037	-0.4428	-0.14898
-1	0.65303	-8.1834	24.941	-0.049055	0.14854
-1	1.0831	-4.0278	27.368	0.0084719	0.25456
-1	1.0976	-20.265	5.5055	-0.10464	0.055819
-1	3.5916	-21.497	26.872	-0.14051	0.15884
-1	3.0839	-25.715	5.078	-0.15743	0.031749
-1	0.26154	-44.617	-11.541	-0.50375	-0.29793
-1	1.3149	-32.443	1.2313	-0.20352	0.0089316
-1	0.97209	-6.2616	29.93	-0.045819	0.18614
-1	3.8275	-9.8033	-25.986	-0.054869	-0.15488
-1	0.83614	35.787	28.793	0.31148	0.21181
-1	1.1956	15.092	19.805	0.091915	0.12488
-1	3.8461	30.76	12.246	0.18412	0.079683
-1	0.23805	-21.041	14.57	-0.94958	0.059591
-1	0.69427	-11.868	-40.624	-0.05359	-0.25614
-1	2.6986	-41.185	17.938	-0.25312	0.11629
-1	2.5829	22.982	-21.403	0.14119	-0.11837
-1	2.8536	-27.483	-29.758	-0.17068	-0.1826
-1	0.35437	-10.971	-8.3808	0.050203	-0.84671
1	0.511	-12.897	13.143	-0.101	0.90128
-1	1.8048	29.93	17.448	0.18713	0.11362
-1	1.3763	2.8072	13.632	0.33614	-0.23047
-1	3.0753	28.823	-12.006	0.17381	-0.076167
-1	1.8368	5.6873	-12.344	0.040929	-0.075768
-1	0.30361	-10.39	15.808	0.65173	-0.38735
-1	1.8531	-29.066	8.0853	-0.17144	0.058793
-1	0.47377	-27.581	-24.415	-0.21501	-0.10246
-1	0.40508	-19.247	-3.8464	-0.91929	-0.12574
-1	0.57356	-12.52	-25.086	-0.033535	-0.16699
-1	0.35001	-21.369	-3.4852	0.91776	-0.05202
-1	0.41713	0.73167	21.521	-0.19467	0.31905
-1	0.82185	-19.066	6.5948	-0.11799	0.040902
-1	3.9498	3.8544	13.231	0.021229	0.0897
-1	0.61448	30.058	-19.41	0.17603	-0.11764
-1	0.49095	-13.353	-4.0942	-0.086131	-0.038121
-1	0.72697	30.772	-15.016	0.18835	-0.096312
-1	0.84257	-16.63	-3.4197	-0.72301	-0.097225
-1	1.7029	-15.71	3.7124	-0.094054	0.027366
-1	0.54301	30.622	17.478	0.19269	0.10186
-1	0.35689	-57.502	-4.9859	-0.64097	0.23807
-1	2.4498	-15.215	9.975	-0.095629	0.059357
-1	3.2205	24.431	21.005	0.14747	0.12431
-1	0.43849	-30.801	16.44	-0.18899	0.093207
-1	2.7426	3.1286	20.886	0.013055	0.13106
-1	1.0948	36.616	-14.025	0.22157	-0.086415
-1	0.59625	21.102	-26.214	0.39582	-0.42795
-1	0.30216	-18.43	3.7127	-0.11872	0.025798
-1	0.7648	1.8089	-35.368	0.0019689	-0.22125
-1	0.37448	-24.629	-32.864	-0.19758	-0.22801
-1	0.19314	-10.325	45.511	-0.6326	0.66258
-1	1.5401	11.431	-8.0904	-0.32788	0.087886
-1	0.45074	-35.849	11.697	-0.21769	0.072084
-1	0.44824	-14.801	-18.155	-0.45178	-0.67818
-1	0.92879	18.445	-37.726	0.11319	-0.22466
-1	0.33762	13.591	-31.095	0.078213	-0.18628
-1	0.4958	-28.42	12.381	-0.17595	0.072089
-1	1.9015	25.476	7.6068	0.15187	0.044671
-1	2.2448	-7.5617	-11.481	-0.047811	-0.071763
1	0.30299	0.56133	-27.502	-0.12477	-0.71021
-1	0.16576	-31.945	-18.008	-0.18308	-0.10778
-1	5.7386	-19.601	-25.32	-0.12655	-0.15386
-1	0.10041	29.644	-18.139	0.46367	-0.084892
-1	0.49672	-5.8535	-1.0047	0.11066	0.84135
-1	1.7623	12.056	15.478	0.074437	0.095158
-1	3.0447	30.92	20.222	0.18817	0.11706
-1	1.555	38.199	-5.0225	0.22862	-0.029976
-1	3.4556	20.742	-37.123	0.1322	-0.22214
-1	0.25257	34.802	-3.1324	0.21644	-0.029075
-1	0.60572	-6.3552	-21.599	0.51568	-0.47339
-1	0.68041	10.135	27.932	0.17882	0.12626
1	1.3369	14.578	-1.3313	0.092918	-0.0026181
-1	0.44102	30.909	-21.701	-0.10481	-0.42386
-1	2.9204	-10.599	3.8267	-0.064126	0.024849
-1	0.3964	-19.578	12.928	-0.27873	-0.80774
-1	0.69819	-5.636	-32.134	-0.029466	-0.20522
-1	0.70779	3.1676	38.117	0.014666	0.23209
-1	0.91725	7.6707	-39.413	0.049393	-0.22778
-1	2.0985	-29.99	5.449	-0.18076	0.034715
-1	1.2607	-9.6339	0.88641	-0.030492	0.0068245
-1	2.8564	5.2789	-6.842	0.02977	-0.036702
-1	0.8269	17.619	-10.566	0.11054	-0.062809
-1	5.6802	-0.90752	24.002	-0.0048058	0.15469
-1	2.5889	-13.742	18.637	-0.088228	0.1166
-1	0.99488	7.1054	-29.244	0.041352	-0.17493
-1	1.659	-4.2084	8.6254	-0.031507	0.052886
-1	1.0503	-24.049	34.012	-0.1466	0.20089
-1	1.1209	-11.92	16.041	0.027364	0.2176
-1	0.54035	12.357	10.511	0.46131	0.67851
-1	4.3736	6.9273	-25.644	0.040758	-0.16549
-1	2.0784	-32.865	3.5275	-0.20528	0.01816
-1	1.4704	-30.224	-20.111	-0.18228	-0.12128
-1	0.53775	-26.282	25.036	-0.16196	0.15331
-1	0.30065	28.263	1.6127	0.2607	-0.64099
-1	0.80993	-32.661	-23.455	-0.19539	-0.14598
-1	1.8904	-16.469	10.337	-0.09701	0.058311
-1	2.6382	-9.3565	41.749	-0.055888	0.25693
-1	0.17877	15.188	-37.285	0.75063	-0.37384
-1	0.41771	26.969	-1.4961	0.16654	-0.013597
-1	3.3858	32.282	11.223	0.1963	0.071669
-1	0.35868	19.012	8.1105	0.12724	0.053564
-1	2.5615	-26.503	10.462	-0.16595	0.059989
-1	0.39438	33.952	-0.92215	0.2147	-0.0055504
-1	2.4247	-19.688	30.157	-0.11843	0.18017
-1	0.62003	12.326	22.469	-0.30151	0.039092
-1	2.7071	18.722	26.111	0.11233	0.15578
-1	1.3392	9.8008	-34.156	0.05439	-0.20544
-1	1.1815	27.807	-2.7431	-0.028869	0.67495
1	0.34279	28.172	-22.473	-0.0027203	-0.94281
-1	0.30206	-9.9879	-16.033	-0.41845	0.12224
1	0.14345	-15.96	-8.3716	-0.91709	-0.052855
-1	0.66031	35.866	-0.092038	0.22502	0.0010119
-1	3.8268	-3.6997	-34.995	-0.02259	-0.20651
-1	0.24586	-0.31795	-33.729	-0.0068945	-0.19821
-1	0.36643	-1.4192	14.427	-0.0059568	0.093514
-1	1.1047	14.607	8.9469	0.0013159	-0.13323
-1	1.8493	10.543	1.735	0.069071	0.0065511
-1	0.31683	-11.673	33.453	-0.053542	0.21128
-1	2.2925	17.533	35.926	0.10754	0.21176
-1	2.5442	2.4942	-25.168	0.016872	-0.14816
-1	0.36853	-24.526	-7.4198	-0.15131	-0.051511
-1	0.17309	35.69	-19.975	0.26984	-0.15932
-1	0.4484	-8.0235	17.627	-0.079866	0.10313
-1	0.25319	-37.623	-60.843	-0.27219	-0.92078
-1	0.7528	9.0995	-33.136	0.062639	-0.20054
-1	0.50682	-29.176	-23.713	-0.77348	0.10559
-1	0.79865	15.736	22.337	0.022797	0.55356
-1	0.65946	4.7308	-48.812	0.013171	-0.45458
-1	0.18676	-18.49	-18.621	-0.34209	0.79532
-1	0.55893	23.186	-21.103	0.13495	-0.13225
-1	0.16567	-13.953	-30.988	0.36115	-0.79563
-1	1.8844	-5.994	-26.93	-0.033065	-0.16601
-1	2.8727	16.147	-2.6833	0.10448	-0.010323
-1	1.7762	-7.3084	-28.761	-0.052567	-0.17379
-1	5.2619	17.106	22.67	0.10842	0.13811
-1	3.9685	-12.685	-20.997	-0.070352	-0.12918
-1	0.48557	-12.458	27.698	-0.076559	0.16618
-1	3.8141	11.502	-1.091	0.069902	-0.0054858
-1	3.4336	-1.7454	-14.183	-0.014862	-0.092733
-1	2.1915	-16.674	16.751	-0.10722	0.10223
-1	0.3314	41.222	12.415	0.26295	0.075052
1	1.1719	-10.765	-15.465	-0.056336	-0.094518
-1	1.8973	34.983	16.769	0.21115	0.10399
-1	0.83703	-32.023	-10.32	0.014675	-0.63953
-1	0.63882	-12.634	15.089	-0.48252	0.2949
-1	4.9999	-2.2531	13.47	-0.0071789	0.084762
-1	0.19307	-11.896	10.118	-0.43915	0.15061
-1	1.9719	-5.9643	22.697	-0.040994	0.14823
-1	0.39549	19.376	54.413	0.51828	0.84694
-1	2.2362	-11.428	16.28	-0.070105	0.096068
-1	0.31385	19.483	17.133	0.12145	0.10464
-1	1.9035	14.198	-9.4988	0.092488	-0.056932
-1	2.3705	34.841	1.3019	0.2037	0.0025
-1	0.7334	36.931	18.081	0.29103	0.14574
-1	0.63031	9.659	7.8885	0.058844	0.051349
-1	0.22958	4.0337	-1.4534	0.24243	-0.5024
-1	0.30256	-2.703	37.089	-0.020934	0.21766
-1	2.2892	16.597	-3.639	0.094844	-0.017827
-1	0.21596	-12.282	-37.765	-0.068043	-0.22807
-1	0.36353	18.993	-1.103	0.35094	-0.86205
-1	0.39842	-17.726	-10.712	0.41585	-0.42154
-1	0.37938	-23.268	-3.2286	-0.14641	-0.023948
-1	2.3909	-9.6166	31.299	-0.059625	0.18628
-1	0.23877	19.599	7.3139	0.11801	0.66464
-1	0.44239	-12.153	-20.563	-0.5222	-0.62237
-1	0.46445	20.271	3.4469	0.21292	0.21219
-1	2.8726	12.575	10.992	0.19826	0.2604
-1	0.36726	8.3515	24.346	0.80011	0.19476
-1	0.41419	22.613	24.258	0.1262	0.21057
-1	0.7052	-13.051	10.303	0.4641	0.68665
-1	0.26319	16.94	1.798	-0.73172	-0.26368
-1	1.2105	11.802	-25.591	0.074361	-0.15253
-1	1.0091	-51.847	62.603	-0.2634	0.45328
-1	1.5868	32.289	-9.4261	0.20118	-0.057291
-1	1.7519	2.7455	-40.809	0.024338	-0.24467
-1	1.1411	19.911	14.227	0.12175	0.096636
-1	2.0522	-11.697	22.893	-0.070036	0.14477
-1	4.2095	-17.787	9.6254	-0.10562	0.060444
-1	1.4897	-9.9257	13.63	-0.058012	0.084685
-1	0.38873	17.106	0.022974	0.1081	0.0089681
-1	1.7366	-12.93	-5.2199	-0.093985	-0.033519
-1	0.2772	-13.252	-19.887	0.67204	0.031195
-1	0.8321	11.869	-12.925	0.073289	-0.076315
-1	0.89523	-23.614	26.466	-0.14655	0.15842
-1	0.83691	-33.133	19.185	-0.20398	0.11544
1	1.2144	3.3631	22.929	0.019543	0.13853
-1	3.1598	-20.958	24.948	-0.12286	0.15112
-1	3.3235	18.648	16.471	0.11618	0.09742
-1	3.4995	-4.6346	-27.452	-0.029118	-0.1689
-1	0.79893	-5.71	5.6227	-0.04004	0.037929
-1	0.28406	2.2879	-7.931	-0.86692	-0.48403
-1	0.16866	29.786	-22.612	0.17976	-0.14691
-1	1.3925	-3.4358	-8.7701	-0.11622	-0.010074
-1	1.2923	17.365	0.1599	0.11158	0.0089819
-1	3.4983	6.6382	-6.725	0.031126	-0.037171
-1	0.16727	-2.3345	23.991	-0.016341	0.15188
-1	1.1008	12.272	11.109	0.08645	0.041707
-1	0.26081	18.954	34.101	0.1222	0.21553
-1	1.6419	28.416	-15.766	0.16282	-0.097831
-1	0.48499	-16.969	33.235	-0.10471	0.19812
-1	0.47948	32.123	32.686	0.5825	0.69275
-1	0.18677	-20.163	-17.698	-0.12259	-0.10469
-1	2.227	-20.533	25.078	-0.12392	0.15939
-1	2.1376	-26.485	15.488	-0.16427	0.096483
-1	1.2027	-2.4501	31.926	-0.015147	0.19323
-1	1.4995	-21.367	26.212	-0.13279	0.16418
-1	1.4677	-11.177	-41.415	-0.071189	-0.25099
-1	0.26978	-14.539	17.445	-0.087061	0.10423
-1	0.58043	-13.194	15.055	-0.38541	0.80788
-1	0.97303	-26.916	3.2364	-0.22719	0.041482
-1	2.0057	-26.461	-33.615	-0.068941	-0.29556
-1	0.58398	-15.012	0.8033	-0.397	-0.5064
-1	0.31762	23.197	24.089	0.13386	0.13764
-1	2.9741	11.599	-45.261	0.072807	-0.27062
-1	1.6565	-1.1559	-34.622	-0.0094333	-0.21181
-1	0.51741	-42.503	-13.19	-0.32415	-0.53669
-1	5.7567	19.54	8.5572	0.11215	0.046223
-1	0.29646	10.343	-10.608	0.068651	-0.071168
-1	0.75599	15.52	-26.12	0.090663	-0.16246
-1	0.65031	24.524	22.538	0.21928	0.09896
-1	0.81794	0.84316	29.117	0.0097378	0.17656
-1	1.2678	-36.895	11.287	-0.21767	0.064889
-1	0.4361	-22.685	35.863	-0.14115	0.21744
-1	2.935	-37.255	7.3156	-0.22749	0.041407
-1	0.25799	-14.885	30.26	-0.073649	0.19675
-1	0.70609	-22.76	22.656	-0.56122	0.045566
-1	1.8761	23.511	-14.783	0.14155	-0.094003
-1	5.7246	16.885	-7.7935	0.10383	-0.044456
-1	0.38555	-1.7546	-42.332	-0.005769	-0.25088
-1	1.7731	-12.536	-15.635	-0.079848	-0.09075
-1	0.87079	-15.933	1.0305	-0.10081	0.0081462
-1	1.4011	-10.494	1.1504	-0.065303	-0.0036059
-1	0.86237	-9.8656	-7.0023	-0.051526	-0.040381
-1	1.4291	-21.624	27.115	-0.12144	0.16446
-1	4.9903	-26.171	5.985	-0.16169	0.036923
-1	0.92001	-21.741	-4.7274	-0.12931	-0.090538
-1	0.97851	11.064	6.9111	0.068322	0.04661
-1	0.51957	-2.51	-1.873	0.032206	-0.25473
1	0.30641	18.684	4.3447	-0.019496	-0.38393
-1	0.32408	-13.866	-34.435	-0.18183	0.27417
-1	1.8464	-26.862	13.703	-0.16855	0.078113
-1	0.52929	25.495	-25.639	0.62865	-0.57235
-1	0.92466	23.853	-12.223	0.14408	-0.085174
-1	0.51352	36.456	-15.966	0.22095	-0.10199
-1	2.376	-18.956	6.3691	-0.22811	0.29169
-1	0.68356	-4.1732	31.268	-0.027618	0.20481
-1	0.58334	13.831	26.472	0.078607	0.15964
-1	0.26047	19.612	3.9502	0.11756	0.016623
-1	0.41926	40.226	14.47	0.49925	0.056427
-1	0.63919	-18.901	33.329	-0.11435	0.20428
-1	0.77508	4.9127	2.9937	0.35113	-0.044831
-1	4.9493	-36.748	2.3211	-0.22524	0.013311
-1	0.62386	-1.9107	-10.002	0.029997	-0.28796
-1	0.24058	22.229	-26.835	0.13479	-0.1679
-1	0.80263	4.4149	-11.027	0.10518	-0.033611
-1	1.0461	5.4138	-23.145	0.032384	-0.14263
-1	0.65129	23.626	-1.8025	0.1472	-0.016396
-1	0.65753	27.294	6.8504	0.54692	-0.22989
-1	0.49076	-14.431	-24.223	-0.089509	-0.14404
-1	0.22107	40.268	-8.0391	0.24515	-0.049133
-1	0.64655	-11.612	-24.084	-0.066453	-0.14449
-1	3.9952	-7.3464	-37.795	-0.04585	-0.21658
1	0.28882	-37.857	4.8812	-0.2302	0.042131
-1	2.2139	-10.791	-32.102	-0.058507	-0.19083
-1	2.1096	33.367	-14.331	0.2043	-0.082588
-1	0.40514	11.744	-23.643	0.087593	-0.14553
-1	2.8151	-34.424	9.0135	-0.20889	0.05949
-1	2.1345	-0.35964	-2.0526	-0.0005554	-0.015663
-1	0.58283	37.776	8.0699	0.21688	0.06164
-1	2.1095	-13.467	-15.165	-0.085564	-0.097402
-1	0.89789	25.777	33.358	0.34576	0.21812
-1	3.8149	-10.461	31.039	-0.065141	0.18367
-1	0.46762	29.636	-11.021	0.17343	-0.061928
-1	0.9654	18.61	18.848	0.17199	0.11953
-1	1.5121	27.791	12.235	0.16922	0.074027
-1	0.5374	-24.704	-16.399	-0.54653	-0.37115
-1	1.2001	-8.3824	-21.68	-0.047863	-0.1321
-1	0.8815	-19.893	-13.388	-0.12437	-0.073047
-1	0.26121	-22.335	-7.6154	-0.29423	-0.94472
-1	4.659	18.235	-35.287	0.11081	-0.21689
-1	0.4278	-12.42	5.2088	-0.078421	0.024159
-1	0.42263	-43.449	45.654	-0.71082	0.68172
-1	5.6062	22.942	-9.8114	0.14261	-0.063029
-1	1.2754	-0.84266	-1.3667	-0.0019412	-0.0056006
-1	0.85728	24.308	7.5517	0.1554	0.050346
-1	4.5598	23.699	10.253	0.14807	0.059044
-1	1.0629	10.933	33.467	0.070843	0.19746
1	0.83259	-13.863	16.659	-0.080884	0.098229
-1	0.29382	9.0442	-14.607	0.62645	-0.52952
-1	4.024	-11.863	1.3615	-0.05766	-0.22932
1	0.044852	-9.7105	4.7563	0.46916	0.48267
-1	0.69234	-41.271	-5.4023	-0.42615	-0.22915
-1	0.72791	26.142	29.04	0.16413	0.17744
-1	0.2755	19.207	10.236	-0.012981	-0.72777
-1	0.34737	3.1894	35.832	0.0078313	0.213
-1	2.935	43.047	7.4685	0.26067	0.049277
-1	4.1442	-8.7257	-8.6416	-0.05162	-0.053591
-1	0.70328	6.1154	-3.5418	-0.11094	0.62501
-1	0.21089	10.664	58.9	0.048806	0.56256
-1	0.28823	-21.029	13.97	-0.12517	0.059392
-1	0.44049	38.712	11.78	0.23801	0.054228
-1	0.20823	-30.367	16.138	-0.20128	0.077929
-1	3.0226	-13.769	-0.2788	-0.091951	-0.001115
-1	2.1403	22.938	-25.138	0.14395	-0.1593
-1	2.7943	18.791	0.23877	0.11729	0.0034556
-1	0.63474	24.226	-2.6568	0.16785	-0.016654
-1	0.7762	-22.859	25.555	-0.13301	0.15419
-1	0.61373	18.517	33.722	0.10368	0.20445
-1	4.0839	25.566	22.645	0.16182	0.13883
-1	0.60539	14.07	18.094	0.092017	0.1107
-1	4.708	-21.161	14.548	-0.13822	0.087104
-1	1.1993	3.2355	38.474	0.018256	0.22834
-1	2.8089	24.75	1.7121	0.15335	0.01015
-1	1.3376	29.64	24.207	0.18344	0.14063
-1	1.2087	41.328	-14.129	0.24967	-0.091897
-1	0.5391	-15.623	-28.683	-0.09846	-0.17281
-1	3.9985	27.092	-28.527	0.15671	-0.1725
-1	0.40098	35.819	-19.704	0.80618	-0.10617
-1	0.90387	-36.437	-1.9079	-0.21646	-0.012504
-1	1.7159	14.822	24.841	0.085111	0.14649
-1	1.0291	15.016	9.1898	0.0093443	-0.55131
-1	0.24438	14.501	35.896	0.087155	0.21452
-1	1.2727	7.3938	-3.8478	0.052331	-0.022205
-1	0.53184	-30.676	16.716	-0.18778	0.097915
-1	3.5137	-39.654	-11.037	-0.23216	-0.074003
-1	0.65301	8.961	31.268	0.054187	0.19299
-1	0.12058	8.4026	34.955	0.026621	0.23855
-1	0.14842	26.118	16.628	0.67685	0.33564
-1	2.5229	-8.2094	0.78064	-0.049143	-0.0028389
-1	1.7086	-25.831	20.874	-0.16167	0.13598
-1	0.4889	-8.5201	-1.7566	-0.2897	0.064629
-1	3.1146	2.2082	20.746	-0.15329	0.053254
-1	0.63212	21.262	1.9305	0.12546	0.011045
-1	2.875	-34.465	22.47	-0.2097	0.14083
-1	0.54962	-1.4844	41.224	-0.63973	0.48998
-1	0.6674	-19.883	-19.635	0.32442	-0.78689
-1	0.20102	-8.5352	-36.586	0.20301	-0.83076
-1	0.95917	-1.8265	3.6768	-0.074636	0.069819
-1	3.2382	27.109	16.081	0.16545	0.097988
-1	3.3384	40.36	10.329	0.23547	0.058359
-1	1.0932	-24.194	0.55691	-0.15091	0.0026462
-1	0.75691	14.62	14.062	0.098257	0.097242
-1	0.28831	-12.192	9.0104	-0.079642	0.05589
-1	0.50028	24.207	-22.765	-0.19318	-0.52058
-1	2.02	-23.414	-13.927	-0.14738	-0.091431
-1	1.0547	-4.0752	34.046	-0.022894	0.2098
-1	1.2392	-25.577	1.1903	-0.15175	0.0035483
-1	6.3259	-8.0095	-26.119	-0.046113	-0.15578
-1	0.52899	-29.512	-1.693	-0.18082	-0.0066455
-1	2.1135	24.909	31.033	0.15716	0.18002
-1	0.43146	-6.8119	-2.2377	-0.029521	-0.0095106
-1	2.4346	-34.566	8.0975	-0.20749	0.048012
-1	0.22644	-5.642	-34.567	-0.076875	-0.21817
1	2.3926	-35.548	13.47	-0.22172	0.087524
-1	5.6074	-12.791	-15.772	-0.077295	-0.089362
-1	4.3571	-29.988	29.323	-0.17831	0.17776
-1	0.91394	-10.381	-7.1788	-0.063695	-0.043357
-1	0.35507	-15.264	-22.739	-0.090241	-0.14977
-1	2.1655	-4.9679	-1.7646	-0.024181	-0.0082425
-1	0.83383	-30.701	1.9083	-0.19165	0.009356
-1	1.0928	-19.92	1.958	0.10563	-0.3967
-1	0.40855	12.727	13.731	0.077602	0.094545
-1	2.7466	-42.987	-11.934	-0.26542	-0.080964
-1	2.5085	10.901	6.2199	0.071807	0.033531
-1	0.16867	-28.51	12.561	-0.48311	-0.14928
-1	2.3569	19.465	14.261	0.1114	0.079806
1	0.69285	32.347	3.4323	0.18907	0.012925
-1	2.0698	1.5368	1.9012	0.0093706	0.0070992
-1	2.2991	-37.949	-13.86	-0.23383	-0.086832
-1	1.2466	-32.008	4.6256	-0.19497	0.031433
-1	3.1206	13.409	33.499	0.081131	0.19912
-1	0.46088	14.532	-3.6419	-0.0039215	-0.32279
-1	2.3261	-1.2826	-12.96	-0.014547	-0.089523
-1	2.8221	15.103	-26.38	0.085546	-0.159
-1	0.92266	3.059	32.649	-0.44051	0.19861
-1	2.2031	35.515	-0.50554	0.22025	0.0095659
-1	0.77316	0.78104	-2.71	0.0025395	-0.0072562
-1	0.23959	-25.801	29.928	-0.15035	0.18663
-1	0.82166	24.39	-10.198	0.15152	-0.058601
-1	0.62411	-2.6346	-29.064	-0.024369	-0.18239
-1	5.1027	-3.3875	34.2	-0.024773	0.21166
-1	1.6066	-26.262	-16.281	-0.16095	-0.098379
-1	4.5025	4.6982	-15.053	0.026584	-0.085362
-1	0.63114	5.9359	-11.731	0.039569	-0.077545
-1	2.328	30.986	3.1155	0.32138	-0.10266
-1	1.6485	-1.5206	-31.981	-0.29807	-0.63818
-1	1.4948	24.64	-32.186	0.15625	-0.19399
-1	4.7954	-33.01	21.288	-0.20347	0.12968
-1	3.7652	-25.329	-20.544	-0.15653	-0.12508
-1	0.8107	-13.662	33.451	-0.085051	0.2032
-1	0.42225	-0.80429	-15.469	-0.0056732	-0.097867
-1	3.1226	-43.44	-1.4486	-0.26647	-0.013175
-1	0.43977	1.0632	-27.119	-0.0045321	-0.16359
-1	6.6302	20.646	12.618	0.12549	0.07524
-1	3.3521	34.874	22.192	0.20665	0.13689
-1	1.7363	6.2924	18.409	0.029999	0.11491
-1	2.0342	15.159	-29.549	0.082209	-0.18411
-1	0.59447	-13.648	24.782	-0.10096	0.1768
-1	2.7923	-24.814	-8.1541	-0.15091	-0.052905
-1	0.22617	-4.1726	-21.025	-0.020737	-0.13091
-1	1.4362	1.5113	-41.451	0.0048262	-0.24906
-1	0.16125	9.9855	-11.964	0.053514	-0.076509
-1	1.3566	-34.191	-18.351	-0.20597	-0.11447
-1	0.16981	32.284	-24.438	-0.23073	-0.34133
-1	1.3809	-0.11369	41.223	0.0015037	0.23665
-1	0.30106	-3.0246	22.845	-0.27189	0.095461
-1	2.43	33.318	-21.608	0.19945	-0.11897
1	0.46539	13.477	-34.45	0.081324	-0.19691
-1	0.33453	-17.722	14.3	-0.37754	-0.22961
-1	1.1762	-11.428	16.06	-0.066901	0.095181
-1	1.316	31.186	11.581	0.19787	0.069707
-1	0.98028	-12.263	32.288	-0.069364	0.20126
-1	0.4675	16.586	-22.621	0.11606	-0.14952
-1	0.46418	-0.26984	24.901	0.001027	0.15355
-1	0.17516	28.711	-47.235	0.41841	-0.88851
-1	0.30354	12.861	24.635	0.07204	0.14932
-1	0.80877	22.098	68.531	0.37824	0.55041
-1	0.89607	-32.163	10.444	-0.19783	0.067898
-1	0.71594	-20.829	3.9967	-0.12509	0.021578
-1	0.59525	12.738	28.333	0.067575	0.17159
-1	0.27708	-19.098	-16.234	-0.11029	-0.091592
-1	0.61191	5.9206	4.1319	0.044026	0.020156
-1	0.28705	-1.704	3.4925	-0.36204	0.16711
-1	0.41169	16.639	-30.815	0.098896	-0.19611
-1	2.6182	-7.8976	3.4157	-0.042073	0.025483
-1	0.53863	13.598	-24.221	0.071992	-0.1518
-1	0.56293	16.854	20.336	0.11131	0.12356
-1	1.2269	17.505	-17.97	0.13426	-0.10563
-1	0.96831	3.1356	21.798	0.018277	0.13241
-1	0.8842	6.7421	22.988	-0.26938	-0.263
-1	1.1619	26.079	11.592	0.16203	0.06919
-1	0.058116	-25.299	44.87	-0.48218	0.30289
-1	2.1047	9.1145	-5.9842	0.046722	-0.032502
-1	1.6823	-1.2431	-4.2477	-0.0053829	-0.023715
-1	0.90793	-9.8629	23.319	0.0039695	-0.15534
-1	0.6384	13.144	33.886	-0.37569	-0.099597
-1	0.41458	18.932	22.45	0.16768	0.12475
-2	0.41726	-24.412	57.528	-0.15002	0.60022
-1	1.4994	23.935	8.3941	0.15406	0.058011
-1	0.46125	5.2867	30.408	-0.52679	0.50968
-1	0.29403	-27.89	-23.117	-0.18179	-0.14353
-1	0.49469	-0.1324	17.301	-0.074711	-0.18397
-1	0.2048	-14.248	15.102	-0.1128	0.072827
1	0.46112	8.5736	-31.639	0.04793	-0.20806
-1	3.8039	10.502	-23.834	0.064192	-0.13959
-1	0.39905	-20.89	0.87557	-0.12882	0.0067363
-1	0.67231	29.574	19.772	0.22152	0.22157
-1	0.3019	5.3281	-36.485	0.016141	-0.25595
-1	0.27053	15.138	4.2636	0.099686	0.043933
-1	1.8597	38.556	-1.7646	0.24665	-0.0076811
-1	2.6946	15.76	-17.397	0.095578	-0.10565
-1	0.27543	21.534	-23.829	0.15246	-0.1298
-1	0.55118	19.925	-22.394	0.12229	-0.1362
-1	4.6069	22.967	-22.027	0.1391	-0.13386
-1	0.82443	-17.624	-22.219	-0.10568	-0.13908
-1	3.166	-38.442	-5.9505	-0.2297	-0.02781
-1	0.29402	-22.611	-3.9041	-0.13042	-0.028712
-1	1.2587	32.72	16.172	0.19719	0.099009
-1	0.4734	-5.0988	8.2441	-0.037817	0.051025
-1	0.34004	-34.616	6.1439	-0.21791	0.042818
-1	0.46316	20.545	-8.5844	0.1217	-0.050882
-1	0.45201	32.472	10.487	0.80857	0.21287
-1	0.52949	-30.414	-28.218	-0.19349	-0.27185
-1	0.87257	25.887	33.408	0.15413	0.19206
-1	1.0002	-33.042	2.2469	-0.20547	0.015557
-1	0.29974	23.179	7.0054	-0.77861	0.43575
-1	2.1499	22.241	-8.5801	0.1338	-0.05312
-1	0.71491	21.412	35.012	0.084222	0.27931
-1	4.052	-22.082	-14.466	-0.12712	-0.081975
-1	0.25423	-22.603	2.2764	-0.89031	0.44226
-1	0.62992	-7.9809	30.292	-0.047532	0.18928
-1	4.0701	9.5221	2.2292	0.058194	0.017
-1	2.7208	18.923	23.831	0.11271	0.14639
-1	5.8711	-13.416	-37.764	-0.07955	-0.22143
-1	0.51812	-35.065	-18.312	-0.20516	-0.11203
-1	0.54112	29.167	8.9621	0.18454	0.054779
-1	0.64558	-20.316	-16.993	-0.10626	-0.093448
-1	0.95563	-22.065	-29.709	-0.13253	-0.1785
-1	0.17208	-29.171	-27.294	-0.18441	-0.17054
-1	2.9561	-12.67	34.627	-0.072524	0.214
-1	0.36575	-25.259	-21.014	-0.14949	-0.12189
-1	1.4619	-4.0666	15.981	-0.49275	-0.015253
-1	0.74058	25.758	14.149	0.16648	0.087039
-1	3.918	-5.204	-41.015	-0.034598	-0.24001
-1	1.2715	-23.488	27.719	-0.14358	0.16222
-1	0.34141	-27.274	-29.089	-0.024034	-0.40604
-1	1.5379	-25.165	15.174	-0.15185	0.091247
-1	0.72892	1.9501	19.52	0.01814	0.1264
-1	0.75178	7.0564	8.9938	-0.1659	0.61732
-1	2.0538	16.55	28.765	0.26021	0.021829
-1	1.5513	-13.079	-35.017	-0.080865	-0.2206
-1	0.46132	5.7042	26.973	0.32021	0.37238
-1	1.3927	15.944	-34.777	0.023287	-0.0084967
-1	1.3122	13.398	-31.072	0.084842	-0.19232
-1	0.18923	0.70965	20.286	0.32893	0.86173
-1	2.6564	-3.9551	8.8041	-0.031369	0.051311
-1	2.6949	26.024	12.255	0.16116	0.071096
-1	1.0628	-13.728	-7.8656	-0.086644	-0.046685
-1	0.6184	-37.388	8.1974	-0.21466	0.043975
-1	0.20546	-0.62902	-5.2504	0.0065904	-0.034132
-1	0.29211	43.337	-32.021	0.56103	-0.63798
-1	3.2542	30.176	-7.341	0.18667	-0.046871
-1	0.23885	6.8318	-26.025	-0.5295	-0.20903
-1	0.36368	11.691	30.774	-0.062575	0.89741
1	0.31619	15.179	19.41	0.55573	0.28319
-1	1.9398	10.816	-0.43736	0.06058	0.0016618
-1	0.51819	-33.756	4.9838	-0.7367	0.20709
-1	0.4588	28.938	-3.4645	0.17293	-0.027992
-1	2.0827	10.908	-35.714	0.060621	-0.22194
-1	3.6738	-13.644	-34.922	-0.074788	-0.21382
-1	2.0111	-35.764	-2.2236	-0.21734	-0.020817
-1	0.22248	21.777	12.223	-0.55283	0.25737
-1	1.3232	-28.398	20.588	-0.17747	0.12377
-1	1.7307	-6.5211	-6.895	-0.043185	-0.042839
-1	2.4402	12.768	28.895	0.079774	0.17438
-1	0.17394	37.477	-1.5662	0.38621	0.57483
-1	1.0557	-32.307	8.1603	-0.16308	0.14517
-1	0.51485	-5.1461	-39.674	-0.40296	-0.81076
-1	3.1683	-8.6467	-7.8365	-0.053743	-0.054666
-1	1.063	8.1784	12.776	0.050444	0.064229
-1	0.20469	-27.471	12.996	-0.16702	0.076598
-1	0.47313	33.698	18.062	0.26475	-0.66549
-1	2.0695	-6.5804	-10.871	-0.097303	0.35456
-1	1.0012	-6.7261	-40.732	-0.036176	-0.25153
-1	1.0165	35.21	13.345	0.21177	0.083971
-1	0.93002	-2.2677	-6.1085	-0.0092269	-0.040503
-1	0.83884	27.742	3.3265	0.16916	0.019489
-1	2.2059	-11.531	15.78	-0.059275	0.10033
-1	2.2533	9.2849	-17.207	0.053692	-0.10875
-1	0.19269	2.2784	39.726	0.018748	0.2376
-1	0.64454	-20.71	-31.005	-0.45038	-0.61225
-1	0.35399	8.6899	-18.724	0.054713	-0.11789
-1	1.6146	3.8998	-6.7245	-0.45377	-0.2065
-1	1.3882	-3.0151	24.609	-0.02382	0.14211
-1	0.9978	36.85	-2.2863	0.2128	-0.02298
-1	0.48033	-39.314	-4.9906	-0.23794	-0.035455
-1	0.223	33.102	13.346	0.19224	0.084467
-1	0.77782	-11.062	-17.326	-0.069182	-0.10568
-1	0.28512	3.8627	-28.846	-0.49131	-0.19227
-1	1.0715	30.179	-3.1723	0.1793	-0.021437
-1	3.8277	-31.745	-5.6326	-0.19488	-0.03754
-1	3.5969	31.705	-22.491	0.1968	-0.13614
-1	1.4367	36.812	11.84	0.22318	0.065877
-1	0.56864	-39.288	12.589	-0.23511	0.084578
-1	0.53084	-11.242	-10.49	0.14612	-0.69658
-1	0.4138	40.71	-0.61917	0.2389	-0.0032268
-1	0.96722	19.113	3.2405	-0.077037	-0.29924
-1	1.0994	34.962	20.39	0.21302	0.11631
-1	0.47787	-30.964	12.983	-0.18512	0.077606
-1	0.73274	-35.967	6.346	-0.21982	0.042935
-1	0.60245	-1.8271	1.4231	-0.13405	-0.031517
-1	0.56328	-1.9862	24.308	-0.0127	0.15189
-1	1.5763	-17.152	29.062	-0.091313	0.17606
-1	0.16676	19.67	3.9469	0.1191	0.028431
-1	0.56701	40.556	-10.601	0.24682	-0.067193
-1	0.30532	-37.82	-10.81	-0.86274	0.11235
-1	0.86332	8.7876	-6.0578	0.052681	-0.046511
-1	0.4622	-37.247	-7.2326	-0.22291	-0.050143
-1	0.85275	26.741	0.87246	0.16426	0.0034717
1	1.0099	-8.9349	26.361	-0.054548	0.15967
-1	0.72249	-34.858	-11.432	-0.2026	-0.076531
-1	0.53367	-25.166	-17.506	-0.15213	-0.10422
-1	0.21379	26.503	-7.0855	0.11729	0.023368
-1	0.23882	10.582	-28.405	0.04446	-0.17834
-1	4.3801	-12.133	0.93202	-0.068277	0.0014937
-1	0.4139	8.3766	-4.6212	0.34329	0.4087
-1	1.5633	-30.946	11.61	-0.18761	0.073168
-1	0.94942	-13.975	2.4669	-0.088286	0.0090271
-1	0.428	-37.58	17.77	-0.77918	0.39898
-1	0.79874	27.801	-12.344	0.16208	-0.073904
-1	0.8313	-3.4693	-6.2188	-0.022913	-0.039308
-1	0.40924	-22.223	-31.84	-0.19619	-0.18577
-1	0.35355	4.2745	-22.206	-0.51284	0.27713
-1	0.42785	17.945	-1.7754	0.11785	-0.01156
-1	2.0688	32.84	-15.457	0.20327	-0.094775
-1	2.4206	-25.211	-18.793	-0.15612	-0.11088
-1	4.3016	16.967	-15.712	0.10008	-0.097173
-1	5.196	5.3025	30.504	0.031325	0.18247
-1	2.7385	-35.756	-18.894	-0.13014	-0.2831
-1	1.2607	-31.677	-5.8406	-0.16845	-0.063603
-1	0.1773	-15.483	33.14	0.70414	0.49319
-1	1.44	-13.676	5.9195	0.1086	0.18258
-3	0.46883	-1.4953	3.6297	-0.045541	0.74616
2	3.916	-1.3541	0.9237	-0.06274	-0.043103
-1	1.6142	-5.0374	22.595	-0.031785	0.13459
-1	0.93487	6.1886	-6.0173	-0.6105	-0.048906
-1	0.36737	14.722	7.8964	0.23771	-0.81978
-1	1.1094	-10.074	-13.537	-0.052919	-0.074677
-1	0.98924	-6.9096	18.615	-0.042953	0.11883
-1	3.2688	-7.1813	-3.1547	-0.051742	-0.021553
-1	1.4495	5.0262	25.553	0.030526	0.15212
-1	2.2365	-38.071	16.69	-0.22887	0.10363
-1	0.88383	17.604	19.497	0.10642	0.12577
-1	1.9824	-17.921	-31.403	-0.10965	-0.18871
-1	1.0154	-37.358	3.866	-0.23809	0.023924
-1	0.51812	-11.964	-20.872	-0.077129	-0.13009
-1	0.8257	7.4988	3.7206	-0.20546	-0.49533
-1	2.8124	-19.794	-14.146	-0.1166	-0.089642
-1	0.85829	10.514	16.15	0.071105	0.10689
-1	6.0509	13.141	-33.946	0.085916	-0.214
-1	1.3957	-30.164	-24.706	-0.34807	-0.11579
-1	5.2331	-23.001	-6.151	-0.14528	-0.034366
-1	0.33926	-17.41	9.3755	-0.10065	0.06197
-1	1.346	-34.616	18.284	-0.12761	0.26409
-1	0.63374	-19.357	20.577	-0.088624	0.1466
-1	1.2622	-22.403	15.01	-0.12309	0.091248
-1	0.19364	-18.818	7.603	0.070073	-0.44745
-1	0.7905	2.5567	29.221	0.016306	0.18321
-1	0.55637	-15.246	-9.6809	0.059395	-0.20446
-1	2.1591	-7.504	-2.1878	-0.046914	-0.0094829
-1	0.85845	18.031	-10.241	0.17082	-0.8642
2	3.8236	18.451	-3.5619	0.43245	0.20428
-1	0.96736	-56.586	15.033	-0.43569	0.4175
-1	0.743	39.031	-29.842	0.15393	-0.67226
-1	0.84675	-32.488	21.766	-0.18807	0.13415
-1	2.3017	-12.754	21.292	-0.072283	0.12838
-1	0.34299	-12.699	-36.577	-0.030718	-0.54308
-1	0.42767	-21.084	26.631	-0.13244	0.8007
-1	0.45486	-22.674	-20.683	-0.86443	-0.42297
-1	1.1525	-1.021	-18.436	-0.0021258	-0.10623
-1	3.4248	40.035	-11.977	0.2394	-0.06494
-1	0.85777	-22.707	17.768	-0.14197	0.10719
-1	4.77	38.22	-7.5401	0.23864	-0.048977
-1	0.26372	14.741	-8.0534	0.047098	-0.067812
-1	0.99288	-46.256	-3.1405	-0.30682	-0.068505
-1	1.2111	-8.7789	-10.816	-0.051766	-0.069246
1	0.2385	-10.607	-21.802	-0.89185	-0.27209
-1	0.15565	-21.336	-16.598	-0.1239	-0.097526
-1	2.9572	-34.208	20.156	-0.20703	0.11973
-1	0.98306	-16.159	-34.57	-0.087061	-0.22048
-1	0.51352	18.068	-16.592	0.11216	-0.10108
-1	2.259	17.529	5.3482	0.10674	0.035423
-1	1.3085	20.08	-12.397	-0.038089	0.23454
-1	1.4718	-23.837	-1.9264	-0.14679	-0.010505
-1	0.41009	-21.674	6.0127	-0.6156	0.49137
-1	1.6066	1	0.38623	0.1635	0.095757
-1	0.90466	33.709	4.6557	0.21772	0.029273
-1	0.32353	20.381	-0.72792	0.30747	0.54515
-1	0.80878	-7.8911	-37.288	-0.044651	-0.22535
-1	1.2967	-5.9231	22.529	-0.031919	0.14802
-1	1.2895	-24.272	-27.609	-0.14327	-0.16637
-1	4.3742	-13.039	11.406	-0.081504	0.071809
-1	0.29197	-21.497	-20.615	-0.12603	-0.14436
-1	1.3245	14.717	-33.159	0.091409	-0.19359
-1	0.22445	-1.5247	12.259	-0.0082823	0.075269
-1	0.54137	8.9953	40.889	0.040955	0.28507
-1	2.717	28.202	-13.774	0.16703	-0.086957
-1	0.99421	21.042	-36.775	0.12399	-0.22742
-1	0.2341	31.998	13.492	0.19377	0.083804
-1	1.5029	8.2945	14.797	0.051886	0.089157
-1	0.36989	-39.707	-9.9504	-0.24046	-0.081973
-1	0.72948	-35.56	-2.9993	-0.22346	0.03413
1	1.3745	-34.398	-7.9199	-0.21873	-0.034301
-1	2.9083	27.845	-5.6538	0.16533	0.069006
-1	0.9246	-7.2956	-8.7128	-0.042398	-0.045435
-1	3.1733	-34.037	17.64	-0.21151	0.10859
-1	2.8822	-35.009	4.519	-0.21246	0.025481
-1	0.55766	-29.795	-14.253	-0.16661	-0.080759
-1	1.3985	-12.129	-25.832	-0.077111	-0.16323
-1	1.2571	32.47	-13.565	0.20089	-0.076506
-1	0.95949	-18.336	-22.651	-0.11532	-0.13096
-1	0.1342	16.101	28.986	-0.16091	-0.56674
-1	0.24694	0.6032	38.553	-0.0057194	0.23558
-1	1.5356	-8.604	-38.574	-0.056931	-0.22785
-1	1.0674	-31.723	26.298	-0.19736	0.15365
-1	1.2498	3.1804	10.561	-0.075698	0.53468
-1	0.93831	-33.199	17.801	-0.20309	0.10917
-1	0.48802	-40.292	-1.6953	-0.95	0.24193
-1	0.86876	23.074	-10.872	0.14037	-0.068708
1	0.17813	-12.868	-10.577	-0.08134	-0.066957
-1	0.28441	-12.278	20.804	-0.52889	0.10158
-1	0.30222	4.256	40.441	0.040263	0.25468
-1	3.0335	-33.958	17.121	-0.21313	0.10058
-1	0.26406	1.7797	8.4642	0.0019065	0.045406
-1	0.3498	30.474	-8.6068	0.21594	-0.039598
1	0.85471	26.523	5.8002	0.15836	0.037568
-1	0.42664	-38.693	2.0803	-0.2314	0.00078124
-1	1.7877	31.656	9.4207	0.19176	0.056653
-1	0.56418	19.66	28.978	0.11574	0.17084
-1	4.4826	-30.318	21.499	-0.18626	0.12478
-1	3.602	-2.1904	20.274	-0.013135	0.11631
-1	0.56067	26.521	-25.125	0.17393	-0.15729
-1	0.33643	-13.56	31.333	-0.08438	0.18942
-1	1.5452	-10.853	-6.1617	-0.062366	-0.047543
-1	3.4555	41.581	0.25783	0.25425	0.0022749
1	1.2257	-8.1326	31.093	-0.045538	0.1903
-1	2.5704	-17.077	-28.357	-0.09944	-0.16955
-1	0.84352	36.768	-9.4847	0.22651	-0.057514
-1	0.3459	-44.76	-0.37441	-0.31346	-0.053166
-1	1.0477	-22.415	-21.313	-0.13445	-0.12453
-1	1.2627	-14.211	24.294	-0.11644	0.14005
-1	0.22453	-7.039	-23.011	-0.036256	-0.13767
-1	2.8078	-14.028	23.731	-0.095838	0.15384
-1	4.8258	10.938	7.5929	0.069718	0.055601
-1	2.6327	40.766	4.9484	0.24457	0.027917
-1	0.20112	16.771	0.16736	0.23125	-0.95247
-1	0.23187	-25.156	0.19895	-0.70873	-0.13162
-1	3.1326	-24.222	-21.584	-0.14853	-0.12752
-1	0.45581	21.178	-20.737	0.13013	-0.12726
-1	1.9421	21.266	28.456	0.12611	0.17541
-1	2.9675	24.235	4.1041	0.14761	0.026019
-1	1.0457	-29.416	-13.089	-0.18181	-0.081315
-1	1.7794	18.179	-15.846	0.10947	-0.099538
-1	0.67178	-7.2277	22.405	0.041136	0.64626
-1	0.96599	33.913	0.8634	0.208	0.0025114
-1	0.80049	-3.3166	-12.881	-0.36092	-0.01662
-1	0.22651	0.6728	-7.8053	1.7466e-05	-0.030824
-1	0.26734	-30.671	3.6661	-0.28441	0.39424
-1	0.74765	-24.044	15.782	-0.15041	0.088259
-1	0.37525	0.82948	34.485	-0.0043179	0.21379
-1	0.91377	-4.4761	-16.191	0.012408	-0.20585
-1	0.64184	-7.4158	25.232	-0.04952	0.1503
-1	0.26146	-15.642	-27.59	-0.088254	-0.1657
-1	0.20562	-27.322	-21.804	-0.16914	-0.12886
-1	0.33988	-25.15	-10.282	-0.15629	-0.064017
-1	0.80126	-5.8682	-35.123	0.40448	-0.74811
-1	2.5114	-7.8922	5.039	-0.047094	0.028924
-1	0.56559	19.718	4.3838	0.12153	0.025372
-1	0.41886	4.0865	-32.054	0.033639	-0.19194
-1	0.29212	-17.835	13.954	-0.10616	0.087255
-1	0.31666	-7.9757	34.219	-0.052865	0.19955
-1	1.1436	-15.398	-11.669	-0.10011	-0.069183
-1	3.0107	2.2811	26.616	0.01878	0.15886
-1	2.2742	35.675	-2.2211	0.21124	-0.022781
-1	0.39166	38.826	-33.001	0.22811	-0.96394
-1	0.91282	8.0178	24.036	0.056819	0.13668
-1	1.4926	38.739	-8.2043	0.23577	-0.051141
-1	0.43537	-5.5464	-37.315	-0.02575	-0.22141
-1	0.5403	-39.459	3.4272	-0.23495	0.018387
-1	1.3786	-29.32	-12.261	-0.18285	-0.078015
-1	1.9922	-11.115	27.777	-0.067076	0.16103
-1	0.50341	-29.219	-33.43	-0.26827	-0.15974
-1	0.8885	6.8858	-2.8848	0.047769	-0.011273
-1	3.17	-16.734	-15.417	-0.10557	-0.083304
-1	0.63665	36.789	-3.9852	0.22215	-0.028782
-1	0.47831	38.652	-8.0671	0.23198	-0.046627
-1	0.34258	-7.7905	-1.1013	-0.32777	0.62761
-1	0.2893	-16.521	22.728	-0.1032	0.13425
-1	0.7591	19.38	-9.3538	0.12055	-0.059488
-1	0.21564	-8.1425	8.9408	-0.77874	-0.13492
-1	1.7424	8.1455	-30.661	0.049572	-0.18759
-1	4.9306	3.587	-13.184	0.022849	-0.07427
-1	1.3229	30.603	5.7133	0.1886	0.028222
-1	1.3596	1.8554	24.069	0.086953	0.67665
-1	0.38379	-1.0684	22.714	-0.67462	0.31069
-1	1.648	-18.492	23.587	-0.11501	0.1426
-1	0.33394	-14.482	-26.818	-0.096851	-0.16499
1	2.6054	26.035	10.786	0.15209	0.066393
-1	1.3465	2.1042	-5.5887	0.020457	-0.030656
-1	0.46484	-15.142	-9.986	-0.092338	-0.062048
-1	0.52588	-0.089961	40.363	0.003142	0.32591
-1	0.11739	-1.0348	2.0335	-0.091694	-0.74258
1	0.14163	0.015317	6.4551	0.28036	0.13933
-1	0.3247	2.9577	-38.644	0.33975	0.11403
-1	5.305	-21.946	16.569	-0.12904	0.099728
-1	0.22561	-37.277	7.036	-0.22667	0.044675
-1	0.21327	23.045	11.316	0.16071	0.064803
-1	1.5869	27.475	-16.819	0.17331	-0.099108
-1	2.9758	25.966	-8.5973	0.15975	-0.052334
-1	0.48473	-25.752	-20.96	-0.15342	-0.12316
-1	0.68068	-22.7	4.442	-0.14105	0.025832
-1	0.29948	1.5643	-40.769	0.013089	-0.24157
-1	0.47971	-33.197	1.8977	-0.47668	0.15098
-1	0.10388	2.9856	31.137	0.90032	0.29063
-1	0.84893	-9.3008	-3.9412	-0.056338	-0.014106
-1	3.9007	15.442	9.7445	0.095587	0.054996
-1	2.0456	41.92	10.814	0.25241	0.069806
-1	0.41072	-11.829	-22.417	-0.40541	-0.57823
-1	1.5537	3.0396	25.996	0.18426	0.42375
-1	1.0353	14.225	7.2213	0.080312	0.046652
-1	0.47062	-22.865	-14.502	-0.14111	-0.096058
-1	4.3839	7.6183	-8.2532	0.045393	-0.049117
-1	2.9769	-16.517	12.231	-0.097952	0.074683
-1	3.2001	-25.853	-21.125	-0.16071	-0.14287
-1	1.6692	32.389	1.9951	0.20555	0.016611
-1	0.85031	24.744	8.2201	0.15675	0.054854
-1	2.3791	-24.042	-13.833	-0.15652	-0.082816
-1	0.45781	27.744	-27.64	-0.33789	-0.15111
-1	0.87393	4.6149	38.311	0.023531	0.22298
-1	0.34682	-28.99	-18.806	-0.17352	-0.10681
-1	0.41188	-33.979	-5.883	-0.20395	-0.032019
-1	0.3166	10.139	3.3672	0.057872	0.02107
-1	0.3578	-14.698	-33.017	-0.11621	-0.21498
-1	1.221	-27.378	-13.56	-0.17308	-0.082663
-1	2.8852	32.714	11.804	0.19918	0.067372
-1	1.8746	35.067	1.3264	0.22003	0.0081194
-1	1.6933	10.396	25.183	0.19536	0.65043
-1	3.7147	16.701	-11.916	0.096298	-0.077804
-1	0.14354	-22.136	30.706	-0.13582	0.18254
-1	2.5052	12.744	-3.9077	0.080728	-0.024564
-1	0.78399	-11.977	31.737	-0.073716	0.20055
-1	0.81707	-6.8884	-3.6019	-0.039805	-0.022476
-1	0.54996	-23.099	-33.168	-0.13431	-0.19332
-1	1.5117	21.955	-28.241	0.13027	-0.16019
-1	1.0405	-31.41	-18.907	-0.19029	-0.12244
-1	0.65587	-20.705	-15.022	-0.12643	-0.079112
-1	3.5315	-21.58	11.394	-0.12682	0.068705
-1	3.7621	-34.271	11.489	-0.20101	0.068582
-1	1.925	19.847	-25.855	0.1176	-0.15231
-1	0.4322	-7.1557	-30.437	-0.048682	-0.19676
-1	0.39915	7.8833	-7.5887	0.041599	-0.04892
-1	0.33399	10.123	0.68149	0.063804	0.0043629
-1	1.7341	-20.93	11.707	-0.11979	0.06894
-1	1.4076	-5.7691	15.312	-0.036667	0.10097
-1	5.3634	-22.442	-13.537	-0.13737	-0.079379
-1	2.946	-11.954	-35.046	-0.069149	-0.20959
-1	2.0724	-19.051	-11.692	-0.12244	-0.063126
-1	2.7382	12.15	-12.766	0.081204	-0.079005
-1	0.20987	28.468	9.0381	0.27835	-0.43825
-1	0.49723	16.295	-14.015	0.10282	-0.077962
-1	0.48261	-14.619	34.895	-0.08824	0.21664
-1	0.38626	-8.4552	28.48	-0.051104	0.17456
-1	0.54673	5.7311	33.357	0.025859	0.2048
-1	0.68844	21.661	-35.746	0.13745	-0.21648
1	0.23548	30.055	-8.0952	0.19056	-0.051049
-1	2.6247	-30.901	-16.395	-0.18313	-0.10285
-1	2.0595	-33.898	-0.53607	-0.20978	-0.0012973
-1	0.15574	-18.849	8.2853	0.53722	-0.35346
-1	1.5888	-14.462	40.265	-0.094158	0.25505
-1	0.3776	12.928	-25.097	0.080045	-0.15908
-1	0.86275	5.7643	-30.988	0.04357	-0.19014
-1	0.44014	-30.173	23.593	-0.18513	0.14037
-1	2.808	31.628	-10.008	0.1979	-0.052568
-1	0.43703	-22.135	-9.5051	-0.1283	-0.055315
-1	0.31749	15.953	-2.1464	0.090272	0.0046201
-1	2.0864	31.873	10.52	0.2027	0.063041
-1	1.0884	1.851	-32.885	0.014597	-0.20221
-1	1.8093	21.348	11.151	0.12848	0.064649
-1	0.95063	-18.183	-34.466	-0.12283	-0.21421
-1	3.1326	-8.0099	-38.066	-0.041912	-0.2249
1	1.3478	-19.177	-10.453	-0.11152	-0.058902
-1	1.7775	-7.5036	7.7518	0.14164	-0.13631
-1	1.4324	2.6121	-21.537	0.020248	-0.12655
-1	0.94678	-12.678	2.3419	-0.079909	0.030343
-1	1.2291	10.384	18.946	0.30594	0.20832
-1	0.77813	-34.699	8.6458	-0.24994	-0.0058426
-1	3.5551	-17.568	14.451	-0.11758	0.089744
-1	1.0191	-2.2974	-28.965	-0.011454	-0.18611
-1	3.5675	-3.0509	-6.0561	-0.013396	-0.041666
-1	0.53938	-26.2	14.343	-0.16443	0.090886
-1	0.65705	15.908	4.9972	0.095147	0.030084
-1	0.32648	-9.3901	-35.128	-0.051709	-0.21739
-1	0.69915	12.844	29.865	0.075613	0.18199
-1	0.511	37.008	2.9114	0.2222	0.015897
-1	3.1898	-27.94	18.083	-0.16233	0.12135
-1	0.28018	-4.8267	-25.379	-0.39712	-0.62983
-1	0.4685	-39.571	2.0507	-0.24484	0.026704
-1	0.90471	-8.0324	-20.09	-0.050108	-0.13336
-1	1.039	23.511	27.092	0.13846	0.17183
-1	2.3861	-18.085	16.289	-0.11726	0.098851
-1	0.30909	48.05	52.016	0.54737	0.81147
-1	0.35746	22.846	-17.323	0.36041	0.51021
-1	1.6478	-36.189	-20.813	-0.21192	-0.11558
-1	2.084	-2.0669	-6.2944	0.31196	-0.10223
-1	1.6056	-21.191	14.317	-0.14193	0.10399
-1	0.2238	-23.898	-20.508	-0.19027	0.82083
-1	0.17906	-22.958	-22.562	-0.15919	-0.19359
-1	1.0002	-32.549	9.8454	-0.19517	0.064468
-1	0.83418	-15.438	-24.669	-0.086114	-0.13362
-1	0.48207	4.9296	-31.667	-0.18533	0.72622
-1	0.56841	-16.179	37.157	-0.099301	0.21594
-1	0.28442	8.6808	3.496	0.2394	0.22638
-1	1.0461	30.399	25.137	0.18924	0.14716
1	0.42367	-17.822	18.797	-0.10467	0.11086
-1	2.073	10.922	32.765	0.066602	0.19622
-1	0.32447	-15.454	-14.563	-0.49232	-0.3092
-1	0.38832	25.071	18.012	0.15579	0.10895
-1	0.26581	-30.463	-9.5108	-0.18786	-0.054403
1	1.1099	-0.56516	11.585	0.026286	0.70018
1	0.54621	1.2465	17.369	-0.0031948	0.71829
-1	0.39775	20.114	14.424	-0.12837	0.61869
-1	0.21784	-12.032	-40.49	-0.066481	-0.24355
-1	0.67996	-4.8806	17.917	-0.028876	0.12426
-1	0.7583	14.291	10.019	0.087982	0.063431
-1	1.2832	32.638	-9.262	0.19623	-0.059035
-1	0.81664	-19.191	25.794	-0.044994	0.13045
-1	2.9645	-14.27	12.59	-0.087298	0.077344
-1	0.20475	-7.1638	9.8743	-0.25197	-0.93263
-1	0.12524	-15.276	28.719	-0.10341	0.21604
-1	0.17348	11.516	39.833	0.33204	0.73752
-1	0.46502	1.9916	-7.6296	0.40642	-0.38781
-1	3.1637	-1.8728	-3.4322	-0.0034025	-0.019342
-1	1.8397	-29.024	16.947	-0.17533	0.097525
-1	0.65974	-1.3882	42.282	-0.012242	0.26105
-1	1.3746	-35.51	-4.4842	-0.21234	-0.026313
-1	0.4647	24.43	-2.7976	0.14329	-0.0125
-1	0.417	0.69415	18.104	0.55087	0.42231
-1	2.2618	-0.11446	-14.066	-0.0022546	-0.08514
-1	0.3486	18.424	17.465	-0.10305	0.11028
-1	0.51418	-23.049	-11.31	-0.32741	-0.88811
-1	0.55096	12.068	-28.551	0.072121	-0.17571
-1	0.42053	14.007	1.8185	0.086873	0.0029677
-1	0.23506	-39.641	6.7176	-0.23181	0.043619
-1	0.3985	-18.917	-9.1705	-0.34675	-0.42818
-1	1.4855	15.399	5.5352	-0.52651	-0.059088
-1	1.4797	14.719	24.745	0.10889	0.13672
-1	2.1302	-2.8323	-26.988	-0.032021	-0.16102
-1	0.39468	10.939	1.7171	0.087695	0.94631
-1	5.5641	20.537	8.0921	0.12777	0.044759
-1	0.77971	27.251	29.111	0.15886	0.17633
-1	1.5772	-18.949	-23.203	-0.11621	-0.1404
-1	1.4283	32.542	-20.013	0.19531	-0.11762
-1	0.26679	-3.2084	-36.821	0.0089174	-0.23921
-1	0.48946	-18.054	29.595	-0.10009	0.18696
-1	0.62066	-25.983	-15.246	-0.16026	-0.089132
-1	3.3331	-15.541	-22.949	-0.096832	-0.14946
-1	0.48493	-28.124	33.101	-0.63584	0.63778
-1	1.2967	-30.462	-31.462	-0.6725	0.095237
-1	4.4147	19.063	-20.702	0.11208	-0.13202
-1	0.99421	-9.3837	29.944	-0.051046	0.1919
-1	0.43581	25.844	1.3602	0.63861	-0.23259
-1	5.7546	18.134	-34.367	0.11565	-0.20677
-1	5.9454	-11.626	30.176	-0.067168	0.18842
-1	0.70526	-10.518	-25.422	-0.062995	-0.15759
-1	0.18185	-4.2246	31.576	-0.012177	0.18866
-1	0.78192	-7.8513	-20.491	-0.040121	-0.12888
-1	0.42461	21.072	-9.759	0.10087	-0.11595
-1	0.60677	-36.055	-5.6561	-0.25006	-0.022486
-1	4.9883	-22.479	4.9732	-0.14002	0.037075
-1	0.35954	13.972	35.646	0.11744	0.23897
-1	0.689	-31.542	38.984	-0.19394	0.38344
-1	1.1844	-38.586	-12.562	-0.23462	-0.06979
-1	0.33968	13.166	-11.971	0.41995	-0.19831
-1	2.1445	-4.8596	0.72844	-0.22164	-0.12355
-1	0.23437	58.918	49.365	0.44966	0.58764
-1	3.0654	-36.105	0.44495	-0.2193	0.0037985
-1	0.83291	-35.582	-2.6161	-0.23189	0.025715
-1	0.28266	7.953	-34.469	0.045284	-0.21267
-1	0.95729	27.641	-12.535	0.16598	-0.07896
-1	0.48054	-3.8152	29.915	-0.016318	0.17516
-1	1.3189	26.219	-0.096886	0.15995	-0.0034718
-1	2.1723	-7.3261	15.487	-0.10173	0.49073
1	0.1722	-1.609	-2.0123	0.29401	0.14662
-1	0.19403	28.23	-24.942	0.1783	-0.14156
-1	1.7303	-4.9037	-4.1013	-0.033513	-0.025792
-1	0.7795	6.7125	10.975	0.035992	0.066424
-1	1.5375	43.532	-39.718	0.15734	0.0025458
-1	0.26655	2.9227	-28.921	0.53723	-0.709
-1	0.50714	-32.792	16.983	-0.18943	0.10064
-1	3.4096	8.9322	-35.352	0.056672	-0.21642
-1	0.65894	-26.584	19.034	-0.1562	0.11096
-1	0.16905	-9.8745	41.028	-0.1428	0.91025
-1	2.2737	-35.971	-12.423	-0.21409	-0.087583
-1	0.34339	23.18	-32.256	0.14624	-0.19137
-1	0.17162	-15.25	-15.711	-0.96932	0.17459
-1	1.2439	2.5311	18.313	0.022577	0.10193
-1	0.78626	-20.461	21.189	-0.11651	0.12911
-1	3.3173	-28.444	16.94	-0.16836	0.090138
-1	3.8895	7.6505	-21.104	0.048558	-0.12308
-1	3.9014	9.9188	-30.202	0.060981	-0.17859
-1	2.6476	6.0811	-9.9705	0.042527	-0.056004
-1	0.64154	33.838	-3.7835	0.19556	-0.024347
-1	0.3111	20.279	7.9025	0.11831	0.039012
-1	0.46672	-10.547	21.525	-0.066283	0.12936
1	1.5143	-20.07	-1.9694	-0.35507	-0.41276
-1	0.80939	-19.771	-31.076	-0.12384	-0.17759
-1	1.1079	-16.523	-33.873	-0.10012	-0.21923
-1	2.6987	4.3225	32.789	0.033693	0.20088
-1	0.44643	9.0608	-7.0189	0.054169	-0.05046
-1	0.45267	-12.685	44.404	-0.19507	0.84745
-1	1.7854	-10.465	4.1065	-0.054771	0.032149
-1	0.34651	0.61391	41.804	0.0012552	0.25821
-1	0.52221	7.2616	6.8726	0.043675	0.037321
-1	0.14576	-4.899	15.586	0.22455	0.46804
-1	0.76107	2.6556	16.463	-0.032789	0.10299
-1	1.3173	-9.6935	-28.042	-0.053692	-0.17481
-1	0.77974	38.239	7.3459	0.22131	0.043787
-1	0.37691	20.563	37.618	0.12752	0.22588
-1	0.73201	16.567	-30.18	0.10916	-0.18222
-1	0.70798	46.814	12.62	0.73454	-0.32273
-1	0.77419	17.656	31.743	0.1116	0.18523
-1	1.4537	-23.786	-27.76	-0.14181	-0.16539
-1	0.26715	-26.947	21.54	0.87184	-0.018553
-1	0.99494	0.18559	17.452	0.0037202	0.11145
-1	0.50319	10.248	4.9465	0.06241	0.028755
-1	0.71088	-14.122	-3.2506	-0.68264	-0.38433
-1	0.15383	9.4806	-21.31	-0.12278	0.017169
-1	0.29365	-3.9954	15.949	-0.056061	0.15237
-1	1.179	-5.4216	3.7991	0.58269	-0.21332
-1	3.8228	5.5378	16.199	0.033066	0.098132
-1	3.6732	-16.881	-27.256	-0.10599	-0.162
-1	1.8744	12.323	-34.826	0.38568	-0.13048
-1	0.81458	17.456	35.283	0.10923	0.21409
-1	0.5076	1.0771	-2.0765	-0.32694	-0.060972
-1	2.1878	-7.6076	31.968	-0.05183	0.1952
-1	0.87069	21.87	-8.4744	0.13553	-0.05333
-1	1.848	27.521	-15.933	0.1645	-0.10018
-1	1.3498	5.6612	25.253	0.022809	0.15484
-1	1.2242	-13.225	32.248	-0.093089	0.19689
-1	0.4797	-37.307	1.9297	-0.2269	0.005178
-1	0.22656	0.56478	-15.787	-0.39898	-0.41868
-1	0.19363	18.57	29.543	0.12401	0.18133
-1	0.29744	-32.352	10.949	-0.20137	0.058506
-1	0.50371	7.7724	36.284	0.043041	0.21904
-1	1.1202	7.1712	28.233	0.17155	0.023404
-1	0.23435	-3.643	13.694	0.7278	0.49839
-1	5.7378	-8.8895	-18.921	-0.058525	-0.1173
-1	3.2315	-40.471	-2.8428	-0.24528	-0.022468
-1	2.0307	-17.423	22.064	-0.10841	0.13472
-1	0.49904	3.8099	25.683	0.017064	0.15762
-1	1.0541	34.755	25.165	0.20999	0.14883
-1	3.9317	9.9141	-26.495	0.060851	-0.16354
-1	4.3603	0.94692	-28.61	0.0039234	-0.17201
-1	1.9763	9.6455	-15.098	0.063893	-0.093419
-1	1.5577	-15.966	16.367	-0.10307	0.099882
-1	3.0039	26.611	-31.846	0.1638	-0.19312
-1	0.40906	-31.812	-6.1945	-0.21672	-0.029034
-1	2.6587	-15.906	33.998	-0.092584	0.2007
-1	1.192	-18.074	-0.37967	-0.1136	0.00043597
-1	1.337	-26.859	-17.65	-0.1659	-0.1
-1	1.0356	-0.51315	20.029	-0.0061384	0.1133
-1	0.65214	37.141	-9.0792	0.041509	0.28538
-1	0.17159	-22.594	7.4343	-0.14019	0.041738
-1	1.0866	-9.9948	12.629	-0.091575	0.089728
-1	0.511	17.545	-17.286	-0.16787	0.50313
-1	4.2532	14.773	-25.758	0.10127	-0.16199
-1	0.89904	3.2321	-27.136	0.026747	-0.16731
-1	0.84798	-33.597	7.0814	-0.21629	0.032791
-1	0.14863	-18.17	25.117	-0.10109	0.14902
-1	1.2082	12.711	-12.902	0.58643	-0.012008
-1	0.36481	36.257	3.6833	0.21996	0.02247
-1	3.3737	-4.4421	15.875	-0.020222	0.10389
-1	2.1904	14.269	-20.223	-0.13927	-0.19441
-1	1.2458	28.556	11.516	0.16144	0.065146
-1	0.20345	28.087	-20.477	0.06261	-0.25246
-1	2.0059	30.183	-10.017	0.18285	-0.062031
-1	0.50021	17.556	17.233	0.32449	-0.18642
-1	0.19335	-10.432	20.875	-0.61974	-0.42807
-1	2.0581	-31.817	5.7226	-0.19895	0.044028
-1	2.1674	-4.6521	5.169	-0.027473	0.045543
-1	1.8735	13.004	8.6027	0.079886	0.056287
-1	1.9567	3.8205	-36.841	0.024698	-0.22397
-1	0.49977	15.515	26.305	0.10487	0.14864
-1	1.076	-7.8814	14.657	0.031694	0.53524
-1	0.61218	30.127	9.7002	0.18161	0.054609
-1	1.1973	-12.765	27.478	-0.011604	0.24236
-1	1.4263	-19.355	34.431	-0.11622	0.20987
-1	1.1262	-29.215	22.694	-0.16851	0.24505
-1	0.39191	-6.5773	-40.146	-0.05059	-0.25596
-1	1.0583	2.4233	-26.558	0.0014833	-0.30236
-1	1.4158	-27.31	-29.562	-0.16166	-0.172
-1	1.9683	26.677	-11.323	0.16217	-0.067967
-1	4.5089	24.87	-21.031	0.15026	-0.12924
-1	1.773	24.794	16.716	0.1549	0.10049
-1	0.94584	21.909	-35.559	0.12337	-0.20905
-1	1.1775	-14.017	40.192	-0.090183	0.23977
-1	5.1549	29.983	3.0227	0.18618	0.018145
-1	0.78481	-34.253	-7.0905	-0.22787	-0.02226
-1	0.511	30.575	12.033	0.80945	-0.4823
-1	0.51549	-8.045	22.089	-0.041108	0.15069
-1	2.5537	-17.881	-6.1374	-0.10807	-0.035813
-1	0.70028	-27.809	21.413	-0.16136	0.1126
-1	1.3339	-2.5255	17.769	-0.12922	-0.36546
-1	1.1693	1.2976	-20.832	-0.038452	-0.11814
-1	0.60775	4.5427	1.3145	0.44659	0.28121
-1	1.06	-8.3385	44.238	-0.16693	0.27747
-1	0.71855	-16.601	14.972	-0.10442	0.084701
-1	0.95439	-14.642	15.322	-0.084544	0.097985
-1	2.7161	6.4695	-33.975	0.044584	-0.21362
-2	0.34032	-68.155	9.8086	-0.57454	0.64872
-1	1.3029	41.314	7.1707	0.2559	0.041831
-1	0.3035	-31.437	4.8519	-0.20122	0.02935
-1	0.75163	40.001	59.083	0.16093	0.72579
-1	3.6518	8.1816	-14.019	0.054178	-0.090438
-1	1.8947	16.692	27.845	0.10684	0.17239
-1	0.86434	-3.2466	29.009	-0.013072	0.18186
-1	1.7562	-3.7173	23.464	-0.023689	0.14801
-1	3.1641	26.059	-25.531	0.1614	-0.16013
-1	4.8073	-9.1811	31.499	-0.0533	0.18855
-1	0.91143	10.753	31.147	0.067156	0.18676
-1	0.57149	12.589	28.142	0.054023	0.1747
-1	1.6705	-9.8607	40.418	-0.065891	0.24771
-1	0.75151	9.6803	-8.8386	0.060439	-0.054242
-1	0.26439	8.424	19.246	0.54181	0.41517
-1	0.61957	8.7216	-29.75	0.046304	-0.17519
-1	2.0953	16.517	-5.2158	0.10434	-0.03777
-1	0.87418	0.91223	21.453	0.75289	0.34067
-1	0.69571	16.221	28.539	0.17833	0.18813
1	2.5536	18.58	22.569	0.11945	0.13362
-1	0.55754	0.9077	-9.413	0.4434	-0.043144
-1	0.28661	21.29	6.7313	0.53319	-0.33235
-1	0.49375	27.901	14.465	0.82559	0.18555
-1	2.0943	-4.8825	1.8642	-0.021603	0.00021936
-1	0.16062	12.049	5.3106	-0.32534	-0.89584
-1	0.49109	7.8197	13.376	0.054173	0.086251
-1	1.7078	11.398	-22.738	0.066904	-0.13735
-1	0.28853	41.699	-24.954	0.56422	0.13773
-1	0.24627	-20.946	-26.801	-0.12774	-0.16346
-1	1.4228	6.5158	11.67	0.20453	0.14541
-1	1.4689	-27.444	13.997	-0.16727	0.083595
-1	0.39903	-18.634	27.193	-0.12181	0.16048
-1	0.30186	-0.091829	23.831	0.89574	-0.021326
-1	4.3205	-11.055	13.683	-0.010425	0.25525
-1	1.4179	-4.5124	29.322	0.065246	0.27807
-1	0.67073	-0.96337	-43.146	-0.0058199	-0.27338
-1	1.3022	4.4423	-12.819	0.11022	-0.17029
-1	0.47159	-31.135	-25.192	-0.1872	-0.15793
-1	1.2891	6.1435	27.061	0.0341	0.16531
-1	0.40304	-25.071	20.747	-0.17309	0.10405
-1	0.24264	27.72	28.005	0.17626	0.17179
-1	1.6566	26.315	-4.4606	0.15756	-0.026184
-1	0.18542	21.094	-21.042	0.12599	-0.13303
1	3.6835	17.085	-28.617	0.10047	-0.17952
-1	0.27601	36.566	-19.14	0.21922	-0.11837
-1	0.29903	-25.132	2.1495	-0.15218	0.0095926
-1	0.30464	-39.534	-2.2634	-0.24361	-0.0056223
-1	1.1824	-3.2882	-15.889	-0.018498	-0.10413
-1	2.4496	10.311	11.911	0.06186	0.075513
-1	0.24201	4.7846	-7.0316	0.33175	0.35205
-1	0.23506	-41.8	0.020519	-0.39054	-0.014744
-1	0.56056	29.074	-3.2257	0.17634	-0.029136
-1	1.5119	19.737	-8.7626	0.11295	-0.0509
-1	2.24	9.1858	-35.034	0.056191	-0.21436
-1	5.8743	33.794	-0.2403	0.20311	-0.00067001
-1	1.8347	5.327	-14.931	0.15311	-0.048794
-1	0.14713	33.48	24.172	0.20088	0.17593
-1	0.81909	21.723	22.484	0.1268	0.13183
-1	0.58817	15.491	-22.212	0.10435	-0.16028
-1	0.26038	-7.7383	25.276	-0.14691	0.15868
-1	0.62814	16.305	30.722	0.09566	0.18973
-1	0.35332	-8.2027	33.393	-0.044656	0.20402
-1	0.94337	20.558	-27.582	0.12752	-0.16923
-1	0.22367	-27.201	-23.479	-0.15871	-0.14776
-1	4.116	10.995	-23.195	0.065538	-0.14376
-1	1.5562	-40.5	-13.729	-0.24569	-0.089406
-1	0.3112	18.422	7.8718	0.082935	0.45771
-1	1.4977	20.636	16.2	-0.1157	-0.34029
-1	0.43836	-2.0033	-7.9898	-0.011278	-0.045892
-1	0.96342	-15.438	-20.884	-0.087596	-0.13012
-1	0.28531	-2.5611	-34.764	-0.02017	-0.21326
-1	1.288	-39.804	-11.368	-0.23827	-0.064234
-1	3.2464	12.957	-32.433	0.076689	-0.1947
-1	1.173	19.661	-5.9067	0.11988	-0.030001
-1	0.28014	-12.972	19.66	-0.074576	0.12455
-1	1.1593	-23.129	37.857	-0.2159	0.20938
-1	0.90377	24.643	13.249	0.58864	-0.55778
-1	0.56266	32.105	-26.018	0.19488	-0.15594
-1	2.2161	12.644	29.464	0.077523	0.17892
-1	0.49448	24.464	-9.2262	0.85253	-0.20084
-1	0.53838	32.233	6.5534	0.19094	0.028371
-1	0.24112	-9.3561	15.998	-0.080879	0.092733
-1	2.1697	4.3775	-28.803	0.027009	-0.18145
-1	0.34918	-15.418	19.937	-0.09031	0.12496
-1	0.19618	-38.111	8.8974	-0.25369	0.04304
1	1.7789	16.397	-6.6898	0.10436	-0.036891
-1	0.86611	-17.761	-14.344	-0.1035	-0.088324
-1	2.7092	29.816	-13.669	0.17649	-0.086334
-1	0.21464	24.341	4.4956	0.14435	0.025143
-1	2.5438	10.96	-18.741	0.11777	-0.34752
-1	0.36364	13.232	-29.202	0.10621	-0.16254
-1	0.41529	-53.191	-52.044	-0.70491	-0.41194
-1	0.87531	36.74	9.1623	0.22315	0.053072
-1	1.2723	17.163	-3.9827	0.10824	-0.023544
-1	0.49833	-4.3841	45.115	-0.26897	0.72287
-1	1.2145	-0.020613	8.3905	-0.00067933	0.05983
-1	1.1255	25.186	14.35	0.15455	0.08545
-1	3.3531	-3.8466	17.961	0.18255	0.1461
-1	0.50643	26.281	-14.536	0.15956	-0.082996
-1	5.763	-23.312	-5.4485	-0.15287	-0.034801
-1	0.69474	-1.6729	30.365	-0.0073737	0.18547
-1	2.1876	-9.2672	40.241	-0.054374	0.23781
-1	1.1699	1.7201	-42.091	0.011455	-0.25098
-1	0.72588	-68.137	-33.335	-0.78292	-0.056891
-1	0.88747	-11.36	-20.663	-0.06805	-0.12871
-1	1.068	-9.2425	13.041	-0.062497	0.080544
-1	2.9807	24.122	16.954	0.15267	0.10207
-1	3.2392	35.124	-19.369	0.2047	-0.12155
-1	0.41945	7.5122	-8.8911	-0.42384	0.22546
-1	0.82119	-33.645	5.1963	-0.61749	0.33309
-1	0.26523	39.47	11.857	0.24074	0.072282
-1	2.6401	-23.93	12.782	-0.14224	0.078775
-1	1.1011	-22.053	-22.33	-0.58523	0.01563
-1	0.57683	39.911	3.5225	0.23299	0.015555
-1	0.41186	-23.239	-26.679	-0.13441	-0.1644
-1	4.6544	-8.162	-17.152	-0.048807	-0.10641
-1	0.57554	28.355	16.34	0.059722	-0.4169
-1	1.1127	-4.2397	20.462	-0.029615	0.12494
-1	0.83301	-22.106	-24.78	-0.13587	-0.14808
-1	0.7059	28.075	-9.3986	0.78356	-0.4028
-1	3.4723	-36.253	-1.2739	-0.22363	0.00034095
-1	3.4215	-42.357	-6.1515	-0.25486	-0.034786
-1	0.54786	-31.446	18.595	-0.2214	0.12697
-1	1.0895	19.402	-24.33	0.11844	-0.14728
-1	0.93547	10.78	0.28646	0.34191	-0.068602
-1	2.1827	-8.8518	-19.825	-0.049942	-0.12307
-1	5.1335	17.25	-18.125	0.10423	-0.11674
-1	1.3425	-4.375	11.257	-0.02758	0.073449
-1	0.49153	3.5246	32.733	0.026179	0.19964
-1	0.56803	0.87441	25.135	0.009456	0.16306
-1	1.6453	19.459	-30.013	0.11566	-0.25286
-1	2.5782	-3.5865	32.619	-0.016827	0.19437
-1	0.26741	-14.751	18.322	-0.092498	0.1128
-1	2.649	9.5642	-38.092	0.056382	-0.23323
-1	0.75871	0.091249	-25.083	0.0097495	-0.16201
-1	2.5372	3.7626	33.474	0.024043	0.20745
-1	0.27691	2.3722	14.195	0.0082156	0.095251
-1	0.38238	-29.133	-49.562	-0.20292	-0.91084
-1	1.5125	-21.687	-18.235	-0.10667	-0.18981
-1	1.0879	10.105	10.958	0.060296	0.060794
-1	1.1602	24.862	-15.641	0.15211	-0.09186
-1	0.73572	-23.091	-4.4558	-0.14888	-0.032586
-1	0.98021	26.252	-5.583	0.15297	-0.030443
-1	4.0173	-16.758	-8.8336	-0.10267	-0.059532
-1	0.14083	-16.813	6.2821	-0.62957	0.68937
-1	0.22815	-6.8115	-36.112	-0.041412	-0.22125
-1	0.59756	27.041	7.6918	0.17136	0.051952
-1	0.15809	9.255	10.549	-0.22572	-0.31219
-1	1.8108	34.075	-17.54	0.20937	-0.098263
-1	0.1649	-5.4254	-22.919	-0.038781	-0.1382
-1	0.96847	-36.017	12.052	-0.21536	0.076818
1	0.65608	10.721	14.863	0.069694	0.095773
-1	2.8176	-12.055	22.969	-0.074945	0.14192
-1	3.3252	-23.683	3.9592	-0.14437	0.028305
-1	1.2677	-29.681	-11.444	-0.17654	-0.061576
-1	0.9431	-2.2452	-24.992	-0.006174	-0.156
-1	1.0452	-31.868	27.034	-0.18651	0.16465
-1	0.51081	-9.2284	-1.8231	-0.5127	0.042589
-1	4.9316	-15.871	-18.344	-0.098447	-0.11324
-1	0.59297	10.271	0.56552	-0.064416	0.28693
-1	0.40125	-17.55	9.3853	-0.10704	0.060686
-1	6.1946	17.959	-7.9607	0.10776	-0.057198
-1	1.9679	23.41	-3.1075	0.14295	-0.015227
-1	0.18327	9.2327	28.504	0.059872	0.17651
-1	2.4259	30.037	8.4754	0.18115	0.053025
-1	1.3784	8.8779	1.817	0.10928	0.38099
1	0.3668	-2.7707	13.934	-0.37363	0.77808
-1	0.67819	-24.394	11.05	-0.1512	0.066734
-1	1.1453	24.584	-27.438	0.14721	-0.16096
-1	1.0047	11.576	-1.2072	0.064108	-0.014812
-1	0.27492	-0.92899	0.98224	-0.52746	0.4317
-1	5.715	0.60896	-28.588	0.0038955	-0.17014
-1	0.55759	-8.3853	58.54	0.01744	0.55518
-1	0.23769	-14.348	38.965	-0.085587	0.23845
-1	1.4376	-38.433	2.4412	-0.27156	0.12654
-1	0.25073	13.538	31.395	0.067673	0.19753
-1	0.2085	8.656	-5.328	0.28761	0.91907
-1	0.8495	7.1558	-16.625	0.047763	-0.10659
-1	1.3644	-15.251	11.853	-0.095551	0.069908
-1	1.7456	-30.156	13.708	-0.19384	0.079026
-1	2.3878	24.913	-4.7482	0.15369	-0.025768
-1	0.25568	-4.1454	27.459	-0.63857	0.042857
-1	0.58109	29.608	-5.1571	0.1686	-0.11167
-2	0.02139	-17.871	-45.471	0.12464	-0.26518
-1	0.50264	-3.6919	-30.03	-0.027867	-0.18442
-1	3.1036	-13.137	11.859	-0.078027	0.077099
-2	0.65455	-12.203	22.09	0.22653	0.22914
-1	0.83061	27.431	-6.872	0.16959	-0.042261
-1	0.95936	-12.198	20.684	-0.072349	0.12431
-1	0.96084	-14.402	31.965	-0.088628	0.1997
-1	0.73174	28.131	-26.385	0.16742	-0.15555
-1	4.1384	-14.614	-10.192	-0.089203	-0.065534
-1	1.3067	-31.145	11.424	-0.19652	0.063164
-1	1.5743	-2.467	-4.6777	-0.012492	-0.033782
-1	0.26039	-22.24	14.991	-0.14708	0.096054
-1	2.0824	-12.292	38.154	-0.074052	0.22319
-1	0.31534	13.532	21.6	0.080498	0.13219
-1	2.4603	-19.92	-14.711	-0.11986	-0.085944
-1	0.87276	-17.079	20.622	-0.099984	0.13361
-1	3.2369	39.238	0.78948	0.23974	0.0092264
-1	0.65244	-10.957	-34.013	-0.46802	0.42199
-1	0.94247	-2.3015	-38.925	0.001991	-0.27012
-1	3.0189	-26.838	-13.216	-0.16536	-0.086313
-1	1.6242	-10.847	-3.1983	0.01792	-0.19756
-1	0.74408	-6.0989	-13.435	-0.034462	-0.087681
-1	0.33549	-51.371	2.3008	-0.77629	0.53451
-1	5.1202	-33.932	21.919	-0.20945	0.12724
-1	0.42649	-19.573	-6.6087	-0.12289	-0.046262
-1	0.23763	0.88014	26.176	-0.0027125	0.1558
1	0.42407	12.22	37.815	0.07163	0.22601
-1	0.24065	-12.114	-0.16813	-0.075534	0.019658
-1	1.1957	-31.076	-17.218	-0.18992	-0.10588
-1	1.6629	-14.155	-25.72	-0.083288	-0.15885
-1	0.84192	14.142	-12.799	0.2644	-0.38355
-1	1.6753	-30.95	-25.592	-0.18708	-0.15587
-1	0.1833	1.9715	-15.262	0.013538	-0.094044
-1	0.30272	-8.2431	-34.954	-0.035935	-0.21696
-1	0.56245	-0.032094	-35.574	-0.0011888	-0.21584
-1	0.25936	32.533	15.394	0.20283	0.096676
-1	0.71644	17.33	-18.698	0.1254	-0.098081
-1	0.77984	11.659	-43.141	0.59516	-0.72328
2	1.9101	4.5218	-38.328	-0.48987	-0.39964
-1	1.2153	-35.912	-9.8205	-0.221	-0.054646
-1	1.7787	19.303	-0.82137	0.11982	-0.0076597
-1	1.3812	-2.3481	-11.059	-0.008528	-0.071112
-1	1.9941	19.416	-24.124	0.12557	-0.15299
-1	0.44423	-23.204	18.858	-0.14554	0.11384
-1	0.50638	-29.621	-2.7315	-0.18533	-0.01362
-1	0.44254	17.487	30.427	0.19077	0.93921
-1	2.5956	-26.377	-25.429	-0.16915	-0.15313
-1	1.8983	29.604	-9.6506	0.16341	-0.062398
-1	1.2089	27.327	-0.17599	0.16672	0.0024882
-1	0.95605	-14.338	14.992	-0.087933	0.09482
-1	1.7427	-7.0345	36.527	-0.041432	0.21439
-1	1.199	5.4725	13.637	0.03268	0.08022
-1	0.58918	9.5083	-38.768	0.057251	-0.24029
-1	0.37079	2.0146	31.531	0.013	0.17107
-1	0.35775	18.113	20.592	0.39056	0.74008
-1	0.511	-10.645	9.2688	-0.096393	-0.014372
-1	0.40154	22.694	29.706	0.1366	0.18061
-1	5.1513	21.156	31.66	0.11647	0.19532
-1	1.2109	27.778	2.8767	0.19383	0.016503
-1	1.3547	36.015	22.38	0.21744	0.13633
-1	0.42346	15.604	-25.858	-0.094394	-0.4691
-1	0.29806	-12.98	-17.57	-0.1173	-0.089127
-1	0.38251	9.8775	-30.193	0.06123	-0.1778
-1	1.8405	-19.762	12.527	-0.11745	0.072169
-1	1.5381	-6.0343	-2.3282	-0.18132	-0.34854
-1	0.2061	20.683	-23.486	-0.81654	0.37595
-1	2.2708	0.59825	-21.596	0.0042802	-0.13756
-1	1.6718	-2.7243	-5.93	-0.017426	-0.030603
-1	2.0324	10.488	20.123	0.069259	0.12509
-1	1.9306	17.221	-21.881	0.56657	-0.26689
-1	0.19571	24.28	19.036	0.08633	-0.0005926
-1	0.59848	32.584	9.8216	0.23475	0.044988
-1	2.1266	5.2029	17.026	0.20244	0.4158
-1	0.42674	-14.941	-13.094	-0.094853	-0.085089
-1	0.2151	12.346	3.6417	0.75399	0.45481
1	1.1255	10.834	38.411	0.061044	0.22868
-1	0.79434	-24.68	-18.18	-0.14715	-0.10267
-1	1.1519	-20.031	30.3	-0.13104	0.17962
-1	2.9293	-7.5798	-40.847	-0.046825	-0.2474
-1	1.5598	8.0713	33.643	0.048849	0.20401
-1	0.3928	16.043	7.5332	0.094993	0.051327
-1	3.0324	25.197	-12.371	-0.13617	-0.23608
-1	0.37557	-34.555	9.8334	-0.20648	0.056035
-1	0.38883	-16.924	-2.953	-0.31641	0.8808
-3	0.78061	-19.987	13.566	0.81783	0.28811
2	2.3696	-26.062	11.26	-0.37624	-0.11145
-1	0.39666	31.692	-5.3085	0.19336	-0.026451
-1	0.58467	-15.096	-30.99	-0.08659	-0.18552
-1	1.1153	1.1489	2.6579	0.042589	-0.66809
2	0.91841	-18.134	-0.49482	-0.91983	-0.34884
-1	2.3521	-2.4774	-17.179	-0.016802	-0.10888
-1	0.64203	23.522	30.417	0.14435	0.18363
-1	0.7709	7.8037	-4.7857	0.046709	-0.023741
-1	0.41784	13.749	-12.065	0.16977	-0.19042
-1	1.7675	-26.666	-32.213	-0.15545	-0.19226
-1	1.989	18.047	-3.093	0.34952	-0.032905
-1	0.64262	-3.2692	1.3147	-0.012872	0.012583
-1	0.1222	-9.1521	29.938	-0.045617	0.17798
-1	2.6244	2.3353	-6.8434	0.0073503	-0.041953
-1	0.19002	-16.839	26.987	-0.044372	0.99712
-1	0.23983	31.565	16.886	0.19421	0.10056
-1	5.408	-17.801	21.13	-0.106	0.12084
-1	0.35219	-39.998	-4.6941	-0.24239	-0.017576
-1	1.2016	-12.598	11.721	0.18247	0.18314
-1	1.1464	-10.198	-10.349	-0.53051	0.38946
2	1.2604	-9.6133	-10.453	-0.40983	0.478
-1	2.3416	24.31	23.955	0.14969	0.14596
-1	1.5807	-37.847	16.531	-0.22504	0.099037
-1	0.50753	-31.142	21.756	-0.18758	0.13104
1	0.50411	-10.444	40.209	-0.0587	0.24555
-1	0.95313	-3.6645	-40.042	-0.032489	-0.22802
-1	0.8395	-24.404	20.637	0.75347	-0.14596
2	3.4659	-30.013	22.385	-0.51689	0.26863
1	0.90605	-29.165	21.477	-0.34146	0.0375
-1	4.0221	-4.5152	6.1023	-0.023408	0.041416
-1	0.34691	38.339	18.342	0.22797	0.11371
-1	1.4302	-4.0003	-26.046	-0.040032	-0.16407
-1	1.5209	30.465	-16.75	0.17319	-0.11016
-1	3.7412	-11.03	25.677	-0.073821	0.1532
-1	1.06	-5.0987	-26.081	-0.030237	-0.16794
-1	0.30289	-36.134	14.672	-0.21315	0.088675
-1	0.68937	9.3231	-36.498	0.048097	-0.22271
-1	0.2969	-12.237	-23.647	-0.55472	-0.31634
-1	0.35582	3.4411	-20.743	-0.070163	-0.63228
-1	1.5127	-4.9067	17.427	-0.10486	0.51462
-1	0.059483	-68.283	-54.29	-0.80131	-0.46011
-1	0.88861	31.606	24.669	0.18775	0.15632
-1	0.80857	-15.743	20.365	-0.10121	0.13678
-1	1.5046	-4.3214	39.393	-0.027975	0.23706
-1	0.2855	32.965	-26.191	0.20349	-0.16472
-1	0.94839	-40.282	-6.5468	-0.24143	-0.03486
-1	0.511	-9.7609	22.904	-0.062672	0.13337
-1	5.2232	-6.7395	-27.812	-0.040036	-0.16754
-1	0.89361	-24.367	26.347	-0.1552	0.16244
-1	1.7482	23.16	17.934	0.14537	0.10971
-1	0.50571	-23.924	-28.167	-0.14054	-0.16603
-1	1.493	-4.4712	-38.785	-0.026571	-0.22764
-1	5.3336	-16.34	33.449	-0.094115	0.21187
-1	0.72912	8.9209	-37.5	0.057322	-0.22478
-1	0.22777	17.491	-6.8231	0.1005	-0.048348
-1	1.6593	4.7003	6.7558	-0.41718	-0.18106
-1	0.40265	-12.986	3.0811	0.83753	0.020635
-1	5.4426	19.083	25.504	0.11777	0.15937
-1	0.74315	-16.362	28.438	-0.10353	0.17556
-1	3.7274	3.1856	20.156	0.021825	0.12087
-1	0.27141	-26.722	-11.723	-0.15872	-0.077073
-1	0.23875	8.8429	23.09	0.55362	0.56218
-1	2.6759	-24.546	15.788	-0.14862	0.09549
-1	0.27562	18.747	19.604	0.11818	0.12009
-1	0.45089	-24.245	8.4822	-0.14234	0.038933
-1	0.10299	36.069	26.576	0.94208	-0.2672
-1	2.04	-36.73	3.2894	-0.22918	0.031785
-1	1.5047	-34.201	-20.366	-0.20556	-0.13508
-1	2.3065	-4.1947	17.8	-0.023244	0.1082
-1	4.0226	-6.0414	-39.484	-0.034651	-0.22955
-1	2.6212	-27.09	-16.414	-0.17071	-0.089478
-1	0.47672	10.849	-24.935	-0.28447	-0.65201
-1	0.40572	10.846	-20.485	-0.45584	0.33743
-1	6.1247	-7.2335	-26.72	-0.036713	-0.16607
-1	3.9142	-10.513	8.5235	-0.066597	0.052993
-1	0.31099	-28.359	-14.634	-0.16824	-0.064751
-1	0.30591	28.935	-31.529	0.43476	-0.25242
-1	3.2363	5.1636	-26.311	0.024731	-0.16566
-1	2.7575	9.7648	-39.785	0.062064	-0.23862
-1	0.49247	23.164	-25.11	-0.21303	-0.062119
-1	0.13527	18.14	21.483	0.1162	0.16058
-1	0.26968	-28.858	-25.079	-0.49588	-0.59115
-1	0.37248	-27.261	2.422	-0.16048	0.0094691
-1	3.141	18.394	-31.379	0.097622	-0.17998
-1	2.0463	-2.4245	-17.176	-0.014794	-0.11341
-1	0.27367	-9.66	34.676	-0.090967	0.24633
-1	0.56742	-10.873	29.682	-0.14196	0.19208
-1	2.9724	-16.464	4.3591	-0.096485	0.034999
-1	0.62033	11.326	4.5665	0.065447	0.023865
-1	0.96294	1.6685	-8.5138	0.1862	-0.66129
-1	3.7405	-12.816	11.238	-0.088053	0.062026
-1	2.2344	-35.18	7.358	-0.21892	0.049706
-1	1.9096	-29.037	-29.701	-0.17776	-0.1767
-1	2.7281	27.117	16.966	0.16583	0.10757
-1	0.511	-30.686	3.4092	0.622	0.66829
-1	0.43298	18.128	7.2932	0.10947	0.040388
-1	0.41067	18.193	-8.4048	0.11063	-0.049788
-1	1.0135	25.228	4.03	0.14873	0.019707
-1	1.2726	27.542	-14.963	0.16354	-0.093736
-1	0.511	-17.234	-26.917	-0.1067	-0.16999
-1	0.44877	-30.743	22.365	-0.64446	-0.5198
-1	1.4643	-42.321	-6.786	-0.26316	-0.039928
-1	0.95918	-18.146	1.7128	-0.10882	0.0074564
-1	4.2746	-23.701	32.629	-0.14275	0.19557
-1	1.3215	-17.522	-17.458	-0.10037	-0.10478
-1	1.2111	-1.498	-13.881	-0.011025	-0.084156
-1	1.2819	-15.109	2.6272	-0.10843	0.010772
1	1.6481	25.598	26.447	0.15525	0.16225
-1	0.90441	-11.786	2.4186	-0.060467	0.0147
-1	1.0588	16.375	25.575	0.094344	0.16452
-1	0.39352	29.465	25.735	0.18217	0.15498
-1	2.4753	6.1705	2.0098	0.04442	0.0072053
-1	0.21835	13.977	-23.552	-0.89411	-0.049875
-1	0.20755	4.3684	-29.912	0.034048	-0.20054
-1	0.63792	10.273	24.506	0.067301	0.16959
-1	1.9516	21.581	-19.718	0.14854	-0.19014
-1	1.6388	11.562	33.404	0.071938	0.19837
-1	0.61831	28.916	13.314	0.17648	0.080441
-1	1.394	-25.346	1.218	-0.084254	0.071093
-1	1.3932	40.64	-9.8869	0.24317	-0.053105
-1	0.44924	-25.61	-23.115	-0.16098	-0.11511
-1	0.87422	-0.18755	46.287	-0.30017	0.39394
-1	0.64041	-33.394	5.7678	-0.19696	0.028948
-1	0.98268	-4.1424	-46.195	-0.67091	-0.49303
-2	1.1817	-21.375	64.837	-0.067338	0.7186
-1	4.1576	2.4432	4.3873	0.015685	0.030713
-1	0.41977	-27.099	-7.8577	-0.16896	-0.044821
-1	2.7956	-24.435	23.94	-0.1461	0.15479
-1	0.56685	-21.638	-11.664	-0.1409	-0.069054
-1	2.7332	-12.701	-10.504	-0.078897	-0.067312
-1	1.095	3.5557	0.50518	0.013669	-0.0031658
-1	0.57588	16.051	39.355	0.093857	0.23905
-1	0.69637	29.962	30.511	0.19685	0.18282
-1	0.37682	-21.975	13.51	-0.14617	0.091988
-1	3.1712	-18.276	26.108	-0.11396	0.16756
-1	0.23989	-23.755	-25.919	-0.46148	-0.7808
-1	0.35807	-2.0695	28.658	-0.025349	0.15868
-1	1.1504	-23.516	2.0308	-0.41588	0.041265
-1	0.55182	9.1667	4.2613	0.044319	0.024545
-1	1.1366	40.541	9.5406	0.2422	0.054829
-1	1.0333	19.283	-31.208	0.12468	-0.18873
-1	2.62	27.233	-19.089	0.16128	-0.12219
-1	0.35098	41.323	-4.8894	0.24786	-0.011666
-1	1.0662	22.763	26.677	0.13258	0.17365
-1	0.57663	-6.3587	2.8188	-0.63048	-0.05561
-1	0.70265	-30.441	13.607	-0.19072	0.08392
-1	0.71978	-22.879	33.231	-0.13659	0.20332
-1	0.41803	-3.0693	4.0671	0.24532	0.84516
-1	0.6289	41.898	3.4233	0.25259	0.01762
-1	4.9424	-29.37	-16.641	-0.17636	-0.10309
-1	5.6194	-11.181	35.357	-0.063368	0.20725
-1	0.54568	7.9157	-38.025	-0.94903	-0.15789
2	3.4603	21.999	-35.788	0.022629	-0.028414
-1	1.2679	23.773	-24.233	0.14801	-0.14265
-1	3.1158	-42.243	5.8474	-0.25181	0.032189
-1	0.15054	12.927	-35.923	0.086555	-0.2186
-1	5.2227	-11.96	33.236	-0.07296	0.20455
-1	0.95597	-20.855	16.325	-0.1352	0.10733
-1	2.4851	-37.409	11.651	-0.22521	0.074594
-1	0.62405	0.10073	1.7431	-0.00060422	0.020326
-1	0.28497	-10.609	12.47	0.62849	-0.21394
-1	0.97407	-14.157	-4.7815	-0.3644	0.52723
-1	2.1182	-20.788	-10.411	-0.12602	-0.066271
-1	0.48416	-11.861	-4.1927	-0.076195	-0.018042
-1	0.23897	29.321	24.185	0.18348	0.13547
-1	3.7838	9.5694	19.453	0.061856	0.11676
-1	0.57379	-26.507	17.531	-0.16274	0.10251
-1	0.95523	22.678	17.096	0.13567	0.10298
-1	1.273	-27.22	-17.856	-0.16705	-0.10822
-1	0.16185	37.312	-6.6738	-0.78037	-0.34273
-1	2.2218	2.3429	29	0.013711	0.1811
-1	2.147	-15.162	-23.969	-0.093069	-0.15043
-1	0.75532	-30.264	-15.927	-0.18779	-0.10154
-1	0.40653	33.384	-9.4111	0.20945	-0.051373
-1	0.59545	28.468	-13.175	0.22967	-0.15472
-1	0.71865	28.185	-17.537	0.17587	-0.10739
-1	0.55109	35.331	21.694	0.20846	0.13642
-1	2.6084	-14.23	-4.3208	-0.087814	-0.016191
-1	0.21491	-1.2738	8.6502	0.57158	0.69002
-1	0.81424	-8.2395	-7.2403	-0.057012	-0.042306
-1	0.32051	3.6405	-14.018	0.026674	-0.092664
-1	0.86643	-10.25	7.2079	-0.065385	0.049724
-1	0.56412	13.645	-22.236	0.075289	-0.13455
-1	1.1043	38.762	-0.90377	0.23218	-0.0030735
-1	2.4261	-1.5047	7.5723	-0.013983	0.040075
-1	0.40963	19.624	36.462	0.13321	0.2268
-1	0.74476	-13.693	35.956	-0.086887	0.21322
-1	0.19346	-7.3972	36.247	0.82226	-0.0097925
-1	0.25086	2.2746	16.561	0.094832	0.14567
-1	0.64356	15.563	13.302	0.085233	0.086369
-1	0.54026	30.655	16.848	0.17996	0.10576
-1	0.59734	-29.825	-59.985	-0.66599	-0.72853
-1	0.058116	-50.092	-52.747	-0.7055	-0.53279
-1	0.32345	-20.606	-35.15	-0.13324	-0.1963
-1	0.52532	26.019	-14.626	0.16751	0.1348
-1	3.8362	0.17953	20.94	-0.0053162	0.12901
-1	1.3416	-31.949	3.9185	-0.19275	0.020586
-1	0.46796	11.549	-25.451	0.094945	-0.16599
-1	2.5057	5.7909	-19.509	0.034705	-0.12222
-1	2.0461	-13.526	18.968	-0.074388	0.13065
-1	0.23798	-28.549	-17.986	0.71544	-0.30591
-1	2.1838	-4.243	-6.7069	0.19024	-0.27077
-1	0.76836	-6.3582	34.154	-0.027325	0.19898
-1	0.50285	18.283	-14.975	0.11431	-0.090806
-1	0.55943	-22.631	11.713	-0.1555	0.10257
-1	0.94399	-6.3201	21.221	-0.24705	0.72363
-1	0.43533	-5.3333	40.384	0.0077338	0.29706
-1	1.0869	13.916	8.8322	0.089242	0.047843
-1	0.29425	-18.355	28.344	-0.14172	0.18418
-1	0.3874	25.3	-0.33642	0.37199	-0.032231
-1	1.3454	20.764	-4.2958	0.12792	-0.026809
-1	1.4453	-20.327	24.382	-0.11768	0.14797
-1	0.35702	-30.595	-9.6347	-0.18796	-0.073661
-1	1.4698	-18.775	-21.001	-0.10641	-0.13313
-1	3.8394	-29.837	5.9238	-0.17785	0.037152
-1	0.38131	-17.462	-9.156	-0.10401	-0.054527
-1	4.0673	19.761	17.338	0.12293	0.11285
-1	0.21777	17.769	-29.742	0.12436	-0.17611
-1	0.78726	-20.517	-10.89	-0.12381	-0.064904
-1	0.61111	32.475	6.2584	0.40487	-0.082401
-1	2.2412	-18.593	15.584	-0.12858	-0.19963
-1	0.29102	-17.725	26.268	-0.10575	0.15953
-1	2.4878	0.33386	-14.758	0.0008414	-0.085216
-1	0.33361	7.8787	18.689	-0.40134	0.18908
-1	0.25983	-7.3895	-14.66	-0.34133	-0.56398
-1	0.97754	-25.586	22.683	-0.15723	0.13935
-1	2.3364	3.0743	43.232	0.026686	0.28465
-1	3.3452	-3.692	9.1415	-0.032445	0.054354
-1	0.91258	4.3413	44.071	0.022	0.27788
-1	1.429	-0.12713	22.032	-2.5997e-05	0.13842
-1	0.31765	17.909	-9.1074	-0.50643	-0.43314
-1	0.50851	10.24	-16.482	0.32355	-0.1375
-1	3.338	11.44	-38.219	0.06341	-0.22851
-1	2.7295	9.7802	-18.867	-0.18223	-0.068826
-1	0.952	-29.416	0.017936	-0.17706	0.00075227
-1	0.50305	5.6179	-13.298	0.31575	0.15738
-1	3.3205	4.7168	15.214	0.024553	0.094912
-1	0.49793	-5.0908	-23.53	-0.030465	-0.15427
-1	0.44916	-3.3008	-22.071	-0.32624	-0.088222
-1	0.19399	-9.1545	-23.634	-0.041794	-0.14518
-1	1.3618	25.738	29.996	0.16126	0.18277
-1	1.225	25.154	-0.32295	0.14942	-0.002272
-1	0.85857	36.476	-1.4986	0.22274	-0.010923
-1	0.37194	-22.553	-8.4542	-0.64996	-0.28421
-1	1.266	-20.608	19.262	-0.12524	0.12308
-1	2.6542	-37.425	-9.063	-0.22184	-0.055399
-1	2.0953	-0.30855	-20.842	-0.004092	-0.11075
-1	0.30621	-12.497	11.343	-0.07955	0.067071
-1	0.14741	-5.9578	-6.5839	0.87498	0.038344
-1	1.7851	-4.9663	-12.653	-0.02079	-0.071785
-1	1.1721	-10.113	-6.3024	-0.067094	-0.038124
-1	0.14234	22.901	23.652	0.25558	0.16175
-1	0.57698	34.458	6.2004	0.20981	0.03778
-1	6.2951	-10.769	-9.7733	-0.068125	-0.051149
-1	1.1447	0.66311	-3.4335	0.0076286	-0.020135
-1	0.56658	-54.709	-7.178	-0.5549	0.10019
-1	1.3264	29.143	-6.7106	0.2163	0.35495
-1	1.1957	-21.219	7.0754	-0.38452	0.042227
-1	1.2254	0.78688	19.553	-0.0032193	0.12163
-1	4.3482	-33.642	-22.266	-0.19711	-0.13299
-1	0.1991	-9.1914	-44.477	-0.045726	-0.32649
-1	0.8903	-31.137	-13.358	-0.20045	-0.076937
-1	3.6752	4.1326	-7.7857	0.02184	-0.056154
-1	1.2144	-14.322	-29.4	-0.18591	-0.23399
-1	1.2294	-0.37499	13.082	-0.029126	-0.30451
-1	0.83277	22.968	-1.7763	0.30623	-0.16575
-1	0.19187	16.197	-15.965	-0.34019	-0.20458
-1	0.20151	-10.512	7.5746	-0.3392	-0.47659
-1	0.059483	-40.312	-0.31255	-0.56787	0.61491
-1	1.3702	-13.505	-37.031	-0.077028	-0.21692
-1	1.1068	-16.661	-12.972	-0.11352	-0.073114
-1	0.9808	14.536	16.504	0.083109	0.098922
-1	0.35043	-27.847	23.83	-0.1755	0.14653
-1	4.7679	-27.859	-21.043	-0.16813	-0.12766
-1	0.43246	-2.7566	-33.638	-0.024494	-0.20418
-1	3.9072	4.5786	9.2372	0.031126	0.059846
-1	2.8595	25.958	19.914	0.15579	0.11655
-1	0.8841	-19.636	17.237	-0.71706	-0.061332
-1	0.8758	-41.217	4.3353	-0.25718	0.002219
-1	2.366	-2.2376	3.3645	-0.012728	0.011381
-1	1.1143	-2.8006	4.0418	-0.55642	-0.24025
-1	4.8028	34.794	-19.485	0.20397	-0.12271
-1	0.35466	46.583	16.147	0.43693	0.76459
-1	0.48629	24.235	-11.507	0.17152	-0.0686
-1	0.71112	24.729	21.018	0.14332	0.13373
-1	2.6299	11.888	-9.5116	0.081757	-0.060553
-1	0.16455	14.658	2.5567	-0.3181	0.76127
-1	0.57735	-10.706	3.2985	-0.38202	-0.25985
-1	0.31754	-9.8344	-13.738	0.23601	-0.14962
-1	0.43321	38.528	2.3934	0.24739	0.010644
-1	0.21613	26.587	28.445	0.15414	0.17737
-1	0.511	31.155	24.206	0.85133	0.36225
-1	0.4786	-15.927	26.144	0.32489	0.11488
-1	4.307	-32.447	14.778	-0.20357	0.090836
-1	0.20271	-39.441	9.0108	-0.22644	0.051772
-1	5.6946	29.482	11.354	0.18112	0.064922
-1	2.5969	25.432	-23.711	0.15581	-0.14433
-1	0.36007	-20.469	19.893	-0.17783	0.10163
-1	1.1599	0.077052	-27.583	-0.026745	-0.18664
-1	1.0464	58.385	61.778	0.24109	0.32146
-1	1.0636	16.05	-25.092	0.39667	-0.1447
-1	3.4243	11.368	-32.42	0.0771	-0.19647
-1	0.24353	-25.529	-13.851	-0.23181	-0.59617
-1	0.4424	-4.9517	16.747	-0.4262	0.82977
-1	0.75432	-8.9087	9.5295	-0.057656	0.052406
-1	0.52304	-20.195	16.62	-0.78352	0.2613
-1	0.77869	-35.203	7.495	-0.21356	0.059912
-1	1.392	-6.4226	-0.79795	-0.041112	-0.0014035
-1	0.25983	-24.487	-19.398	-0.14839	-0.11902
-1	2.5008	17.839	-23.981	0.10686	-0.14822
-1	0.70665	22.784	8.7146	0.29686	-0.066598
-1	0.98834	10.613	36.619	0.14585	0.21772
-1	0.84542	27.567	-5.6394	0.1663	-0.038782
1	0.35063	24.031	-12.731	0.14475	-0.082275
-1	2.0758	-7.3176	31.615	-0.04124	0.18444
-1	2.8568	-3.9387	-12.194	-0.018799	-0.077132
-1	0.35356	-14.722	33.143	0.94996	0.21803
-1	0.8549	-25.447	20.274	-0.15211	0.11867
-1	2.0758	18.96	9.0167	0.11766	0.054629
-1	1.4848	19.151	-25.926	0.16771	0.31751
-1	1.8596	26.796	2.8786	0.16895	0.018653
-1	1.5473	30.744	8.1252	0.19226	0.045141
-1	0.60265	-14.167	-21.948	-0.076898	-0.13776
-1	1.5095	31.729	-24.759	0.18851	-0.13879
-1	0.52755	-15.077	11.211	-0.15322	0.1826
-1	0.997	-15.999	-12.598	-0.088539	-0.072817
-1	0.60884	18.269	29.559	0.10817	0.18327
-1	2.6174	-2.5199	-36.7	-0.01292	-0.22582
-1	0.29332	19.96	-31.042	0.49527	-0.69296
-1	1.3185	37.672	2.7556	0.22879	0.015467
-1	2.3389	-4.2028	-8.702	-0.017148	-0.054593
-1	1.4739	-32.379	7.6775	-0.20983	0.040097
-1	0.91656	5.5452	2.1076	0.56408	0.4888
1	0.8333	3.1498	-4.5648	0.24016	-0.21054
-1	1.1642	-21.545	-4.9812	-0.12821	-0.02705
-1	0.58659	15.434	0.89072	0.10268	0.0014184
-1	0.70294	3.7361	34.92	0.018424	0.20935
-1	5.7287	-28.502	-21.019	-0.17691	-0.12561
-1	1.8664	-5.4466	18.001	-0.029824	0.10593
-1	2.4131	-39.023	-11.254	-0.24335	-0.023968
-1	0.34185	6.4822	-24.798	0.0035402	-0.49772
-1	3.6879	-31.978	-17.621	-0.31439	0.063524
-1	0.32974	-6.3959	14.577	-0.050732	0.094175
1	0.97929	11.011	-20.742	0.056332	-0.1241
-1	3.9932	25.852	20.008	0.15743	0.12566
-1	0.26454	16.253	34.509	0.099731	0.20116
-1	1.23	-18.478	12.379	-0.11568	0.080737
-1	2.4865	20.195	18.497	0.11321	0.10859
-1	0.62152	-36.959	-2.8406	-0.22458	-0.015691
-1	3.1382	-8.1328	5.4082	-0.044382	0.029184
-1	1.4436	-11.17	-18.604	-0.057824	-0.10732
-1	0.77106	13.96	22.287	0.19628	-0.67995
-1	0.53519	36.29	-9.794	0.21711	-0.058796
-1	0.60997	-27.395	-23.132	-0.14812	-0.269
-1	0.89722	-30.241	-17.096	-0.18716	-0.098436
1	0.96231	4.3614	4.2256	0.55405	-0.12213
-1	1.3112	31.768	-21.443	0.19321	-0.12626
-1	1.6277	32.266	2.3676	0.1969	0.010626
1	2.3854	0.2462	-17.493	0.0011492	-0.1123
-1	0.58937	-40.598	-0.29027	0.038807	0.46523
-1	1.7213	-12.409	-10.735	-0.49046	0.035664
-1	1.1124	-25.052	-20.659	-0.15426	-0.13065
-1	0.57073	22.997	-27.75	0.1408	-0.17175
-1	0.33222	-1.4592	-18.307	-0.0056152	-0.11606
-1	0.31868	18.888	31.565	0.11186	0.18888
-1	2.0615	24.486	23.064	0.15166	0.13958
-1	0.31084	-1.4027	-15.027	-0.42806	-0.40159
-1	1.2112	-34.578	5.55	-0.2161	0.034799
-1	0.80959	-18.335	17.079	-0.11913	0.10665
1	0.26614	-22.001	27.908	-0.13606	0.17704
-1	0.69129	-18.955	31.646	-0.11068	0.19404
-1	0.19025	20.067	23.469	0.097868	0.13085
-1	0.29625	13.59	9.1542	0.61497	-0.065846
-1	2.748	20.229	-28.128	0.12477	-0.17007
-1	1.2394	26.647	19.645	0.15859	0.11273
-1	3.5453	4.8873	13.042	0.030002	0.076871
-1	0.20707	36.558	7.6414	0.22006	0.048773
-1	4.9701	-31.653	23.625	-0.19751	0.14477
-1	0.3285	42.234	1.5283	0.90475	-0.23169
-1	0.75505	35.968	20.438	0.2218	0.12696
-1	1.5051	-11.406	-26.904	-0.073033	-0.1622
-1	0.42278	12.212	24.653	0.64902	0.40166
-1	5.8549	5.6636	1.5772	0.036319	0.0054167
-1	0.15382	-47.82	44.953	-0.53622	0.83866
2	0.72672	-31.375	14.808	0.024567	-0.050061
-1	0.31867	18.607	0.81079	0.070212	0.012371
-1	1.9029	26.55	18.749	0.16678	0.11488
-1	0.22452	33.471	-2.7122	0.205	-0.013424
-1	1.654	6.2162	2.1367	0.028896	0.011505
-1	0.3827	25.054	24.437	0.15469	0.1466
-1	4.5141	32.133	20.167	0.19428	0.12456
-1	0.32064	-9.3707	-9.7211	-0.053657	-0.056775
-1	0.24287	24.7	8.2893	0.15927	0.050092
-1	1.2332	0.20456	-15.13	-0.0015698	-0.097404
-1	0.14988	37.093	-8.1903	0.22391	-0.079161
-1	0.45836	-26.19	-13.038	-0.1578	-0.085113
-1	0.23679	-28.95	-9.5332	-0.25246	0.22497
-1	0.28326	5.4508	20.799	0.043846	0.19109
-1	0.92148	29.49	28.558	0.17357	0.17772
1	0.26612	27.617	13.495	0.16829	0.087831
-1	0.43151	37.45	7.4547	0.22719	0.057065
-1	0.47384	5.015	-22.216	0.033658	-0.13978
-1	0.94474	26.531	9.2015	0.16835	0.054049
-1	0.48972	21.466	8.2238	-0.043032	-0.72143
-1	3.1759	-29.997	12.901	-0.18248	0.068612
-1	1.0918	-17.808	20.01	-0.043643	0.18606
-1	0.4255	22.263	0.23292	0.12047	0.79392
-1	1.7299	-16.813	-32.244	-0.1029	-0.19476
-1	3.0236	-29.068	-26.702	-0.17766	-0.15422
-1	1.0738	14.481	-4.8127	0.090963	-0.024956
-1	0.53296	-4.0171	-31.188	-0.025974	-0.18965
-1	0.62187	3.2949	-34.262	-0.1514	-0.53921
-1	0.33481	-6.3148	-27.543	-0.037606	-0.16301
-1	1.536	-3.7617	-20.197	-0.021036	-0.12952
-1	0.95918	13.603	-6.2822	0.0765	-0.042388
-1	1.452	-18.194	-0.63557	-0.10931	-0.005387
-1	0.77855	17.193	24.649	0.11007	0.14809
-1	3.9651	-17.686	9.0042	-0.10639	0.054285
-1	5.1519	-12.835	34.179	-0.078374	0.1991
-1	0.82943	32.801	-23.497	0.19982	-0.1374
-1	2.5315	4.6716	-3.7578	0.023593	-0.019108
-1	0.62662	36.139	-6.7966	0.21734	-0.044681
-1	1.4693	-14.504	-16.09	-0.089894	-0.099491
-1	1.9201	-31.109	-8.1473	-0.18793	-0.046835
-1	2.9757	21.301	2.8644	0.12577	0.012268
-1	2.4147	2.0064	24.493	0.0071434	0.14347
-1	0.82308	-1.8513	-26.158	-0.014251	-0.1607
-1	0.18331	9.9618	-38.476	0.053446	-0.23127
-1	0.70596	3.1561	4.2718	0.64642	-0.42273
-1	1.5098	-23.643	-4.9024	-0.14009	-0.033013
-1	0.86585	-1.6917	28.7	-0.00793	0.19981
-1	1.7832	7.5064	-40	0.055103	-0.23806
-1	2.585	11.745	-20.383	-0.19726	-0.24899
-1	2.6169	5.9225	-25.674	0.035217	-0.15606
-1	0.72034	-6.3078	14.788	-0.066407	0.082346
-1	1.4471	27.732	-7.7869	-0.045082	-0.21884
-1	0.15849	-35.391	25.272	-0.22898	0.16185
-1	0.63776	-31.967	-3.9036	-0.1941	-0.021318
-1	1.9275	-3.7648	20.993	-0.024489	0.12916
-1	1.1969	36.552	-0.43872	-0.31895	-0.37666
-1	1.3783	19.252	-15.69	0.11794	-0.094435
-1	1.1903	39.457	12.364	0.24301	0.08329
-1	0.45321	15.371	37.486	0.086827	0.22897
-1	2.4564	-23.879	-9.6275	-0.14467	-0.056641
-1	5.0718	25.529	25.094	0.15467	0.15599
-1	1.1618	5.2794	15.868	-0.14439	-0.41689
-1	0.44313	9.2071	22.091	0.30404	-0.21466
-1	0.2303	39.156	-2.253	0.26887	0.017948
-1	1.084	21.418	1.3003	0.13359	-0.00023825
-1	0.60055	-8.5473	0.75289	0.54097	0.016032
-1	1.1844	5.9442	-4.7496	0.024691	-0.035489
-1	0.7407	-2.7301	23.496	-0.010909	0.1434
1	0.68892	22.596	28.567	0.14288	0.17218
-1	0.38422	7.868	39.181	0.027368	0.2097
-1	1.0588	-1.2003	-28.361	-0.010298	-0.17426
-1	0.52921	11.66	-35.923	0.084837	-0.21457
-1	3.3415	4.7797	-30.659	0.028522	-0.1815
[truncated: 498,000 more rows]
