# Supplementary material for: A single-source photon source model of a linear accelerator for Monte Carlo dose calculation
Source: PLoS One. 2017 Sep 8;12(9):e0183486. doi: 10.1371/journal.pone.0183486 (PMC5590861; doi:10.1371/journal.pone.0183486)
Supplement: S1 Dataset — (ZIP) [file pone.0183486.s005.zip]

Archive with 6 entries (5 files):
- S1 Dataset/
- S1 Dataset/10x10_PSF.txt
- S1 Dataset/20x20_PSF.txt
- S1 Dataset/30x30_PSF.txt
- S1 Dataset/3x3_PSF.txt
- S1 Dataset/5x5_PSF.txt
