# Supplementary material for: A single-source photon source model of a linear accelerator for Monte Carlo dose calculation
Source: PLoS One. 2017 Sep 8;12(9):e0183486. doi: 10.1371/journal.pone.0183486 (PMC5590861; doi:10.1371/journal.pone.0183486)
Supplement: S1 Dataset — (ZIP) [file pone.0183486.s005.zip › S1 Dataset/10x10_PSF.txt]

0	2	4	6	8	10	12	14	16	18	20	22	24	26	28	30	32	34	36	38	40	42	44	46	48	50	52	54	56	58	60	62	64	66	68	70	72	74	76	78	80	82	84	86	88	90	92	94	96	98
0	1.2952	1.0827	1.9662	1.1208	1.0566	1.258	1.6415	1.4196	1.1436	1.105	1.4711	1.5997	1.7007	1.5028	1.613	1.7806	2.2031	2.077	2.4623	2.4797	2.1966	1.7902	1.8519	2.0881	2.2048	2.1226	2.052	2.1092	2.2765	2.3156	2.3751	2.2823	2.0428	2.5182	1.7955	2.0508	2.4031	2.5325	2.1096	2.0758	2.5869	2.2467	2.8398	3.392	2.8405	2.4574	3.4453	3.4893	2.6104
2	0.78817	1.0531	1.115	0.84858	0.87974	0.86635	1.0898	0.99599	0.95514	0.99944	1.0217	1.0052	1.0152	1.2557	0.93895	1.4037	1.5034	1.4484	1.606	1.5756	1.3947	1.3303	1.6308	1.7706	1.6052	1.686	1.6801	1.7713	1.755	1.6721	2.0763	1.8545	1.8452	1.8196	1.8048	1.9101	2.0166	2.3825	1.9648	1.8096	2.0543	2.0331	2.3103	2.2896	2.2002	2.256	2.7589	2.328	2.372
4	0.65673	0.82135	0.83943	0.64543	0.69555	0.78525	0.84157	0.75812	0.82429	0.89333	0.67887	0.95794	0.72958	0.85438	0.92697	1.0799	1.0486	1.1006	1.1584	1.0257	0.90629	1.046	1.1193	1.1302	1.3842	1.5726	1.4782	1.3617	1.4311	1.4007	1.411	1.4258	1.6496	1.5014	1.6	1.7115	1.7794	1.8394	1.8102	1.5933	1.791	1.847	1.9714	1.6851	1.7128	2.0683	2.2415	2.1824	2.4248
6	0.55887	0.56666	0.65706	0.46462	0.59052	0.70611	0.56319	0.72654	0.66987	0.6704	0.57579	0.71915	0.67569	0.72985	0.75189	0.88719	0.7471	0.96868	0.91315	1.014	0.95469	0.90042	0.71809	0.8892	1.209	1.1315	1.1763	1.0919	1.1007	1.1531	1.2385	1.4362	1.4105	1.3388	1.4645	1.5016	1.4008	1.6308	1.4166	1.415	1.4116	1.6304	1.6306	1.8377	1.7752	1.7793	1.9586	2.1127	2.009
8	0.4656	0.53608	0.54669	0.5323	0.57406	0.68177	0.51781	0.84501	0.66436	0.48662	0.65754	0.64574	0.71329	0.61385	0.68132	0.75133	0.75299	0.80624	0.82211	0.82998	0.80349	0.83486	0.89317	0.78813	0.88667	1.0406	0.99915	1.0959	0.99086	0.91948	0.97252	1.1632	1.1815	1.2502	1.3239	1.1583	1.2815	1.4736	1.3071	1.238	1.3523	1.4982	1.4566	1.6849	1.6436	1.5276	1.6366	1.5934	1.9661
10	0.47088	0.4334	0.50312	0.52321	0.41389	0.59064	0.43554	0.60428	0.5637	0.39256	0.54016	0.71123	0.57155	0.55207	0.72957	0.71675	0.65997	0.73021	0.74283	0.70642	0.83505	0.73573	0.7854	0.70021	0.89082	0.791	1.044	0.99739	0.73811	1.0413	0.97334	1.0985	1.1423	0.98005	1.1988	1.1089	1.196	1.3942	1.332	1.2138	1.3241	1.5667	1.3858	1.371	1.6144	1.4141	1.538	1.676	1.7657
12	0.46326	0.40617	0.43711	0.44233	0.47665	0.47621	0.50588	0.47045	0.56451	0.5077	0.61733	0.57152	0.6533	0.50546	0.71981	0.73582	0.7078	0.75577	0.66913	0.72439	0.729	0.80583	0.75787	0.74047	0.8731	0.95592	0.75515	0.85923	0.91773	0.9438	0.90571	0.93735	1.083	0.93744	1.0451	0.91069	1.1533	0.88159	1.1298	1.0444	1.1989	1.4391	1.2491	1.4405	1.4395	1.403	1.4375	1.544	1.6084
14	0.43704	0.38754	0.52161	0.50659	0.55191	0.5151	0.5111	0.51391	0.46034	0.44636	0.49978	0.62199	0.46145	0.51804	0.57377	0.72997	0.71318	0.75312	0.72963	0.6637	0.68394	0.75193	0.77374	0.66755	0.76822	0.76118	0.80364	0.73622	0.83315	0.99167	0.91668	0.88571	0.84484	1.095	0.9733	0.9204	1.0197	1.0318	1.0161	1.0198	1.1963	1.1868	1.1933	1.3715	1.3674	1.3334	1.4332	1.5674	1.5343
16	0.42013	0.43446	0.57288	0.51892	0.58033	0.49255	0.38523	0.45712	0.47494	0.48137	0.54415	0.53732	0.54746	0.54107	0.5876	0.60549	0.5346	0.72444	0.64653	0.6457	0.66345	0.70947	0.67701	0.78835	0.8285	0.64241	0.76699	0.71157	0.8358	0.87539	0.85526	0.89046	0.97072	0.83292	0.90977	0.99972	0.98095	0.84645	1.076	1.0798	1.1214	1.0575	1.2365	1.2774	1.271	1.4465	1.4898	1.5024	1.6041
18	0.43375	0.424	0.509	0.51557	0.40377	0.43852	0.53937	0.51231	0.56625	0.58954	0.71412	0.58944	0.59222	0.38146	0.55676	0.51612	0.63202	0.62622	0.62582	0.64555	0.64495	0.64588	0.64238	0.7766	0.68423	0.62978	0.66318	0.73233	0.81796	0.87453	0.87987	0.90509	0.99244	0.88008	0.84195	0.82008	1.0142	1.0285	1.101	1.1542	1.1142	1.2443	1.1666	1.3154	1.2947	1.5158	1.2836	1.4077	1.4534
20	0.41597	0.49143	0.52784	0.45207	0.43601	0.51825	0.59258	0.52175	0.51708	0.51695	0.54098	0.66375	0.5943	0.63708	0.6108	0.52113	0.52634	0.6636	0.64363	0.62376	0.65862	0.5998	0.71462	0.71819	0.71385	0.79506	0.66591	0.7543	0.75236	0.82969	0.7977	1.0351	0.8807	0.91716	0.95749	1.0387	1.0534	1.0682	1.0857	1.1735	1.128	1.1005	1.2038	1.346	1.4027	1.3535	1.376	1.2838	1.4776
22	0.50577	0.47746	0.50739	0.49779	0.39344	0.43664	0.51226	0.45085	0.49441	0.50266	0.55397	0.58156	0.65416	0.55131	0.62549	0.48255	0.61822	0.65728	0.70104	0.63246	0.63415	0.69306	0.84474	0.69363	0.83257	0.66316	0.75943	0.77293	0.77393	0.83324	0.95263	0.89102	1.0044	0.85035	0.88294	0.98214	1.0452	1.0063	1.0177	0.98238	1.105	1.1397	1.1935	1.3524	1.255	1.2967	1.3629	1.3885	1.4999
24	0.44392	0.42844	0.48908	0.47891	0.36877	0.47328	0.53387	0.4243	0.53489	0.52955	0.47321	0.55917	0.47245	0.62181	0.62976	0.60431	0.53711	0.60902	0.67216	0.65599	0.66351	0.63336	0.6154	0.63049	0.70275	0.75489	0.72953	0.7393	0.87768	0.74832	0.86913	0.96676	0.93226	0.93088	1.0327	1.0132	1.1288	1.1023	0.95387	1.0169	0.98986	1.196	1.4122	1.1721	1.4021	1.2898	1.4197	1.4333	1.5243
26	0.52259	0.37184	0.42368	0.48253	0.47784	0.56556	0.52731	0.47181	0.49703	0.54869	0.56595	0.49526	0.4721	0.66431	0.57595	0.6485	0.63212	0.6568	0.60847	0.66502	0.70999	0.66087	0.69809	0.66999	0.71463	0.78465	0.77801	0.85608	0.88895	0.91608	0.85466	0.98346	0.89727	0.94269	1.1101	1.0045	1.1157	0.9283	0.98032	1.0899	1.0856	1.1725	1.1728	1.2728	1.3796	1.4354	1.4434	1.6169	1.4768
28	0.50278	0.44201	0.4171	0.51789	0.55191	0.60458	0.56257	0.498	0.51216	0.60333	0.5443	0.51599	0.64482	0.62044	0.52005	0.6166	0.56408	0.63966	0.75675	0.61555	0.63667	0.68386	0.65661	0.79036	0.73375	0.76525	0.8403	0.9456	0.80492	0.86328	0.88096	0.94853	0.81955	0.97243	0.97541	0.99404	1.0841	1.0741	1.043	1.1633	1.1501	1.1554	1.2389	1.3347	1.418	1.2701	1.6294	1.6506	1.4498
30	0.3491	0.37837	0.41399	0.53924	0.47052	0.50645	0.53414	0.51081	0.51648	0.48596	0.50405	0.57928	0.56317	0.64154	0.52763	0.57549	0.62183	0.6381	0.57832	0.69028	0.64096	0.76828	0.81183	0.79329	0.78544	0.71725	0.66864	0.88979	0.88732	0.85944	0.89753	0.91289	0.94685	0.96257	0.96722	0.88427	1.1446	1.0057	0.98555	1.2565	1.1714	1.2685	1.2439	1.3609	1.4972	1.6214	1.4429	1.6032	1.3748
32	0.45277	0.44806	0.48582	0.5555	0.49939	0.47321	0.47726	0.48785	0.55185	0.4589	0.54624	0.43839	0.60521	0.65873	0.61607	0.62077	0.64311	0.61119	0.60563	0.633	0.70656	0.75852	0.78886	0.67259	0.90183	0.80368	0.84439	0.7855	0.89731	0.94853	0.87706	1.049	0.95919	1.0242	0.96891	0.82805	1.107	1.0776	1.0893	1.1021	1.1639	1.2119	1.2296	1.3122	1.5686	1.4814	1.5416	1.6816	1.5668
34	0.48303	0.44636	0.4895	0.45716	0.46995	0.57951	0.4397	0.47369	0.55056	0.50803	0.53594	0.55017	0.50556	0.53877	0.49306	0.64083	0.61001	0.58935	0.62593	0.56463	0.69842	0.73843	0.69236	0.75874	0.74443	0.69458	0.89589	0.90284	0.89179	0.77008	0.99221	1.0298	1.1059	1.1308	0.93034	1.0346	1.1732	1.0576	1.2024	1.1292	1.2575	1.2195	1.2384	1.3519	1.6505	1.4702	1.5623	1.6816	1.709
36	0.38401	0.36845	0.50596	0.571	0.46003	0.51214	0.45952	0.56423	0.55309	0.49656	0.59719	0.5303	0.56055	0.55402	0.68059	0.60629	0.50707	0.61788	0.60741	0.72941	0.65992	0.73766	0.69008	0.81424	0.96883	0.76121	0.80783	0.89409	0.75377	0.81406	0.92229	1.0483	0.95405	0.98304	0.99962	1.0794	1.2498	1.181	1.1489	1.1989	1.3021	1.3457	1.3075	1.4262	1.2599	1.3578	1.4857	1.6039	1.6721
38	0.43117	0.43004	0.45581	0.47151	0.5124	0.49402	0.50011	0.59167	0.64202	0.53998	0.59478	0.69825	0.56306	0.65451	0.61072	0.6689	0.6128	0.62334	0.74534	0.73706	0.77111	0.69296	0.8252	0.68761	0.73642	0.8123	0.86708	0.93804	0.9467	0.83203	0.99411	1.0281	0.9602	0.981	0.96299	1.1172	1.2506	0.93151	1.2303	1.1184	1.2899	1.3585	1.3235	1.3349	1.5242	1.5008	1.6363	1.8856	1.7997
40	0.41471	0.38946	0.42775	0.51247	0.46334	0.56031	0.49459	0.47581	0.59948	0.48827	0.57539	0.60507	0.68951	0.64431	0.75194	0.69941	0.64518	0.62249	0.61184	0.73644	0.67044	0.73264	0.94179	0.75448	0.86985	0.82341	0.80406	1.0255	0.81639	0.84249	1.0135	1.146	1.0114	0.98752	0.95443	1.1104	1.0605	1.0665	1.234	1.2419	1.2969	1.3332	1.4257	1.3925	1.4592	1.5393	1.4672	1.6061	1.6861
42	0.45664	0.38109	0.45693	0.43119	0.47544	0.54864	0.49086	0.44086	0.58139	0.54094	0.4665	0.68851	0.71171	0.65945	0.66208	0.59233	0.59695	0.70938	0.67237	0.68175	0.79634	0.72848	0.65637	0.6836	0.88863	0.75546	0.81777	0.89584	0.79906	0.79607	0.96295	0.9835	1.0544	1.0162	1.0062	1.1413	1.1203	1.1322	1.1629	1.3047	1.2448	1.1949	1.3598	1.3907	1.5043	1.4748	1.5823	1.7025	1.8972
44	0.384	0.4115	0.45927	0.4966	0.5364	0.5907	0.5091	0.43779	0.62781	0.66305	0.56045	0.62988	0.5934	0.65186	0.62724	0.57819	0.61439	0.57547	0.82609	0.63341	0.74065	0.81188	0.76293	0.83672	0.80393	0.78676	0.88466	1.0173	0.9636	0.78287	0.98653	0.97888	1.1802	0.92371	0.98923	0.98769	1.1173	1.1477	1.1723	1.2489	1.2763	1.3463	1.3671	1.3976	1.5083	1.5381	1.5721	1.5764	1.5546
46	0.42869	0.41741	0.43121	0.44041	0.55875	0.50691	0.43163	0.48632	0.46842	0.58363	0.51729	0.71508	0.70648	0.69463	0.75957	0.642	0.69178	0.71012	0.67971	0.73758	0.7309	0.82319	0.72645	0.71933	0.81138	0.79962	0.83674	0.84403	0.92098	0.84438	0.97359	0.96984	1.1178	0.98588	1.2238	1.0421	1.1185	1.1029	1.3195	1.2221	1.3616	1.1734	1.4884	1.6436	1.3483	1.4926	1.5631	1.6399	1.7716
48	0.4219	0.48321	0.54006	0.47231	0.52552	0.57456	0.46632	0.40989	0.52777	0.52401	0.54975	0.74603	0.61148	0.54256	0.64692	0.58005	0.63684	0.81327	0.70336	0.74516	0.88535	0.82704	0.80263	0.7625	0.96081	0.84624	0.82813	0.82122	0.94132	0.88736	0.84193	0.9938	1.0932	0.98371	1.0442	1.1255	1.1623	1.227	1.1969	1.2552	1.3878	1.3468	1.4454	1.5374	1.4997	1.6803	1.7329	1.7891	1.7573
50	0.50796	0.48849	0.50079	0.52626	0.52638	0.5704	0.63566	0.62395	0.58743	0.598	0.50988	0.5487	0.55337	0.63277	0.6036	0.58121	0.64938	0.61727	0.67881	0.71755	0.79483	0.75024	0.76053	0.79963	0.77455	0.79291	0.78262	0.87043	0.82965	0.94761	0.84751	1.0303	1.0796	0.9547	1.036	1.2221	1.017	1.2734	1.2355	1.0879	1.262	1.3044	1.3281	1.5738	1.354	1.4475	1.512	1.6925	1.8789
52	0.56736	0.49791	0.48448	0.52379	0.51856	0.63549	0.61138	0.63483	0.59295	0.54169	0.66488	0.7297	0.6169	0.62878	0.57045	0.63024	0.54921	0.79307	0.64367	0.5329	0.68628	0.73033	0.76863	0.74131	0.90882	0.72149	0.93677	0.89164	0.86001	0.94826	0.96952	1.0376	0.96918	1.1112	1.1216	1.1629	1.1052	1.1883	1.2655	1.2512	1.3452	1.4328	1.4284	1.4792	1.4587	1.524	1.5199	1.8858	1.8696
54	0.5147	0.57437	0.48264	0.49636	0.58739	0.52041	0.59945	0.58392	0.45138	0.61622	0.4701	0.63072	0.63051	0.73768	0.67195	0.69528	0.73854	0.73784	0.65267	0.78234	0.75998	0.67525	0.69442	0.83125	0.79866	0.7355	0.76127	0.89687	0.95142	1.0156	0.88192	0.99993	1.1194	1.1286	0.94635	0.9598	1.1482	1.1949	1.2196	1.3274	1.2999	1.3417	1.3912	1.5238	1.5389	1.5808	1.7321	1.7853	1.6963
56	0.55311	0.5154	0.51525	0.57165	0.45751	0.50884	0.57339	0.60171	0.54005	0.52094	0.51101	0.6595	0.62302	0.73583	0.57077	0.72928	0.66656	0.66186	0.80154	0.7305	0.71917	0.72096	0.85337	0.78123	0.80874	0.74814	0.79773	1.1001	0.85067	0.89957	0.8483	0.94	1.0869	1.1209	1.1401	1.1601	1.2436	1.256	1.1757	1.3073	1.3139	1.4326	1.3752	1.5098	1.5573	1.5357	1.6711	1.6722	1.6513
58	0.52126	0.44396	0.41436	0.48124	0.54793	0.46143	0.54247	0.56392	0.55666	0.49382	0.64251	0.62979	0.68256	0.66043	0.61895	0.68279	0.6934	0.64843	0.73801	0.71746	0.78924	0.64771	0.69877	0.82117	0.85567	0.89725	0.79608	0.91157	1.0389	1.0733	0.7829	1.0632	1.1605	1.03	1.0779	1.0923	1.2536	1.1441	1.1698	1.2242	1.3954	1.4788	1.5035	1.6949	1.6144	1.5317	1.6697	1.605	1.8821
60	0.37576	0.43684	0.42032	0.48676	0.59189	0.54371	0.59498	0.48839	0.60416	0.49035	0.70144	0.70679	0.59945	0.62707	0.66351	0.61658	0.75795	0.59901	0.66309	0.80838	0.75914	0.74469	0.75467	0.96843	0.91349	0.83966	0.92766	0.88262	0.91848	0.91654	1.0172	0.96488	1.0158	0.89229	1.0671	1.1439	1.0828	1.1968	1.2491	1.3941	1.3432	1.411	1.2686	1.354	1.5554	1.5219	1.6475	1.6922	1.8181
62	0.5404	0.50628	0.5034	0.55061	0.47163	0.5241	0.56556	0.58124	0.50617	0.52044	0.64336	0.64884	0.71366	0.63359	0.62595	0.67247	0.66706	0.59571	0.61656	0.81451	0.8076	0.66566	0.83888	0.83091	0.82599	0.81558	0.93763	1.0734	0.9158	0.98477	0.98349	1.0615	1.1632	1.07	0.95579	1.1709	1.0578	1.2215	1.3116	1.2089	1.3363	1.4293	1.3603	1.3856	1.5131	1.702	1.7771	1.5945	1.5145
64	0.60667	0.47878	0.44311	0.52972	0.60605	0.5782	0.52994	0.48476	0.55453	0.59855	0.60435	0.6934	0.63427	0.565	0.66081	0.67279	0.55446	0.66114	0.72778	0.70165	0.77331	0.82052	0.73531	0.86014	0.82868	0.8714	0.9393	1.104	0.97166	1.021	0.99808	1.0437	1.1129	1.1455	1.1982	1.2524	1.1658	1.2622	1.2974	1.4263	1.4387	1.4724	1.3685	1.6344	1.6717	1.5982	1.7987	1.7127	1.7551
66	0.49937	0.50713	0.429	0.47609	0.47236	0.55203	0.60431	0.5744	0.60782	0.70173	0.66054	0.67691	0.64916	0.60482	0.70137	0.64754	0.72666	0.6539	0.69898	0.8102	0.76162	0.75294	0.72994	0.79076	0.83108	0.94969	1.0104	0.98574	0.89164	1.0241	0.93295	1.0123	1.1113	1.1071	1.1951	1.2868	1.3649	1.3098	1.3812	1.453	1.4769	1.5978	1.4194	1.5949	1.5898	1.7091	1.8091	1.7215	1.9038
68	0.46319	0.43762	0.4249	0.49879	0.50735	0.56043	0.62436	0.55632	0.54797	0.70813	0.65923	0.70484	0.5821	0.69289	0.64194	0.69891	0.63901	0.58599	0.73009	0.68811	0.75278	0.81202	0.82695	0.85438	0.98236	0.95371	0.80721	0.92319	0.87884	1.0056	1.0211	1.0059	1.2123	1.1685	1.1364	1.199	1.2785	1.2913	1.2327	1.4548	1.4195	1.5708	1.478	1.6828	1.5829	1.7538	1.5646	1.735	2.0645
70	0.38499	0.51054	0.43053	0.48362	0.59793	0.58855	0.73584	0.61397	0.61772	0.59864	0.70422	0.70132	0.54732	0.65041	0.67683	0.61806	0.67565	0.69022	0.5927	0.75707	0.68462	0.75863	0.80016	0.85208	0.98667	0.92493	0.86946	1.0109	0.85525	1.143	1.0254	1.0765	1.0817	1.0757	1.1058	1.1912	1.1722	1.3032	1.1855	1.5133	1.36	1.5741	1.6844	1.6003	1.7048	1.6844	1.7929	1.6223	1.9495
72	0.46221	0.42638	0.41591	0.44646	0.56321	0.53443	0.6575	0.48146	0.55386	0.65463	0.64928	0.69919	0.63557	0.60959	0.6563	0.60956	0.64403	0.68653	0.74295	0.59507	0.78132	0.8742	0.88602	0.74042	0.92945	0.81313	0.94046	0.89941	0.87511	0.89681	1.0268	1.0326	1.0571	1.2216	1.1607	1.1751	1.2882	1.2594	1.3443	1.6056	1.4198	1.5425	1.6554	1.7814	1.7391	1.915	1.8346	1.9655	2.0829
74	0.445	0.44178	0.43753	0.45572	0.55873	0.54597	0.59811	0.56749	0.61556	0.63286	0.6543	0.74052	0.56757	0.68803	0.6975	0.74999	0.71397	0.64896	0.80449	0.70812	0.63442	0.78609	0.80809	0.89314	0.93264	0.92932	0.91381	0.9469	1.0219	0.98769	1.0306	1.0653	1.132	1.3133	1.2311	1.2478	1.2679	1.2995	1.4066	1.4879	1.5823	1.4296	1.642	1.525	1.5645	1.711	1.8512	1.6598	2.1141
76	0.36112	0.41682	0.48391	0.47178	0.53168	0.64891	0.59378	0.47581	0.64312	0.61036	0.68436	0.67692	0.7735	0.65151	0.56469	0.72295	0.69586	0.68532	0.78989	0.73719	0.66925	0.84223	0.84451	0.84866	1.0143	0.95232	0.86018	0.93586	1.043	0.99579	1.1476	1.2232	1.1509	1.1267	1.1048	1.2385	1.2526	1.4335	1.3739	1.4885	1.5182	1.4819	1.6117	1.5106	1.614	1.7432	1.8941	1.9905	2.12
78	0.44218	0.56989	0.56579	0.45969	0.51539	0.52894	0.48548	0.50162	0.55523	0.62523	0.64676	0.6058	0.78488	0.71744	0.61037	0.6829	0.75115	0.72648	0.68447	0.71821	0.71399	0.81847	0.83127	0.76518	0.83195	1.0185	1.0612	0.93002	0.96447	0.94768	1.0886	1.045	1.1991	1.1333	1.1836	0.9864	1.1608	1.1479	1.2705	1.449	1.536	1.6048	1.5805	1.7195	1.608	1.8733	1.8472	1.8723	1.882
80	0.42157	0.51662	0.48609	0.50023	0.56393	0.48955	0.43818	0.47225	0.66736	0.62487	0.67922	0.60009	0.56733	0.68191	0.67223	0.71555	0.734	0.66859	0.79777	0.77002	0.89015	0.78465	0.89568	0.88036	0.75373	0.92783	1.0097	0.84307	0.94987	0.99037	0.99594	1.0744	1.1252	1.1633	1.209	1.1302	1.196	1.2371	1.4017	1.4834	1.5151	1.6422	1.6373	1.6742	1.5653	1.7569	1.8174	1.9549	2.1221
82	0.44434	0.47528	0.44831	0.58064	0.46433	0.47507	0.49619	0.65937	0.683	0.57816	0.55949	0.5749	0.76553	0.61085	0.73443	0.66471	0.76155	0.71715	0.79502	0.85129	0.77089	0.89187	0.90309	1.0161	0.90605	0.84576	0.96345	1.0397	1.1224	0.96529	1.0433	1.0535	1.3806	1.1715	1.228	1.2079	1.2998	1.3852	1.3758	1.3931	1.463	1.496	1.5284	1.6989	1.7771	1.9165	1.7442	1.8748	1.8994
84	0.5624	0.44585	0.41201	0.51101	0.43844	0.57368	0.49061	0.6012	0.5329	0.52076	0.53721	0.66037	0.68087	0.63604	0.62487	0.58491	0.69796	0.71084	0.80787	0.77227	0.78916	0.75099	0.91936	0.90269	0.81941	0.84999	0.87473	0.95789	0.98543	0.94696	0.99331	1.0431	1.2322	1.2281	1.1401	1.0501	1.2653	1.2217	1.3849	1.4674	1.4565	1.6571	1.5428	1.6608	1.7415	1.9544	2.097	1.9375	2.1645
86	0.48915	0.51369	0.50837	0.39552	0.52089	0.46492	0.62567	0.54252	0.53394	0.66126	0.6497	0.65958	0.65248	0.63036	0.60011	0.58976	0.71034	0.71387	0.69684	0.68686	0.74719	0.85034	0.91507	0.93348	1.067	0.89762	0.97382	0.96267	0.97525	1.0107	1.0808	1.0592	1.11	1.2764	1.1248	1.2251	1.2662	1.3482	1.4389	1.5297	1.5047	1.3868	1.7399	1.521	1.7277	1.9168	1.7618	1.8791	1.9622
88	0.4719	0.43442	0.53359	0.53108	0.47955	0.47893	0.54735	0.52572	0.6063	0.61114	0.55193	0.66579	0.68778	0.70288	0.67719	0.68201	0.59141	0.80542	0.82245	0.71902	0.87601	0.78991	0.96195	0.99194	1.0231	0.94685	0.97701	0.99856	1.0696	0.98254	1.0655	1.2332	1.1019	1.0923	1.3009	1.3327	1.2168	1.3384	1.5614	1.4525	1.535	1.512	1.6882	1.719	1.919	1.8567	1.9244	2.1068	2.0924
90	0.53716	0.36179	0.52568	0.54884	0.57108	0.56744	0.54284	0.54185	0.54579	0.62473	0.61204	0.70612	0.65138	0.65759	0.68708	0.74029	0.65791	0.81434	0.81058	0.82779	0.89313	0.8572	0.85895	0.82536	0.89271	0.92622	1.0604	1.0563	1.109	1.0155	1.1117	1.2916	1.2247	1.2076	1.1787	1.2368	1.2508	1.3612	1.3834	1.4505	1.6636	1.4337	1.6095	1.717	1.7902	1.8397	2.011	1.9859	2.0595
92	0.51062	0.44272	0.4659	0.67358	0.52635	0.56341	0.53058	0.66478	0.60158	0.6731	0.70085	0.69011	0.72998	0.64257	0.6787	0.67752	0.78056	0.76304	0.82004	0.85616	0.7881	0.87019	0.80339	0.83491	0.82971	0.94547	0.95956	1.0617	1.0664	1.0208	1.1623	1.2844	1.2422	1.2063	1.2535	1.2245	1.3648	1.3466	1.3359	1.4118	1.6306	1.6917	1.5742	1.7516	1.8446	1.8535	1.8869	2.013	1.9421
94	0.53187	0.35598	0.44201	0.554	0.54347	0.5284	0.76944	0.58128	0.60087	0.58984	0.62103	0.69094	0.66475	0.57499	0.71065	0.66973	0.77442	0.81738	0.68513	0.71837	0.89613	0.82363	0.90757	0.88577	0.87416	0.88167	1.0969	1.0174	1.0629	1.1763	1.1522	1.2731	1.2526	1.1781	1.2288	1.1756	1.3134	1.4251	1.5808	1.5525	1.5981	1.5658	1.7746	1.7708	1.8105	1.9988	1.8256	2.1089	2.1557
96	0.45085	0.47465	0.51877	0.47008	0.50726	0.50462	0.58103	0.47962	0.49819	0.61087	0.72221	0.65713	0.70909	0.64067	0.62769	0.68246	0.6924	0.69536	0.79569	0.90959	0.83136	0.84574	0.88544	0.88863	0.83906	0.91038	1.1088	1.0898	1.0337	1.218	1.1724	1.1493	1.1238	1.2031	1.3821	1.2097	1.4412	1.571	1.4002	1.4439	1.5401	1.6962	1.6127	1.772	1.864	1.9149	1.9256	2.1162	2.3171
98	0.47814	0.52041	0.61422	0.55158	0.41166	0.63815	0.56632	0.53215	0.55751	0.64866	0.59782	0.7502	0.58937	0.63483	0.59047	0.72701	0.76953	0.91432	0.90987	0.91271	0.87499	0.8225	0.84373	0.8479	0.79499	0.79695	1.0728	1.0866	1.0259	1.2884	1.1881	1.2155	1.0859	1.1851	1.1904	1.2594	1.3801	1.3134	1.3429	1.3018	1.6176	1.5202	1.7674	1.7447	1.7853	2	1.9379	2.1822	2.1015
100	0.40297	0.45586	0.54573	0.44432	0.41151	0.41877	0.50604	0.64113	0.70286	0.61558	0.53085	0.77211	0.66844	0.66063	0.63827	0.68264	0.76838	0.80657	0.969	0.86758	0.79489	0.83461	0.79337	0.93472	0.86231	0.98107	0.96537	1.0907	1.1381	1.1288	1.1527	1.1688	0.87177	0.93455	1.2536	1.2025	1.3517	1.4221	1.4622	1.5189	1.6586	1.6502	1.6209	1.7266	1.7112	1.944	1.9229	2.1198	2.0106
102	0.43744	0.44978	0.54311	0.51189	0.48007	0.4343	0.52189	0.6037	0.64768	0.52237	0.68429	0.6489	0.71045	0.72125	0.6414	0.66852	0.73496	0.6327	0.92372	0.76543	0.82649	0.95042	0.92585	0.88563	0.89032	0.95047	0.92753	0.90686	1.0671	1.1857	1.1084	1.0277	1.0962	1.1499	1.2549	1.3324	1.3769	1.4354	1.5416	1.467	1.459	1.6216	1.637	1.6862	1.7441	1.9243	2.0025	2.0296	2.124
104	0.47486	0.45234	0.42836	0.54714	0.52757	0.53023	0.59668	0.57941	0.61119	0.5906	0.6533	0.73434	0.66859	0.66397	0.63929	0.72494	0.76389	0.74877	0.81342	0.83603	0.87628	0.87956	0.91228	0.97615	0.93869	0.92444	0.8894	1.0946	0.91737	1.0224	1.1369	1.2588	1.2807	1.0707	1.3245	1.2171	1.372	1.5689	1.492	1.5541	1.6537	1.7889	1.6445	1.614	1.8943	2.0113	2.0187	2.1156	2.103
106	0.4525	0.48134	0.47201	0.51455	0.47915	0.50833	0.56468	0.53234	0.61273	0.61971	0.64916	0.65141	0.72018	0.74506	0.64426	0.79702	0.73415	0.82468	0.76114	0.94155	0.83262	0.84085	0.93584	0.95186	0.89876	0.87892	0.90676	1.077	0.94745	1.2087	1.0496	1.0268	1.2267	1.2225	1.3289	1.2213	1.515	1.3527	1.4927	1.4809	1.6567	1.6639	1.5895	1.7404	1.749	1.9617	1.9704	2.0102	2.0807
108	0.36837	0.47972	0.50664	0.57695	0.45462	0.61768	0.48669	0.52726	0.583	0.74696	0.66706	0.64299	0.70142	0.70367	0.74348	0.74493	0.63037	0.76911	0.85544	0.74559	0.89003	0.93458	0.91595	0.95442	0.88449	1.0219	1.0636	1.0605	1.0961	1.1127	1.1568	1.1984	1.1788	1.2277	1.2797	1.2359	1.5012	1.3875	1.4935	1.6126	1.7402	1.751	1.7637	1.9574	1.9331	1.9063	1.9565	1.9356	1.9888
110	0.39187	0.49489	0.52086	0.49147	0.583	0.53425	0.51251	0.51825	0.57035	0.63854	0.6311	0.56858	0.73731	0.67965	0.76502	0.75827	0.81273	0.82328	0.77792	0.69435	0.83964	0.93077	0.82575	0.88889	0.87363	0.96738	0.9534	1.0713	1.1146	1.0313	1.1007	1.131	1.1939	1.4075	1.2084	1.3009	1.4024	1.4607	1.6123	1.5051	1.5993	1.642	1.6409	1.96	2.1167	1.9705	2.0257	2.0029	2.1844
112	0.43731	0.41091	0.54737	0.48751	0.51834	0.59616	0.57577	0.56985	0.58164	0.72905	0.64407	0.64434	0.69297	0.6076	0.64838	0.7626	0.76551	0.71496	0.72507	0.76267	0.73558	0.97043	0.90301	0.89401	0.91839	0.99761	0.95776	0.88306	1.2847	1.2128	1.0856	1.1787	1.2136	1.3001	1.2505	1.3881	1.312	1.4966	1.3115	1.4989	1.5256	1.7327	1.7454	1.7585	1.856	1.9093	2.0728	1.8983	2.2576
114	0.45072	0.42276	0.48198	0.39307	0.46648	0.59432	0.63755	0.59882	0.55181	0.68494	0.5935	0.71175	0.72582	0.70646	0.6618	0.76491	0.80546	0.93209	0.80258	0.77555	0.64277	0.87355	0.90146	0.91928	0.9802	0.96669	0.90685	0.96736	1.119	1.0195	1.1798	1.194	1.2037	1.148	1.2603	1.1677	1.4789	1.5945	1.5253	1.5259	1.4652	1.6761	1.7211	1.7107	1.7539	1.9059	2.026	1.9756	2.0519
116	0.60061	0.4652	0.44858	0.47643	0.51621	0.61532	0.59536	0.53712	0.52451	0.66816	0.74139	0.67849	0.71994	0.67159	0.83107	0.73527	0.84171	0.74592	0.65554	0.74557	0.74674	0.86605	0.89052	0.8782	1.098	1.0012	0.98726	1.01	1.1491	1.1349	1.0631	1.0901	1.1797	1.3671	1.2876	1.3223	1.5316	1.6244	1.5429	1.5333	1.7134	1.5818	1.6316	1.7472	1.899	1.9805	2.0211	2.3173	2.2906
118	0.43745	0.47107	0.44264	0.49042	0.54698	0.54796	0.56821	0.61743	0.49816	0.62518	0.60668	0.673	0.75458	0.75106	0.71651	0.7829	0.78266	0.77501	0.92528	0.79753	0.77981	0.78221	0.91851	0.8224	0.9337	1.0869	1.0553	0.97795	1.044	1.1394	1.1138	1.2638	1.1501	1.183	1.3037	1.319	1.3961	1.5125	1.6107	1.6781	1.7045	1.803	1.8082	1.7784	2.0567	1.8696	2.2258	2.2825	2.3543
120	0.60158	0.56043	0.50344	0.49572	0.54205	0.45208	0.61561	0.54852	0.48446	0.59103	0.66438	0.77655	0.72451	0.62417	0.86991	0.79569	0.76464	0.76735	0.8962	0.91401	0.84244	1.0153	0.89432	0.96638	1.1227	1.0484	1.1213	1.1437	1.1759	1.1373	1.1196	1.23	1.1891	1.2544	1.3373	1.2477	1.5238	1.4236	1.6992	1.7024	1.6525	1.6429	1.6076	1.7605	1.9816	2.0542	2.0375	2.1493	2.2579
122	0.40702	0.52146	0.56024	0.46929	0.51769	0.48195	0.49679	0.59886	0.57309	0.69276	0.7462	0.69548	0.72739	0.64547	0.8933	0.73557	0.84836	0.71895	0.73766	0.73581	0.99696	0.92622	0.86476	1.0227	1.0534	1.0262	1.1274	1.0916	1.1879	1.2161	1.143	1.0366	1.1946	1.1148	1.3586	1.351	1.4184	1.3888	1.5428	1.6823	1.6753	1.6239	1.7775	1.7315	1.8852	2.0796	2.1714	2.4255	2.1122
124	0.46942	0.51245	0.56385	0.46362	0.52391	0.46614	0.66519	0.50686	0.68256	0.66395	0.80379	0.63406	0.65066	0.77506	0.75817	0.80417	0.93754	0.83201	0.81993	0.90124	0.92965	0.89902	0.98329	0.86086	1.0378	0.94087	0.919	1.0522	1.1884	1.1535	1.1365	1.1636	1.1835	1.316	1.2241	1.3043	1.438	1.585	1.6513	1.6419	1.5255	1.614	1.7926	1.8406	1.9701	2.1315	2.2916	2.3697	2.3246
126	0.43083	0.50936	0.60854	0.60401	0.55665	0.49398	0.57152	0.58951	0.64597	0.66842	0.63801	0.689	0.68464	0.68614	0.77798	0.78235	0.72772	0.75448	0.8638	0.89933	0.83643	0.81266	0.85202	0.99126	0.95509	1.0173	0.9058	1.11	1.182	1.1528	1.0665	1.0406	1.278	1.243	1.3459	1.3769	1.2889	1.6106	1.6243	1.6012	1.534	1.7386	1.8793	1.6664	2.1059	1.9595	2.1172	2.1513	2.2363
128	0.45809	0.47072	0.53101	0.46008	0.51651	0.49517	0.54989	0.81056	0.5739	0.58256	0.61864	0.72465	0.69163	0.67417	0.65613	0.73316	0.76979	0.77312	0.83263	0.83565	0.86211	0.90407	0.93226	0.89812	1.0033	1.0369	1.0212	1.1006	1.0265	1.1708	1.2443	1.214	1.1972	1.2937	1.4129	1.4214	1.6058	1.4531	1.5971	1.5494	1.7633	1.7443	1.8678	1.8497	2.0637	2.1057	2.1396	2.1413	2.1567
130	0.48908	0.56716	0.57183	0.57037	0.56509	0.47508	0.64718	0.57071	0.66821	0.58342	0.68534	0.63212	0.66803	0.76568	0.77035	0.6634	0.76547	0.69775	0.82694	0.85634	0.93458	0.85538	0.93412	1.03	0.91953	1.0163	1.0435	1.1081	1.1317	1.22	1.2457	1.3512	1.1533	1.2925	1.2657	1.3988	1.4697	1.5485	1.4787	1.6084	1.6993	1.7899	1.7805	1.8545	1.9532	2.0623	2.1982	2.0025	2.2089
132	0.48064	0.48229	0.54696	0.56825	0.49578	0.52324	0.64568	0.55095	0.59384	0.66818	0.68116	0.73991	0.64076	0.73914	0.72517	0.79708	0.76603	0.82951	0.73231	0.91799	0.85783	0.92213	0.98633	0.935	0.95843	0.9315	0.95473	0.95395	1.2305	1.3101	1.1531	1.1424	1.2044	1.2102	1.3166	1.3589	1.499	1.4399	1.6094	1.5914	1.7196	1.7364	1.7776	1.9324	2.2336	1.9442	2.2152	2.4405	2.4702
134	0.45757	0.51394	0.51238	0.53961	0.51664	0.47556	0.57982	0.59858	0.56013	0.66618	0.6133	0.69295	0.71948	0.63296	0.63274	0.6794	0.77001	0.67641	0.84899	1.0258	0.86422	0.90852	0.85995	0.85882	0.9167	1.0445	0.9557	1.0836	1.2334	1.1438	1.1872	1.1933	1.232	1.307	1.4784	1.3878	1.5235	1.3246	1.5903	1.6897	1.7086	1.7806	1.8686	1.7552	1.9344	2.0472	1.9643	2.2706	2.3179
136	0.46658	0.63772	0.54131	0.48742	0.51143	0.58015	0.62606	0.54858	0.62375	0.72213	0.67436	0.73993	0.72068	0.71693	0.75921	0.85748	0.80493	0.74365	0.78822	0.99884	0.91066	0.75337	0.92966	0.92983	0.85767	1.0587	1.1962	1.0414	0.99507	1.0713	1.0444	1.1199	1.2836	1.4024	1.382	1.2727	1.2961	1.5466	1.4079	1.7688	1.634	1.8123	1.726	2.0179	1.9429	2.0585	2.1129	2.1969	2.218
138	0.49387	0.39266	0.44663	0.45036	0.58957	0.55966	0.66069	0.64385	0.65903	0.61595	0.68053	0.76909	0.70527	0.82967	0.73548	0.74517	0.67333	0.78243	0.78339	0.84365	0.87785	0.91792	0.85548	0.92639	0.88378	0.88968	1.0797	1.1175	1.0569	1.0428	1.1719	1.1974	1.2217	1.3025	1.2723	1.3805	1.4694	1.4005	1.536	1.6085	1.8437	1.8087	1.87	1.9419	1.8229	2.0569	2.042	2.0965	2.1525
140	0.46547	0.39262	0.47595	0.59848	0.52156	0.50805	0.65219	0.61878	0.57814	0.70728	0.66839	0.7108	0.78079	0.72692	0.7835	0.89117	0.78993	0.78126	0.86442	0.94786	0.97501	0.92608	0.88784	1.0211	0.94793	1.0346	1.1732	1.1529	1.0763	1.1209	1.1637	1.2501	1.4109	1.3028	1.3479	1.5115	1.4932	1.4095	1.4898	1.3855	1.5917	1.6972	2.0705	1.9054	1.8708	1.9459	2.2043	2.159	2.1839
142	0.56236	0.55776	0.40668	0.51969	0.54276	0.64383	0.61005	0.65179	0.50381	0.62238	0.73581	0.62561	0.76284	0.6983	0.68223	0.76655	0.77325	0.79549	0.80341	0.77642	0.87541	0.94024	0.88824	0.98542	0.93442	0.92089	1.053	1.0286	1.0771	1.2177	1.1645	1.256	1.1426	1.2785	1.4283	1.4008	1.4232	1.5523	1.5055	1.7057	1.621	1.9131	1.9435	1.9812	1.8583	1.931	2.2617	2.235	2.2985
144	0.49173	0.52796	0.54498	0.50089	0.56189	0.44117	0.65198	0.54066	0.59812	0.63926	0.67252	0.64437	0.74121	0.68162	0.67339	0.70113	0.82483	0.8342	0.80174	0.78267	0.93953	0.85343	0.92157	0.86849	1.185	0.89654	1.0516	1.157	1.0529	1.2282	1.2392	1.3209	1.2044	1.4441	1.4953	1.3815	1.5941	1.4752	1.427	1.5346	1.7091	1.6931	1.8516	1.8961	1.8482	2.0656	2.136	2.1427	2.2361
146	0.48517	0.52574	0.49699	0.58641	0.47352	0.58154	0.58797	0.54284	0.63344	0.6085	0.7184	0.54824	0.68325	0.66668	0.72945	0.68236	0.74729	0.87618	0.73617	0.73367	0.89196	0.86011	0.96692	1.0677	0.97134	1.0936	1.026	1.1162	1.0977	1.0867	1.3266	1.2193	1.2599	1.3491	1.3497	1.3238	1.5135	1.5278	1.3661	1.669	1.6143	1.7212	2.0091	1.9221	2.092	1.9327	2.0999	2.3741	2.3664
148	0.51484	0.50401	0.48	0.62427	0.55352	0.6195	0.67267	0.62023	0.644	0.72189	0.72928	0.69534	0.81843	0.7568	0.72118	0.70814	0.68133	0.85427	0.82746	0.8997	0.99553	1.0637	0.93666	0.95418	1.1368	1.1723	1.1095	1.069	1.211	1.1178	1.1911	1.2971	1.5405	1.348	1.4289	1.4264	1.4728	1.4964	1.5477	1.6658	1.5848	1.8366	1.7464	1.9539	1.9875	2.0681	2.1459	2.2284	2.3169
150	0.48271	0.44769	0.48867	0.54366	0.46632	0.62284	0.50049	0.64281	0.64462	0.62249	0.73438	0.78105	0.77116	0.75288	0.73084	0.74333	0.7792	0.79199	0.85583	0.96133	0.96896	0.95262	0.87787	0.97186	1.0492	1.0778	1.1165	1.2029	1.1259	1.0848	1.2234	1.2553	1.2575	1.3188	1.4053	1.5449	1.5377	1.6386	1.5121	1.7609	1.6329	1.8013	1.6837	1.7602	2.0533	1.8942	2.0979	2.2496	2.3778
152	0.34793	0.42598	0.51211	0.51674	0.57667	0.56831	0.61157	0.66179	0.52395	0.6841	0.64087	0.60078	0.68	0.77235	0.70294	0.70053	0.80107	0.70555	0.8913	1.0318	0.90097	0.84268	0.9509	0.97633	0.93407	1.0956	1.2135	1.1805	1.1328	1.2287	1.2131	1.1381	1.3536	1.2141	1.3282	1.3877	1.5953	1.5498	1.6036	1.6016	1.7124	1.9856	1.8521	1.9651	1.8847	1.9482	1.7923	2.1353	2.1324
154	0.46392	0.45262	0.57066	0.46744	0.49687	0.5584	0.66358	0.57698	0.58176	0.6268	0.64854	0.65844	0.65353	0.70679	0.80854	0.79687	0.79062	0.73728	0.90867	0.87021	0.94698	0.86218	1.004	1.0071	1.133	1.0204	1.2492	1.1667	1.1187	1.22	1.3231	1.1711	1.2129	1.3732	1.4321	1.5496	1.5683	1.5824	1.6112	1.7389	1.71	1.7032	1.7731	1.8738	2.1625	1.9675	2.2505	2.2591	2.4197
156	0.53902	0.55986	0.52818	0.45834	0.54709	0.53999	0.55462	0.56041	0.60035	0.57611	0.63781	0.69421	0.85138	0.70258	0.76588	0.74421	0.75424	0.76552	0.82034	0.83754	0.86467	0.83731	0.99433	1.041	1.0482	1.0522	1.1781	1.1903	1.2082	1.1235	1.2582	1.2969	1.2865	1.4152	1.3552	1.4159	1.4538	1.7672	1.7493	1.7582	1.7774	1.6816	1.8082	1.9546	1.9819	2.2478	2.2284	2.2564	2.3472
158	0.50612	0.49811	0.46254	0.61037	0.52728	0.53463	0.59038	0.60229	0.68407	0.58082	0.65366	0.74765	0.78899	0.77396	0.75535	0.78652	0.7568	0.75815	0.94338	0.85236	0.91315	0.93691	1.1298	1.0367	0.87847	1.1134	1.1342	1.1899	1.2134	1.2184	1.1947	1.1251	1.3839	1.272	1.4076	1.4605	1.46	1.3953	1.3779	1.8939	1.7186	1.9129	1.932	1.8629	2.0424	2.318	2.0716	2.2854	2.1894
160	0.56876	0.48965	0.52683	0.51906	0.55236	0.54991	0.58453	0.57654	0.6	0.64494	0.59964	0.69888	0.83724	0.73587	0.778	0.6227	0.71516	0.79166	0.82159	0.91406	0.9073	0.88571	1.0252	0.97409	1.0405	1.1613	1.0605	1.2151	1.1235	1.2245	1.2598	1.1909	1.3754	1.5	1.482	1.5193	1.5107	1.4482	1.824	1.6913	1.87	1.7981	1.844	2.0596	2.0673	2.0851	2.1042	2.3053	2.2084
162	0.49505	0.4731	0.51692	0.55978	0.53545	0.53084	0.57521	0.6567	0.62557	0.56301	0.60832	0.61823	0.74379	0.85121	0.70998	0.67407	0.69223	0.67544	0.87881	0.87693	0.89464	0.95507	0.95304	1.0589	0.95629	1.0267	1.0818	1.1201	1.1898	1.1437	1.1428	1.2777	1.4061	1.3787	1.4746	1.6742	1.4289	1.5851	1.6966	1.8714	1.6818	1.8251	1.7912	1.9074	2.0733	2.1208	2.2035	2.3569	2.2308
164	0.45657	0.37863	0.53637	0.5845	0.58996	0.48385	0.57625	0.578	0.55722	0.54858	0.62557	0.67353	0.7568	0.73467	0.68025	0.87759	0.71926	0.80904	0.75776	0.91889	0.95226	0.93853	0.8493	1.0146	1.0115	0.91761	0.95865	1.0148	1.1404	1.3117	1.1636	1.3067	1.3573	1.5161	1.5149	1.5239	1.4364	1.6315	1.6021	1.7721	1.7963	1.7375	2.0968	2.0225	1.9699	2.1735	2.1474	2.2301	2.159
166	0.5073	0.42749	0.56914	0.58289	0.59277	0.45236	0.6585	0.62968	0.68481	0.59366	0.64691	0.69628	0.71971	0.63839	0.65293	0.70652	0.78296	0.8283	0.76424	0.82056	0.85613	0.86909	1.038	1.0239	0.99794	0.96759	1.1095	1.1935	1.1258	1.1383	1.1732	1.2056	1.3394	1.588	1.3905	1.5145	1.5542	1.4762	1.6168	1.8477	1.6788	1.7317	1.8023	1.8383	2.1179	2.1875	2.2662	2.2466	2.3206
168	0.55529	0.47783	0.59349	0.57998	0.57418	0.54097	0.66735	0.54932	0.59657	0.62223	0.66021	0.74306	0.67832	0.74897	0.80629	0.7577	0.8938	0.86735	0.79999	0.96096	1.0559	0.93713	1.0025	0.89817	1.0355	0.9921	1.0739	1.1873	1.1541	1.207	1.205	1.2148	1.4249	1.511	1.4667	1.6058	1.4802	1.4675	1.6081	1.8211	1.5819	1.8908	1.7512	1.9263	2.0881	2.2097	1.9653	2.2929	2.4493
170	0.49292	0.49677	0.65306	0.64076	0.4743	0.70194	0.58561	0.66881	0.59808	0.68976	0.68756	0.64174	0.79258	0.74146	0.79032	0.71319	0.71923	0.93311	0.88196	0.97179	0.80282	0.98271	0.94088	0.89652	0.97306	0.97855	1.1578	1.0915	1.2196	1.202	1.3516	1.34	1.4253	1.2786	1.2965	1.5447	1.534	1.6175	1.5743	1.5676	1.614	1.9393	1.869	1.9159	2.0383	2.2655	2.1902	2.3264	2.6153
172	0.53211	0.44747	0.51598	0.58381	0.56998	0.63939	0.52147	0.59086	0.66667	0.62716	0.60299	0.74612	0.74537	0.7064	0.7875	0.77462	0.71064	0.82354	0.76063	0.91816	0.99106	1.0329	0.97097	0.95003	0.99806	1.1224	1.0736	1.0044	1.149	1.0977	1.2616	1.4037	1.3451	1.2847	1.2646	1.3436	1.4874	1.6626	1.6995	1.6766	1.5596	2.0059	1.8563	1.8771	2.0789	2.245	2.0942	2.1256	2.1877
174	0.51872	0.48892	0.54962	0.50507	0.51259	0.54829	0.52336	0.68132	0.66435	0.70554	0.68629	0.76676	0.71939	0.78963	0.70506	0.69436	0.78314	0.86285	0.85103	0.88266	0.85001	0.88716	0.92532	0.82961	0.98515	1.0776	1.1388	1.0922	1.0979	1.1556	1.1588	1.1861	1.3199	1.3714	1.3327	1.4307	1.3814	1.5554	1.6809	1.789	1.7018	1.8641	2.0227	1.9762	2.033	2.0448	2.2337	2.3599	2.2516
176	0.45141	0.44357	0.52459	0.48011	0.52766	0.56044	0.63294	0.62426	0.70419	0.75553	0.63812	0.742	0.70426	0.63199	0.64943	0.74207	0.87911	0.9391	0.88511	0.80644	0.84404	0.97146	1.0024	0.91664	0.99303	1.0881	1.2369	1.1255	1.1495	1.204	1.1503	1.1471	1.5266	1.4543	1.5514	1.4046	1.4555	1.4473	1.5842	1.6235	1.8868	1.9225	1.8797	2.071	2.0248	1.8305	2.1825	2.2685	2.2987
178	0.44955	0.3622	0.51474	0.5067	0.60776	0.56881	0.65454	0.6264	0.68306	0.78082	0.68061	0.68637	0.73491	0.68694	0.75063	0.72562	0.85053	0.86227	0.8492	0.83863	0.82899	1.0564	0.97902	0.91949	1.0492	1.075	1.1018	1.1519	1.2596	1.2277	1.3426	1.2124	1.4368	1.4605	1.3929	1.4782	1.5034	1.622	1.7142	1.6976	1.7245	1.7676	1.793	1.8861	2.009	2.2451	2.1673	2.3304	2.3827
180	0.58609	0.43688	0.52713	0.52737	0.55923	0.56526	0.57399	0.55766	0.68364	0.76211	0.8121	0.72025	0.66165	0.8684	0.76144	0.66868	0.77366	0.82403	0.90276	0.87705	0.99126	0.92676	0.93461	1.0621	1.0929	1.1067	1.0087	1.2168	1.3132	1.2236	1.2972	1.3245	1.3479	1.2651	1.6366	1.2953	1.4776	1.5574	1.5713	1.6618	1.7957	1.6393	2.0215	2.2597	2.1631	1.8524	2.0791	2.5791	2.5583
182	0.42614	0.44934	0.44226	0.57789	0.51507	0.597	0.55823	0.55403	0.58258	0.67078	0.60561	0.67756	0.72252	0.7474	0.73613	0.68412	0.803	0.72784	0.83276	0.92654	0.85336	0.90012	0.96221	1.064	0.94255	1.0821	1.1139	1.1437	1.1805	1.1812	1.3077	1.3971	1.3913	1.3752	1.3384	1.5299	1.5975	1.6011	1.6601	1.672	1.7533	1.9641	1.8263	2.0162	2.0459	2.0723	2.2715	2.3672	2.5672
184	0.53427	0.49547	0.57336	0.59537	0.54564	0.5678	0.55456	0.61286	0.64431	0.70471	0.7319	0.68234	0.75162	0.71009	0.77949	0.73842	0.82295	0.83774	0.90146	0.86283	0.93457	0.95413	0.96485	0.97712	1.0355	1.0874	0.98816	1.2785	1.1381	1.2452	1.1848	1.3596	1.3781	1.452	1.4159	1.3368	1.4067	1.6985	1.655	1.7293	1.6716	1.814	1.8999	1.996	1.9388	2.1985	2.1352	2.2904	2.3493
186	0.48357	0.47043	0.63481	0.61745	0.5593	0.44641	0.52624	0.65443	0.71284	0.68835	0.71119	0.67126	0.62441	0.67114	0.79875	0.90213	0.88957	0.8569	0.8277	0.91245	0.87757	0.99808	0.94451	1.1077	0.91546	1.2328	1.1038	1.2098	1.1277	1.1916	1.2951	1.2995	1.2922	1.5085	1.403	1.3657	1.4192	1.6811	1.6705	1.6847	1.6321	1.7382	1.767	1.9485	1.8886	2.1588	2.1555	2.3592	2.2451
188	0.46615	0.45858	0.44013	0.49588	0.53761	0.55724	0.58195	0.69063	0.61281	0.6428	0.5911	0.73688	0.63592	0.70209	0.87956	0.8492	0.86252	0.8259	0.82301	0.83617	1.0191	0.84453	1.0905	1.0164	1.1447	1.0923	1.1964	1.1098	1.1631	1.069	1.415	1.3319	1.4623	1.3913	1.273	1.4595	1.476	1.5713	1.6617	1.8694	1.809	1.8227	1.8228	1.9017	1.9172	1.9421	2.2226	2.3556	2.3543
190	0.47134	0.56686	0.49691	0.53192	0.53345	0.57229	0.61754	0.71132	0.63381	0.73454	0.68202	0.71497	0.80879	0.68466	0.72288	0.72902	0.79041	0.9416	0.7622	0.8703	0.97825	0.91284	0.96029	1.0641	0.96787	1.0703	1.0616	1.1841	1.145	1.1374	1.3869	1.3909	1.2759	1.2549	1.394	1.6283	1.587	1.447	1.4831	1.6553	1.6758	1.9345	1.933	1.968	1.8875	2.112	2.3021	2.2959	2.1631
192	0.53542	0.49254	0.53745	0.52045	0.54563	0.56144	0.5975	0.58214	0.69789	0.64381	0.55777	0.68503	0.79038	0.54662	0.82873	0.63034	0.79152	0.84866	0.81753	0.82788	0.93432	1.0351	0.99632	0.92489	1.0438	1.1611	1.133	1.0525	1.3221	1.2437	1.1146	1.1779	1.3288	1.5258	1.5133	1.5961	1.6102	1.6478	1.7066	1.5505	1.8583	1.8873	2.1461	1.8802	2.0852	2.1205	2.1697	2.3299	2.1918
194	0.52599	0.55937	0.54587	0.50619	0.52185	0.48086	0.62634	0.61529	0.57387	0.70649	0.60749	0.63699	0.8335	0.64087	0.77905	0.72038	0.8213	0.78085	0.81559	0.96452	0.94303	0.89619	1.0692	1.0183	1.0964	1.061	1.1372	1.0892	1.1947	1.2159	1.3971	1.155	1.3187	1.3907	1.3303	1.4937	1.5912	1.5797	1.6654	1.7017	1.9372	1.7635	1.8926	2.0787	1.9755	2.0718	2.1057	2.3229	2.0975
196	0.51435	0.47416	0.55026	0.55328	0.50429	0.50176	0.54833	0.63254	0.59884	0.70954	0.61886	0.63684	0.78718	0.79283	0.71709	0.75124	0.71251	0.75467	0.95889	0.96097	0.86802	0.85578	1.0196	1.0216	1.0582	1.062	1.0564	1.0228	1.1555	1.2389	1.125	1.2454	1.3181	1.4808	1.4432	1.7168	1.5962	1.6714	1.5588	1.8294	1.9373	1.8235	1.7048	2.0324	1.9358	2.3671	2.2888	2.3862	2.3588
198	0.46248	0.40578	0.54804	0.43375	0.57447	0.57853	0.61819	0.54495	0.58531	0.54737	0.7354	0.74951	0.79557	0.77537	0.7568	0.82708	0.86402	0.86784	0.88422	0.91871	0.84977	0.86408	1.0134	0.98411	0.98652	0.94429	1.1386	1.1533	1.1983	1.297	1.1518	1.2453	1.1688	1.4269	1.373	1.4455	1.4411	1.565	1.5902	1.6829	1.7267	1.9281	1.8324	1.7969	2.1374	2.2862	2.1793	2.3458	2.1744
200	0.51962	0.48838	0.49149	0.47841	0.63266	0.63963	0.60511	0.63414	0.65737	0.67965	0.6798	0.6611	0.7755	0.72533	0.70677	0.73746	0.80098	0.73354	0.97039	1.019	0.94595	0.91769	0.84563	0.9363	1.0286	1.0528	1.04	1.1077	1.1198	1.1624	1.216	1.2677	1.317	1.3369	1.3895	1.5312	1.6049	1.6104	1.6054	1.6819	1.7561	1.9159	1.9326	2.027	2.063	2.1036	2.1182	2.3059	2.4826
202	0.52288	0.50418	0.52532	0.56095	0.53133	0.64077	0.70306	0.7239	0.71315	0.70027	0.65705	0.73296	0.65888	0.60818	0.73574	0.87663	0.75546	0.83492	0.87004	0.92904	0.95889	0.89707	1.0999	0.89243	1.0449	1.0216	1.0713	1.0934	1.1589	1.139	1.2177	1.5098	1.3339	1.3144	1.3516	1.5051	1.3766	1.5501	1.7199	1.741	1.6944	1.9655	1.8043	1.962	2.2613	2.2836	2.218	2.3871	2.1773
204	0.50278	0.52889	0.46407	0.55611	0.58222	0.63854	0.6656	0.55636	0.64292	0.69351	0.67539	0.7859	0.73504	0.67712	0.73958	0.77238	0.88817	0.76534	0.88966	0.94994	0.88887	0.93716	0.99952	0.98187	1.0685	1.0046	0.98457	1.2032	1.3108	1.3217	1.2869	1.2198	1.3359	1.3932	1.4846	1.3186	1.4735	1.6534	1.5488	1.5507	1.7703	1.8097	1.7786	1.8297	1.8874	2.2886	2.3227	2.3967	2.5388
206	0.52901	0.49515	0.4953	0.55247	0.57727	0.48411	0.55478	0.69192	0.60312	0.57964	0.59758	0.66642	0.70721	0.83189	0.85584	0.86757	0.81472	0.89529	0.81802	0.92269	0.88613	1.0431	1.0023	0.96972	1.1122	0.98393	1.0898	1.0331	1.1437	1.2681	1.2279	1.305	1.3031	1.2816	1.4957	1.5521	1.6002	1.4645	1.5982	1.7975	1.8636	1.7588	1.9014	1.8751	2.0892	2.2366	2.2101	2.2909	2.4525
208	0.51388	0.60557	0.49426	0.47654	0.59623	0.55633	0.59516	0.6164	0.59974	0.57005	0.62625	0.64894	0.65742	0.82301	0.93733	0.89229	0.82253	0.92704	0.82648	0.87643	0.95323	0.84288	1.0176	0.9097	1.0324	0.9138	0.96654	1.0485	1.175	1.1235	1.329	1.3252	1.2089	1.2776	1.3771	1.4864	1.5226	1.5701	1.7404	1.7594	1.7536	1.7607	2.0375	2.064	1.9603	1.8733	2.337	2.2329	2.4209
210	0.6521	0.61529	0.54853	0.50506	0.41248	0.56027	0.61977	0.70197	0.53662	0.63923	0.70482	0.69721	0.72052	0.87708	0.82627	0.83295	0.74168	0.83085	0.86667	0.85449	0.92306	0.90032	0.87955	0.95622	1.2082	1.0449	1.0286	1.1758	1.1738	1.1019	1.1036	1.307	1.4235	1.3173	1.5098	1.3791	1.4668	1.3747	1.6566	1.6885	1.7998	1.7145	1.8453	1.8444	1.9329	2.0688	1.9237	2.1984	2.3332
212	0.49244	0.52385	0.42408	0.46885	0.4905	0.60841	0.64162	0.66733	0.69207	0.7077	0.63513	0.72792	0.75702	0.82075	0.77363	0.92755	0.86462	0.83143	0.89474	0.74674	0.94823	0.99713	1.032	0.9719	1.037	0.99952	1.0535	1.0583	1.1678	1.1387	1.2682	1.2819	1.4715	1.1977	1.5483	1.4522	1.5539	1.6607	1.5601	1.6086	1.7645	1.8765	1.9103	1.9358	2.056	2.1233	2.0833	2.244	2.4987
214	0.43234	0.49542	0.46665	0.56711	0.61277	0.56449	0.59448	0.63068	0.64608	0.6293	0.65268	0.66152	0.70472	0.76713	0.73109	0.76157	0.81208	0.79422	0.81495	0.81355	0.81516	0.98643	1.0036	0.89278	1.2244	1.0589	1.0918	1.1618	1.1363	1.115	1.1613	1.2499	1.2027	1.2461	1.449	1.4915	1.4692	1.5166	1.5756	1.9108	1.8761	1.7945	1.8631	2.0263	2.0833	2.316	1.9266	2.3778	2.2163
216	0.48579	0.51577	0.5128	0.52901	0.55195	0.59749	0.59361	0.57338	0.65041	0.64271	0.8506	0.82923	0.68597	0.66108	0.75584	0.79102	0.89782	0.87244	0.90036	0.90342	0.92263	0.95164	0.98536	0.94474	0.9881	1.0062	1.1538	1.0763	1.2786	1.11	1.1966	1.3779	1.5351	1.2794	1.4258	1.3072	1.6852	1.4692	1.614	1.7665	1.679	1.8915	1.9786	1.912	1.9874	1.9704	2.1884	2.2159	2.4262
218	0.46868	0.44183	0.4582	0.46046	0.63811	0.56174	0.64535	0.62	0.68279	0.58021	0.64886	0.75682	0.61244	0.73811	0.65579	0.79759	0.76976	0.90193	0.7844	0.90683	0.76392	0.97703	0.95771	1.0628	1.0393	1.0111	1.1592	1.2175	1.1042	1.273	1.288	1.289	1.3333	1.3436	1.3819	1.5753	1.5424	1.7248	1.7062	1.7735	1.6573	1.7049	2.0075	2.0617	2.0984	2.1888	2.1852	2.3013	2.4266
220	0.51188	0.41959	0.52514	0.4643	0.56025	0.58132	0.63229	0.55604	0.58684	0.61838	0.58439	0.66675	0.73964	0.78805	0.6879	0.61794	0.7691	0.8731	0.82082	0.9218	0.7975	0.94083	0.999	1.016	1.0489	1.0891	1.0759	0.96492	1.0866	1.2558	1.3391	1.2964	1.2355	1.4778	1.4328	1.5091	1.5465	1.5501	1.7574	1.6111	1.7526	1.8288	1.9261	1.9697	2.1279	1.9043	2.2408	2.1271	2.1875
222	0.50716	0.55727	0.44127	0.46788	0.61706	0.5441	0.77584	0.6528	0.57786	0.76987	0.64368	0.70376	0.65345	0.65918	0.83014	0.83772	0.85793	0.73679	0.83504	0.94408	0.94946	0.97779	0.92246	0.93534	1.0678	1.0984	1.0594	1.1988	1.23	1.3087	1.2424	1.4127	1.4501	1.2424	1.6555	1.4953	1.4124	1.435	1.4941	1.8124	1.7574	1.7876	1.7862	1.9533	1.9937	1.8959	2.0855	2.1449	2.2502
224	0.5631	0.46059	0.39446	0.55133	0.52492	0.59604	0.5082	0.62566	0.7004	0.63179	0.72575	0.63173	0.71273	0.89127	0.85163	0.85846	0.8273	0.83675	0.80615	0.8933	0.97829	0.9095	1.0444	1.0539	0.98912	0.9772	1.169	1.271	1.1004	1.2168	1.2452	1.361	1.3648	1.3304	1.5304	1.4223	1.4784	1.4774	1.565	1.585	1.7948	1.7722	1.6739	1.8664	2.193	1.7322	2.1212	2.2173	2.3448
226	0.51515	0.46239	0.43761	0.46272	0.58698	0.56345	0.64468	0.62591	0.65925	0.56234	0.72415	0.7167	0.65022	0.64229	0.73776	0.65929	0.80362	0.88087	0.82067	0.89364	0.98358	0.96011	0.93341	0.91496	0.97098	1.1891	1.2275	1.2715	0.99786	1.3248	1.2815	1.2428	1.3716	1.4389	1.3856	1.5429	1.6506	1.4007	1.4933	1.636	1.9207	1.7996	1.7962	1.8661	1.9091	1.9494	2.1096	2.239	2.2969
228	0.40499	0.45804	0.58118	0.47426	0.46937	0.5143	0.56944	0.67777	0.67671	0.52447	0.70286	0.63762	0.78926	0.71296	0.64868	0.74677	0.84711	0.82719	0.88733	0.77758	0.94711	0.99464	0.97395	1.0083	1.1517	1.0284	1.1706	1.1887	1.2925	1.2246	1.2468	1.1398	1.3873	1.5772	1.581	1.5496	1.3724	1.5092	1.7322	1.7039	1.6519	1.8047	1.8562	2.0139	1.9916	2.0174	1.7999	2.4682	2.2243
230	0.50103	0.50501	0.52779	0.51963	0.52788	0.62495	0.545	0.52111	0.49863	0.61974	0.64459	0.71065	0.80222	0.77015	0.77638	0.7592	0.73355	0.84199	0.80289	0.73857	0.89284	0.95915	1.0127	1.1296	0.92068	1.0939	1.0957	1.1393	1.1878	1.2445	1.2546	1.165	1.3227	1.4082	1.5159	1.4813	1.495	1.4327	1.557	1.5079	1.9827	1.7163	1.9835	2.0032	2.1193	2.0187	1.9118	2.45	2.2436
232	0.64264	0.5009	0.5478	0.54312	0.58159	0.66079	0.66426	0.51056	0.61171	0.64212	0.73018	0.68344	0.63333	0.69111	0.67776	0.71439	0.8043	0.7886	0.70659	0.94617	0.8929	1.0003	0.95533	0.75691	0.96204	1.145	1.0923	1.2394	1.1717	1.1868	1.2665	1.4287	1.2784	1.4614	1.3659	1.4197	1.4886	1.5233	1.8168	1.6828	1.8825	2.052	2.0321	1.7263	1.9835	2.015	2.01	2.2148	2.4024
234	0.49054	0.50052	0.49476	0.49425	0.51245	0.66926	0.69775	0.71335	0.57628	0.67831	0.67946	0.62479	0.64087	0.67398	0.77123	0.88398	0.89354	0.90417	1.112	0.87504	0.77854	0.83645	0.90776	0.97393	0.95746	1.0265	0.98163	1.1519	1.1096	1.1041	1.237	1.367	1.402	1.4095	1.5254	1.5203	1.4971	1.6779	1.7669	1.6415	1.736	2.2289	1.9499	2.0671	1.9155	2.0873	2.0856	2.1954	2.433
236	0.59652	0.56328	0.58363	0.48993	0.50769	0.58782	0.5304	0.57689	0.63344	0.67764	0.65813	0.68858	0.58129	0.70118	0.68263	0.78138	0.74956	0.82183	0.8393	0.78181	0.88542	0.87298	0.9433	0.8047	1.013	1.0482	1.0374	1.0491	1.136	1.304	1.2238	1.2233	1.4375	1.3245	1.2621	1.3877	1.4912	1.5857	1.768	1.5547	1.8302	1.8721	2.0791	2.0912	2.0214	1.9094	2.2103	2.0052	2.3867
238	0.57806	0.44344	0.55915	0.5085	0.49253	0.50905	0.60412	0.59168	0.5894	0.67447	0.76211	0.84118	0.72506	0.766	0.7009	0.61426	0.81715	0.86172	0.84371	0.91006	0.8402	0.90867	0.8749	0.9053	1.041	1.1297	1.2893	1.2449	1.3322	1.1951	1.1496	1.4405	1.467	1.3939	1.1768	1.4644	1.3917	1.6017	1.6904	1.5589	1.72	1.7247	1.9299	1.9386	2.0678	1.9031	2.0824	2.1565	2.2926
240	0.45862	0.41099	0.54805	0.51899	0.52297	0.5156	0.67547	0.60527	0.55849	0.70676	0.65914	0.71423	0.71122	0.79963	0.73679	0.79997	0.69252	0.76608	0.7592	0.7467	0.88295	0.93273	0.97468	1.0902	0.95029	1.0053	1.0554	1.1134	1.2083	1.1969	1.2745	1.3214	1.3028	1.3045	1.3837	1.4132	1.3834	1.5044	1.477	1.5798	1.6599	1.6701	1.8688	1.8226	1.9985	2.1392	1.9148	2.1885	2.1902
242	0.51801	0.50016	0.54627	0.50526	0.51967	0.41692	0.5756	0.64575	0.58905	0.59813	0.67246	0.6699	0.83094	0.72946	0.68853	0.72411	0.71778	0.82933	0.80324	0.95273	0.94824	0.89918	1.0439	0.90002	1.1535	1.0418	1.2282	1.0807	1.0755	1.0433	1.193	1.1761	1.4071	1.3293	1.4284	1.4917	1.4425	1.479	1.617	1.6313	1.7457	1.809	1.7248	2.0227	2.019	1.8851	2.1154	2.1606	2.2744
244	0.42155	0.41955	0.4199	0.52032	0.58173	0.50712	0.58187	0.611	0.61455	0.54155	0.72561	0.66503	0.70575	0.75321	0.57719	0.67913	0.7905	0.72988	0.82872	0.89123	0.92437	0.87441	1.0412	0.97095	0.95779	1.0875	1.2229	1.1243	1.1102	1.2008	1.1506	1.1499	1.3664	1.2542	1.3916	1.523	1.5914	1.471	1.5798	1.6075	1.8329	1.6227	1.8104	1.9722	1.9184	1.8717	2.0943	2.1014	2.3
246	0.41652	0.49609	0.48999	0.50257	0.54386	0.4722	0.54334	0.66787	0.60002	0.63681	0.62943	0.69284	0.78706	0.7485	0.70861	0.83078	0.7601	0.80692	0.77391	0.86121	0.90461	0.97893	0.88427	0.85361	0.95477	0.98871	1.0363	1.0334	1.2767	1.1551	1.1266	1.2333	1.3292	1.4007	1.4148	1.4309	1.4223	1.5029	1.5736	1.6691	1.5749	1.6456	1.6053	1.887	2.0754	2.0621	2.069	2.06	2.4719
248	0.40743	0.55533	0.56119	0.58848	0.5072	0.54665	0.61193	0.67521	0.60868	0.68565	0.66644	0.65348	0.58012	0.77679	0.62437	0.93837	0.7723	0.85125	0.89268	0.95555	0.93218	0.94001	0.9225	0.87006	1.0551	0.95364	1.0524	1.2074	1.1648	1.1488	1.3193	1.2089	1.3506	1.2264	1.3437	1.4672	1.5224	1.465	1.8446	1.6174	1.6813	1.7845	2.0427	2.0482	1.8316	2.3553	2.0087	2.3687	2.3508
250	0.48651	0.50651	0.49788	0.51885	0.45723	0.52318	0.52002	0.67384	0.63426	0.60246	0.64972	0.60705	0.64156	0.75786	0.76956	0.79336	0.803	0.73108	0.86538	0.96316	0.87469	0.96749	0.93988	0.88131	0.96698	0.92774	1.0548	1.0301	1.108	1.1307	1.134	1.2385	1.0875	1.2004	1.3928	1.5429	1.4769	1.5035	1.6716	1.5482	1.7398	1.7966	1.9219	2.0077	1.8573	2.107	1.8901	2.3822	2.2757
252	0.46653	0.51334	0.42636	0.49868	0.45027	0.55404	0.52638	0.5471	0.58501	0.5655	0.68327	0.66785	0.67739	0.61365	0.70413	0.73555	0.66914	0.82807	0.95521	0.82274	0.76639	0.98741	0.96489	0.87155	0.90507	0.94771	1.0402	1.1435	0.97912	1.1173	1.1884	1.1384	1.2481	1.2756	1.309	1.4699	1.5442	1.669	1.6546	1.7433	1.7913	1.8693	1.7765	1.7237	1.9661	1.9763	2.2557	2.3319	2.3176
254	0.4961	0.45456	0.48465	0.50885	0.59872	0.62238	0.64553	0.54211	0.72126	0.52712	0.60479	0.69144	0.69579	0.67718	0.70898	0.64791	0.75748	0.75488	0.85929	0.74888	0.81329	0.89406	0.93426	0.91916	1.0009	0.98379	1.1436	1.1365	1.0829	0.9648	1.1038	1.2821	1.2868	1.1873	1.4529	1.5249	1.4791	1.5095	1.6739	1.5229	1.7073	1.8629	1.7155	1.8001	2.0424	2.046	2.2548	2.392	2.2087
256	0.54846	0.44782	0.53129	0.4665	0.55719	0.46553	0.5805	0.53254	0.58615	0.70126	0.55605	0.69451	0.79903	0.67632	0.81939	0.72605	0.8446	0.79464	0.82415	0.65097	0.77144	0.8084	0.81842	0.99854	1.0921	1.0136	1.0614	1.2157	1.0804	1.2569	1.1542	1.4265	1.3005	1.1751	1.4021	1.2811	1.4479	1.5403	1.503	1.3458	1.6404	1.6897	1.917	1.9007	1.9638	2.0517	2.1449	2.3393	2.0652
258	0.44392	0.50426	0.39274	0.56474	0.45623	0.5249	0.62437	0.57019	0.73488	0.58168	0.62975	0.69759	0.71556	0.75555	0.75321	0.82421	0.77933	0.88187	0.93812	0.80332	0.77393	0.83743	0.78071	0.943	1.1212	0.96908	1.0159	1.1365	0.95808	1.1518	1.2303	1.1773	1.3566	1.2864	1.3361	1.2518	1.3928	1.4102	1.4016	1.5106	1.4138	1.6215	1.7257	2.0598	1.998	1.8498	2.037	2.1823	2.4792
260	0.40543	0.44544	0.5076	0.45007	0.47808	0.5308	0.48457	0.47952	0.64006	0.74276	0.73653	0.73196	0.57388	0.72096	0.744	0.79009	0.82282	0.80784	0.8797	0.72298	0.73722	0.93982	0.90431	0.92064	0.94224	0.89736	1.0387	1.0623	1.1285	1.2946	1.2401	1.3414	1.2319	1.2731	1.3379	1.3666	1.2848	1.7712	1.5128	1.5076	1.5947	1.6468	1.8678	1.8376	1.9898	2.0396	1.8442	2.1224	2.4738
262	0.4845	0.53368	0.56101	0.50024	0.5287	0.60016	0.68509	0.54665	0.56873	0.70446	0.75948	0.7825	0.66175	0.67878	0.66446	0.69993	0.84875	0.74945	0.87982	0.77957	0.84884	0.91635	0.862	0.88983	0.85188	0.91343	1.0054	0.9693	1.2106	1.2232	1.1354	1.1542	1.1445	1.2768	1.4755	1.3102	1.1903	1.5657	1.631	1.5198	1.8106	1.89	1.8349	2.0687	2.0876	1.9836	2.0711	2.2414	2.2836
264	0.41567	0.53102	0.60654	0.56739	0.55496	0.5838	0.65482	0.52153	0.59551	0.76455	0.65601	0.68625	0.55048	0.68158	0.6418	0.73837	0.71954	0.83831	0.8488	0.83245	0.94663	0.96941	0.98535	0.95793	0.96974	0.93186	1.1043	0.89326	1.2194	1.3657	1.3966	1.4236	1.1866	1.3474	1.399	1.3247	1.3707	1.2373	1.5407	1.5324	1.9127	1.8769	1.7383	1.658	2.0016	2.0823	2.161	2.2475	2.168
266	0.43302	0.45504	0.57812	0.56162	0.63174	0.54118	0.46519	0.57407	0.71922	0.5463	0.68071	0.697	0.61571	0.62085	0.69333	0.73414	0.76593	0.82824	0.86188	0.85266	0.88147	0.8936	0.88446	0.8913	1.1078	0.98259	1.0764	0.8983	0.96225	1.0751	1.2201	1.1975	1.1816	1.303	1.423	1.365	1.5011	1.5077	1.5497	1.5682	1.646	1.7401	1.8842	1.8213	1.8551	2.0137	2.1836	2.1615	2.0222
268	0.46208	0.44995	0.47339	0.40348	0.48234	0.48761	0.50594	0.59096	0.62201	0.5925	0.70784	0.71301	0.64402	0.71193	0.64341	0.69124	0.73092	0.71421	0.8443	0.85525	0.84773	0.90887	0.88708	0.87497	0.95661	1.0471	1.0935	1.0449	1.189	1.1461	1.0439	1.1479	1.2347	1.338	1.3878	1.4486	1.4063	1.3646	1.3609	1.608	1.5145	1.7833	2.011	1.7265	1.8594	1.9635	1.9555	2.1576	2.124
270	0.49318	0.54933	0.52865	0.46273	0.48883	0.53094	0.57603	0.61577	0.69303	0.66961	0.61916	0.56617	0.73955	0.79894	0.64844	0.69612	0.84726	0.82563	0.77225	0.86167	0.83126	0.80448	0.95977	0.94735	0.92083	1.1901	0.95377	1.0888	1.1323	1.1973	1.0739	1.1716	1.2636	1.376	1.3862	1.4142	1.4951	1.4593	1.4902	1.6002	1.6816	1.649	1.9523	1.7817	1.9092	2.1206	1.9338	1.9136	1.9157
272	0.42599	0.5073	0.44233	0.49888	0.4897	0.46443	0.5672	0.50484	0.5578	0.59145	0.70948	0.53816	0.68494	0.72304	0.64997	0.75369	0.7488	0.76101	0.76447	0.78598	0.94034	0.82421	0.99616	0.95347	0.83572	0.97616	1.0126	1.0471	1.1386	1.0084	1.1904	1.1249	1.2389	1.2877	1.3215	1.3829	1.5102	1.4557	1.5442	1.4804	1.6439	1.5163	1.6329	1.7736	1.9481	1.9149	2.1578	2.0429	1.9117
274	0.46517	0.417	0.61485	0.48066	0.54986	0.57967	0.56932	0.4531	0.54181	0.60553	0.56194	0.74022	0.62836	0.67533	0.67322	0.72398	0.79151	0.77499	0.89485	0.82562	0.79737	0.80669	1.0479	0.99091	0.87617	1.0313	1.0967	1.0787	1.0275	0.99336	1.185	1.1216	1.2018	1.1739	1.1682	1.3278	1.3376	1.4491	1.631	1.5091	1.6699	1.7314	1.7457	1.797	1.9078	1.9865	2.1587	1.9443	2.0108
276	0.39508	0.41345	0.44788	0.44076	0.48852	0.55084	0.59272	0.56717	0.48642	0.67123	0.61966	0.56414	0.69598	0.70884	0.82605	0.76694	0.72727	0.67339	0.925	0.82839	0.87068	0.9103	0.97877	1.1308	1.0861	1.0673	1.0532	1.063	1.0257	1.0901	1.209	1.1496	1.294	1.3167	1.1994	1.2611	1.3551	1.4489	1.4261	1.4409	1.7618	1.7508	1.841	1.677	1.8995	1.8952	1.7578	1.9379	2.1434
278	0.46241	0.31268	0.41703	0.56856	0.48958	0.58166	0.54059	0.53573	0.70596	0.57217	0.50971	0.66514	0.71388	0.70806	0.66731	0.80861	0.74152	0.66961	0.80682	0.82303	0.88214	0.76955	0.91551	1.0949	1.1182	1.0472	1.063	1.0716	0.97747	1.1698	1.2563	1.1368	1.3128	1.202	1.2228	1.1357	1.453	1.3959	1.262	1.6208	1.7157	1.7474	1.6613	1.4827	1.8806	1.8407	2.1309	1.8325	1.9993
280	0.49526	0.44124	0.33448	0.53446	0.56007	0.57313	0.59367	0.63637	0.63924	0.50935	0.59334	0.67589	0.83246	0.71585	0.65019	0.91138	0.80936	0.72572	0.75922	0.85794	0.80761	0.99491	0.75118	0.96644	0.94006	0.95939	1.0653	1.0838	1.0244	0.96033	1.2526	1.2084	1.2836	1.2007	1.3077	1.223	1.4314	1.41	1.4072	1.6208	1.6414	1.6989	1.6297	1.6424	1.8458	1.9418	1.8238	1.8397	2.1728
282	0.48427	0.43734	0.40185	0.40888	0.49648	0.53212	0.55301	0.43297	0.52267	0.61539	0.61664	0.62465	0.69202	0.65437	0.72139	0.6613	0.69893	0.7636	0.89694	0.71243	0.80161	0.82832	0.9656	1.013	0.98197	1.056	1.028	1.1187	1.1304	1.0707	1.1295	1.3073	1.1147	1.3484	1.2748	1.322	1.1959	1.5324	1.5094	1.5021	1.4952	1.5597	1.4297	1.6796	1.9126	1.7188	1.8385	2.0059	1.8359
284	0.52249	0.34145	0.48988	0.53414	0.47795	0.57406	0.51516	0.5611	0.79602	0.63359	0.6578	0.57655	0.53834	0.61221	0.49664	0.69572	0.70483	0.76717	0.85957	0.7293	0.83956	0.91527	0.88846	0.927	0.86694	0.96798	1.0702	0.93045	1.0517	1.1235	1.1472	1.1397	1.1598	1.2143	1.4761	1.3327	1.2786	1.4217	1.5549	1.5585	1.6448	1.5341	1.6346	1.9227	1.8209	1.74	2.0273	2.097	2.0448
286	0.59843	0.38593	0.54438	0.55446	0.70849	0.58748	0.50421	0.53014	0.50945	0.55059	0.68375	0.57036	0.68605	0.6603	0.74296	0.75512	0.63413	0.76053	0.87184	0.75257	0.77661	0.9088	0.93068	0.99546	1.0265	0.89684	1.0755	1.0118	1.1423	0.94831	1.0984	1.1081	1.2204	1.5141	1.3681	1.2497	1.3616	1.3766	1.5513	1.5813	1.7036	1.5902	1.6967	1.6403	1.653	1.95	1.8388	2.0595	2.0431
288	0.48477	0.44629	0.42825	0.52406	0.43189	0.56881	0.55131	0.54825	0.50858	0.57944	0.59109	0.60223	0.65736	0.61224	0.6724	0.60023	0.71192	0.60962	0.88036	0.85094	0.87582	0.85914	0.79729	0.91758	0.9759	0.8856	1.0053	1.0451	1.0778	1.1509	1.0474	1.0688	1.0816	1.2266	1.2422	1.4243	1.3855	1.6143	1.6659	1.5808	1.7722	1.6829	1.843	1.8269	1.753	1.9083	2.006	2.2553	2.0019
290	0.4491	0.37233	0.43287	0.49057	0.59924	0.61075	0.61545	0.54044	0.52407	0.50935	0.58295	0.60245	0.58468	0.60626	0.67857	0.73598	0.79009	0.79489	0.7976	0.76333	0.73384	0.81546	0.82182	0.90426	0.88391	1.0598	0.87681	0.95917	1.0158	1.0016	1.2246	1.1772	1.2051	1.2965	1.0661	1.1971	1.6182	1.4883	1.4356	1.6369	1.7117	1.622	1.8402	1.8019	1.7598	1.8196	1.7455	2.1161	2.1366
292	0.3972	0.39997	0.52915	0.45064	0.60864	0.51443	0.55335	0.53454	0.49526	0.5517	0.66067	0.58132	0.65436	0.71643	0.79819	0.73138	0.72792	0.71648	0.77977	0.7327	0.87104	0.78436	1.0011	1.0453	0.88212	0.87927	0.96689	0.99227	0.97817	1.1188	1.2388	1.2516	1.2222	1.2037	1.1997	1.3619	1.3548	1.4535	1.4804	1.5371	1.6343	1.7466	1.878	1.6782	1.8959	1.8682	1.8805	2.1168	2.1351
294	0.41639	0.44692	0.47623	0.37073	0.40008	0.42306	0.52312	0.5517	0.59207	0.52387	0.62274	0.56086	0.56102	0.60373	0.77908	0.68794	0.65083	0.61493	0.80377	0.77628	0.77908	0.93461	0.88744	0.97214	0.88645	0.84539	0.90266	0.98388	1.0062	1.2216	1.2546	1.156	1.1495	1.1005	1.1942	1.3206	1.3627	1.2775	1.377	1.5023	1.5579	1.6154	1.803	1.714	1.8865	1.8204	1.9615	1.9778	2.0351
296	0.39545	0.5149	0.45449	0.43548	0.46954	0.55603	0.5365	0.50109	0.58753	0.52289	0.50495	0.53082	0.54341	0.66776	0.78608	0.60079	0.78428	0.72213	0.82051	0.78032	0.70543	0.84676	0.99313	0.85739	0.87785	0.82201	1.001	0.81977	1.0442	1.0161	1.0205	1.1058	1.2072	1.1684	1.2101	1.1498	1.1827	1.418	1.429	1.4296	1.6129	1.4931	1.8159	1.7162	1.7899	1.7563	1.908	2.2336	2.3707
298	0.47415	0.50239	0.44258	0.41237	0.41971	0.44772	0.44053	0.53294	0.52351	0.56359	0.55646	0.60378	0.5648	0.71612	0.59132	0.79057	0.7938	0.79184	0.81769	0.78102	0.84653	0.80782	0.85871	0.89268	0.92032	0.99461	1.0711	0.90254	1.1312	1.1224	1.1253	1.1507	1.1966	1.242	1.2916	1.35	1.3158	1.3545	1.3306	1.4964	1.5908	1.7531	1.5108	1.8065	1.6069	1.7155	1.8306	1.9704	2.2507
300	0.51866	0.45585	0.42465	0.45479	0.58328	0.48472	0.53317	0.50758	0.60387	0.57516	0.54386	0.62282	0.60515	0.64542	0.65268	0.72092	0.62619	0.66707	0.8193	0.79732	0.78791	0.81162	0.87526	0.94318	0.90531	0.90258	1.1102	0.82216	1.1028	1.0915	1.0741	1.1606	1.2986	1.2804	1.2948	1.3232	1.3289	1.4025	1.4965	1.4956	1.7119	1.5015	1.5549	1.7299	1.6659	1.6936	1.8489	2.0292	2.1457
302	0.41198	0.43124	0.49221	0.46746	0.49743	0.47959	0.52368	0.55302	0.64203	0.59852	0.53686	0.58369	0.59814	0.6185	0.68334	0.73425	0.73026	0.69433	0.92319	0.66224	0.84478	0.82055	0.85099	0.85148	0.88733	0.98022	1.0274	1.1159	1.0103	1.0592	1.1732	1.1339	1.2746	1.1701	1.1582	1.3336	1.2527	1.1465	1.4946	1.3124	1.5837	1.6958	1.4414	1.5581	1.8055	1.9636	1.8534	2.1402	2.0913
304	0.48822	0.37134	0.48394	0.4226	0.4893	0.57541	0.54523	0.39208	0.62019	0.52189	0.69631	0.56623	0.5954	0.61226	0.69009	0.72257	0.68292	0.61706	0.76865	0.63476	0.7019	0.86922	0.86328	0.96967	0.83796	0.82788	0.8827	0.89514	1.0353	0.97314	0.98455	1.0923	1.0284	1.2597	1.1875	1.216	1.3516	1.135	1.365	1.6072	1.7483	1.6903	1.5974	1.7372	1.6952	1.861	1.9698	1.6689	1.8392
306	0.44313	0.49436	0.42065	0.52367	0.62518	0.54478	0.36717	0.56803	0.60028	0.60319	0.62431	0.60422	0.67393	0.56808	0.62968	0.67335	0.66811	0.72124	0.66622	0.6806	0.85946	0.98614	0.93467	0.69008	0.97646	0.83996	0.80252	0.8761	0.89562	0.94382	1.1052	1.1496	1.06	1.2314	1.3022	1.2778	1.3366	1.4341	1.563	1.5347	1.5127	1.6004	1.3973	1.6265	1.5505	1.7927	1.8135	1.7747	1.9526
308	0.42273	0.45728	0.44834	0.42362	0.48575	0.50311	0.54398	0.43607	0.54294	0.56636	0.57494	0.60012	0.6946	0.67585	0.58802	0.58694	0.716	0.67207	0.76976	0.83595	0.78924	0.75293	0.89084	0.93646	0.97539	1.019	0.93052	0.9338	1.0196	1.0635	1.1232	1.1793	1.1671	1.292	1.3182	1.354	1.4889	1.376	1.4447	1.4344	1.4233	1.6747	1.6672	1.705	1.6033	1.8908	1.8753	1.9233	2.0916
310	0.46384	0.42335	0.44334	0.54143	0.41503	0.57849	0.40243	0.49876	0.60736	0.4456	0.54706	0.61021	0.60417	0.52884	0.66532	0.74574	0.76926	0.67503	0.63521	0.83949	0.83014	0.93092	0.8231	0.7767	0.94187	0.96023	0.88318	0.972	0.9175	1.118	1.0805	1.0999	1.164	1.1221	1.3284	1.4358	1.2666	1.2571	1.3221	1.4962	1.4621	1.687	1.7379	1.4554	1.7234	1.9021	1.8283	1.8878	2.0142
312	0.50624	0.43237	0.42705	0.4569	0.54418	0.50661	0.51761	0.60908	0.57034	0.49051	0.54828	0.61713	0.64596	0.70155	0.73332	0.89697	0.74349	0.63862	0.61447	0.75844	0.74284	0.73289	0.78361	0.86577	0.76285	0.87261	0.92552	1.017	0.94447	0.9228	1.0497	1.1199	1.1507	1.1543	1.3466	1.1265	1.1788	1.2375	1.2899	1.6008	1.5083	1.5407	1.5589	1.6287	1.5116	1.7082	1.8377	1.7834	2.0266
314	0.41164	0.4159	0.43626	0.47621	0.47523	0.5369	0.60121	0.58226	0.57325	0.52467	0.52819	0.53833	0.52827	0.65189	0.63941	0.60184	0.60727	0.68232	0.68036	0.58618	0.63137	0.82517	0.75812	0.78014	0.90638	0.93266	1.0319	1.1851	1.0832	0.90987	1.1414	1.199	1.0926	1.1819	1.1523	1.2524	1.3819	1.3277	1.3252	1.534	1.5642	1.694	1.8216	1.5774	1.5075	1.6959	1.7205	1.8152	1.8298
316	0.35195	0.3572	0.4872	0.50673	0.45064	0.48776	0.61227	0.5792	0.56315	0.47074	0.51155	0.58887	0.53496	0.67753	0.72409	0.6499	0.58937	0.65923	0.61222	0.6097	0.8478	0.8557	0.7923	0.65879	0.75277	1.018	0.98009	0.96796	1.0374	0.95722	0.95152	1.0272	1.1813	1.1986	1.0124	1.2052	1.3696	1.0962	1.4005	1.5907	1.7212	1.6536	1.4836	1.6733	1.4532	1.9178	1.8726	1.894	2.0958
318	0.41957	0.33602	0.49074	0.47353	0.49134	0.47273	0.5643	0.52293	0.57817	0.51903	0.56189	0.6	0.46327	0.58348	0.66962	0.70224	0.73784	0.5821	0.70255	0.68109	0.82633	0.8998	0.86567	0.6367	0.91146	0.8585	0.98942	1.0303	0.96525	0.97796	1.0312	1.0685	1.1289	1.1485	1.1213	0.99797	1.2555	1.1453	1.3388	1.5569	1.4955	1.679	1.7858	1.6881	1.7814	1.7918	1.7561	1.8814	1.9934
320	0.37137	0.34707	0.42097	0.44564	0.46211	0.6004	0.52672	0.49092	0.48447	0.599	0.58816	0.60801	0.5482	0.61707	0.72548	0.72338	0.66146	0.72537	0.79158	0.77894	0.78879	0.81164	0.70776	0.93304	1.0604	1.0669	0.83384	0.90008	1.0455	0.93387	1.0917	1.1516	1.1952	1.4437	1.4133	1.145	1.1684	1.311	1.1825	1.3686	1.5131	1.4462	1.6144	1.6289	1.886	1.6171	1.7166	1.9028	1.9978
322	0.35496	0.39962	0.40008	0.32006	0.45643	0.55123	0.60415	0.57042	0.60194	0.59639	0.51466	0.51276	0.54581	0.55879	0.67765	0.70487	0.61941	0.68933	0.6835	0.71568	0.80867	0.82064	0.77837	0.99821	0.99497	0.88442	0.91149	0.91378	0.92998	0.87887	0.88637	1.0642	1.0013	1.1798	1.3227	1.1201	1.2551	1.2933	1.3736	1.4532	1.3661	1.5789	1.7203	1.565	1.587	1.8025	1.7723	1.8348	1.9891
324	0.38599	0.38662	0.40337	0.35164	0.46909	0.64145	0.55993	0.53139	0.57346	0.49469	0.62719	0.60099	0.56646	0.51789	0.79036	0.75938	0.64476	0.68538	0.69232	0.60532	0.81023	0.69329	0.76106	0.77356	0.82054	0.9373	0.85987	1.0181	1.0049	1.0268	0.89491	1.0789	1.1861	1.1476	1.2594	1.3484	1.1957	1.2292	1.3457	1.3688	1.4305	1.5437	1.418	1.7845	1.6277	1.5805	1.7721	1.7372	1.762
326	0.38832	0.42239	0.43168	0.49097	0.41099	0.48863	0.51214	0.55495	0.55118	0.51994	0.53594	0.5281	0.55283	0.61677	0.63409	0.61868	0.75524	0.63728	0.45889	0.63354	0.69002	0.67545	0.74993	0.81685	0.95264	0.81643	0.88874	0.90035	1.0846	1.0238	1.0271	1.162	1.0766	1.1503	1.2669	1.176	1.2877	1.3995	1.2912	1.3624	1.5458	1.4388	1.636	1.6237	1.6703	1.6517	1.4763	1.9577	1.6549
328	0.37679	0.32436	0.45513	0.40696	0.37607	0.48576	0.43308	0.46875	0.50487	0.50081	0.51593	0.54093	0.57951	0.57975	0.63488	0.66836	0.70932	0.65685	0.68357	0.586	0.73518	0.74369	0.71996	0.83094	0.85042	0.87419	0.82448	0.98313	1.0909	1.0093	1.0893	1.0399	1.0125	1.1571	1.0966	1.1675	1.3901	1.2802	1.3143	1.4359	1.3627	1.3691	1.6194	1.6402	1.7114	1.6373	1.6655	1.7433	1.8118
330	0.40515	0.4302	0.45881	0.42328	0.4379	0.46054	0.39053	0.51779	0.45753	0.41261	0.41156	0.57221	0.56568	0.65742	0.60609	0.65405	0.61379	0.53934	0.71482	0.83527	0.69252	0.80829	0.59435	0.97215	0.82591	0.71152	0.92102	0.92414	1.0689	1.1014	1.0639	1.0404	1.1361	1.1758	1.154	1.1018	1.1812	1.363	1.2738	1.3075	1.3633	1.3869	1.4547	1.4767	1.6582	1.7895	1.6579	1.8239	1.674
332	0.31293	0.4577	0.37759	0.49595	0.4268	0.35954	0.4741	0.50866	0.50102	0.5026	0.4533	0.52122	0.55962	0.70892	0.64566	0.71812	0.723	0.65247	0.70875	0.75644	0.76981	0.82213	0.80084	0.77734	0.77629	0.81455	0.80929	0.92093	0.93038	0.93145	1.0267	0.96042	1.1101	1.2073	1.1852	1.0246	1.2056	1.2028	1.37	1.494	1.3256	1.4094	1.6124	1.4488	1.4691	1.636	1.6057	1.6111	1.8952
334	0.38458	0.36113	0.48097	0.5509	0.40196	0.41348	0.43337	0.56425	0.45321	0.47463	0.47231	0.53618	0.56983	0.62901	0.58816	0.62835	0.69403	0.69797	0.7683	0.74309	0.91356	0.77059	0.79731	0.67881	0.80993	0.7728	0.92702	1.0987	0.98961	0.97336	1.0703	1.1058	1.0546	1.0118	1.0999	1.0907	1.1686	1.3181	1.3323	1.2585	1.26	1.4938	1.6067	1.4715	1.6091	1.5319	1.703	1.6561	1.8361
336	0.50178	0.43277	0.42652	0.46051	0.42134	0.4848	0.5231	0.48092	0.50674	0.49627	0.53192	0.52592	0.68226	0.50704	0.60001	0.63381	0.55051	0.65934	0.7678	0.71672	0.66972	0.70586	0.67576	0.88157	0.81113	0.88908	0.85095	0.89195	0.92045	0.95008	0.979	0.94338	1.0935	1.1661	1.1673	0.99724	1.1315	1.3549	1.4002	1.1899	1.4137	1.422	1.3537	1.4981	1.7829	1.6953	1.5026	1.8102	1.9448
338	0.50078	0.36952	0.42489	0.43553	0.45484	0.50863	0.5656	0.48899	0.46874	0.64542	0.61835	0.51478	0.65871	0.53225	0.67485	0.64824	0.62023	0.64761	0.69016	0.5662	0.77853	0.79024	0.87558	0.87912	0.79172	0.83217	0.86746	0.9312	0.86389	1.0412	0.86824	0.97908	0.91077	1.0546	1.2255	1.1571	1.1629	1.238	1.3094	1.234	1.4595	1.5379	1.4715	1.551	1.7526	1.6376	1.4577	1.8764	1.7796
340	0.29601	0.27402	0.35018	0.39904	0.4766	0.42149	0.53898	0.40037	0.39923	0.51964	0.47929	0.50856	0.59644	0.65423	0.6801	0.57365	0.59895	0.67242	0.63947	0.70162	0.71102	0.73287	0.74268	0.79504	0.65347	0.85106	0.77149	0.89654	0.83673	0.88323	1.1294	1.0487	1.0024	1.0353	1.1264	1.1808	1.0691	1.1887	1.4159	1.3479	1.2749	1.3599	1.4246	1.4427	1.3919	1.5007	1.5677	1.6706	1.8448
342	0.35964	0.4445	0.42005	0.37052	0.36411	0.50299	0.49687	0.46933	0.46156	0.55332	0.6995	0.52538	0.55948	0.53377	0.65208	0.55432	0.58235	0.67871	0.67213	0.62408	0.69533	0.69219	0.72508	0.82048	0.7963	0.75543	0.77812	0.81809	1.0197	0.83912	1.0256	0.95038	0.93756	1.0292	0.95746	1.1733	1.1769	1.1488	1.35	1.2794	1.3728	1.2601	1.3116	1.403	1.4671	1.5284	1.5781	1.6605	1.6756
344	0.41334	0.39238	0.44255	0.32091	0.44232	0.48037	0.45934	0.4897	0.59269	0.52598	0.51191	0.57748	0.47991	0.56216	0.57768	0.60878	0.64819	0.65336	0.65802	0.758	0.76166	0.79248	0.80997	0.6984	0.73491	0.75315	0.67234	0.79925	0.95373	0.88875	0.94186	0.92846	1.0149	0.97306	0.94721	1.2269	1.2185	1.1383	1.4429	1.3142	1.4037	1.4291	1.3671	1.6138	1.5594	1.5862	1.621	1.5908	1.7615
346	0.34232	0.36958	0.42257	0.40966	0.43837	0.41803	0.43628	0.4762	0.49557	0.59293	0.45754	0.44092	0.50457	0.52371	0.55943	0.59447	0.55011	0.45699	0.73195	0.57347	0.6087	0.68908	0.64767	0.71719	0.71199	0.73485	0.65498	0.80495	0.90003	0.97516	0.98206	0.87172	0.99936	1.0212	1.0094	1.0624	1.023	1.1481	1.4105	1.3333	1.2724	1.1606	1.2931	1.5948	1.4907	1.6148	1.5821	1.6338	1.7003
348	0.33164	0.44731	0.38775	0.32253	0.40616	0.39936	0.4416	0.42831	0.41116	0.53297	0.44445	0.51658	0.55779	0.62179	0.62145	0.62566	0.47322	0.50482	0.69784	0.70611	0.58665	0.66012	0.84614	0.76769	0.71471	0.86735	0.74885	0.94875	0.84625	0.89751	0.99353	0.98899	1.1185	0.97475	1.1418	0.99277	0.94062	1.0615	1.23	1.2113	1.432	1.3369	1.2065	1.3818	1.29	1.357	1.4677	1.5495	1.6918
[truncated: 171 more columns]
