# Supplementary material for: A single-source photon source model of a linear accelerator for Monte Carlo dose calculation
Source: PLoS One. 2017 Sep 8;12(9):e0183486. doi: 10.1371/journal.pone.0183486 (PMC5590861; doi:10.1371/journal.pone.0183486)
Supplement: S1 Dataset — (ZIP) [file pone.0183486.s005.zip › S1 Dataset/20x20_PSF.txt]

0	2	4	6	8	10	12	14	16	18	20	22	24	26	28	30	32	34	36	38	40	42	44	46	48	50	52	54	56	58	60	62	64	66	68	70	72	74	76	78	80	82	84	86	88	90	92	94	96	98
0	4.4389	5.1901	5.3229	4.8541	4.5978	4.8173	5.8637	4.9784	5.5638	5.716	6.0074	6.2885	6.1717	6.0361	6.3449	6.5525	6.3979	6.4799	6.69	7.3147	7.7336	7.5892	7.3359	8.0691	7.8241	8.5484	7.8796	8.5508	8.8218	8.8437	8.715	10.168	10.045	9.4427	9.6698	9.8266	10.539	10.136	11.394	10.734	11.402	12.732	12.676	12.268	13.184	13.116	14.198	14.917	15.429
2	2.9347	3.5335	3.6883	3.6019	3.4583	3.6806	4.1279	4.6596	4.0812	4.3261	4.364	4.4525	4.5258	4.5951	4.8787	4.837	4.9181	5.5936	5.5752	6.3233	5.7647	5.7578	6.1308	6.326	6.6799	6.6741	6.5592	7.2736	7.2672	6.9165	7.7837	8.4034	8.4334	8.1003	7.8361	8.9072	9.0562	9.1484	10.012	9.52	10.157	10.628	10.863	10.869	11.713	11.457	12.711	13.465	13.593
4	2.3329	2.7213	2.8052	2.9433	2.6294	2.7432	3.2693	3.2906	3.4219	3.2021	3.3574	3.389	3.8456	3.794	4.1236	3.8596	3.9609	4.4236	4.7091	4.9067	4.7959	5.0737	4.9741	4.9743	5.241	4.9346	5.5102	6.1586	6.0998	6.432	6.2355	6.7875	6.7604	7.0517	7.0307	7.6559	7.5361	7.947	8.257	8.5448	8.9199	8.8171	8.8273	9.8659	10.696	10.456	11.08	11.76	11.566
6	2.0302	1.9995	2.3301	1.9285	2.2022	2.3908	2.4737	2.4761	2.6059	2.5617	2.6468	2.6626	2.7933	3.1446	3.0059	3.4105	3.1324	3.5338	3.5267	3.7311	3.8671	4.2414	3.9175	4.2411	4.2882	4.4992	5.0958	5.1668	4.7702	5.119	5.3633	5.5911	5.6882	5.8139	5.8982	6.4252	6.2894	6.7646	6.8576	7.185	7.452	7.8247	8.3052	8.3756	9.2464	9.4584	9.7786	10.134	10.52
8	1.7269	1.5587	1.789	1.7654	1.7723	1.7339	1.9657	2.2004	2.2394	2.0827	2.0813	2.3396	2.5621	2.5193	2.726	2.9014	2.9979	3.1055	3.011	3.2434	3.1947	3.5145	3.5318	3.6512	3.9441	4.1719	4.4846	4.3282	4.2779	4.4658	4.8463	4.9852	4.7597	5.204	5.4429	6.0139	5.6434	5.952	6.2285	6.449	6.7702	7.0396	7.2996	7.676	8.6202	8.137	8.6685	9.4077	9.8635
10	1.3427	1.5163	1.6327	1.7884	1.6775	1.6594	1.693	1.7423	1.8959	2.0293	1.8843	2.0735	2.2671	2.078	2.5035	2.2225	2.4118	2.7052	2.8407	2.8406	3.017	3.0979	3.406	3.3997	3.3916	3.6807	3.7272	3.781	4.1038	4.0724	4.5365	4.6776	4.474	4.8337	5.0475	5.4516	5.3134	5.4903	5.6996	5.9512	6.1655	6.4485	6.5324	7.0962	7.3385	7.8111	7.9749	8.8291	9.1541
12	1.3665	1.5456	1.4529	1.6241	1.5975	1.739	1.5231	1.7594	1.6713	1.8388	1.9737	1.895	2.0586	2.143	2.2377	2.3237	2.2049	2.4215	2.4794	2.6366	2.6569	2.9825	3.0926	3.0628	3.2202	3.0952	3.345	3.4233	3.6757	3.7048	4.0507	4.2832	4.3323	4.6844	4.809	4.9811	5.1441	5.0875	5.2035	5.855	5.8706	6.0508	6.5213	6.6441	7.1644	7.1404	7.8122	7.9791	8.6416
14	1.2838	1.3702	1.4306	1.4166	1.3469	1.6054	1.5191	1.6373	1.7561	1.7081	1.8767	1.9506	1.7998	2.0724	2.2117	2.2647	2.2081	2.2821	2.6387	2.6907	2.4242	2.7565	2.9441	2.9948	3.0218	3.2632	3.4853	3.2419	3.3801	3.6755	3.8689	3.9404	4.0009	4.5227	4.3613	5.0008	5.2095	5.1303	4.8327	5.6117	6.0867	5.8291	6.3992	6.2838	6.9461	6.7285	7.0501	7.7433	8.2314
16	1.3985	1.3881	1.2875	1.3564	1.4462	1.4548	1.5177	1.676	1.733	1.6971	1.7804	1.8552	1.7666	1.9353	2.12	2.0995	2.1406	2.2323	2.3233	2.562	2.5856	2.5351	2.7139	2.7134	2.8827	3.0731	3.085	3.4845	3.4829	3.6645	3.5793	4.2774	4.0496	4.3181	4.4517	4.5681	4.7951	4.9425	5.1398	5.2371	5.7676	5.8351	5.8559	6.3634	6.535	6.9014	7.3138	7.381	7.9986
18	1.2711	1.239	1.3586	1.3501	1.4706	1.4691	1.6424	1.562	1.6595	1.7823	1.8721	1.9268	1.8435	1.9995	2.087	2.1576	2.2854	2.1044	2.3116	2.356	2.4459	2.5237	2.6955	2.8554	2.8218	2.8612	3.138	3.3298	3.2779	3.5575	3.551	3.8005	4.0515	4.3649	4.4301	4.3834	4.7698	5.2189	5.3127	5.3656	5.1796	5.7244	5.922	6.3003	6.3391	6.8495	7.1681	7.6723	7.8659
20	1.3392	1.4059	1.4841	1.5479	1.5535	1.5101	1.6996	1.6584	1.6476	1.685	1.7896	1.8051	1.9468	1.9385	2.0501	2.1603	2.4141	2.1402	2.2829	2.4076	2.6632	2.6854	2.7539	2.8619	3.0066	3.0261	3.1738	2.947	3.5242	3.4126	3.5699	3.6016	3.9561	4.4451	4.3321	4.1621	4.9662	5.1147	5.2343	5.4476	5.3084	5.662	6.1925	6.0951	6.3404	6.9163	7.0826	7.4282	7.7717
22	1.2317	1.3799	1.4343	1.5896	1.4828	1.548	1.6928	1.5831	1.7602	1.8494	1.728	1.8824	2.022	2.1276	2.1906	1.9479	2.3525	2.3754	2.3647	2.3956	2.6022	2.7303	2.8405	3.2261	3.0549	3.2381	3.276	3.089	3.5039	3.5333	3.5818	3.7845	3.9369	4.1365	4.2692	4.5726	5.0677	5.1732	5.107	5.5669	5.6693	5.7112	6.2652	6.4958	6.7773	6.9184	7.03	7.6601	7.9028
24	1.3226	1.3539	1.2846	1.5593	1.5896	1.452	1.6323	1.6416	1.802	1.7083	1.8044	1.8773	1.9001	1.9779	2.1158	2.1859	2.4617	2.5257	2.268	2.4551	2.6824	2.8658	2.7212	3.1746	2.9832	3.2921	3.3134	3.2956	3.3337	3.6692	3.6844	4.0054	4.2529	4.3677	4.1806	4.7034	4.997	4.8536	4.9329	5.4501	5.854	5.8678	6.4709	6.4824	6.329	7.155	7.5688	7.8718	8.1568
26	1.3123	1.4426	1.7117	1.541	1.6176	1.638	1.6194	1.6764	1.5622	1.6707	1.8881	2.1002	2.0702	2.0299	2.2507	1.9921	2.2145	2.3941	2.3457	2.7317	2.4241	2.5389	2.9462	2.9946	3.1154	3.1984	3.3766	3.5902	3.3938	3.6383	3.693	3.9509	4.2151	4.3959	4.3999	4.8585	4.8053	5.0252	5.5073	5.8643	5.8771	6.1834	6.2406	6.5234	6.8745	7.2076	7.5075	7.5925	7.9657
28	1.2571	1.5944	1.6279	1.5743	1.5749	1.6386	1.6752	1.5987	1.8808	1.9181	1.916	2.0499	1.9818	2.1061	2.1427	2.1634	2.3437	2.3301	2.5398	2.685	2.6061	2.5907	2.9795	2.8704	3.0696	3.2463	3.5554	3.4206	3.4877	3.6124	3.9855	3.9981	3.9791	4.0845	4.272	4.5279	4.8044	5.4464	5.3332	5.6312	5.873	6.1134	6.351	6.508	6.8136	7.4462	7.3377	8.4609	8.4585
30	1.3322	1.4674	1.5892	1.4842	1.5306	1.6663	1.665	1.7684	1.9411	2.0568	1.9895	2.1033	2.1013	2.3137	2.2639	2.2847	2.2469	2.2862	2.5443	2.7881	2.8327	2.726	3.2075	3.1151	3.0714	3.545	3.6714	3.688	3.675	3.4423	4.0466	4.2851	4.3	4.7082	4.5316	4.6965	4.9734	5.4867	5.2429	5.4189	5.8693	6.1237	6.3409	6.9495	6.9662	7.4363	7.9137	8.1474	8.4606
32	1.2616	1.4203	1.3881	1.4923	1.5846	1.5745	1.6857	1.8508	1.8906	1.9137	1.8571	2.0384	2.0976	2.0757	2.2069	2.347	2.3668	2.2384	2.4539	2.7468	2.7984	2.9251	2.8021	3.1634	3.0792	3.1797	3.5544	3.4583	3.6572	3.77	4.1664	4.19	4.2896	4.3583	4.6763	4.9351	5.1796	5.5938	5.6765	5.5406	5.8476	6.3082	6.6882	6.9202	7.3527	7.4199	7.8801	8.1735	8.4907
34	1.4703	1.3805	1.5347	1.547	1.6334	1.4918	1.7609	1.793	1.909	1.8074	2.0627	2.0197	2.168	2.2287	2.3731	2.4174	2.4934	2.1296	2.7944	2.8103	2.8052	3.0246	2.9342	3.0992	3.1391	3.7784	3.3884	3.609	3.5768	3.6666	4.3233	4.18	4.2714	4.5359	4.7566	4.8741	5.2232	5.5206	5.7419	5.8067	5.95	5.8894	6.5391	6.9606	7.5312	7.5772	7.9006	8.6921	8.7485
36	1.4785	1.39	1.6236	1.5404	1.7716	1.672	1.8492	1.8526	1.6911	1.9807	2.0623	2.1836	2.1343	2.2637	2.3284	2.4299	2.6669	2.5771	2.6951	2.9019	2.7422	3.0136	2.7972	3.046	3.1769	3.4576	3.4886	3.6531	3.6685	3.9535	4.1377	4.1937	4.2565	4.4303	4.8886	4.8143	5.0975	5.4035	5.686	6.0613	6.0551	6.7043	6.8524	7.1471	7.4719	7.6305	7.8921	8.3617	8.7907
38	1.298	1.4094	1.5866	1.5116	1.6925	1.8144	1.8919	1.7614	1.6885	1.9687	2.0504	2.0172	2.2231	2.2595	2.3843	2.4459	2.5282	2.5462	2.6403	2.8326	2.8154	2.8204	3.1148	3.1446	3.2176	3.4991	3.5164	3.5143	3.9209	3.9907	3.8935	4.352	4.5935	4.4587	5.1081	4.9989	5.3479	5.8408	5.6575	6.2148	6.3624	6.7474	6.9389	7.3028	7.194	7.7903	8.531	8.6681	9.1365
40	1.3156	1.3812	1.5117	1.6281	1.5726	1.6718	1.7937	1.7964	1.9692	1.9247	2.062	2.0275	2.2669	2.1066	2.3585	2.3636	2.4918	2.7429	2.7514	2.6655	2.7346	3.0199	2.9735	3.167	3.4779	3.3869	3.5601	3.5784	3.8771	3.8646	4.0935	4.3411	4.6843	5.0416	4.9293	5.244	5.3882	5.6924	5.7755	6.4056	6.454	6.7826	6.736	7.3263	7.3714	8.1093	8.3024	8.7275	9.1919
42	1.3374	1.4396	1.444	1.5448	1.6513	1.6555	1.8044	1.7485	1.9402	1.9717	2.0066	2.2807	2.4211	2.2425	2.3828	2.4199	2.6751	2.6254	2.7776	2.7846	2.7657	3.1333	3.132	3.1043	3.3808	3.3654	3.6358	3.644	4.0025	3.7734	4.2811	4.4731	4.7756	4.792	5.0746	5.319	5.2187	5.4538	5.7471	6.1502	6.4994	6.7788	6.7329	7.3563	7.6457	7.8758	8.2996	9.0145	9.4272
44	1.4146	1.3377	1.456	1.6252	1.708	1.6328	1.9165	1.8293	2.0063	1.8863	2.0808	2.1103	2.3207	2.3678	2.3604	2.3656	2.5163	2.7132	2.642	2.7095	2.874	3.2306	3.1465	3.448	3.3919	3.6187	3.591	3.7761	3.8682	4.0989	4.1303	4.6479	4.9669	4.9551	5.0684	5.1565	5.4272	5.7396	5.6253	6.3406	6.2466	6.6704	6.8937	7.0792	7.8899	8.2155	8.7678	9.3265	9.88
46	1.4313	1.4419	1.5976	1.6651	1.8151	1.5978	1.8567	1.7521	1.8058	2.0572	2.1372	2.1377	2.2556	2.4399	2.4088	2.4433	2.4892	2.6028	2.6925	2.9409	3.0097	3.0337	3.2702	3.1918	3.504	3.5325	3.6171	3.6961	3.9465	4.3175	4.1512	4.7363	5.0417	4.4692	5.1711	5.0945	5.2278	5.7548	5.8034	6.059	6.5863	6.6179	7.2362	7.5065	7.644	8.0885	8.6583	9.1807	9.0417
48	1.5219	1.4663	1.4886	1.6074	1.6781	1.7271	1.8712	1.7849	1.9145	2.0893	2.119	2.4259	2.1981	2.3459	2.4637	2.601	2.6149	2.7121	2.741	2.8461	2.892	3.2567	3.3488	3.309	3.4877	3.4854	3.735	3.7911	3.9808	4.3538	4.2513	4.502	4.477	5.0119	5.331	5.3835	5.2935	6.212	5.9106	6.2894	6.4419	6.9593	7.0941	7.9953	8.2423	8.5666	8.5132	9.5998	9.6934
50	1.3983	1.4538	1.5743	1.5743	1.6477	1.8368	2.0083	1.9519	1.9922	2.1165	2.0051	2.0607	2.2559	2.2534	2.4408	2.5147	2.7666	2.5776	3.0148	2.9009	2.912	3.3047	3.2377	3.4121	3.4958	3.4422	3.6558	4.0108	3.9895	4.2543	4.2907	4.665	4.7219	5.0073	5.1814	5.516	5.8465	5.8856	6.3444	6.2015	6.5258	6.8814	7.3449	7.8136	7.9012	8.4184	8.8677	9.625	10.188
52	1.2743	1.5318	1.863	1.6785	1.7313	1.8342	1.9173	2.1289	2.065	2.0582	2.2935	2.0571	2.2478	2.3749	2.4454	2.6624	2.7092	2.8602	2.604	2.7527	3.0963	3.179	3.257	3.6249	3.6898	3.6594	3.7499	3.8248	3.9478	4.4815	4.3735	4.6581	4.5977	5.1468	5.0974	5.6273	5.7362	5.7255	5.769	6.189	6.7651	7.1363	7.4577	7.8442	8.2895	8.8212	9.3388	9.7122	9.9572
54	1.575	1.6512	1.562	1.758	1.5581	1.68	1.9893	2.0575	2.0229	2.0882	2.1758	2.1212	2.3358	2.3893	2.5221	2.5751	2.8515	2.8537	2.7768	2.9307	2.9762	3.202	3.4418	3.6792	3.4239	3.747	3.8076	4.0929	4.23	4.3364	4.4396	4.7537	4.5307	5.0634	5.3079	5.5521	5.6894	5.9192	5.9341	6.4113	7.1717	7.0868	7.6973	7.6117	8.6382	8.7302	9.2637	9.4827	10.033
56	1.5183	1.6822	1.6478	1.6662	1.6174	1.7068	1.9487	2.0444	2.0097	2.2786	2.2597	2.1925	2.2928	2.4463	2.4961	2.5358	2.7104	2.9212	2.73	2.9265	2.9314	3.2743	3.3784	3.6862	3.7606	3.6055	3.7373	3.7975	3.9542	4.1352	4.6199	4.8565	5.155	5.0214	5.5292	5.6475	5.6676	5.8366	6.0687	6.5697	7.7013	7.3512	7.4766	7.9324	8.3692	8.5823	9.2855	9.7835	10.332
58	1.4724	1.5589	1.5191	1.6659	1.7663	1.9158	2.016	1.9173	2.0031	2.2253	2.1892	2.369	2.3205	2.3835	2.5635	2.5563	2.8328	2.8315	2.8772	3.1389	3.0979	3.2168	3.2645	3.6021	3.6253	3.852	3.9047	3.9361	4.5467	4.344	4.6181	4.5772	4.942	5.3996	5.4794	5.6885	5.9479	6.0878	6.2982	6.7646	7.1315	7.318	7.6525	7.998	8.4003	8.3578	8.9536	9.7711	9.993
60	1.5653	1.5035	1.5928	1.5203	1.7602	1.8563	1.9917	1.9092	2.0818	2.2858	2.3164	2.3543	2.3956	2.2355	2.5266	2.5609	2.6696	2.594	2.9171	3.1353	3.2992	3.1214	3.4609	3.7461	3.7931	3.9244	3.9153	4.0286	4.296	4.3416	4.7391	4.9912	4.9989	5.1495	5.4011	5.7677	5.6159	6.303	6.4447	6.9375	7.2059	7.1632	7.8983	8.3835	8.4962	8.634	9.2979	9.8877	10.601
62	1.3978	1.697	1.653	1.7912	1.891	1.9659	1.8214	2.0198	2.1844	2.1483	2.1538	2.4479	2.5282	2.2378	2.7205	2.7026	2.6453	2.8642	2.914	3.3366	3.1506	3.4126	3.6867	3.7818	3.8592	3.9138	3.896	4.0908	4.1681	4.5359	5.1238	5.0103	5.1475	5.3219	5.3778	5.5261	6.1053	6.1568	6.6555	6.9059	7.1884	7.2764	7.9107	8.0498	8.5884	9.0947	9.4682	10.441	10.817
64	1.4761	1.574	1.6187	1.6895	1.8167	1.9164	1.9507	1.9985	2.0665	2.112	2.2068	2.3119	2.3447	2.5553	2.5314	2.7721	2.6142	2.8772	2.9958	3.3698	3.4774	3.295	3.4903	3.7939	3.9049	3.8274	3.8956	4.128	4.3238	4.8293	4.7635	5.0863	5.5034	5.0854	5.3149	5.7827	6.0003	6.3012	6.5163	6.8969	7.026	7.6588	7.7967	8.1463	8.9555	9.1384	9.5564	10.586	10.973
66	1.642	1.6191	1.6976	1.7093	2.0459	1.8255	2.1168	2.2988	2.1438	1.9844	2.1699	2.2286	2.3852	2.5903	2.7067	2.8356	2.6445	2.7409	2.8202	3.3039	3.1902	3.1863	3.6269	3.5333	3.9914	3.7582	4.2326	4.402	4.3296	4.6859	5.0514	5.005	5.3217	5.2371	5.7272	5.9521	5.9183	6.427	6.7376	7.041	7.1886	7.359	8.091	8.4251	8.6288	9.0406	9.9128	10.533	10.856
68	1.7307	1.6289	1.7462	1.6518	1.7901	1.946	1.9398	2.0001	2.1511	2.3599	2.2351	2.3235	2.3172	2.5979	2.579	2.7562	2.8331	2.9246	3.1079	3.2422	3.2563	3.2421	3.6169	3.4096	4.0198	3.8426	4.0706	4.3716	4.5017	4.9078	4.7781	5.1198	5.2192	5.1129	5.918	6.0155	6.142	6.4511	6.8115	7.0096	7.1266	7.5113	7.832	8.2796	8.7324	9.2112	9.5288	10.288	11.15
70	1.5888	1.7181	1.688	1.8239	2.1027	1.8845	2.1525	2.209	2.1686	2.2291	2.3491	2.4519	2.5765	2.5688	2.5324	2.7001	2.9349	2.873	3.0047	3.3576	3.5063	3.5527	3.5574	3.7542	3.8963	4.098	4.176	4.4372	4.4744	4.6815	5.1279	5.1312	5.3383	5.2099	5.9137	5.9248	6.2177	6.3923	7.0598	7.2774	7.3797	7.4309	8.2291	8.7134	9.0701	9.3593	10.148	10.631	10.923
72	1.5542	1.4703	1.8274	1.6819	1.7986	1.966	2.0614	2.1604	2.2304	2.2411	2.2558	2.4198	2.4478	2.6912	2.7911	2.6796	2.8076	2.8935	3.0645	3.5639	3.4059	3.4129	3.5042	3.8596	3.8166	4.0391	4.0856	4.1561	4.4994	5.0939	5.0154	5.4889	5.6209	5.5252	5.9203	6.0369	6.3331	6.5302	7.0053	7.3801	7.4578	7.9443	8.3872	8.6514	8.9572	9.5419	9.7421	10.359	11.198
74	1.6034	1.672	1.7843	1.843	1.8006	1.8933	1.9723	2.1658	2.2879	2.2374	2.3092	2.5586	2.5231	2.4946	2.8645	2.9118	2.8482	3.052	2.9018	3.4378	3.5501	3.5213	3.6294	3.7153	4.0052	4.1528	4.0398	4.0956	4.5564	4.8505	4.8497	4.9516	5.835	5.8591	6.1376	6.0562	6.5342	6.671	7.0333	7.3925	7.6566	7.9606	8.5	9.2251	8.989	9.5985	10.032	11.273	10.959
76	1.652	1.655	1.8353	1.9274	1.7215	1.881	2.0854	2.2597	2.3454	2.2901	2.3069	2.3672	2.664	2.6175	2.6886	2.6892	2.8976	2.9769	3.0898	3.2005	3.4943	3.6301	3.7569	3.7536	3.9379	4.0261	4.1489	4.6438	4.5629	4.9763	4.9774	5.0817	5.5013	5.7708	5.7713	6.2508	6.5119	6.9542	7.1125	7.5043	7.7318	8.1774	8.3856	8.5691	9.513	9.7844	10.205	11.216	11.651
78	1.5846	1.7322	1.7403	1.9109	1.8817	2.0833	1.9986	2.0437	2.3174	2.0959	2.4224	2.4912	2.4317	2.5719	2.6096	2.8269	3.063	3.0176	3.1685	3.3544	3.5854	3.5206	3.9156	3.9214	3.8904	3.9751	4.1258	4.6061	4.78	5.0991	5.0228	5.0115	5.4962	5.5991	6.0695	6.3963	6.4945	6.8632	7.0943	7.5437	7.8366	8.0863	8.6325	9.0457	9.6951	9.5366	10.257	10.89	11.598
80	1.5187	1.6859	1.6681	2.0786	1.805	1.8949	2.1686	2.0601	2.2109	2.4043	2.3976	2.4951	2.7695	2.6583	2.7337	2.7909	2.8649	3.1161	3.2567	3.396	3.1872	3.8053	3.694	3.8914	3.9396	4.1628	4.3747	4.4952	4.4369	4.6783	5.2674	5.099	5.4454	5.7578	5.8341	6.2834	6.6677	6.8843	7.2991	7.7256	7.7342	8.1438	8.6114	9.101	9.5664	9.8655	10.842	10.853	12.236
82	1.7389	1.6682	1.751	2.0121	1.8444	1.9487	1.9478	2.2559	2.1405	2.2718	2.3737	2.3769	2.7764	2.6728	2.7626	2.846	3.0963	3.2306	3.1835	3.3678	3.4767	3.6839	3.7768	4.0928	3.7808	4.1293	4.238	4.4652	4.6509	5.2099	5.3076	5.2848	5.3048	5.9299	6.0845	6.4179	6.8938	7.0921	7.2113	7.4995	7.9296	8.2119	8.8945	9.2224	9.4719	10.05	10.468	10.854	11.435
84	1.7324	1.699	1.8972	2.0429	1.9133	1.9798	2.0781	2.2202	2.2599	2.4419	2.5113	2.4797	2.715	2.8379	2.7552	2.9067	3.035	3.185	3.1904	3.5347	3.5209	3.5874	3.9028	3.9016	3.8823	4.2118	4.6617	4.4762	4.8824	4.952	5.0514	5.4828	5.476	5.6352	5.9996	6.4413	6.7634	6.9454	7.1506	7.3281	7.7706	8.0107	8.6588	9.081	9.5043	9.9987	10.384	11.121	11.905
86	1.5978	1.7742	1.7777	1.974	2.1023	2.1983	2.252	2.1311	2.3899	2.3605	2.3483	2.4502	2.5924	2.7111	2.9159	2.9976	3.0946	3.187	3.1225	3.4815	3.5298	3.7999	3.6955	3.7143	4.1301	4.2367	4.2286	4.4244	4.7647	4.8569	5.0918	5.3372	5.8547	5.9254	6.0106	6.5091	6.6143	6.7222	7.3391	7.4781	7.8197	8.1857	9.0522	9.2541	9.4433	9.9461	10.319	11.422	12.149
88	1.4711	1.9461	1.8656	1.8755	1.9226	1.9397	2.154	2.168	2.0451	2.1859	2.409	2.5663	2.5456	2.6685	2.8673	2.835	3.1139	3.0756	3.3524	3.5825	3.5246	3.4922	3.7642	4.1566	4.3771	4.2842	4.6396	4.6165	5.0171	5.2265	5.6208	5.3623	5.5468	5.8298	6.314	6.4607	6.6885	7.0431	7.4802	7.6097	7.9735	8.4007	9.0918	9.8458	9.5966	9.9998	10.363	10.928	12.053
90	1.686	1.8419	1.9434	1.8603	2.0789	2.1352	2.1265	2.2844	2.2862	2.4478	2.3667	2.6331	2.7031	2.6785	3.0057	2.9387	3.0895	3.1882	3.2221	3.4721	3.7559	3.6142	3.8841	4.0484	4.2839	4.3198	4.6087	4.8271	4.9461	5.4127	5.4743	5.6324	5.7301	5.9928	6.1684	6.6238	6.8549	6.9244	7.4734	7.9222	7.7722	9.0778	9.2901	9.5063	9.8656	10.438	10.941	11.519	11.97
92	1.6788	1.8747	1.9262	1.7818	2.0354	2.023	2.1162	2.1087	2.3151	2.3519	2.4721	2.6657	2.7343	2.7388	2.7793	3.0199	2.9967	3.2148	3.3675	3.5614	3.6465	3.7685	3.7471	3.9707	4.1661	4.2375	4.4232	4.6686	5.1349	5.5505	5.2599	5.268	5.6541	6.1126	6.138	6.554	7.1135	7.3599	7.3403	7.5416	7.7489	8.4647	9.3412	9.29	9.6918	10.364	10.374	11.543	12.42
94	1.5971	1.897	2.0156	1.9025	2.1088	2.0913	2.2747	2.3261	2.2439	2.5676	2.4368	2.6579	2.6927	2.7211	2.687	3.0552	3.1413	3.2025	3.245	3.4162	3.6749	3.9363	4.0517	3.8294	4.3861	4.2647	4.5154	4.7286	4.7579	5.1286	5.4061	5.888	5.4445	5.8792	6.2757	6.3849	6.7857	6.9181	7.4987	7.9596	7.8988	8.6213	9.2374	9.5937	9.666	10.157	10.471	11.686	12.27
96	1.6606	1.802	1.9217	1.8969	2.2186	2.2857	2.2871	2.2266	2.5323	2.3964	2.3891	2.8153	2.8915	2.7091	3.0863	2.9875	3.2587	3.1442	3.2027	3.5098	3.5032	3.849	3.9514	4.0833	4.1584	4.4131	4.2525	4.5237	5.1748	5.1272	5.2852	5.6153	6.131	6.2324	6.322	6.503	6.5359	7.2625	7.4777	7.7921	7.9005	8.8612	9.0145	9.21	9.5039	10.803	10.887	11.489	12.157
98	1.6338	1.8761	1.8755	2.0094	1.9804	2.0664	2.2347	2.2394	2.5326	2.3191	2.6273	2.6957	2.6492	2.8577	3.0867	3.0809	3.0602	3.1156	3.4806	3.5473	3.566	3.5287	3.8984	4.1919	4.2671	4.3222	4.508	4.5965	5.069	5.3133	5.7508	5.6812	5.9464	6.0419	6.4072	6.8022	7.1856	7.4865	7.4183	7.7064	8.466	9.0963	8.8345	9.1697	10.116	10.684	11.233	11.651	12.146
100	1.7045	1.7818	1.8007	1.807	1.9973	2.3788	2.2897	2.4273	2.3966	2.6087	2.5193	2.609	2.6753	3.0227	3.1195	3.1762	3.2511	3.3644	3.5127	3.6702	3.6451	3.6216	4.0824	4.4607	4.241	4.8197	4.7211	4.8281	4.98	5.1265	5.557	5.5423	5.8554	6.1595	6.1711	6.5647	7.1254	7.7161	7.4021	7.5158	8.3016	9.1692	9.043	9.4564	10.36	10.958	11.654	11.626	12.404
102	1.6285	1.9621	1.9452	2.016	2.1561	2.0167	2.3051	2.3289	2.2439	2.5418	2.7156	2.7183	2.7117	2.834	3.0525	3.0628	3.2084	3.3269	3.3356	3.5043	3.6728	3.7045	4.1204	4.2468	4.3844	4.462	4.7781	5.1726	4.8279	5.1612	5.5228	5.3115	5.7034	6.2718	6.6197	6.8387	7.0967	7.49	7.6864	8.1602	8.5351	8.7429	9.0213	9.5012	9.9446	10.682	11.509	11.923	12.866
104	1.718	1.7374	2.0597	2.0129	2.0889	2.0573	2.0928	2.1244	2.1757	2.3368	2.6038	2.7622	2.7806	2.7488	3.0526	3.1249	3.195	3.2839	3.5147	3.679	3.7381	3.9514	4.1905	4.4667	4.4845	4.5378	4.9397	4.6555	5.051	5.1891	5.6084	5.6822	6.1747	6.3089	6.5363	7.3419	6.938	7.4042	7.3703	7.6521	8.2768	8.6925	9.3069	9.9918	10.149	10.569	11.424	11.852	12.846
106	1.7284	1.8186	2.0154	2.1533	2.1111	2.0517	2.2721	2.1407	2.3892	2.4372	2.6169	2.6245	2.6287	2.8621	3.1308	3.1532	3.2269	3.2991	3.6585	3.6004	3.8495	3.8201	4.1638	4.202	4.4474	4.8845	4.8515	4.9556	5.1935	5.3638	5.5454	6.033	5.875	6.4872	6.6759	7.1025	7.238	7.8094	7.8374	8.2338	8.7414	9.0218	9.6528	9.9022	10.253	10.817	11.025	11.902	12.668
108	1.6207	1.9128	1.8765	1.9712	1.9708	2.2238	2.2	2.2457	2.4385	2.5959	2.5624	2.5931	2.8228	2.7595	2.9992	3.2319	3.2937	3.4517	3.348	3.5688	3.8752	3.894	4.0812	4.2725	4.1365	4.7129	4.9002	4.784	5.0084	5.3751	5.3819	5.6848	6.1824	6.2161	6.3065	7.0613	7.1495	7.6204	7.8592	8.0866	8.6632	8.9054	9.548	9.6543	9.76	10.404	11.369	12.423	13.136
110	1.7491	1.9656	1.9001	2.059	2.1313	2.1343	2.205	2.2199	2.4951	2.6586	2.5311	2.6843	2.895	2.937	3.039	2.9845	3.2553	3.5474	3.4896	3.8756	3.9869	3.9977	4.2013	4.5669	4.456	4.8849	4.8155	4.8555	5.025	5.5774	5.5585	5.6699	5.9395	6.3667	6.7395	7.1096	7.1787	7.5421	7.6365	8.1345	8.3268	9.039	9.4006	9.9152	10.62	10.673	11.685	11.961	12.762
112	1.8448	1.8849	1.9843	1.9643	2.0996	2.248	2.2739	2.4964	2.5971	2.5872	2.8223	2.5461	2.8794	2.9913	3.2656	3.1034	3.2346	3.5471	3.6141	3.7766	3.8886	4.1692	4.4387	4.4998	4.592	4.798	4.8717	5.0539	5.0822	5.6093	5.642	6.1739	5.8133	6.2528	6.4673	7.0896	7.1663	7.799	7.5299	8.0933	8.4567	9.0665	9.1528	9.8844	9.9589	10.564	11.362	12.248	12.987
114	1.8752	2.123	1.996	2.0604	2.1468	2.1567	2.3278	2.3839	2.5117	2.6038	2.5439	2.7562	2.7017	2.9865	3.0719	3.2394	3.4917	3.6027	3.7633	3.7417	3.8348	3.8441	4.2159	4.507	4.5253	4.7288	5.0397	5.0624	5.3984	5.7172	6.2765	5.8316	6.272	6.6062	6.815	7.1789	7.3855	7.5656	8.1026	8.0216	8.7329	9.3933	9.2213	10.212	10.45	10.964	11.396	12.173	12.467
116	1.7336	1.92	1.9899	2.0161	2.1417	2.1053	2.3825	2.3606	2.5768	2.7347	2.5148	2.7627	2.8807	3.1134	3.112	3.3581	3.321	3.291	3.3849	3.829	3.9215	4.2959	4.079	4.1872	4.3084	4.4942	4.804	4.9041	5.3341	5.5439	5.8992	5.8209	6.1997	6.4764	6.8081	7.0203	7.4141	7.2977	7.9434	8.6063	8.6029	9.4813	9.8646	9.6838	10.527	11.073	11.834	12.389	13.177
118	1.7532	2.0682	1.8618	2.1125	2.2822	2.1948	2.2729	2.4591	2.4794	2.8347	2.6629	2.7706	3.0289	2.9786	3.065	3.2193	3.3818	3.4464	3.467	3.807	3.8517	3.933	4.2268	4.0881	4.4465	4.8363	4.8251	4.9773	5.3571	5.6368	5.9537	5.9803	6.2248	6.4594	6.6419	7.2107	7.1245	7.6181	7.9749	8.3793	9.0067	9.4519	9.2145	9.8908	11.064	10.871	11.907	12.7	13.093
120	1.7523	1.9313	1.9582	2.0569	2.2601	2.1459	2.1332	2.4486	2.5556	2.6902	2.9298	2.7877	3.0827	2.9333	3.335	3.1461	3.5335	3.5243	3.8427	3.7571	3.9216	4.0593	4.3604	4.2423	4.5833	4.7185	4.7564	4.7552	5.3163	5.6833	5.6149	5.6949	6.1608	6.8237	6.5982	7.0494	7.457	7.3467	8.1355	8.5465	9.0803	9.0324	9.492	10.094	10.621	11.189	12.062	12.389	13.705
122	1.6348	1.8995	1.9047	2.1537	2.1532	2.2855	2.3309	2.4207	2.4847	2.7073	2.5346	2.7059	3.0049	3.0464	3.1057	3.2226	3.5796	3.5727	3.7061	3.8779	3.7467	3.9657	4.2637	4.425	4.827	4.8564	4.9374	5.0847	5.3496	5.7682	5.739	6.2303	6.0453	6.4198	6.6118	7.208	7.3182	7.7283	8.0695	8.6095	9.1176	9.0193	9.7178	10.172	10.755	11.34	12.219	12.925	13.363
124	1.7652	1.929	2.08	2.0294	2.1833	2.2394	2.3933	2.5465	2.5967	2.5972	2.5789	2.7018	2.9973	3.1377	3.1947	3.3404	3.47	3.3988	3.7947	3.8265	3.7847	4.074	4.2828	4.4444	4.7674	4.7091	5.0895	5.0448	5.3124	5.899	6.0145	6.3057	6.1892	6.3303	6.9059	7.026	7.4584	7.6407	8.0056	8.0702	8.8265	9.8465	9.6039	10.382	10.831	11.728	11.806	12.79	13.133
126	1.9003	1.8723	2.1761	2.0017	2.1726	2.394	2.2653	2.4633	2.5908	2.5205	2.8195	3.021	3.1179	3.3181	3.1387	3.3207	3.3675	3.4668	3.8397	3.9318	3.9587	4.1352	4.4289	4.7291	4.8228	4.7893	5.0739	5.1065	5.4391	5.6328	5.8559	6.4832	6.2281	6.3635	6.8357	7.5047	7.5603	8.1906	8.0864	8.3155	8.9862	9.4737	9.5837	9.8946	10.382	11.357	11.713	12.713	12.901
128	1.7272	1.7599	1.8922	2.0922	2.0532	2.3502	2.464	2.5845	2.502	2.5115	2.772	2.7529	3.1165	3.3056	3.319	3.3759	3.4143	3.6172	3.6616	3.7912	4.0432	3.9218	4.4737	4.4424	4.5254	4.9026	5.221	4.9266	5.1533	5.5169	5.8825	6.1533	6.3244	6.6682	7.0207	7.4757	7.7618	7.8587	7.9434	8.3847	9.307	9.5645	9.4407	10.224	10.441	11.083	12.044	12.41	13.612
130	1.7226	1.727	2.1511	2.0168	2.1827	2.4463	2.4879	2.318	2.6378	2.709	2.721	2.8272	2.9044	3.1326	3.113	3.2946	3.3973	3.6638	3.5651	3.7569	3.7953	4.1225	4.4257	4.5347	4.8109	4.9757	4.9467	5.12	5.6509	5.6569	5.8475	6.1568	6.2094	6.7775	7.1376	7.3925	7.5027	7.6327	7.9426	8.7598	9.2909	9.2682	9.4827	9.8763	10.981	11.026	12.24	12.753	13.357
132	1.7806	1.9027	1.8854	1.9856	2.2164	2.2981	2.4373	2.4716	2.6072	2.727	2.5939	2.9805	3.0228	3.2845	3.3211	3.3526	3.5472	3.6659	3.7426	3.8767	3.9594	4.3245	4.193	4.5574	4.7947	4.8108	4.9248	5.2693	5.5341	5.6259	5.7419	6.0881	6.5752	6.7159	7.3983	7.241	7.3928	7.6167	8.0145	9.1487	9.2058	9.484	9.6026	10.266	10.89	11.104	11.495	12.691	13.484
134	1.7688	1.8658	1.893	2.1437	2.0827	2.1921	2.4199	2.5338	2.5886	2.6013	2.7151	2.8198	2.9172	3.3499	3.269	3.5138	3.634	3.6738	3.7728	3.8635	4.0146	4.2112	4.3954	4.3461	4.7184	4.8537	5.1807	5.3597	5.4109	5.6705	6.0344	6.2797	6.4127	6.6672	7.2097	7.5956	7.6591	7.8662	8.0959	8.7445	8.8002	9.8833	9.6685	10.107	11.088	10.959	11.735	12.929	13.61
136	1.718	2.0029	1.958	2.0044	2.0315	2.3211	2.3291	2.4402	2.5782	2.7113	2.8023	2.7734	3.0274	3.3779	3.3707	3.2784	3.5147	3.4976	3.8484	3.6333	3.9065	4.1401	4.475	4.4939	4.9033	4.8624	5.1759	5.255	5.6462	5.8039	5.9998	6.2098	6.6327	6.7425	6.9694	7.5818	7.8057	7.9555	8.588	8.6236	9.0253	9.4773	9.9563	10.741	10.752	11.433	12.028	12.388	13.465
138	1.9151	1.9694	2.1502	2.1294	2.2031	2.4141	2.4801	2.4509	2.4212	2.7557	2.9043	2.8956	3.1088	3.0689	3.5072	3.3123	3.3859	3.5258	3.8074	3.7663	4.2083	4.3416	4.7469	4.3252	4.7176	5.0384	4.9265	5.4025	5.7827	5.7058	5.8488	6.1976	6.4184	6.591	7.251	7.3617	7.6219	8.1155	8.1869	8.5251	9.2916	9.6799	10.318	10.622	10.525	11.428	12.275	12.164	13.521
140	1.8384	2.0188	2.1207	2.0252	2.2836	2.2119	2.6034	2.3498	2.701	2.8737	2.7012	3.046	3.1841	3.1883	3.3711	3.408	3.5742	3.6002	3.4771	4.0837	4.0748	4.369	4.5018	4.8868	4.6017	4.9133	5.0078	5.4636	5.6238	5.8815	6.0651	6.3006	6.3766	6.7641	7.0331	7.1849	7.7649	7.565	7.9046	8.3315	9.2988	9.44	9.8126	10.859	10.834	11.218	11.982	12.774	13.342
142	1.8203	1.8778	2.1971	2.2748	2.3141	2.4276	2.6402	2.4206	2.8107	2.8078	2.8312	3.0337	2.915	3.0806	3.2369	3.1133	3.4485	3.5503	3.4519	3.9668	4.1661	4.1896	4.2594	4.6192	4.5076	5.1142	5.119	5.4255	5.5283	5.6164	6.2367	6.5272	6.5227	6.5079	7.0881	7.2484	7.5747	8.0956	8.2949	8.4828	8.9623	9.7732	9.6321	10.263	11.312	11.231	12.146	12.707	13.919
144	1.8889	1.9071	2.0598	2.0624	2.1513	2.2805	2.3747	2.4825	2.5255	2.8188	2.9931	2.9457	3.0379	3.11	3.6092	3.2485	3.5076	3.8493	3.7557	4.1072	4.056	4.2392	4.1237	4.4289	4.7404	5.2603	5.1539	5.7425	5.7848	5.6604	6.4102	6.7608	6.3788	7.0591	6.9068	7.5889	7.4891	8.0908	8.0892	8.6134	8.873	9.944	10.349	10.439	11.459	11.95	11.953	13.008	14.8
146	1.8639	1.8166	2.0653	2.1739	2.2043	2.4366	2.4461	2.6748	2.4772	2.7959	2.9723	3.0157	2.9454	3.1344	3.6198	3.6272	3.5382	3.5528	3.4261	4.1406	4.3996	4.2067	4.3947	4.3229	4.7885	5.0328	5.0973	5.6501	5.6104	5.8755	6.2918	6.222	6.8101	6.966	7.2856	7.5678	7.3501	7.9134	8.1961	8.7231	9.2346	9.7027	10.195	10.237	11.394	11.854	12.372	13.577	14.07
148	1.7123	2.0712	1.9749	2.2458	2.1462	2.3345	2.5189	2.3042	2.6935	2.8521	2.7187	2.8843	3.0465	3.2062	3.2954	3.5546	3.8195	3.5143	3.8735	3.9091	3.9762	4.5434	4.4631	4.6663	4.6845	4.8873	5.0435	5.6856	5.52	5.6345	6.0801	6.4556	6.7309	6.909	6.8451	7.1832	7.8262	8.1477	8.0112	8.5511	9.0848	10.098	9.9441	10.715	11.082	11.744	12.405	13.26	13.794
150	1.9209	1.9447	2.0761	2.0509	2.2172	2.3155	2.411	2.2539	2.6329	2.6907	2.9877	3.1035	3.2651	3.2786	3.4013	3.5793	3.4252	3.7927	3.8406	3.9241	3.8945	4.5248	4.3458	4.5254	4.6394	4.8876	5.4226	5.1412	5.6044	5.5559	6.0541	6.3534	6.7835	6.5493	6.9136	7.4004	7.484	8.1001	8.2084	8.6852	9.2206	10.021	10.202	10.392	10.892	11.553	12.013	12.885	14.189
152	2.0516	1.9681	2.1954	2.2058	2.2074	2.4446	2.4032	2.5707	2.682	2.7509	2.9524	2.9183	3.2449	3.1161	3.2105	3.3418	3.5091	3.7039	3.9125	4.0311	4.0068	4.0904	4.2885	4.5752	4.8992	5.1774	5.3992	5.1707	5.5488	5.491	5.9157	6.3144	6.6185	6.788	7.249	7.5806	7.8459	7.8397	8.1777	8.6032	9.4042	9.5373	9.9359	10.901	11.369	11.09	12.306	13.115	14.115
154	1.8002	2.0101	1.9347	2.1424	2.3724	2.4931	2.4982	2.4837	2.6032	2.8348	2.949	2.9902	3.0633	3.1334	3.4882	3.567	3.4548	3.6755	4.0307	4.1038	4.1506	4.4557	4.4949	4.8692	4.7114	5.0728	5.1946	5.1918	5.5268	5.5311	6.0717	6.6936	6.752	6.7707	7.3746	7.515	7.821	8.0676	8.4647	8.8113	9.5737	9.841	9.9852	10.725	11.161	11.293	12.541	13.163	13.913
156	1.9667	1.9982	2.007	2.2277	2.4737	2.517	2.6061	2.4509	2.7537	2.7652	2.9031	3.1003	2.8091	3.3925	3.4843	3.4903	3.6672	3.8613	3.9643	4.0666	4.2365	4.1509	4.8282	4.7101	4.5168	4.8626	5.1454	5.3734	5.5805	5.655	6.1072	6.5105	6.2987	6.7823	7.3999	7.5646	7.9282	7.9608	8.5379	8.7272	9.5019	9.652	9.7944	10.351	11.196	11.667	12.357	12.887	14.45
158	1.9869	2.0297	2.1613	2.3729	2.1957	2.2605	2.5952	2.4835	2.5963	2.9714	2.8359	3.0373	3.0182	3.2714	3.5866	3.5956	3.6578	3.856	3.6607	3.9464	4.2775	4.4886	4.6275	4.7955	4.8195	4.8563	5.1522	5.4872	5.7029	5.8506	6.1799	6.2245	7.0017	6.913	7.09	7.6376	7.8123	8.2671	8.9588	8.5083	9.3173	9.4444	10.222	10.259	10.929	11.829	12.467	13.029	14.388
160	1.9511	2.0806	2.3321	2.3594	2.3872	2.5285	2.6466	2.6067	2.7184	2.8818	2.9791	2.9851	3.2571	3.1444	3.5651	3.5517	3.6641	3.665	3.7789	4.1901	4.2428	4.1294	4.6906	4.5726	4.847	5.0524	5.1957	5.4883	5.2837	5.8984	5.9543	6.3844	6.7437	6.8818	7.126	7.5536	7.8275	8.2048	8.9212	8.8232	9.0378	9.5021	10.283	10.409	10.993	12.051	12.303	13.408	14.217
162	1.9983	2.0654	2.0953	2.1755	2.4643	2.1652	2.4706	2.7268	2.6388	2.6698	2.9308	3.03	3.1592	3.3433	3.5542	3.4852	3.7935	3.653	3.9061	4.0233	4.2559	4.3837	4.6558	4.8453	4.9428	5.0035	5.079	5.3184	5.672	5.867	6.1018	6.6386	6.8501	6.9642	7.0961	7.5436	7.6921	8.3424	8.5446	8.775	9.0714	9.4615	9.9471	10.609	11.053	11.912	12.942	13.029	14.966
164	2.0728	2.0385	2.0779	2.0443	2.4019	2.3247	2.4069	2.6219	2.7947	2.9321	2.8486	3.0336	3.3779	3.5121	3.5872	3.5013	3.7329	3.7628	3.8518	4.0611	4.1642	4.3584	4.6601	4.7988	4.6396	4.6941	5.4452	5.6655	5.6283	5.6947	6.2441	6.1343	6.4648	6.738	7.3655	7.594	8.1916	8.5022	8.7897	9.0491	9.1962	9.7658	10.376	10.623	10.924	11.383	12.275	13.779	14.664
166	1.7908	2.2374	2.1862	2.2936	2.2758	2.4202	2.6135	2.8298	2.7169	2.7767	3.0111	3.1562	3.3914	3.3421	3.6087	3.4984	3.8144	3.9338	3.8743	4.187	4.1969	4.5449	4.8233	4.4968	4.8788	5.2571	5.0959	5.5087	5.8434	6.0428	6.2667	6.3992	6.5748	6.7567	7.2731	7.6168	7.8492	8.2129	8.6105	9.4197	9.7422	9.3418	9.8142	10.603	11.155	11.149	12.174	13.679	14.989
168	2.1091	2.0817	2.2598	2.2728	2.2851	2.381	2.5451	2.738	2.4931	2.6048	3.2097	3.192	3.0856	3.4165	3.4638	3.3716	3.7934	3.7557	3.7206	4.0515	4.3104	4.682	4.4283	4.8774	4.8912	5.2386	5.4515	5.6429	5.648	6.3476	6.1085	6.3946	6.716	6.9804	7.1476	7.4768	8.0926	7.9599	8.2122	9.1545	9.3774	9.6816	9.8815	10.174	10.703	11.76	12.19	13.321	15.543
170	2.0524	2.0208	2.3972	2.3023	2.237	2.4322	2.6273	2.5189	2.7326	2.7035	3.1279	3.0574	3.1396	3.4171	3.2119	3.5925	3.5906	3.8119	3.8207	4.1789	4.1693	4.6537	4.3502	4.8838	4.8645	5.3041	5.548	5.3792	5.4655	6.1185	6.3017	6.4431	6.4013	7.1147	7.1661	7.475	8.0773	8.4663	8.8581	9.3752	9.0685	9.2851	9.7686	10.292	10.886	11.513	12.409	13.779	15.2
172	2.0596	2.071	2.2064	2.0976	2.5061	2.6414	2.5428	2.4653	2.5955	2.7502	2.9634	3.0616	3.129	3.4042	3.203	3.4226	3.7254	4.1171	3.8684	4.1703	4.3295	4.5174	4.4692	5.0921	5.0593	5.0874	5.617	5.2657	5.5578	6.343	6.1918	6.4555	6.5825	6.9132	7.0941	7.632	7.8875	8.3443	8.3181	8.9312	9.4728	9.5921	9.9628	10.79	10.999	11.604	12.576	14.212	15.333
174	1.948	2.1365	2.2287	2.4293	2.2803	2.591	2.7677	2.6894	2.7572	2.9088	2.9583	3.0353	3.139	3.3024	3.3229	3.3973	3.8569	3.7553	3.9858	3.9693	4.2205	4.5342	4.6811	4.6938	5.0938	5.0248	5.1822	5.4801	5.8561	6.0644	6.3717	6.6413	6.7096	6.9686	7.5927	7.4825	7.8317	7.8109	8.4698	8.3488	9.4243	9.4954	9.9328	10.283	11.331	12.039	12.724	13.793	14.831
176	1.9334	2.0995	2.1645	2.1869	2.3996	2.5004	2.6932	2.7038	2.7142	2.9565	2.9931	3.094	3.0894	3.5135	3.5864	3.386	3.5256	3.8656	4.2468	3.8991	4.4086	4.3604	4.2246	4.9143	5.0404	5.2114	5.1084	5.6559	6.0153	5.974	6.0927	6.1266	6.8572	6.9403	7.3293	7.3615	8.2711	8.482	8.5117	8.9069	9.8065	9.9292	10.366	10.615	11.244	11.38	12.529	13.125	14.904
178	2.0195	2.2669	2.0605	2.0844	2.2168	2.4905	2.7367	2.5279	2.6721	2.7239	2.8448	2.9877	3.3634	3.4038	3.5538	3.4189	3.7549	3.8123	4.2688	4.2193	4.35	4.6095	4.7028	4.8258	4.8232	5.0781	5.2525	5.5204	5.8147	5.7363	6.1939	6.691	6.6979	6.9687	7.4729	7.7579	7.6624	8.1853	8.3463	8.5395	9.3752	9.865	9.9677	10.574	10.728	11.241	12.454	13.947	15.528
180	1.8346	2.1914	2.0522	2.3982	2.3426	2.4268	2.4764	2.7301	2.9374	2.8906	2.9152	3.0697	3.2571	3.3948	3.3767	3.2885	3.7064	3.6807	4.1424	4.0686	4.218	4.6853	4.7369	4.9741	4.9312	5.2603	5.3573	5.4035	5.9255	5.6639	6.496	6.7185	6.5096	7.2756	7.3313	7.6133	7.7163	7.9892	8.5579	8.596	9.5204	10.034	10.054	10.588	10.863	11.94	12.173	13.78	15.685
182	2.1271	2.1984	2.135	2.2658	2.4232	2.5228	2.7279	2.6274	2.6944	2.8838	2.9645	3.1137	3.4472	3.5532	3.3975	3.4792	3.7058	3.9157	4.1036	3.991	4.578	4.6374	4.6943	4.8815	5.1155	5.3019	5.4322	5.4678	5.7534	5.5885	6.4509	6.7178	6.984	7.2481	7.3338	7.6802	7.6076	8.281	8.6488	8.9625	9.3417	9.673	10.406	10.816	11.522	11.991	13.035	13.747	16.028
184	2.002	2.0379	2.1871	2.4237	2.2422	2.5593	2.5787	2.7917	2.801	2.8299	2.91	2.9307	3.2881	3.2336	3.6324	3.551	3.6788	3.9489	3.9871	4.016	4.2527	4.3211	4.752	5.0621	4.9674	4.9543	5.3568	5.5441	5.5894	5.9981	6.2866	6.1519	6.5738	7.0276	7.2461	7.395	7.5765	8.3315	8.5458	8.8904	9.2094	9.9596	9.9569	10.614	11.477	12.04	13.103	14.249	16.439
186	1.8865	1.9644	2.2222	2.1911	2.3587	2.6741	2.5331	2.8329	2.6998	2.867	2.9075	3.0754	3.0858	3.1519	3.4955	3.6573	3.788	3.8796	3.9629	4.1096	4.4326	4.6265	4.6399	4.7301	4.8705	4.9364	5.4041	5.2827	5.6411	5.9695	6.2877	6.2579	6.8373	6.9205	7.1158	7.6454	8.1403	8.2393	8.3496	8.8277	9.4958	9.9027	10.053	10.579	10.766	11.868	12.545	13.902	15.864
188	2.0194	2.0145	2.1046	2.4905	2.668	2.5374	2.5541	2.6906	2.7108	2.9566	2.749	3.3421	3.4053	3.0936	3.7264	3.5801	3.7996	4.0467	3.9589	3.9774	4.4446	4.4378	4.39	4.7356	5.5088	4.9572	5.3864	5.4355	5.7944	6.0488	6.7219	6.292	6.968	6.7815	7.0785	7.618	7.6392	8.2205	8.635	9.2471	9.5033	9.735	10.078	10.685	11.661	11.807	12.131	13.665	16.306
190	1.8145	2.1049	2.0654	2.3444	2.3771	2.6148	2.6043	2.7563	2.8014	2.8887	3.0452	3.102	3.2626	3.4191	3.3948	3.6284	3.9191	3.7495	3.8941	4.1626	4.4727	4.4713	4.6256	4.6338	5.0035	5.039	5.6426	5.8564	5.9308	6.3728	6.265	6.535	6.4776	6.8319	6.9851	7.6754	7.9927	8.0847	8.6606	8.6539	8.9539	9.5939	9.9142	10.583	11.221	11.617	12.409	13.894	16.525
192	2.0225	2.0733	2.2267	2.2525	2.4983	2.4074	2.7152	2.745	2.7402	2.9741	2.9725	3.177	3.2752	3.3546	3.3736	3.5061	3.8041	4.0319	3.8647	4.2037	4.4696	4.6714	4.8196	4.841	4.8941	4.9724	5.2805	5.6027	5.2931	5.7367	6.2817	6.6653	6.683	7.28	7.3327	7.1978	7.878	7.9897	8.9045	9.0489	8.8527	9.5872	9.7345	10.763	10.926	11.582	12.499	13.931	16.74
194	2.1342	2.0272	2.2926	2.2918	2.4068	2.5025	2.8042	2.9113	2.6781	2.6635	2.9233	3.0869	3.1519	3.4065	3.3787	3.5282	3.7735	3.7775	4.1879	4.1468	4.2319	4.6674	4.6684	4.8234	5.2587	5.2353	5.0011	5.7024	5.7168	6.0177	6.0613	6.4141	6.929	7.1902	7.3268	7.5263	8.0579	8.2541	8.752	8.994	9.0735	9.7015	9.8836	10.126	11.053	11.293	12.234	14.141	17.888
196	1.9014	2.1681	2.2081	2.3282	2.4535	2.6052	2.8519	2.7604	2.7634	2.9446	2.7435	3.0574	3.0036	3.2908	3.5194	3.8348	3.8125	4.1534	4.2529	4.3225	4.382	4.4127	4.7653	4.8321	5.2329	4.9156	5.1522	5.2333	5.8181	6.1236	5.7663	6.402	6.9293	7.0249	6.9674	7.6435	7.9484	8.0573	8.0939	8.8668	9.0737	9.7573	9.9475	10.319	10.912	11.743	12.716	14.078	17.654
198	1.8874	2.1807	2.3064	2.429	2.3209	2.7271	2.5103	2.9172	2.7731	2.8788	3.0309	3.3107	3.1284	3.4747	3.5166	3.5193	3.4928	3.8483	4.152	4.2134	4.3081	4.6087	4.6267	4.863	4.8883	4.9919	5.4371	5.8534	5.7955	5.7032	6.2301	6.2691	7.1008	6.7401	7.1556	7.5528	7.9252	8.3061	8.0239	8.8792	9.2693	9.5214	10.256	10.644	10.771	11.621	12.608	14.271	17.95
200	1.8783	2.0099	2.1759	2.4451	2.3645	2.4974	2.6099	2.7409	2.8054	2.7459	2.8225	3.1116	3.1083	3.109	3.4928	3.5313	3.4628	4.0277	4.0625	4.1974	4.4964	4.4823	4.558	4.9517	4.9933	5.1103	5.4508	5.4148	5.7711	6.0604	6.0114	6.5459	6.9078	6.9308	7.2096	7.6534	7.8373	7.85	8.4086	8.6438	8.9997	9.7178	9.6958	10.603	11.307	12.033	13.129	14.877	18.063
202	2.0559	2.0496	2.163	2.2902	2.3506	2.4857	2.5793	2.8436	2.8321	2.712	2.9779	3.2203	3.2836	3.3387	3.4702	3.7413	3.8062	4.0422	4.0375	4.112	3.9643	4.4106	4.4743	4.8617	5.0847	5.1219	5.2297	5.6996	5.5913	5.8879	6.2916	6.3234	6.7234	6.9324	6.7919	7.4418	8.0505	8.1926	8.3567	8.783	9.4101	9.6582	10.427	10.414	10.789	11.626	12.64	14.382	18.853
204	2.0685	2.1531	2.1728	2.2774	2.4804	2.4214	2.7065	2.6412	2.6676	2.8489	2.9692	3.2384	3.0817	3.1755	3.5041	3.6858	3.9965	4.0168	4.1213	4.2133	4.2431	4.5271	4.6648	4.8672	4.7339	4.9989	5.2887	5.5904	5.8687	6.0745	6.1269	6.3628	6.3593	7.1091	7.3524	7.4104	7.7284	8.1719	8.4608	8.8353	9.1833	9.9257	10.259	10.354	10.898	11.657	12.892	14.016	18.734
206	1.9264	2.0634	2.1522	2.3145	2.2448	2.6137	2.7076	2.7288	2.6983	2.8767	3.0719	3.3192	2.9498	3.3158	3.3679	3.6448	3.7832	3.8877	4.2813	4.2743	4.3397	4.322	4.7283	5.082	5.0063	5.1398	4.9516	5.531	6.1278	5.8583	5.8256	6.2653	6.6024	7.1884	7.5214	7.6421	7.8895	8.2379	8.7114	8.6759	9.1515	9.5453	10.23	10.603	10.666	11.591	13.335	14.88	18.87
208	2.0136	2.0558	2.1221	2.1628	2.4887	2.4989	2.6779	2.6393	2.7804	2.9287	2.9175	3.2963	3.252	3.6357	3.3418	3.5783	3.619	3.6976	4.0106	3.962	4.4189	4.477	4.6253	4.6874	4.6564	4.6785	5.346	5.869	5.5768	5.8575	6.2947	6.5534	6.6029	7.0801	7.2834	7.327	7.8787	8.2583	8.8947	8.8886	9.0634	9.287	10.484	10.236	10.858	11.82	12.894	15.499	19.97
210	2.0581	2.0757	2.1631	2.3238	2.2588	2.5873	2.4948	2.5018	2.794	2.8318	3.1291	3.0748	3.2583	3.3767	3.3256	3.4829	3.7327	3.6994	3.8002	4.2231	4.5275	4.7993	4.5058	4.7643	5.03	5.0962	5.3093	5.7331	5.7778	5.8373	6.4141	6.3977	6.6038	7.077	7.0229	7.3464	7.9367	8.349	8.4423	9.0036	9.1659	9.5735	10.001	10.767	10.813	11.815	12.87	15.446	21.17
212	1.9546	2.4243	2.1706	2.3285	2.5743	2.6282	2.5733	2.7052	2.7227	3.1718	3.0584	3.0481	3.2977	3.2688	3.5497	3.4505	3.5816	3.7667	3.8696	4.1383	4.3131	4.6636	4.804	4.9145	5.0088	5.4976	5.3695	5.9171	5.5536	5.6233	6.1395	6.4484	6.5741	6.9835	7.2899	7.6978	7.8825	8.039	8.4704	8.7542	9.0276	9.2428	10.611	10.345	11.072	11.807	13.451	15.295	22.173
214	2.1258	2.069	1.9947	2.2226	2.5384	2.6725	2.7952	2.7888	2.6674	3.039	2.9363	3.3465	3.1675	3.4597	3.5791	3.5623	3.6816	3.7247	3.9125	4.0786	4.1336	4.5564	4.6951	4.7446	4.9851	5.0202	5.3176	5.6448	5.3915	5.9801	6.1775	6.3476	6.6135	7.0384	6.9915	7.1105	7.6832	8.3119	8.5093	8.6956	9.0719	9.3384	9.5421	10.278	10.964	11.82	13.071	15.894	22.056
216	1.9608	2.0739	2.1909	2.2991	2.2451	2.5254	2.7064	2.789	2.76	3.109	3.0163	3.0161	3.1696	3.5663	3.4823	3.7578	3.6523	3.7288	4.0822	4.2477	4.0272	4.3536	4.7352	5.0325	4.9819	4.8086	5.1081	5.7007	5.564	6.138	6.2622	6.457	6.924	7.1955	7.3148	7.6688	7.5187	8.0566	8.3174	8.5888	9.0878	9.1361	9.7967	10.345	11.072	11.74	12.926	15.882	22.333
218	2.0532	2.148	2.1866	2.2455	2.4072	2.6407	2.804	2.7501	2.6527	2.9891	3.0585	3.1893	3.4601	3.3935	3.8406	3.4901	3.8118	3.9419	3.932	4.1994	4.3986	4.3225	4.4356	4.7181	5.178	4.9182	5.3134	5.446	5.7441	6.0571	6.2342	6.7582	6.6114	6.8905	7.0201	7.1985	7.7607	8.1662	8.3892	8.5362	8.8227	9.5721	9.9803	10.732	10.808	11.704	13.362	16.037	23.269
220	2.1162	2.0208	2.2698	2.1901	2.2669	2.6684	2.4442	2.5473	2.7682	3.0741	3.0274	3.1559	3.2788	3.1633	3.6362	3.6757	3.967	3.989	3.9708	4.1866	4.032	4.5969	4.6822	4.6311	5.0337	5.1944	5.269	5.7513	5.7866	5.7454	6.2447	6.6108	6.592	6.6162	7.2811	7.003	7.6341	8.094	8.5217	8.8103	8.8181	9.3269	10.087	10.145	11.338	11.493	13.557	16.418	23.738
222	2.1638	2.2361	2.2314	2.19	2.5896	2.5893	2.4592	2.6859	2.763	2.8479	3.1953	3.287	3.2549	3.4781	3.621	3.5266	3.717	3.8874	3.8399	4.0057	4.3583	4.7583	4.7963	4.7401	4.6883	5.2924	5.5475	5.7701	5.6735	5.9867	6.2127	6.7854	6.8403	7.5222	7.2721	7.2938	7.4524	7.9373	7.9524	8.7788	8.8298	9.4176	10.062	10.191	11.457	11.866	13.717	16.648	25.977
224	2.1436	2.0785	2.0192	2.403	2.3967	2.4417	2.5557	2.7928	2.8382	2.8282	3.015	3.1723	3.5467	3.5464	3.773	3.7525	3.7525	3.9071	4.0676	4.1577	4.3755	4.5125	4.6315	4.6367	4.7362	5.037	5.1386	5.6858	5.7241	5.8276	6.0582	6.4085	6.6634	7.4525	7.2512	7.6084	7.85	7.8719	8.3422	8.6433	8.4162	9.475	9.6889	10.556	10.651	11.514	14.178	17.458	27.211
226	2.2505	1.9991	2.1768	2.2528	2.3879	2.608	2.6471	2.5213	2.7346	2.8677	3.1125	3.0654	3.2417	3.3079	3.5309	3.7315	3.8847	3.7214	3.7785	4.0049	4.2383	4.5652	4.8335	4.7083	4.8546	5.022	5.3868	5.7268	5.4783	5.8708	6.2296	6.4169	6.7615	7.3561	7.2916	7.2386	7.6706	7.7521	8.7991	8.6678	9.0449	9.4481	9.5528	10.229	10.8	12.087	13.593	18.85	28.203
228	2.1182	2.0666	2.125	2.4851	2.4096	2.5294	2.5741	2.6783	2.6893	2.8864	2.9976	2.9247	3.0898	3.1592	3.4676	3.6578	3.5584	3.7319	3.7863	4.2209	3.947	4.777	4.9106	4.4984	4.9713	5.1704	5.2461	5.3428	5.7482	5.9835	6.4009	6.3859	6.2435	6.7722	7.4756	7.426	7.4424	7.8322	8.271	8.0318	8.9611	9.3772	9.7469	10.052	10.772	11.571	14.177	19.229	29.085
230	2.0663	2.2691	2.3184	2.4905	2.3586	2.4368	2.6033	2.9474	2.8163	2.8975	2.9547	2.9774	3.0224	3.1513	3.3569	3.6052	3.4377	3.6708	3.9371	4.3631	4.1462	4.5947	4.6142	4.5885	4.8834	5.1465	4.9588	5.1392	5.8021	6.2317	6.2968	6.1793	6.6456	7.0043	7.3343	7.6467	7.2747	7.8918	8.2235	8.2074	8.5918	9.2157	9.8494	10.097	11.151	11.953	14.506	19.272	30.62
232	2.0697	2.1471	2.2608	2.4507	2.5311	2.4191	2.4243	2.5604	2.8072	2.8989	2.6685	3.0797	3.0842	3.1514	3.3123	3.6222	3.6794	3.9892	4.0686	4.408	4.4542	4.6376	4.7754	4.805	4.8351	5.4056	5.206	5.679	5.8275	5.9324	6.1735	6.4791	6.73	7.3259	7.1145	7.8281	7.6382	7.6875	8.0646	8.5207	8.6592	9.2513	9.9595	10.641	10.705	12.102	14.424	19.747	31.993
234	1.9827	2.1272	2.1344	2.3185	2.3786	2.2965	2.6819	2.5924	2.6831	2.8235	2.9305	3.3476	3.396	3.0733	3.4925	3.5003	3.8064	3.6632	3.9463	4.2833	4.1326	4.4432	4.6271	4.9616	5.0649	5.0486	5.2572	5.7331	5.6676	5.7086	6.1512	6.4116	6.7409	7.2514	7.1693	7.6687	7.9316	7.816	8.9014	8.5341	8.5315	9.1772	9.9434	10.452	11.224	12.231	14.012	19.501	32.944
236	1.7736	2.0331	1.9749	2.3403	2.27	2.311	2.4565	2.5664	2.7227	2.7605	2.9363	3.2835	3.4145	3.2661	3.3974	3.8245	3.7883	3.7815	3.8987	4.1492	3.9721	4.2415	4.4545	4.7646	5.06	5.1532	4.956	5.0558	5.628	5.5947	5.7539	6.1041	6.614	6.5755	7.0214	7.2017	7.698	7.8352	8.4373	8.8024	8.7582	9.3318	9.6441	9.7837	10.802	12.087	14.411	21.252	33.145
238	1.9288	2.2616	2.2058	2.352	2.3129	2.4655	2.4406	2.6838	2.9431	2.7513	2.8706	3.1829	3.3326	3.3231	3.3945	3.5893	3.8682	3.9968	4.0584	4.112	4.2336	4.1376	4.6979	4.6144	4.8982	4.813	5.3554	5.5577	5.684	5.925	5.5572	6.3468	6.533	6.5529	7.492	7.8357	7.2582	7.6938	8.1296	8.4223	8.6404	9.5591	9.6911	10.26	10.971	11.798	15.506	21.445	33.591
240	2.0713	1.9952	2.3633	2.4165	2.3495	2.5378	2.6402	2.6932	2.7515	2.7204	2.9551	3.08	3.2423	2.9938	3.3049	3.565	3.8583	3.7152	4.0641	4.1235	4.1977	4.3788	4.6843	5.0233	4.8484	5.0215	5.1326	5.3495	5.4743	6.0131	6.1273	6.1453	6.689	6.4267	7.1158	7.2596	7.7734	7.6328	7.9504	8.5215	8.5393	9.2548	10.029	10.581	11.178	12.429	15.983	22.176	34.163
242	1.8105	2.2974	2.3453	2.3566	2.4006	2.4181	2.6123	2.7379	2.9274	2.9512	2.8066	2.9542	3.0262	2.9686	3.4712	3.568	3.7807	3.653	3.917	4.1092	4.2789	4.4278	4.5624	4.891	4.868	5.028	5.0446	5.2264	5.6623	5.6192	5.7255	6.2422	6.4711	6.7031	6.8594	7.4534	7.631	7.485	8.1985	8.5993	9.1173	8.9028	9.3565	10.639	11.312	12.643	16.53	24.106	36.5
244	2.0151	2.1223	2.5373	2.3306	2.3796	2.5188	2.4621	2.5673	2.8834	2.8589	2.9628	3.162	3.2877	3.0747	3.2589	3.3949	3.5518	3.6274	4.0796	4.1118	3.9396	4.2447	4.4853	4.7588	4.902	5.1647	5.1419	5.1347	5.6689	5.854	6.0395	6.241	6.6957	7.1479	7.2047	6.9916	7.6724	7.8849	8.3515	8.3806	8.6874	8.9978	9.3053	10.391	11.443	13.275	16.391	24.22	35.195
246	1.8551	2.0655	2.1761	2.1417	2.4821	2.4114	2.5353	2.688	2.9773	2.8207	2.9051	3.1696	3.1344	3.2671	3.5496	3.5909	3.6147	3.8178	4.2219	4.2192	4.1763	4.414	4.6202	4.7285	4.8287	5.2622	5.0091	5.4231	5.5793	5.8992	5.8272	6.3115	6.6383	6.9099	6.9448	7.4118	7.5019	7.5134	8.3082	8.5789	8.9564	8.922	9.6501	9.9846	11.608	13.237	16.915	25.619	35.913
248	1.9738	2.1571	2.1283	2.3235	2.4248	2.6345	2.3628	2.7055	2.6937	2.8182	2.9945	2.9781	3.1414	3.3537	3.3298	3.4652	3.6024	3.8221	4.1735	4.1808	4.2914	4.3221	4.7491	4.7534	4.9149	4.7449	5.1908	5.7871	5.3355	5.7919	6.2321	6.3249	6.3291	6.6862	6.7832	7.2251	7.5901	7.31	8.0184	8.5774	8.5753	9.2437	9.9283	10.448	11.719	13.297	17.432	25.143	36.69
250	1.9875	2.1075	2.1842	2.3257	2.5474	2.3782	2.5657	2.5683	2.6224	3.003	2.9443	2.9623	2.9927	3.3627	3.4884	3.4831	3.5936	3.8255	4.0067	3.9487	4.2199	4.2925	4.5799	4.5467	4.7345	4.705	4.8488	5.2735	5.4649	5.7613	5.7475	6.1574	6.1006	6.9136	7.1894	7.1646	7.114	7.4042	8.2984	8.5338	8.6657	9.0765	9.932	10.341	11.289	13.304	17.669	27.372	37.989
252	2.0931	2.0605	2.1093	2.2781	2.23	2.392	2.5276	2.7678	2.7932	2.7844	2.8409	3.1822	3.2972	3.4235	3.4376	3.5215	3.6703	4.064	4.0773	4.0336	4.1639	4.3716	4.4168	4.6253	4.6421	4.8001	4.9408	5.2559	5.8254	5.8152	5.9565	6.1289	6.2652	6.3508	6.7571	6.8654	7.5557	7.6416	7.9092	8.4666	8.7803	8.716	9.6501	10.334	11.462	13.138	17.782	27.233	36.495
254	1.9235	2.0052	2.17	2.1226	2.3426	2.4837	2.5549	2.6234	2.7845	2.893	2.732	2.8663	3.1993	3.6504	3.5662	3.297	3.6854	3.7363	4.1077	4.3632	4.0905	4.3036	4.365	4.7769	4.6183	4.75	4.8793	5.2484	5.5377	5.4791	5.9597	5.9971	6.2732	6.6059	6.6022	7.0237	7.3972	7.689	7.3936	7.9635	8.5656	9.4088	9.6154	10.156	11.316	13.52	17.843	28.01	36.449
256	2.0601	2.0279	2.0875	2.3076	2.5075	2.4037	2.7837	2.5522	2.6362	2.6764	2.8033	3.0165	3.1189	3.5046	3.275	3.6191	3.3869	3.4473	3.7325	3.9278	4.1867	4.3982	4.3367	4.7464	4.6345	4.9861	5.1568	5.2963	5.8135	5.3508	5.9544	6.4858	6.3172	6.3549	6.3462	7.2463	7.4508	7.4485	7.8214	8.1895	8.5766	8.8161	9.5321	10.054	11.382	13.484	18.885	29.524	36.232
258	2.0197	1.9255	2.2144	2.2938	2.5231	2.3414	2.3498	2.4166	2.5955	2.7984	2.9607	3.1034	3.071	3.4011	3.3357	3.388	3.5813	3.6139	3.6296	3.7589	3.9934	4.131	4.3089	4.5878	4.853	4.9073	5.1033	5.1832	5.3754	5.526	5.8826	5.8659	6.5454	6.2271	6.564	6.6395	7.3507	7.3056	7.7959	8.3189	8.7989	9.0181	9.6276	9.7675	11.84	14.321	19.67	29.729	35.826
260	1.8599	1.9453	2.1533	2.3099	2.4827	2.3001	2.3517	2.5884	2.5675	2.6766	3.0235	3.3703	2.8901	3.2959	3.5754	3.4137	3.8332	3.5888	3.9523	3.9255	3.9846	4.1959	4.2532	4.6753	4.7818	5.0289	5.2907	5.1689	5.7897	5.6605	5.4327	5.907	6.1823	6.2697	6.9199	7.0073	7.4516	7.7415	8.3076	7.9668	8.7065	9.2083	9.5139	10.284	11.215	14.051	20.572	30.659	36.01
262	1.8146	1.9431	2.0984	2.2441	2.4094	2.4174	2.4749	2.4835	2.6363	2.8262	2.8287	3.1512	3.2649	3.5058	3.6922	3.4983	3.8321	3.8475	4.0707	3.9136	4.2759	4.07	4.4307	4.5763	4.8263	5.0004	4.9825	5.5119	5.3826	5.2945	5.4207	5.9965	6.0646	6.3261	6.5094	6.7531	7.6159	7.2843	7.9352	8.041	8.4687	9.1291	9.293	9.954	11.771	14.179	21.181	31.576	36.184
264	1.9307	2.1913	2.1908	2.3409	2.3908	2.3192	2.6199	2.6373	2.78	2.8865	2.8907	3.145	2.9535	3.139	3.4725	3.1359	3.7645	3.669	4.1818	3.9319	4.1788	4.2082	4.4232	4.3879	4.6064	5.0168	5.3133	5.3904	5.5128	5.8595	5.9035	5.9103	5.9354	6.2717	6.5963	6.8091	7.3825	7.6713	7.8239	7.947	8.364	9.3198	9.2099	10.012	11.964	15.162	22.564	31.656	35.065
266	1.9889	2.4428	2.2429	2.3695	2.3837	2.268	2.5763	2.5545	2.8394	2.9631	2.7199	2.9386	3.0517	3.119	3.2864	3.5676	3.7184	3.4399	3.7999	3.7962	4.2401	4.1449	4.39	4.503	4.721	4.9236	5.0588	5.093	5.6413	5.688	5.8111	5.9491	6.1509	6.5042	6.7324	7.0593	7.2734	7.5377	7.9269	7.8672	8.6504	8.8995	9.3781	9.693	11.88	15.566	22.04	32.076	35.055
268	1.8771	2.0565	2.1284	2.1612	2.5447	2.2338	2.4979	2.3505	2.777	2.7845	2.8895	3.0341	3.0092	3.2035	3.3109	3.5223	3.4584	3.6391	3.989	4.0672	3.9318	3.7573	4.0247	4.3169	4.605	4.7255	4.984	5.391	5.6091	5.7126	5.8865	5.9087	6.077	6.6397	6.7515	7.0361	7.1961	7.3245	7.7234	8.0406	8.1984	8.9517	9.0966	10.124	11.963	16.398	24.111	32.101	34.956
270	2.0112	1.9118	2.0885	2.2621	2.4966	2.5977	2.4146	2.6231	2.7553	2.874	2.6674	2.7731	2.9727	3.0617	3.4565	3.1784	3.2594	3.5645	3.8878	3.7258	4.0579	4.1677	4.3847	4.273	4.7112	4.9746	4.8746	5.3724	5.4292	5.653	5.8743	6.0218	5.9958	6.5917	6.846	6.7507	6.9672	7.782	7.4151	8.1902	8.535	8.7301	9.2982	10.336	12.065	16.49	25.102	32.017	34.786
272	1.8301	2.0615	2.2019	2.1532	2.5101	2.4245	2.6979	2.5814	2.6536	2.7621	2.8332	2.8346	3.1253	3.0188	3.2055	3.1599	3.7868	3.7399	3.9351	3.978	3.8512	3.8637	4.2833	4.2374	4.7159	4.9076	4.6606	5.507	5.211	5.2981	5.6391	5.9562	5.8304	6.3275	6.6199	6.61	7.1706	7.0197	7.8522	8.2471	8.9346	8.7876	9.4668	10.401	12.745	16.788	26.04	32.624	34.63
274	1.9149	2.0486	2.0303	2.2349	2.3231	2.7348	2.655	2.6168	2.4679	2.8988	2.9238	2.6771	3.0277	3.1966	3.4702	3.5273	3.6494	3.5221	3.8276	3.8105	3.8479	3.7994	4.38	4.4035	4.6843	4.7904	4.7793	5.2695	5.3356	5.5165	5.4522	6.1941	6.1497	6.1107	6.3947	6.8278	7.3827	7.4668	7.7869	7.7689	8.191	8.625	9.3854	10.622	12.701	17.451	26.718	33.11	34.54
276	2.0341	2.111	2.2935	2.2874	2.318	2.6437	2.3677	2.6436	2.4409	2.9146	2.8127	2.8778	2.9725	3.2035	3.3782	3.1745	3.4959	3.8458	3.6061	3.8611	4.0263	4.0901	4.5467	4.3396	4.6798	5.0301	5.4419	4.7789	5.0263	5.4494	5.673	6.4324	5.8721	6.3332	6.6371	6.5838	7.1352	7.6465	7.7377	7.9945	8.409	8.4339	9.2511	10.94	12.388	18.063	27.38	33.117	34.8
278	1.948	2.232	2.0784	2.3239	2.1495	2.2116	2.9632	2.6867	2.6879	2.6275	2.8406	2.9554	3.2415	3.2098	3.3651	3.483	3.5864	3.7911	3.7459	3.9403	3.8384	4.2118	4.209	4.4612	4.7356	4.8036	4.9194	4.8051	5.0811	5.4206	5.6394	6.3174	6.1475	6.3612	6.887	7.0205	6.9505	7.3735	7.7163	8.0612	8.4806	8.5102	9.2378	10.761	12.62	18.547	28.585	33.17	34.645
280	2.0917	2.2443	2.123	2.3054	2.2225	2.2723	2.646	2.6965	2.6095	2.9041	2.8953	2.8887	2.9199	3.1738	3.3209	3.4213	3.58	3.5449	3.7813	3.6042	4.0437	4.2408	3.9594	4.2887	4.48	4.5695	5.0283	5.0148	5.0664	5.6409	5.8498	5.9861	6.2842	6.4169	6.4971	6.6752	7.1673	7.2347	7.8071	8.1331	8.2976	8.5705	9.4134	10.338	12.994	18.847	28.655	32.304	34.464
282	1.8458	2.0365	2.0749	2.0793	2.2107	2.3849	2.457	2.7737	2.7408	2.5593	2.7647	3.0905	2.8152	3.2946	3.2126	3.2948	3.5135	3.5854	3.7317	3.9764	3.8785	3.9705	4.2947	4.3008	4.2549	4.6203	5.014	4.959	5.4928	5.3868	5.5371	6.0011	6.1447	6.3207	6.0275	6.7918	7.0491	7.57	7.5516	7.8715	7.9133	8.9978	9.2715	10.684	12.976	20.082	27.817	32.537	33.41
284	1.8803	1.9376	2.0247	2.1707	2.161	2.2434	2.4383	2.8042	2.7642	2.7427	2.8362	2.9973	2.9737	3.3376	3.2861	3.3506	3.4177	3.5016	3.7592	4.0942	4.0583	3.891	4.4797	4.5397	4.7971	4.8635	4.9032	4.827	5.1323	5.2396	5.5735	5.8464	6.0225	6.392	6.5855	6.9681	7.0023	6.9986	7.3039	7.8851	8.326	8.8048	9.8818	11.108	13.487	19.467	28.329	31.835	33.92
286	1.716	1.7889	2.1392	2.367	2.3011	2.1987	2.4758	2.6636	2.6294	2.5856	2.9114	2.8585	2.9872	3.2857	3.3693	3.325	3.1843	3.4471	4.1247	3.8217	3.9716	4.2947	4.0318	4.5885	4.8711	4.621	4.8055	5.0352	4.9012	4.978	5.4027	5.7429	5.9811	6.3778	6.7027	6.5378	6.6564	6.9628	7.5701	7.6943	8.4179	8.8708	9.54	10.585	13.152	20.598	28.74	31.309	32.827
288	1.9164	1.8531	2.0844	2.0774	2.275	2.1796	2.4598	2.655	2.476	2.7134	2.8577	2.8924	2.9968	3.2963	3.2507	3.2004	3.271	3.2898	3.5815	3.8877	3.9735	4.0888	4.2984	4.076	4.5648	4.4848	4.7205	4.8925	5.2639	5.4851	5.6653	5.6937	5.8447	6.2915	6.1965	6.1115	6.6959	7.5503	7.5931	7.9612	8.2957	8.5503	9.7989	10.988	13.561	20.839	28.772	31.743	33.356
290	1.603	1.8733	1.8654	2.2109	2.1923	2.4465	2.2393	2.5477	2.6114	2.813	2.6402	2.9815	2.8119	3.1264	3.3344	3.3288	3.0027	3.5048	3.6824	3.9972	3.9076	4.0753	3.9931	4.6061	4.3984	4.5481	5.0424	5.0225	5.482	5.2526	5.8098	5.5304	5.9006	6.229	6.2517	6.7305	6.626	7.5538	7.3738	7.7644	7.9564	8.6431	9.7288	10.979	14.402	21.951	29.938	32.016	32.688
292	1.8451	1.9126	1.9987	2.2547	2.4297	2.2588	2.4749	2.6629	2.4181	2.6446	2.8831	2.8847	3.0622	3.1613	3.6116	3.328	3.5096	3.5904	3.7784	3.7658	3.8667	4.3094	4.3334	4.4614	4.3909	4.9887	4.9556	5.3024	5.1388	5.2551	5.5016	5.4123	5.8307	6.0677	6.5366	6.7485	6.6295	7.1262	7.6982	7.6277	7.918	8.5861	9.0318	11.082	14.775	22.595	30.015	31.733	32.586
294	1.8968	1.8787	2.091	2.1954	2.0194	2.3359	2.4389	2.2835	2.5473	2.824	2.8596	2.824	3.1223	3.023	3.2186	3.1712	3.4658	3.5338	3.85	3.8623	3.502	3.8235	4.2111	4.1944	4.7236	4.6914	4.9603	4.7952	4.9807	5.2272	5.6898	5.713	5.8982	6.0458	6.2488	6.2556	6.4182	6.9744	7.4015	7.6982	7.8295	8.6943	9.3478	10.999	14.92	23.271	30.307	31.122	32.108
296	2.1022	2.0361	2.0447	2.1355	2.236	2.2498	2.4301	2.6541	2.2117	2.6201	2.7598	2.7487	3.0157	2.9218	3.0722	3.3499	3.4833	3.7555	3.7342	3.9398	4.0316	4.0471	4.2911	4.1904	4.34	4.6865	4.8254	4.7066	4.9557	5.3096	5.3275	5.6145	5.96	6.2854	6.2498	6.775	6.6708	6.518	7.1434	7.3475	7.8311	8.6496	9.9405	11.414	16.034	24.586	29.399	30.77	31.694
298	1.7526	1.7894	1.9569	2.2461	2.4621	2.2643	2.2502	2.4255	2.7317	2.7162	2.8441	2.9415	3	3.014	3.1887	3.3773	3.3176	3.5307	3.5555	3.8336	3.9309	3.9594	3.8745	4.0823	4.2972	4.8805	4.8172	4.6758	5	5.7915	5.2177	5.6069	5.6205	6.0568	6.0127	6.4667	6.8203	6.7286	7.205	7.1398	7.8426	8.4494	9.7044	12.141	15.925	24.655	28.769	30.122	30.983
300	1.8365	2.0124	2.0742	2.1797	2.315	2.5765	2.4719	2.57	2.7454	2.6109	2.6687	2.8789	3.0661	3.2143	3.2931	3.4233	3.2274	3.5994	3.5683	3.783	3.7002	3.8958	3.9331	4.1844	4.6778	4.8369	4.598	4.6514	5.1755	5.5367	5.3427	5.5987	5.7323	6.1291	6.2226	6.8674	6.4406	6.9334	7.0005	7.1738	7.9482	8.9357	9.7852	12.108	16.178	25.71	29.4	30.242	30.061
302	1.8626	2.0979	2.1245	2.1945	2.3564	2.2891	2.4477	2.4144	2.4464	2.7463	2.7568	3.0068	3.0489	3.0365	3.1779	3.4347	3.2158	3.3571	3.4029	3.8763	3.9781	4.0269	3.9384	4.2105	4.4911	4.6435	4.6042	4.7312	5.0598	5.0854	5.5859	5.327	5.4249	5.7148	5.9072	6.1538	6.5136	6.6631	6.8626	7.0578	7.6265	8.9846	10.087	11.576	16.888	26.42	29.019	30.129	30.173
304	1.8974	2.0705	1.879	2.0171	2.0123	2.4534	2.5093	2.4966	2.6838	2.5904	2.6124	2.9052	2.876	3.1092	3.223	3.3564	3.3724	3.2788	3.3258	3.68	3.9548	3.8133	4.0365	3.663	4.5849	4.6255	4.6559	4.7548	4.8081	5.3495	5.6236	5.8779	5.9128	5.7608	5.8894	6.3469	6.4748	6.7555	7.0334	7.8196	7.7681	8.5175	10.104	12.226	17.656	26.324	28.961	30.234	30.093
306	1.8417	2.0414	2.1778	2.1015	2.1972	2.3286	2.4264	2.2548	2.3423	2.4784	2.5021	2.6755	2.7903	3.1206	3.0986	3.1253	3.3254	3.3566	3.5546	3.7689	3.6677	3.7192	4.1809	4.1914	4.2327	4.6485	4.5857	4.8346	4.7991	5.2878	5.3731	5.5154	5.7374	5.8824	5.5625	6.1822	6.6503	6.8019	7.6501	7.7979	7.7965	8.6524	9.6119	12.407	18.075	25.842	29.176	30.187	29.909
308	1.8713	1.7894	2.2015	2.2551	2.3275	2.1468	2.4618	2.6228	2.629	2.4047	2.7836	3.0066	2.8736	2.9445	3.2214	3.1643	3.1538	3.0408	3.5369	3.8329	3.8059	3.9132	4.1072	4.1685	4.3563	4.3801	4.582	4.4478	4.8012	5.5299	5.1555	5.5288	5.4981	5.7729	5.6546	6.5051	6.4551	6.7768	7.0949	7.5583	7.8968	8.8138	9.5547	12.867	18.771	26.217	29.002	28.84	30.002
310	1.9079	2.0935	2.051	2.0692	2.2743	2.1306	2.4195	2.3843	2.5414	2.4737	2.5726	2.594	2.8893	3.0148	2.8061	3.1246	3.2346	3.3354	3.7627	3.39	3.8479	3.8692	4.0162	4.2506	4.1784	4.3398	4.4319	4.6674	4.9559	5.1849	4.9767	5.3122	5.8058	5.4198	6.3918	6.4113	6.6721	7.2241	7.3745	7.1623	8.2746	8.8771	10.247	13.108	19.944	25.811	28.355	29.337	28.846
312	1.9559	1.9849	2.1295	2.1696	2.0255	2.0786	2.3661	2.3498	2.3928	2.7032	2.6567	2.5947	2.8044	2.9073	3.1319	3.1532	3.0827	3.5012	3.6812	3.5232	3.6428	3.9317	4.0759	4.2685	4.2465	3.8939	4.3499	4.7414	5.0332	5.1152	5.151	5.2544	5.4415	5.8815	6.1939	6.3502	6.4476	6.654	7.2904	7.2621	8.2333	9.1402	10.523	13.593	19.599	26.148	28.519	29.32	28.788
314	1.9014	1.9626	1.9588	2.0464	1.9982	2.2188	2.3416	2.4465	2.4402	2.533	2.8847	2.8646	3.0385	3.0806	3.2924	3.1671	2.8477	3.3001	3.5143	3.4459	3.4809	3.9289	3.881	4.2175	4.2536	4.4358	4.3386	4.6075	4.9153	5.0506	5.2379	5.4196	5.5948	5.8759	5.7968	6.2266	6.2712	6.6537	7.272	7.541	8.0538	8.926	10.065	13.508	20.81	25.899	27.186	28.981	28.921
316	1.9038	1.7121	1.8814	2.0024	2.1494	2.187	2.276	2.3024	2.5493	2.6125	2.694	2.7109	2.8724	2.9639	3.2542	3.1172	2.752	3.2799	3.3083	3.5111	3.4943	3.915	3.9719	4.1238	4.2016	4.5179	4.4202	4.6862	4.7002	4.7108	5.1411	5.2148	5.4036	5.9337	6.04	6.352	6.2852	6.5358	7.2144	7.2156	7.7747	8.8534	10.287	14.258	20.946	26.168	28.007	28.043	28.016
318	1.9073	1.9214	2.0328	2.1539	2.0949	2.3405	2.1997	2.1964	2.3079	2.5557	2.5285	2.6718	2.7192	2.9575	3.0111	3.0999	2.7535	3.1716	3.3971	3.7025	3.6463	3.3926	3.9284	4.2179	4.2415	4.2403	4.3187	4.5455	4.7896	4.8678	5.2065	5.2841	5.1634	5.9863	6.2027	5.7534	6.3605	6.6579	7.0311	7.0626	7.9008	8.4814	10.899	13.976	21.063	25.914	27.914	27.681	28.037
320	1.771	1.8966	2.0964	2.2696	2.1194	2.3054	2.2386	2.2479	2.1351	2.4818	2.5049	2.6237	2.8931	2.969	3.0514	3.1557	2.9822	2.9106	3.2699	3.7044	3.4049	3.597	3.7426	3.9825	4.0389	4.1574	4.4632	4.5554	4.5583	4.9884	4.9225	5.2906	5.4253	5.7705	5.8527	5.949	6.012	6.6303	6.9584	7.4317	7.5958	8.7376	10.917	14.333	21.837	25.302	26.571	27.245	27.179
322	1.8149	1.9534	1.9799	1.9453	2.1083	2.1601	2.413	2.1778	2.4971	2.4335	2.7383	2.7338	2.7678	3.0185	3.2237	3.0778	2.9785	3.1362	3.3339	3.4679	3.2988	3.5924	4.0349	3.8527	4.1292	4.0495	4.4755	4.6267	4.595	4.8996	4.666	4.9238	5.2429	5.4443	5.9118	6.137	6.2371	6.6519	6.6676	7.4552	7.8272	9.0151	11.077	15.219	23.142	25.697	26.963	27.163	27.849
324	1.9265	1.7451	1.9701	1.9821	2.1133	2.0343	2.3532	2.3115	2.4985	2.7046	2.7059	2.9602	2.8797	2.775	2.8888	3.1684	3.1374	3.2723	3.1148	3.5164	3.5616	3.5674	3.8304	4.0276	4.271	4.243	4.4926	4.3818	4.651	4.7229	4.7746	5.3867	5.5145	5.7972	5.7427	6.1927	6.3474	6.2575	6.7974	7.122	8.2942	8.8424	11.092	15.477	22.991	26.143	25.524	26.61	26.819
326	1.6391	1.7505	1.9189	2.0113	2.2008	2.0057	2.4307	2.404	2.3642	2.6624	2.7402	2.4987	2.7745	2.6822	3.0906	3.2071	3.1721	3.2028	3.282	3.7196	3.5443	3.6778	3.9866	3.7863	4.1047	4.1679	4.3873	4.4161	4.5703	4.9462	5.0656	5.416	5.4887	6.0017	5.561	6.1177	6.0906	6.5016	6.9513	7.2639	7.7699	8.6709	10.661	16.56	23.518	25.72	25.127	26.324	27.087
328	1.9192	1.8429	1.8381	1.9878	2.0025	2.2548	2.2473	2.1016	2.3857	2.7171	2.671	2.3213	2.6878	3.0837	3.028	3.0839	3.1257	3.1665	3.1448	3.2582	3.3129	3.6787	3.8174	3.8297	3.6535	4.0997	4.1691	4.5235	4.8097	4.8615	4.721	4.9828	5.3839	5.6399	5.7284	5.9048	6.0139	6.6754	6.9555	6.995	7.5884	8.8292	11.185	16.758	23.03	25.422	25.9	26.408	26.908
330	1.7117	1.9482	1.8733	2.1861	2.009	2.1056	2.2749	2.4136	2.4283	2.7004	2.4628	2.5372	2.7266	2.6444	2.7421	2.7727	2.9027	3.1318	3.1663	3.5223	3.2668	3.389	3.6866	3.7621	3.9082	3.923	4.1854	4.6174	4.5101	4.7509	5.0162	5.1715	5.4571	5.5843	5.9463	5.8024	5.8209	6.3514	6.8177	7.1499	7.6929	9.2651	11.759	17.733	23.59	25.596	25.731	27.009	26.845
332	1.8595	1.8206	1.999	2.0395	1.8597	2.0384	2.3006	2.2928	2.5109	2.5412	2.4115	2.4785	2.6645	2.58	2.9595	2.7643	3.1098	3.3929	3.5176	3.1202	3.4636	3.3644	3.7399	3.7795	3.803	3.8905	4.0782	4.4481	4.5603	4.6682	5.0256	5.2433	5.2843	5.4883	5.9137	5.9699	6.0328	6.0082	7.0243	7.0872	7.8258	8.9924	12.316	18.494	23.315	25.389	25.891	26.475	26.748
334	1.5963	1.6919	1.8265	1.6598	2.008	1.9411	2.2075	2.276	2.4665	2.4167	2.5008	2.3106	2.4714	2.8376	2.9006	2.99	3.1032	2.9696	3.2835	3.1515	3.487	3.4696	3.7075	3.7393	4.0482	3.9326	4.1292	4.3029	4.7528	4.7262	5.0231	5.0796	5.5229	5.2686	5.4577	5.7605	5.6301	6.1177	6.491	6.9598	7.6333	9.3077	12.632	18.609	23.002	25.036	25.414	25.953	25.904
336	1.6403	1.8183	1.9703	1.6663	1.9654	1.9973	2.1235	2.135	2.3442	2.2762	2.2792	2.364	2.7341	2.8354	2.9239	2.7838	2.9182	3.3218	3.2349	3.1976	3.2962	3.2733	3.6047	4.1046	4.1278	4.1229	4.5111	4.184	4.5469	4.5864	4.449	4.7274	5.392	5.337	5.4675	5.8487	5.5381	6.4086	6.5568	7.0742	7.8753	9.3892	12.584	18.441	23.906	25.387	24.651	24.82	25.976
338	1.7892	1.7875	1.7903	1.9442	1.977	2.2387	2.1381	2.2387	2.1481	2.4095	2.4088	2.4835	2.6893	2.9897	3.1632	2.9178	2.868	3.1283	3.2377	3.2563	3.3355	3.1629	3.601	3.5731	3.9058	3.6915	4.1923	4.2078	4.3779	4.5154	4.39	5.0383	5.2127	5.2042	5.376	5.7732	5.6755	5.974	6.0719	6.8712	8.0391	8.9206	13.242	20.035	22.882	24.517	25.076	25.005	25.274
340	1.7466	1.828	1.7842	1.7149	1.9546	2.0421	1.9758	2.3714	2.4402	2.443	2.5097	2.3881	2.4996	2.7764	2.8478	2.8301	2.926	2.9152	3.0443	3.0081	3.4035	3.2985	3.5068	3.684	3.8758	3.8517	4.0037	4.3177	3.9318	4.5263	4.7426	4.8717	5.2388	5.0057	5.195	5.4616	5.7065	6.2069	6.2827	7.206	7.6782	9.0536	13.323	20.552	22.705	24.083	25.309	24.51	25.385
342	1.6361	1.6737	1.8866	1.9527	2.0577	2.0313	2.15	2.2992	2.3667	2.1892	2.5829	2.6231	2.5794	2.6744	2.8681	2.9425	3.0274	3.0439	3.119	2.9801	3.2842	3.3745	3.6472	3.8865	3.6532	3.6973	3.6214	4.0954	4.3177	4.8175	4.8186	4.8069	5.0019	5.007	5.2945	5.3044	5.8796	6.1483	6.1778	6.5001	7.5381	9.6897	13.734	20.099	23.251	24.141	24.854	24.753	25.657
344	1.5391	1.8201	1.7458	1.8181	1.9092	1.9667	2.0869	2.2409	2.4571	2.3896	2.3044	2.3593	2.4842	2.4067	2.9561	2.8165	2.7214	2.9726	3.1317	2.9647	3.1688	3.3625	3.4911	3.5916	3.6974	3.823	3.7619	4.0152	4.3785	4.5944	4.5789	4.7419	4.6866	4.8875	5.4682	5.4513	5.5063	5.875	6.4314	6.7564	7.8964	9.9103	14.102	19.991	22.16	23.423	23.636	24.189	25.175
346	1.6883	1.8642	1.8549	1.9242	1.9865	2.0334	2.129	2.1924	2.2881	2.2683	2.4968	2.2904	2.3794	2.6787	2.8388	2.6121	2.6972	2.9924	3.156	2.8099	3.1913	3.2075	3.3149	3.3831	3.7111	3.819	3.8714	4.2373	4.1958	4.1387	4.1344	4.679	4.5835	5.0665	5.405	5.4069	5.7934	6.1786	6.6878	6.6332	7.9681	9.7798	15.167	21.146	22.382	22.852	23.733	24.101	24.548
348	1.5478	1.5314	1.7343	1.9332	1.7797	1.8321	1.9401	2.1984	2.1513	2.3952	2.1693	2.2515	2.3115	2.5881	2.3223	2.5476	2.8867	2.7905	2.964	3.0186	3.1659	3.1323	3.2069	3.6442	3.4528	3.4605	3.641	3.9686	4.0329	4.3353	4.1245	4.4154	4.8412	4.7983	5.053	5.121	5.6425	5.7858	6.0357	6.2452	7.296	9.9528	14.592	20.331	20.881	21.851	22.055	22.918	23.715
[truncated: 171 more columns]
