# Supplementary material for: A single-source photon source model of a linear accelerator for Monte Carlo dose calculation
Source: PLoS One. 2017 Sep 8;12(9):e0183486. doi: 10.1371/journal.pone.0183486 (PMC5590861; doi:10.1371/journal.pone.0183486)
Supplement: S1 Dataset — (ZIP) [file pone.0183486.s005.zip › S1 Dataset/30x30_PSF.txt]

0	2	4	6	8	10	12	14	16	18	20	22	24	26	28	30	32	34	36	38	40	42	44	46	48	50	52	54	56	58	60	62	64	66	68	70	72	74	76	78	80	82	84	86	88	90	92	94	96	98
0	9.5325	10.643	10.763	10.734	12.009	12.075	12.551	13.514	14.135	13.582	14.328	14.964	14.451	15.418	15.918	15.223	15.36	16.79	17.027	15.987	17.488	18.37	17.887	18.755	21.059	20.002	20.152	19.836	21.515	21.786	22.249	24.013	24.66	27.514	38.922	65.763	78.881	80.848	80.578	82.257	82.961	81.972	83.066	85.1	84.664	82.992	82.744	84.793	84.217
2	7.3161	8.4669	8.6067	8.948	9.8128	9.6117	9.6768	10.71	11.382	10.997	11.195	12.26	11.937	12.2	13.103	12.947	13.715	13.834	14.088	14.115	14.782	15.399	15.879	16.097	17.161	17.332	17.117	17.374	18.862	19.534	20.367	20.771	23.26	28.62	51.061	94.881	109.01	112.3	111.3	112.94	112.56	114.15	113.49	113.69	114.08	113.81	114.06	114.6	114.76
4	5.9063	6.6735	6.7089	7.3467	7.6791	7.6235	7.9261	8.6334	9.1689	8.9914	9.6192	9.5066	9.6991	10.117	10.423	10.342	11.022	11.35	11.704	12.049	12.806	13.522	13.303	13.877	14.824	15.189	15.379	15.649	16.335	17.432	17.757	19.315	22.177	31.686	61.801	114.29	123.94	126.49	125.51	128.29	127.89	126.62	128.86	129.38	128.5	126.51	126.38	127.24	128.27
6	4.9595	5.7833	5.8097	6.2291	6.4273	6.5051	6.5817	7.3575	7.8059	7.8785	8.0682	8.074	8.0681	8.6129	8.8471	9.1984	9.5887	9.8014	10.539	10.613	11.461	11.524	11.185	12.306	13.213	13.623	13.783	14.229	15.262	15.625	16.541	18.698	22.451	34.758	72.555	121.8	130.15	133.52	135.73	134.42	135.06	134.48	134.83	134.19	134.53	135.66	134.05	136.12	137.47
8	4.3643	4.9787	5.1941	5.2745	5.6338	5.65	6.0543	6.0521	6.7302	6.9228	7.1063	7.1678	7.8441	7.4723	8.1474	8.1783	9.0509	8.7386	9.2305	9.0726	10.068	10.544	10.39	11.081	11.624	12.118	12.885	12.657	14.093	14.57	15.669	17.879	23.143	39.896	82.984	126.54	134.68	135.84	140.02	139.97	138.45	137.38	138.96	138.76	138.64	139.75	139.44	141.27	141.9
10	3.9123	4.5532	4.6187	4.6775	5.1232	5.0008	5.2444	5.6198	5.9587	6.2925	6.4834	6.8457	6.9923	7.2324	7.6482	7.3413	7.7261	8.3038	8.3985	8.8995	9.3438	9.6508	9.5549	10.371	11.012	11.242	12.169	12.217	13.132	14.106	15.552	17.829	24.321	44.916	91.401	128.86	135.91	137.37	140.71	140.7	140.24	140.16	140	141.4	141.52	142.45	141.65	141.02	143.2
12	3.7909	4.2046	4.433	4.5412	4.8331	4.671	4.9265	5.2906	5.6907	5.8458	6.1179	6.1642	6.492	7.1148	7.1832	7.1939	7.3393	7.8122	8.2737	8.5927	8.9431	8.9859	9.6275	10.027	10.533	10.636	11.079	11.843	12.839	13.429	14.991	18.473	25.875	49.925	100.55	132.19	136.97	138.03	139.73	139.62	141.74	143.22	142.72	141.66	142.77	141.89	142.65	143.33	143.11
14	3.7292	4.0733	4.1672	4.5127	4.6852	4.6961	4.8666	5.0447	5.4599	5.9787	5.7632	5.6513	6.3495	6.4156	6.7363	6.8806	6.9825	7.8516	8.2281	8.0357	8.6552	8.9474	9.3856	9.5758	10.013	10.593	11.019	11.798	12.053	13.313	15.474	18.794	27.864	56.55	108.4	132.37	136.71	138.79	142.08	140.79	142.17	141.54	140.51	141.6	142.47	143.92	141.81	142.05	144.95
16	3.6266	3.9544	3.8906	4.4176	4.4114	4.7404	4.5945	5.1294	5.2565	5.4826	5.7612	5.9434	5.9508	6.7044	6.8261	6.6371	6.955	7.5441	7.7611	8.4465	8.5769	8.6659	9.5976	9.6679	10.165	10.548	11.301	11.606	12.095	13.36	15.402	19.514	31.018	62.198	114.24	132.34	137.33	139.15	138.23	139.78	141.64	141.12	141.93	142.81	143.53	140.94	142.75	142.5	143.8
18	3.5647	3.6895	4.0531	4.2675	4.3931	4.4337	4.728	5.1023	5.203	5.6099	5.6411	5.781	5.8938	6.5313	6.2281	6.8187	7.0258	7.4532	7.3767	8.2397	8.8499	8.5054	9.331	9.3879	9.8792	10.486	11.349	11.621	11.981	13.479	15.666	21.326	33.652	69.681	119.86	131.86	134.3	137.32	138.81	138.46	141.16	139.66	141.84	141.32	140.1	139.44	141.5	139.73	142.41
20	3.5278	3.6389	3.9515	4.5671	4.4809	4.6441	4.8505	5.3052	5.4655	5.4888	6.1573	6.0056	6.0578	6.3264	6.4376	6.7397	7.2607	7.4929	7.3736	8.2254	8.6535	8.5977	9.0652	9.6465	9.9388	10.448	11.069	12.172	12.709	14.186	16.595	22.63	38.384	75.168	121.44	131.63	134.78	137.93	138.28	137.93	138.42	138.84	140.01	140.14	139.49	140.84	139.67	140.7	140.94
22	3.6569	3.7045	4.0625	4.3864	4.551	4.6993	4.8869	5.1309	5.3082	5.7332	5.702	6.0765	6.0194	6.452	6.721	6.8984	7.0724	7.5636	8.0742	7.891	8.4587	8.8908	9.1725	10.358	10.436	10.483	11.245	11.879	13.316	14.336	17.022	23.899	41.94	84.336	123.94	131.24	133.97	135.47	135.5	136.29	136.66	138.25	138.45	139.12	138.86	140.05	138.89	140.85	140.02
24	3.7102	3.804	3.98	4.6249	4.5952	4.6678	4.9755	5.455	5.1856	5.5967	5.6264	6.0527	6.0426	6.2628	6.5584	6.9675	7.4217	7.7098	7.8258	8.4328	8.4716	9.3382	9.884	10.34	10.243	10.985	11.508	12.608	13.202	14.866	18.164	25.353	46.948	91.764	123.78	130.97	131.66	133.13	134.75	134.91	136.8	137	137.48	137.4	139.71	138.37	137.7	136.97	140.01
26	3.7974	4.1419	4.1521	4.4055	4.4539	5.0672	4.8805	5.1234	5.3792	5.6131	5.8875	6.0851	6.6055	6.5593	6.8893	7.1785	7.2482	7.3703	8.2347	8.3114	8.6807	9.1725	9.6179	10.116	10.417	11.08	12.151	13.084	13.691	14.947	18.96	26.958	51.73	99.225	123.52	129.9	131.6	132.27	134.64	135.38	135.18	137.34	134.68	135.9	138.46	139.81	136.41	137.33	138.2
28	3.4491	4.1118	4.4336	4.3885	4.4874	4.8302	5.1935	5.349	5.6278	5.7675	5.8781	6.3639	6.5325	6.5816	6.6346	6.9706	7.4033	8.0737	8.193	8.4954	8.7924	9.5518	9.8226	10.351	10.373	11.682	12.206	12.674	13.979	15.858	20.047	29.289	56.771	105.32	124.82	128.85	129	130.83	132.99	132.53	133.96	134.1	135.13	134.11	136.67	136.37	136.08	137.02	137.51
30	3.7838	3.8956	4.2688	4.2986	4.4292	4.9735	5.2431	5.6841	5.6091	5.6976	5.99	6.5507	6.6665	6.5686	7.0221	7.2372	7.5166	7.8525	8.1713	8.8513	8.9994	9.5446	9.9566	10.307	11.09	11.422	12.349	13.29	14.283	16.349	21.102	30.888	61.868	109.01	124.97	129.15	128.97	129.68	130	131.76	132.43	132.64	134.3	134.13	134.16	134.11	132.96	136.63	133.61
32	3.8156	4.0911	4.1733	4.4182	4.5924	4.9956	5.0675	5.3622	5.9914	6.0198	6.1013	6.691	6.4996	6.8665	7.5184	7.4491	7.832	7.9348	8.205	8.7972	9.0045	9.6671	10.013	10.408	11.079	11.428	12.759	13.127	15.418	17.21	22.149	34.739	67.258	111.82	123.76	128.87	128.56	130.65	131.55	131.49	131.8	132.13	133.34	132.62	134.91	133.46	132.92	135.42	134.14
34	3.8994	4.107	4.3312	4.6217	4.9284	4.8728	5.2376	5.5605	5.913	6.1188	6.1674	6.5663	6.4808	6.937	7.251	7.6449	8.0639	8.0639	8.3548	8.7518	9.2445	9.5951	9.933	10.495	11.529	11.964	12.837	13.944	15.129	17.98	23.894	38.32	74.166	115.94	121.34	127.46	126.25	128.02	128.78	128.3	131.12	131.35	132.32	131.62	132.94	132.45	134.15	134.58	132.86
36	3.9052	4.4086	4.3835	4.7143	5.0292	4.9522	5.3077	5.6134	5.8745	6.2618	6.2058	6.4086	6.9205	7.1212	7.3245	7.6609	8.4098	8.2545	8.6689	9.2075	9.5131	10.125	10.382	11.052	11.489	12.208	12.458	13.893	15.671	19.228	25.243	43.135	80.765	114.45	122.29	124.26	125.57	126.71	127.3	128.06	128.56	130.1	130.04	130.24	131.8	130.92	132.63	133.73	131.72
38	3.9601	4.3856	4.2307	4.5379	5.2529	5.125	5.2684	5.7279	5.9108	6.0462	6.401	6.4827	7.2277	7.239	7.5714	7.6195	8.3656	8.5633	8.6692	9.2552	9.6021	10.013	10.626	11.148	11.624	12.125	12.804	14.28	16.172	19.003	26.637	46.945	86.352	114.82	122.12	123.84	126.23	126.95	126.33	126.3	128	128.56	128.56	129.91	129.98	130.41	130.34	131.43	131.19
40	3.9034	4.3488	4.7598	4.8737	5.3266	5.1622	5.4168	5.798	6.0114	6.2493	6.3577	6.8163	6.9431	7.6119	7.6335	8.1161	8.4018	8.7747	9.1294	8.9718	9.8458	10.298	11.109	11.712	12.363	12.818	13.649	14.93	16.524	20.159	28.59	51.695	91.842	116.59	120.71	124.15	124.85	126.31	124.71	126.04	126.39	126.74	127.58	129.2	129.11	130.24	130.49	131.05	130.69
42	4.0487	4.2576	4.7052	4.8026	5.0512	4.8666	5.371	5.7706	5.9966	6.1686	6.3846	6.7709	7.0771	7.3074	7.3518	7.8683	8.6859	8.8769	9.0385	9.1297	10.053	10.626	11.07	11.949	12.13	12.556	14.016	15.1	17.331	21.601	29.792	56.446	98.937	115.36	118.44	122.99	122.61	122.86	123.55	124.06	125.15	127.57	126.96	129.07	127.59	129.64	130.01	129.63	128.92
44	3.982	4.3671	4.5699	5.1514	5.1961	4.9236	5.5312	5.8525	6.128	6.3442	6.4557	6.6997	7.1379	7.6887	7.4387	8.1342	8.454	9.0347	9.1895	9.5785	9.9695	10.536	11.151	11.278	12.34	12.996	13.904	15.898	17.589	22.62	32.991	60.898	102.05	115.15	118.12	120.36	121.83	122.85	122.18	124.07	125.54	126.12	126.14	126.73	126.89	128.79	128.2	129.63	129.31
46	4.2372	4.4382	4.8541	5.1021	4.966	5.4227	5.6654	5.9684	6.1739	6.4132	6.2727	6.9806	7.3753	7.5226	7.4548	7.8854	8.6537	8.8889	9.2412	9.8356	10.289	10.828	11.177	11.681	12.288	13.293	14.961	15.472	17.888	23.073	35.434	65.283	105.79	114.28	118.05	119.62	119.25	120.18	121.15	123.35	123.55	124.49	124.23	125.53	124.44	125.99	125.94	128.82	128.07
48	4.4856	4.5515	4.7302	4.9702	4.9629	5.3832	5.6603	6.0059	6.2174	6.6874	6.9728	6.9667	7.6356	7.457	7.6579	7.9796	8.4891	8.9455	9.5176	9.9049	10.257	10.731	11.175	11.752	12.817	13.767	14.413	16.761	18.968	24.129	39.592	71.624	106.66	114.72	116.74	118.66	120.56	119.62	121.94	121.68	122	124.69	123.83	123.17	124.32	125.63	125.11	127.1	126.35
50	4.1426	4.4675	4.7555	5.0952	5.042	5.462	5.8286	6.0827	6.2457	6.7135	6.7621	7.3226	7.5248	7.7846	7.6261	8.4286	8.851	8.9318	9.2425	9.9882	9.9581	11.06	11.466	11.909	12.928	13.774	14.672	16.852	19.554	25.564	42.891	78.452	108.18	115.73	116.96	117.82	119.41	120.29	120.79	120.87	121.7	122.99	120.85	122.06	123.18	125.1	125.82	123.7	124.82
52	4.1529	4.41	4.9347	5.0918	5.4059	5.4722	5.624	6.1861	6.3045	6.6032	6.8123	7.0657	7.5732	7.4367	7.9514	8.5419	8.5077	8.7144	9.4042	10.059	10.087	10.753	11.821	12.325	12.893	13.972	14.726	17.041	20.175	26.685	46.697	84.961	108.24	113	117.04	113.47	117.03	118.38	118.95	119.64	119.67	119.99	121.35	121.53	122.37	122.48	122.94	123.37	123.67
54	4.305	4.7052	4.6982	4.8145	5.5293	5.5413	5.9181	6.424	6.3537	6.8056	6.8984	7.2117	7.6805	7.5693	8.0604	8.3498	8.8553	9.0407	9.4415	10.339	10.352	11.486	12.079	12.368	13.2	14.12	15.706	17.27	20.426	28.444	51.232	88.803	107.95	111.77	112.89	112.52	115.12	117.04	117.42	119.21	120.45	117.77	119.8	121.89	120.46	123.16	122.88	123.66	122.91
56	4.2249	4.8097	4.9406	5.0736	5.6395	6.1586	6.0365	6.0429	6.3101	6.4201	6.9458	7.1518	7.7394	7.638	8.1042	8.7368	8.8121	9.7392	9.6149	10.701	10.751	11.076	11.829	12.456	13.106	13.932	15.786	17.743	21.974	30.511	56.505	93.664	110.18	110.51	112.92	113.67	114.28	116.01	117.53	118.2	118.64	117.54	120.44	120	119.04	120.81	121.84	121.99	119.44
58	4.4944	4.6722	5.0059	5.2435	5.5477	6.0405	6.0774	6.4736	6.4359	6.812	7.0812	7.3191	7.5056	7.8185	8.5544	8.6922	8.7614	9.5007	9.8793	10.242	11.065	11.299	12.345	12.453	13.023	14.052	16.072	18.391	22.591	33.258	59.661	96.688	108.76	110.95	112.26	113.39	114.61	114.6	115.05	116.79	116.96	116.34	118.02	118.11	119.19	120.07	119.63	120.09	120.12
60	4.6137	4.9196	4.9691	5.1558	5.282	5.7931	6.0827	6.2594	6.1711	6.7877	7.3585	7.4264	7.6647	7.9776	8.5513	8.7474	9.126	9.5925	10.124	10.444	10.956	11.506	12.322	13.061	14.123	15.007	15.833	18.525	24.433	36.262	64.842	99.579	108.23	108.39	112.52	112.38	113.8	114.06	114.47	114.95	116.39	116.35	117.1	118.47	116.66	117.25	119.15	120.05	120.06
62	4.2614	4.8379	5.1121	5.6208	5.5917	5.8188	6.3832	6.4142	6.6936	6.9074	7.09	7.399	7.7328	8.065	8.5398	8.5583	9.2077	9.8078	10.122	11.012	10.961	11.936	12.586	13.132	14.103	14.941	16.559	18.548	25.344	40.277	70.767	101.64	106.17	107.79	109.11	111.35	111.27	113.41	113.92	112.7	115.91	116.75	115.4	116.27	116.88	116.94	116.25	119.54	118.53
64	4.6832	4.8644	5.1273	5.6499	5.5638	5.9806	6.2989	6.3594	6.6064	7.0484	7.1781	8.0586	7.8967	7.9529	8.5852	8.9075	9.0517	9.6506	10.551	10.779	11.33	11.675	12.607	13.259	13.704	15.548	16.909	19.531	26.105	43.548	76.218	100.27	105.03	107.38	109.83	109.2	110.54	113.04	112.59	112.56	114.21	114.81	113.09	114.86	115.27	118.04	116.69	117.18	117.62
66	4.4516	4.859	5.1413	5.5658	5.7212	5.7078	6.3531	6.4813	6.7132	7.4918	7.1643	7.6759	7.7123	8.1835	8.7869	8.8805	9.3778	10.031	10.5	10.839	11.583	11.862	12.673	13.555	14.57	15.61	17.45	20.57	27.47	46.029	79.91	101.19	105.05	107.94	107.45	108.61	109.26	111.92	110.39	113.08	113.35	113.03	113.24	114.8	114.62	116.39	116.16	117.59	117.25
68	4.3191	4.8341	5.2799	5.6532	5.88	5.9737	6.3904	6.7671	6.5512	7.4189	7.2103	7.695	7.5996	8.3272	8.8808	9.2165	9.3043	9.7264	10.242	11.135	11.736	11.946	12.733	13.964	14.768	15.085	18.176	21.529	27.776	49.867	85.462	101.4	104.1	105.21	106.87	107.69	108.3	111.23	109.55	111.64	110.32	112.62	112.31	112.5	112.63	116.41	115.51	115.44	116.81
70	4.5101	4.8694	5.1693	5.6194	5.8139	6.0517	6.5704	6.4082	6.921	6.9644	7.4214	7.8531	8.5201	8.5861	9.1005	9.2827	9.9398	10.571	10.845	11.36	12.318	11.912	12.991	14.272	14.632	15.702	18.317	21.923	30.262	52.298	86.993	100.27	103.86	105	106.88	105.74	105.99	108.4	110.11	109.47	109.58	110.94	110.58	112.2	112.36	113.17	113.2	113.45	115.17
72	4.4198	5.0941	5.2791	5.6674	5.8128	6.1336	6.4656	6.6915	6.6134	6.992	7.3714	8.2447	8.1755	8.1829	9.4306	9.6496	9.9271	10.536	10.76	11.45	12.141	12.41	13.285	14.103	14.83	16.309	18.685	22.676	32.515	56.849	89.03	100.05	102	104.18	104.96	105.56	105	107.59	108.57	109.78	110.64	109.69	110.34	111.85	112.33	110.59	112.79	114.66	113.91
74	4.9615	5.0955	5.1977	5.7065	5.5988	5.9975	6.3313	6.8867	7.0463	7.1471	7.5391	7.8519	8.1446	8.8965	9.1685	9.2465	10.004	10.116	11.172	11.288	12.095	12.855	13.526	14.283	15.695	16.79	18.952	23.873	35.508	62.23	91.414	98.71	101.69	101.27	103	103.79	104.28	106.23	106.84	108.55	108.82	107.83	108.36	110.51	111.3	111.42	112.1	112.41	111.53
76	4.9546	5.029	5.3213	5.8804	6.0396	6.0853	6.4507	6.8026	6.9492	7.3394	7.8637	7.9802	8.3548	8.761	9.1619	9.5142	9.9589	10.245	11.266	11.605	12.13	13.199	12.981	14.41	15.26	16.996	19.484	25.294	37.793	67.499	93.261	98.762	101.37	100.76	102.49	100.91	103.12	105.92	106.33	108.09	105.66	106.89	106.92	109.02	109.87	110	109.44	108.63	109.57
78	4.8175	5.2038	5.2433	5.8085	6.2897	6.502	6.4941	6.9066	6.9805	7.3552	7.5137	7.7863	8.7128	8.8199	8.99	9.9558	9.944	10.473	10.922	11.676	12.024	13.13	13.942	14.48	15.19	17.232	20.252	25.274	41.78	70.809	94.551	97.388	100.4	100.92	100.42	101.92	103.21	105.14	105.49	105.81	105.13	105.03	106.59	107.74	108.98	107.27	109.53	109.9	109.72
80	4.7738	5.2924	5.3688	5.6279	6.3227	6.2593	6.516	6.8542	7.2262	7.1267	7.8389	8.533	8.7302	8.9377	9.2848	9.4906	9.9352	10.554	11.045	11.711	12.344	13.16	14.012	14.317	15.335	17.405	20.506	27.832	45.531	75.222	93.205	95.85	98.909	100.91	100.86	102.81	103.07	102.39	103.08	105.03	104.27	103.69	104.57	105.67	107.54	107.3	107.86	108.44	107.66
82	4.8223	5.2394	5.415	5.8277	5.9912	6.6881	6.6038	7.3355	7.1272	7.8355	8.2072	8.4612	9.0436	8.9423	9.2782	9.6455	10.147	10.549	11.822	11.967	12.591	13.165	13.628	14.48	16.076	17.54	21.15	29.347	49.477	79.242	93.038	96.632	97.432	98.657	101.26	101.15	102.27	102.75	103.89	103.23	102.97	104.75	105.59	106.27	105.58	105.42	107.06	108.52	107.48
84	5.024	5.1742	5.4914	5.7606	6.1654	6.6757	6.726	6.8167	7.4166	7.5599	8.4136	8.2967	8.7397	9.0625	9.6906	9.5458	10.107	11.045	11.529	11.987	12.808	13.524	13.328	14.305	16.253	17.823	21.831	30.666	52.297	81.702	92.47	95.698	96.447	99.333	99.822	100.02	101.44	101.86	102.04	102.28	104.56	103.44	102.29	105.15	102.49	105.23	105.85	107.47	107.71
86	5.0345	5.4838	5.2315	5.9627	6.1071	6.6335	7.0055	7.1339	7.4322	7.4093	8.2012	8.4042	8.6962	8.9442	9.593	9.9247	10.437	11.335	11.832	12.471	12.461	13.167	13.654	14.737	16.45	18.573	22.696	32.285	56.777	85.388	91.317	93.778	96.979	97.743	99.874	98.697	99.993	100.74	101.27	101.05	102.13	103.69	102.71	103.27	102.98	105.48	104.71	105.55	106
88	5.0905	5.2139	5.5585	6.2182	6.2584	6.3506	6.9058	7.1524	7.1587	7.7943	8.1576	8.5182	8.5243	9.2889	9.7856	9.9152	10.413	11.168	11.862	11.895	12.591	13.631	14.749	15.572	16.92	19.029	23.203	35.994	60.34	84.922	91.418	93.108	95.088	97.349	98.1	96.892	100.53	100.57	100.64	101.78	101.77	102.75	102.06	103.05	101.43	104.33	102.76	103.48	104.2
90	4.9943	5.2394	5.416	6.0552	5.984	6.3052	6.6963	7.3849	7.6119	8.031	8.111	8.5733	9.0006	9.3751	10.371	10.191	10.762	11.045	11.607	11.868	12.761	13.452	14.123	14.991	17.188	19.847	24.501	37.961	64.825	87.582	90.813	93.163	92.446	95.274	95.885	97.303	98.292	99.522	99.869	99.08	101.16	100.16	101.27	101.36	102.11	101.74	102.69	102.49	104
92	5.1068	5.4298	5.8129	6.2012	6.1276	6.4682	6.8517	7.1688	7.767	8.1076	7.8925	8.4015	8.9562	9.2404	10.034	10.143	10.643	11.449	11.776	11.904	12.538	13.58	14.482	15.278	17.897	20.614	25.147	41.334	69.117	87.482	91.473	91.783	92.615	93.725	96.484	97.839	98.009	97.962	98.144	98.713	99.333	99.292	99.598	99.19	100.91	101.09	103.42	102.45	103.4
94	5.4456	5.3275	5.8372	6.2272	6.295	6.5574	6.8132	7.4558	7.6823	7.7264	8.2264	8.6753	9.1823	9.662	9.9224	10.254	10.843	11.57	12.102	12.307	13.551	13.291	15.024	15.866	17.899	20.822	26.561	43.983	72.604	86.16	91.334	91.467	92.059	93.034	96.666	96.09	95.815	95.545	96.008	98.611	96.215	99.977	99.178	98.234	98.701	100.87	102.46	102	102.35
96	5.5515	5.2056	5.7093	6.1653	6.4115	6.6307	7.1886	7.3503	7.6096	7.8644	8.0045	8.882	9.3007	9.5275	10.288	10.629	10.853	11.146	11.651	12.79	13.531	14.07	15.101	16.143	18.095	21.554	27.489	49.035	75.953	85.353	89.029	90.533	91.759	92.267	94.466	94.018	95.189	95.048	94.761	96.529	97.275	98.956	98.379	98.561	98.578	100.5	100.17	101.34	101.24
98	5.4455	5.5904	5.903	5.8087	6.6236	6.8435	7.2138	7.2366	8.0937	8.3824	8.5262	8.5709	8.8534	9.3573	10.155	10.669	11.331	11.652	12.227	12.665	13.428	13.999	15.267	16.401	18.188	22.025	30.018	51.13	77.943	85.289	88.89	89.43	90.196	91.667	93.676	94.648	94.462	95.43	94.953	96.18	97.048	98.73	97.043	97.093	98.841	98.369	98.582	98.567	99.97
100	5.4166	5.6587	6.1853	6.1614	6.4155	6.6313	6.91	7.3168	7.9645	7.8593	8.5597	8.75	9.3616	9.5327	9.7465	10.295	10.796	12.078	12.412	12.727	13.214	14.293	15.305	16.35	18.603	22.211	32.614	54.458	79.999	85.633	88.348	88.895	89.242	90.688	91.868	92.049	90.752	92.899	93.872	96.395	95.886	98.302	95.543	97.165	97.893	98.224	98.667	98.859	99.278
102	5.1239	5.5571	6.2111	6.4165	6.6254	6.7428	7.1665	7.7679	7.967	8.0321	8.9504	9.0739	9.3144	9.4104	10.166	10.112	10.483	11.974	12.023	12.861	12.957	14.654	15.143	16.441	18.743	23.32	35.461	58.246	79.653	84.561	87.059	88	88.663	90.14	90.818	91.464	92.45	92.201	92.839	95.071	93.11	94.618	96.299	95.252	96.81	96.192	97.818	97.919	98.679
104	5.4199	5.8784	6.2087	6.3277	6.4247	6.5897	7.2201	7.3724	8.132	7.9011	8.4562	8.7744	9.0798	9.7543	10.319	10.572	10.881	11.568	11.977	12.909	13.84	15.096	15.599	17.006	18.68	24.289	36.776	62.189	80.274	84.326	86.925	87.126	86.919	87.318	88.633	91.158	89.736	91.545	91.327	91.432	93.859	93.268	96.982	95.869	95.911	96.69	97.373	96.577	96.484
106	5.3919	6.1532	6.3959	6.2163	6.7556	6.8445	7.3029	7.5827	7.871	8.2031	8.4481	8.8762	9.4543	9.9149	10.715	10.573	10.642	11.481	11.865	12.549	13.477	14.813	16.251	16.961	19.311	25.673	40.255	65.051	79.61	84.221	85.361	86.299	86.681	87.949	88.131	89.486	89.154	90.354	90.824	91.452	91.224	93.787	94.575	94.474	94.743	94.822	95.227	96.076	95.849
108	5.4695	6.0981	6.1154	6.4898	6.5145	6.8857	6.9565	7.5855	7.9664	8.4581	8.4657	9.1701	9.8824	10.042	10.311	10.679	11.172	11.632	12.159	12.902	13.503	14.596	15.483	17.412	20.8	26.803	43.034	68.646	80.501	83.244	84.601	85.923	85.149	86.832	87.172	88.503	90.127	90.232	89.925	90.512	91.802	92.442	93.753	92.904	93.372	94.012	94.19	93.687	94.288
110	5.5424	5.8708	6.0974	6.3206	7.014	6.8888	7.5345	7.5532	8.135	8.3638	8.4896	8.8842	9.4665	9.8926	10.147	11.164	11.262	12.154	12.442	13.118	13.56	14.439	15.681	17.503	20.774	28.6	45.429	71.383	79.921	84.02	84.546	85.712	84.332	86.61	86.189	90.349	88.356	90.419	89.277	89.123	90.355	91.883	90.501	90.961	92.579	93.772	93.741	94.694	92.855
112	5.5686	5.8555	6.0996	6.4008	6.7328	7.3741	7.3055	7.7029	7.9274	8.2739	8.7827	8.9312	9.4681	9.5682	10.754	10.76	11.731	12.209	12.394	13.213	14.061	14.415	16.268	17.566	21.458	29.797	47.167	73.51	80.492	82.582	85.322	84.03	85.823	85.612	87.56	87.29	87.536	88.216	89.478	90.481	89.712	91.48	90.378	90.315	91.308	90.876	92.764	92.423	92.483
114	5.3403	5.8084	6.1539	6.5209	6.9001	6.9875	7.6067	7.8567	8.2633	8.2363	8.9176	9.1647	9.6713	10.25	10.634	11.026	11.806	11.685	12.607	13.591	14.102	15.14	15.872	18.671	22.701	32.11	50.938	73.7	80.88	81.861	83.877	83.415	83.429	84.282	86.713	86.651	85.933	88.314	88.943	87.617	88.76	91.569	89.338	91.639	91.533	90.711	91.696	92.128	90.635
116	5.6143	5.9425	6.018	6.4506	6.5603	7.0155	7.7837	7.8062	8.2034	8.1094	8.803	9.2106	9.6621	10.283	10.517	11.207	11.175	11.94	12.499	13.644	14.043	15.196	16.064	18.369	22.669	32.96	54.038	74.565	78.797	80.986	82.458	82.29	83.984	83.937	85.851	85.645	85.386	87.072	87.374	87.907	88.413	90.037	90.338	89.571	89.867	90.389	91.938	91.295	90.46
118	5.3778	5.9562	6.1639	6.4352	7.1198	6.9633	7.5755	8.0892	8.3231	8.5103	8.7639	9.3184	10.141	10.077	10.813	11.006	11.611	12.545	13.211	13.79	14.165	15.049	15.947	19.237	24.107	36.222	59.352	75.351	76.462	80.755	82.556	82.026	82.378	83.236	84.996	83.993	85.632	85.276	86.607	86.346	87.842	88.262	87.345	89.21	88.548	88.725	89.844	87.957	89.327
120	5.5863	6.3208	6.4756	6.4512	6.8142	7.15	7.2329	7.4689	8.2707	8.5767	8.956	9.5421	10.003	10.302	10.643	11.062	11.852	12.595	12.796	13.618	14.518	15.344	16.685	19.614	24.298	39.438	61.363	74.73	77.412	79.176	80.166	81.229	81.214	83.081	83.603	81.681	83.645	83.95	84.859	86.025	86.869	86.598	87.698	88.42	87.429	88.915	89.942	89.164	88.897
122	5.6265	6.1744	6.1568	6.5765	7.0709	7.2331	7.3539	7.9543	8.6172	8.5162	9.31	9.0512	9.971	10.642	11.124	11.172	12.275	12.531	12.806	13.977	14.992	15.283	17.141	20.271	25.828	40.888	62.788	74.444	76.958	78.33	78.46	80.232	82.369	82.413	83.082	81.548	82.1	84.044	83.502	84.469	84.987	87.197	85.4	87.617	87.706	88.487	88.697	87.256	89.084
124	5.5088	6.0455	6.1419	6.7523	6.7647	7.1039	7.6181	8.148	8.3885	8.6151	9.0478	9.5172	10.17	10.516	11.181	11.861	11.765	12.418	13.005	14.024	14.963	15.684	17.414	20.365	27.477	43.243	65.818	74.871	76.287	76.562	78.271	78.448	80.186	81.023	82.521	81.359	81.675	82.458	83.536	84.733	85.534	84.088	87.098	85.808	86.366	87.943	87.468	87.333	86.978
126	5.783	6.2636	6.5202	6.4593	6.9118	7.2684	8.0431	7.834	8.1878	8.5033	8.9748	9.7317	9.7934	10.455	11.075	12.136	11.988	12.655	13.116	13.622	14.252	15.719	18.081	21.042	28.289	45.572	67.443	74.203	75.631	77.555	78.324	78.314	79.774	80.395	81.218	81.479	81.378	82.212	82.131	83.026	84.414	84.591	85.648	84.107	85.551	84.972	85.934	86.044	86.112
128	5.7971	6.2158	6.3332	6.4487	7.1197	7.5598	8.0546	8.2449	8.2434	8.64	9.223	9.5597	9.6907	10.064	11.056	11.8	12.252	12.354	12.818	13.441	14.435	15.204	17.727	21.236	30.709	49.668	66.571	72.513	74.78	76.64	77.332	79.086	79.116	77.823	79.305	79.981	79.755	80.919	82.282	82.557	83.772	83.662	84.355	83.651	85.973	85.095	85.591	84.11	85.302
130	5.5928	6.109	6.5895	6.7253	7.1708	7.5825	7.8008	8.0049	8.3634	8.919	9.2825	9.5178	9.708	10.463	10.646	11.131	11.558	12.36	13.003	13.935	14.085	15.627	17.805	22.069	32.722	52.046	66.626	72.6	75.852	75.547	77.871	78.699	77.666	78.723	78.7	79.065	80.904	80.098	81.734	82.652	82.551	81.183	83.66	84.089	85.185	84.62	85.185	83.737	84.563
132	5.6792	6.2085	6.3442	6.8197	7.1554	7.4217	7.5918	8.4946	8.4162	9.061	8.8098	9.6676	10.549	10.636	10.773	11.318	12.33	12.646	12.868	13.885	14.376	16.086	18.801	23.907	35.685	54.542	68.42	71.963	73.898	76.704	76.679	75.969	76.434	79.089	78.679	80.051	79.467	79.869	81.361	81.934	82.203	83.048	82.224	83.284	83.247	82.938	83.524	81.91	85.173
134	5.9245	6.2693	6.5381	6.9413	7.2013	7.4445	7.9823	7.9741	8.104	8.5635	9.1872	9.5882	9.7773	10.664	11.351	11.55	11.932	12.186	12.729	13.757	14.867	16.475	18.476	23.065	37.604	57.096	68.541	71.884	74.692	73.724	75.908	75.876	76.468	76.167	78.285	78.1	78.188	79.528	80.071	79.636	81.209	80.261	81.13	81.18	82.827	81.859	83.068	82.139	82.768
136	5.6246	6.4696	7.0623	7.2501	7.1834	7.4799	8.0572	8.029	8.5249	8.5596	9.1594	9.5899	9.9556	10.808	11.148	11.859	12.177	12.69	12.607	14.492	15.307	16.627	19.181	25.885	38.948	60.273	68.317	71.617	71.483	74.036	74.723	75.499	76.652	75.976	76.069	76.258	77.889	79.847	78.995	78.8	79.321	80.04	80.902	81.643	80.936	82.004	82.292	81.783	82.078
138	5.8705	6.4076	6.6877	6.8739	6.9502	7.5875	7.9956	8.1847	8.4988	8.761	9.289	9.7477	10.4	11.139	11.034	11.623	11.833	12.152	13.5	14.377	14.881	16.702	20.499	27.011	42.838	61.656	67.81	69.811	70.259	73.515	74.505	74.441	76.904	75.977	75.933	75.68	76.614	77.212	76.305	79.311	78.462	79.163	80.182	80.273	81.445	81.423	82.318	80.249	82.503
140	5.9398	6.0722	6.5796	6.9537	7.4049	7.299	7.9842	8.128	8.3766	8.8288	9.6276	10.287	10.361	10.105	10.822	11.912	12.097	12.606	13.667	14.601	15.281	17.435	20.012	28.001	44.291	62.363	67.582	69.48	71.156	72.844	73.182	74.21	74.734	74.768	75.492	75.187	75.167	76.298	76.121	78.765	77.448	78.336	80.249	79.797	79.798	81.366	80.37	80.027	81.078
142	6.0634	6.2195	6.2326	6.4586	7.3395	7.4525	7.8779	8.3224	8.4784	8.8695	9.3882	10.249	10.24	10.444	11.208	11.806	11.966	12.399	13.588	14.465	15.951	17.514	20.342	28.876	46.149	64.212	66.631	69.208	70.457	70.818	71.214	73.333	73.787	74.453	74.725	75.913	75.029	75.377	74.713	77.165	77.585	79.063	78.453	78.973	79.298	80.498	79.566	80.739	80.072
144	5.6391	6.1194	6.4487	6.7849	7.0084	7.7716	8.0258	8.1371	8.2036	8.7189	9.1221	9.7891	10.498	10.398	11.59	11.754	12.054	13.091	13.27	14.312	15.571	17.485	20.811	31.012	48.664	63.796	67.677	68.912	70.641	70.269	71.454	73.847	72.564	71.83	73.859	75.03	75.208	74.337	75.066	76.886	76.654	77.32	76.555	77.272	78.262	79.374	78.789	79.148	80.715
146	5.7103	6.2455	6.5258	6.647	7.1331	7.6689	8.1732	8.1095	8.5625	8.8446	9.4113	9.7277	10.265	10.665	11.686	11.922	12.111	13.025	13.475	14.479	15.518	17.951	22.284	33.571	51.739	63.105	66.378	66.95	69.895	69.768	71.174	70.691	72.178	72.186	74.429	72.923	73.435	73.678	74.173	75.079	76.736	77.038	75.926	77.56	77.431	78.441	77.881	78.318	78.094
148	5.9313	6.4164	6.9179	6.833	7.2762	7.7784	8.3469	8.1986	8.1872	8.9612	9.246	9.6174	9.9852	10.816	11.487	11.978	12.421	13.15	13.979	14.738	15.545	17.754	23.693	36.462	54.448	64.747	64.749	67.588	68.922	70.497	71.35	71.504	71.082	73.051	73.842	73.538	74.201	74.458	73.994	73.953	74.21	75.832	74.74	75.731	76.349	77.161	76.839	77.045	76.789
150	5.9038	6.065	6.5959	7.1745	7.4574	7.5542	8.0904	8.1287	8.7216	8.9428	9.7174	9.9266	9.8287	10.637	11.329	11.918	12.566	12.785	13.557	14.488	16.044	19.065	24.455	38.111	56.32	64.385	65.802	68.567	68.801	69.618	69.436	70.856	70.88	72.261	72.813	72.771	73.588	73.119	73.16	73.71	74.805	74.933	74.63	75.524	76.08	76.658	76.188	76.342	76.486
152	6.1037	6.1092	6.4181	6.8401	7.2671	8.0011	8.1423	8.201	8.7834	9.1704	9.1221	10.047	10.865	10.548	11.659	12.021	12.426	13.017	14.052	14.78	16.36	18.756	26.077	39.676	57.532	63.558	65.326	66.895	68.375	68.877	69.297	70.131	70.336	71.498	72.55	72.154	71.697	72.54	72.888	71.791	73.94	74.394	73.281	74.783	74.602	76.282	75.84	74.006	78.026
154	6.1367	6.6171	6.8641	7.147	7.2772	7.5368	8.1913	8.5558	8.5371	9.2623	9.3164	9.4543	9.8412	10.906	11.175	11.956	12.401	12.955	13.476	14.945	16.356	19.284	27.707	42.183	58.173	63.993	64.933	65.751	66.825	67.322	68.761	68.473	69.218	70.849	71.259	70.874	71.634	72.008	72.718	72.84	72.822	73.31	73.879	74.255	74.309	73.478	75.073	76.218	76.559
156	5.678	6.2838	6.5315	7.1121	7.4985	7.4229	7.9011	8.2714	8.507	9.1612	9.682	10.124	10.052	11.001	11.159	12.148	12.273	13.038	13.883	14.476	16.647	19.853	29.859	44.235	59.111	62.977	65.571	65.974	66.733	66.01	66.916	67.178	68.481	68.714	70.447	70.6	71.393	70.453	70.211	72.054	71.725	72.547	73.194	72.962	74.558	73.242	72.868	74.642	74.319
158	5.9124	6.1498	6.7541	7.2126	7.1983	7.622	8.0708	8.4789	8.928	9.1157	9.0132	10.118	10.425	11.317	11.916	11.974	12.39	12.773	14.312	15.152	17.286	20.795	30.828	47.134	58.837	61.867	64.657	67.212	65.991	67.445	67.371	67.338	67.254	68.654	68.379	69.18	70.348	70.739	70.646	72.213	71.605	71.756	72.486	73.605	73.019	72.428	73.076	74.784	74.608
160	5.5131	6.4751	7.0272	7.0006	7.1935	7.4862	8.0466	8.3718	8.5723	9.4104	9.7738	10.233	10.47	10.589	11.62	12.202	12.299	12.866	13.96	14.828	17.292	21.789	32.591	49.735	59.593	61.046	62.835	64.075	65.422	64.958	66.91	65.156	66.476	67.754	67.835	68.136	69.72	70.253	71.825	70.398	71.154	70.014	71.089	72.2	72.119	72.376	72.062	72.608	72.55
162	5.907	6.5583	6.9981	6.9884	7.0622	7.5522	7.9898	8.5364	8.639	9.0394	9.5659	9.9547	9.9589	10.584	11.802	11.968	12.668	13.485	13.821	15.696	17.993	23.382	34.644	51.751	58.87	61.122	61.369	63.395	65.159	64.878	64.073	65.06	65.698	67.278	68.586	65.716	69.003	68.759	70.736	70.11	70.814	70.031	71.432	72.766	70.727	70.169	71.947	70.898	71.657
164	5.8772	6.2916	6.9696	7.4592	7.7636	7.5322	8.2826	8.8046	9.0842	9.3464	9.9187	10.021	10.513	10.32	11.375	12.083	12.421	13.142	14.407	15.19	17.479	23.547	35.433	53.043	60.47	61.707	61.346	62.707	63.145	64.599	65.526	65.434	64.997	66.243	67.546	67.157	69.096	69.344	69.569	69.448	69.199	69.446	70.369	70.855	70.376	70.967	70.734	70.113	70.66
166	5.6889	6.4951	6.8875	6.9447	7.5961	8.2412	8.14	8.6477	9.1603	8.8069	9.3412	9.881	9.9234	10.686	11.436	11.982	12.307	13.512	14.358	15.415	17.919	24.622	37.074	52.934	59.433	61.469	61.626	62.641	62.573	63.654	64.015	64.277	65.571	66.246	66.761	66.68	67.627	67.604	67.691	69.218	69.254	68.544	70.068	69.761	69.481	70.165	71.228	70.438	71.448
168	5.9226	6.3791	6.585	7.2162	7.3375	7.6762	8.0211	8.5816	8.8464	9.0251	9.7276	9.9817	10.508	11.065	11.359	12.071	13.088	14.03	14.63	16.025	19.165	25.846	39.538	54.515	57.735	59.693	62.002	62.314	62.608	61.926	64.302	63.261	65.471	63.844	65.567	66.038	66.4	65.904	67.106	68.206	70.38	67.926	70.041	68.923	67.558	68.479	69.763	71.834	70.511
170	5.8047	6.3873	6.5888	7.3375	7.4277	7.6835	8.2086	8.4536	8.9023	9.323	9.2676	9.9833	10.707	11.195	11.54	11.939	12.838	13.499	14.953	16.119	19.576	27.649	41.527	53.942	57.773	59.007	60.691	61.445	61.415	62.433	63.589	63.256	64.487	64.074	63.717	64.669	65.153	64.749	66.145	67.197	68.386	66.49	68.101	68.691	68.693	68.926	68.539	69.861	69.846
172	5.9102	6.2251	7.0421	7.1077	7.3947	7.7436	8.0953	8.8459	8.6368	9.1457	9.8883	10.013	10.434	11.338	11.394	12.32	12.834	13.645	14.54	16.851	19.796	29.424	43.649	54.022	57.189	59.638	60.076	60.926	61.709	61.529	62.7	63.049	64.032	63.602	63.56	64.045	65.597	65.926	65.219	65.613	67.722	66.033	68.019	66.844	68.802	68.369	69.596	69.311	68.397
174	5.9947	6.3882	7.0168	7.1166	7.2733	7.3502	7.9361	8.0466	8.4703	9.27	10.056	10.254	10.685	11.167	11.654	12	13.155	13.599	14.741	16.802	20.587	30.444	46.07	53.915	56.814	58.719	60.355	60.058	59.358	61.778	61.276	62.326	61.449	63.714	62.763	62.755	65.225	63.842	65.843	65.836	66.302	67.24	67.774	67.4	68.411	67.08	69.733	67.985	67.078
176	6.1167	6.6135	6.8119	7.0398	7.083	7.4662	8.1859	8.3919	9.0195	9.0006	10.05	10.559	10.234	11.209	11.637	11.861	12.871	13.699	14.618	16.89	21.865	33.596	48.348	55.081	57.351	58.785	59.202	59.399	59.352	61.47	61.405	61.695	61.822	61.347	62.223	61.748	64.46	64.781	64.394	65.065	65.785	66.027	66.622	66.676	68.197	66.652	68.035	67.675	67.601
178	6.0937	6.266	7.0095	6.9425	7.0414	7.9012	8.5973	8.0509	8.4868	9.4725	10.279	10.173	10.464	11.291	11.547	11.673	12.546	14.087	15.273	17.084	22.719	34.873	49.024	54.346	56.327	57.758	58.431	59.656	59.972	59.669	60.2	60.593	60.489	61.876	62.025	62.502	63.335	64.258	64.018	63.405	64.601	65.086	65.984	65.237	66.424	67.664	66.408	67.599	67.347
180	6.3085	6.4541	6.8519	7.0944	7.4669	7.9708	7.9882	8.6268	8.9648	8.8716	9.6114	9.776	10.322	10.975	11.364	11.384	13.017	13.729	15.13	17.932	23.392	36.824	50.543	55.909	55.579	56.517	57.548	58.863	59.673	59.265	58.829	60.657	59.574	60.747	61.361	62.191	62.84	63.299	63.587	62.559	63.605	65.119	65.748	64.933	65.188	65.027	66.852	65.764	67.262
182	6.228	6.5971	7.1752	7.2439	7.6006	7.9003	7.9351	8.4071	8.5838	9.1916	10.222	9.9878	10.626	10.652	11.453	11.921	12.964	14.08	15.229	18.563	26.369	38.649	51.18	53.18	54.203	57.299	57.132	57.793	57.636	57.067	58.771	59.358	59.08	60.187	61.495	61.358	62.367	62.803	63.383	63.488	64.2	63.791	64.196	64.875	64.348	65.106	64.65	64.593	65.781
184	6.2684	6.574	7.225	7.0683	7.4938	7.9286	8.0331	8.4454	9.2919	9.2756	9.7276	9.8234	10.411	10.919	11.462	11.911	12.756	13.813	15.846	19.296	27.793	40.396	51.478	54.197	54.591	56.334	56.096	57.093	56.501	57.366	59.17	59.983	59.699	60.113	60.339	61.991	62.193	61.932	63.14	64.14	63.351	63.444	62.139	64.437	63.454	64.339	63.995	64.464	65.353
186	5.9779	6.4624	6.6927	7.2163	7.7663	8.0111	8.3454	8.5984	9.0802	9.1717	9.991	10.149	10.651	10.797	11.32	12.071	12.793	13.497	15.735	19.441	28.029	41.755	51.549	53.418	53.481	56.835	56.189	56.319	56.459	56.999	57.53	59.21	58.544	58.124	58.558	60.996	61.257	61.233	61.789	62.41	62.449	61.778	62.823	62.257	62.424	63.6	63.938	63.744	64.112
188	6.1353	6.6899	6.8519	7.2404	7.5438	8.0496	7.9867	8.7916	8.5203	9.8124	9.92	10.3	10.923	10.872	11.356	12.419	12.798	14.095	15.907	20.149	30.585	43.497	50.549	53.063	53.54	56.456	55.386	55.264	56.4	58.135	57.963	59.257	59.283	58.841	60.045	59.985	59.687	61.54	61.795	61.625	61.341	61.365	61.091	61.566	62.548	64.022	62.844	63.128	64.616
190	6.6025	6.5516	6.9205	7.1573	7.592	7.8801	7.8684	8.5601	8.7146	9.8118	9.804	10.443	10.355	11.036	11.819	12.505	13.692	14.17	16.305	20.608	31.229	44.449	50.474	52.301	53.663	53.847	54.787	54.658	55.522	57.204	58.538	57.915	57.978	58.101	58.66	59.223	58.73	59.926	60.851	61.038	60.61	61.859	60.113	61.193	62.095	63.477	64.06	63.576	62.866
192	5.9784	6.8452	6.9122	6.8193	7.4458	7.804	8.3091	8.4422	8.5982	9.301	10.029	10.348	11.284	11.069	11.606	12.731	13.376	14.113	17.148	22.425	31.977	45.664	50.1	52.331	54.151	54.154	55.449	54.25	55.105	56.242	56.545	57.589	56.829	57.878	58.276	59.15	59.24	59.379	59.563	60.622	60.187	61.007	60.988	60.709	61.859	61.198	61.362	62.835	61.951
194	6.0111	6.5454	6.7381	7.2913	7.6004	7.5937	8.2425	8.3269	8.9263	9.5345	9.9079	9.7915	10.684	10.907	11.412	12.67	13.322	14.387	17.099	23.605	34.015	46.842	51.016	51.698	52.568	53.036	54.01	54.95	55.039	56.776	56.402	56.584	57.582	57.801	55.923	58.905	58.65	58.456	59.443	59.786	59.845	60.246	60.499	60.863	61.504	61.779	61.218	61.609	61.746
196	6.2474	6.6312	6.7294	7.3438	7.7196	7.9101	8.0181	8.2236	8.9593	9.0803	9.6483	10.179	11.224	10.86	11.104	12.435	13.034	14.561	17.861	23.998	35.984	46.446	50.387	51.758	51.719	52.58	52.506	53.514	53.871	54.864	55.367	55.881	57.488	55.677	56.98	57.469	57.905	58.662	58.194	58.279	59.121	59.422	61.518	59.612	60.548	60.944	61.039	60.32	61.869
198	5.8143	6.6162	6.6508	7.1861	7.5952	7.966	7.8665	8.3078	8.8451	9.4851	9.4807	10.367	10.759	11.051	11.563	12.522	12.78	14.848	17.802	25.687	37.921	46.704	49.532	50.922	51.101	51.82	51.772	53.329	54.131	55.145	54.481	54.391	57.575	55.886	56.375	57.25	57.658	56.812	56.733	57.45	58.048	58.09	59.949	59.352	60.7	59.503	59.888	60.124	60.56
200	6.043	6.2525	6.7594	7.1077	7.5493	7.6901	7.8539	8.6795	9.1266	9.0588	9.735	10.295	10.22	10.781	11.883	12.463	13.843	15.392	18.746	26.775	40.131	46.948	49.543	50.919	51.486	51.717	51.234	52.251	54.046	53.776	53.694	54.633	55.574	56.372	55.838	55.577	56.871	56.983	56.593	57.277	57.446	57.745	59.247	59.278	59.215	58.777	60.446	59.841	60.307
202	6.1684	6.5666	7.1934	7.2989	7.5586	8.0185	8.1904	8.6351	9.0605	9.1931	9.7519	10.446	10.439	11.287	12.008	12.676	13.876	15.361	19.495	27.517	41.277	46.855	50.124	50.245	50.102	51.81	52.227	53.079	52.731	53.697	54.092	54.672	54.955	56.251	55.336	55.708	56.046	56.092	56.807	56.912	56.958	58.278	58.498	59.2	57.373	59.059	58.801	59.439	59.147
204	6.0038	6.3023	6.9279	7.3321	7.4938	7.8581	8.0242	8.6361	8.7306	9.4858	9.4317	10.442	10.516	11.408	11.943	12.465	14.204	15.891	20.511	29.394	42.646	46.159	48.18	49.034	49.642	51.05	52.834	52.17	52.903	52.495	51.957	54.392	53.616	55.292	55.849	55.401	54.465	55.71	57.096	56.933	56.553	57.026	58.031	58.079	57.414	58.291	58.61	58.901	58.361
206	5.8977	6.4982	6.8546	6.8648	7.6973	7.7968	8.1336	8.4725	8.7102	9.3958	9.219	10.199	10.658	11.593	11.441	12.627	14.008	16.161	21.146	31.279	44.111	46.202	48.452	48.843	49.985	50.6	51.494	52.522	51.662	51.737	53.384	52.381	53.476	53.082	54.522	54.13	55.084	55.438	55.246	56.234	56.824	57.412	57.493	58.121	57.984	57.544	56.845	57.448	58.597
208	6.0675	6.7938	6.7933	7.0383	7.6934	7.5482	8.0836	8.8256	9.0543	9.6033	9.1971	10.088	10.865	11.475	11.682	12.388	14.188	16.733	22.527	32.578	43.598	47.372	48.199	48.527	49.576	49.849	49.778	50.274	50.211	52.339	52.29	51.911	52.095	52.682	53.472	54.058	54.286	54.244	55.219	55.682	56.228	56.516	56.402	57.004	57.734	56.092	56.851	57.23	58.365
210	5.9628	6.5849	7.0057	7.3431	7.5847	7.7287	8.2548	8.4528	8.7886	9.3523	9.581	10.241	10.681	11.278	11.812	13.01	14.382	16.401	22.892	33.444	43.894	46.466	48.051	48.061	49.364	49.336	50.748	51.223	51.092	51.859	52.315	51.842	51.121	52.549	52.686	54.28	53.152	54.082	55.26	54.658	55.415	54.391	55.151	56.294	56.682	55.729	56.548	57.28	57.095
212	6.1144	6.6693	6.9112	7.3461	7.4698	7.5519	8.5917	8.446	8.7103	9.0713	9.8034	10.38	10.739	11.01	11.759	13.376	14.578	16.674	24.92	35.376	44.001	45.608	47.981	47.735	49.669	49.317	49.828	51.287	50.068	51.362	50.51	51.283	51.205	52.322	52.362	54.129	53.933	53.468	54.446	54.164	54.693	54.97	55.662	55.551	56.041	54.904	55.799	56.428	56.825
214	5.6654	6.2698	7.0285	6.997	7.561	8.2615	8.3979	8.7246	9.0435	9.6908	9.5175	9.9233	10.873	11.175	12.334	12.713	14.345	17.976	25.675	36.179	43.644	45.321	47.385	46.182	48.719	48.471	49.503	49.63	49.135	50.192	49.751	50.222	51.789	51.172	52.115	53.225	53.162	53.118	53.995	55.342	55.142	54.35	54.54	54.871	54.324	54.898	54.646	55.622	55.749
216	5.8421	6.5575	7.0509	7.2345	7.6796	8.1729	8.3954	8.7096	8.9405	9.5996	9.6571	9.8838	10.508	11.33	12.322	13.483	14.438	18.975	27.293	37.758	43.05	44.993	46.352	47.186	47.841	48.364	48.548	48.527	49.475	49.13	50.89	49.868	50.339	51.715	51.93	52.015	52.756	53.023	52.415	53.055	54.687	54.019	54.214	53.809	54.199	54.875	53.605	54.666	56.576
218	5.925	6.4488	6.9954	7.1238	7.6036	8.2816	8.0095	8.479	8.6246	9.7403	9.6346	9.8545	10.708	11.472	11.892	13.253	15.139	19.716	28.599	38.308	43.183	44.084	45.598	46.371	47.11	47.517	47.197	47.585	49.219	48.882	49.74	49.765	50.04	51.815	51.454	51.303	50.813	52.322	51.442	52.567	54.517	53.939	53.692	54.49	53.486	54.398	54.621	54.441	54.799
220	5.9346	6.7111	6.8137	7.4364	7.0025	7.8761	7.9886	8.6196	8.8995	9.4145	9.7907	10.063	10.867	11.4	12.361	13.251	15.552	20.326	29.796	39.9	44.785	44.924	45.665	46.639	47.02	47.712	46.756	47.522	48.62	47.846	48.323	49.176	50.081	50.409	51.268	51.991	51.271	53.009	51.925	51.697	52.201	53.382	52.949	53.454	53.237	53.926	53.3	54.475	55.48
222	6.1165	6.39	7.2397	7.0841	7.5903	8.1455	8.1763	8.7966	9.0553	9.3073	9.4281	9.6452	10.241	11.336	12.928	12.648	15.623	21.761	31.192	40.832	43.576	44.551	45.431	45.794	45.331	46.352	47.057	47.424	48.213	48.384	49.351	48.593	48.775	50.604	50.838	49.865	51.253	51.431	51.961	50.807	52.032	52.627	53.119	53.475	52.822	51.86	54.057	53.768	53.62
224	6.1316	6.4731	6.7967	7.115	7.3486	7.8648	8.5927	8.7955	8.7203	9.4058	10.123	10.407	10.356	11.075	12.073	13.497	16.432	22.542	32.868	40.087	44.078	44.832	44.831	45.22	45.221	45.307	47.587	47.173	48.569	47.322	49.213	47.809	48.38	49.476	49.584	50.111	50.558	50.56	50.646	50.642	52.125	51.298	51.768	53.469	52.697	52.236	53.557	53.391	53.282
226	6.3159	6.7128	7.0425	7.4298	7.6368	7.6922	8.1753	8.7429	9.2976	9.3509	9.5126	10.331	10.094	11.39	12.865	13.052	16.593	23.814	33.732	41.039	42.534	44.068	43.954	44.96	45.367	45.602	45.743	46.981	47.056	47.518	48.178	47.79	47.592	49.335	49.055	49.179	49.484	49.529	51.278	50.812	50.798	51.441	51.765	51.667	51.372	51.815	52.996	52.827	52.794
228	6.2165	6.5744	6.7635	7.0072	6.9123	7.3837	8.4762	8.4612	8.7402	8.8096	9.8861	10.084	10.467	11.079	11.999	13.62	16.925	25.1	35.512	41.005	41.952	44.408	44.768	44.466	44.524	44.929	45.022	47.102	47.089	47.213	47.591	47.868	49.689	49.574	48.061	49.336	48.865	49.578	49.969	50.951	50.347	50.007	50.892	51.584	51.549	51.606	51.532	52.819	51.861
230	6.1905	6.0323	6.7749	7.4774	7.6623	7.666	8.2613	8.6369	8.7341	9.2252	9.5559	10.458	10.972	10.93	12.327	13.608	17.704	25.109	35.03	40.475	42.489	43.376	43.596	43.467	45.631	45.285	44.886	45.824	45.605	46.485	46.675	47.52	47.839	47.752	47.99	48.196	49.072	48.622	49.655	50.303	50.003	50.284	50.673	51.14	51.005	51.445	51.784	51.33	51.728
232	6.2305	6.56	6.6252	7.3106	7.7202	7.6243	8.1057	8.7192	8.6431	9.229	9.6178	10.396	10.626	11.272	11.945	14.429	18.6	26.996	36.303	41.277	41.055	42.504	43.697	44.001	44.4	43.745	44.354	45.53	45.847	45.913	45.587	45.945	47.033	47.669	47.035	47.713	48.461	48.368	47.906	49.831	49.347	49.909	49.617	50.13	50.606	50.868	51.073	49.975	52.064
234	6.1606	6.6545	7.056	7.0935	7.2609	7.8267	8.2406	8.5284	8.8282	9.1724	9.8983	10.198	10.558	11.297	12.565	14.625	19.458	28.227	38.446	40.602	41.384	41.88	43.017	44.528	43.769	44.127	44.206	45.653	44.931	45.669	45.449	46.064	46.844	47.626	47.226	48.735	47.643	48.298	48.049	47.887	49.155	49.543	49.096	50.221	49.011	49.649	49.683	50.416	51.21
236	6.1849	6.8124	6.8927	7.0652	7.305	7.6024	8.3445	8.039	8.9216	9.438	9.9208	10.09	10.874	11.797	13.214	14.976	20.806	29.606	37.086	41.076	41.26	41.348	42.949	41.978	42.935	43.86	44.134	45.052	43.864	44.629	45.313	45.789	45.912	45.861	46.508	46.878	47.683	47.014	47.414	47.582	48.305	48.561	49.016	48.057	49.485	49.198	49.294	49.619	50.011
238	5.7402	6.6296	6.5385	6.7905	7.1807	7.5103	7.8937	8.2493	9.1762	9.2571	9.7239	10.028	10.593	11.259	13.1	15.303	21.854	30.381	37.803	40.043	40.968	41.403	41.929	42.077	43.342	43.688	44.381	44.126	43.545	45.353	45.33	45.964	46.94	45.549	46.018	47.291	46.633	46.989	46.637	48.107	47.51	47.505	48.852	48.703	49.612	48.928	48.397	49.583	49.484
240	5.8773	6.2614	7.0065	6.7989	7.4685	7.9624	7.9441	8.4682	8.9283	9.1327	9.4953	10.092	10.699	11.738	12.977	15.725	22.805	31.864	37.993	40.655	40.524	40.718	40.931	41.792	43.273	42.341	43.827	43.921	45.608	44.429	45.364	45.607	45.707	45.024	46.192	45.478	46.67	46.664	46.501	46.429	47.212	47.132	48.715	47.592	48.142	48.788	48.51	48.982	48.486
242	5.869	6.7315	6.8256	7.1519	7.6024	8.0761	7.8471	8.2249	8.7551	8.96	9.5693	10.231	10.893	11.023	13.359	16.777	23.346	33.254	37.834	40.156	39.254	40.023	40.176	41.245	41.889	42.199	43.286	43.869	43.784	44.636	44.879	45.042	44.903	45.127	45.123	45.229	45.579	46.24	46.362	46.982	47.194	45.823	48.188	47.977	47.869	48.568	48.635	47.912	48.631
244	6.1997	6.6535	6.539	6.9552	7.2263	7.8516	7.8093	8.4465	8.8362	8.8395	9.4559	9.7625	10.791	11.637	13.56	16.314	24.24	34.211	38.955	39.49	38.658	39.728	41.759	41.833	42.008	41.789	42.366	43.025	43.491	43.139	43.8	44.524	44.116	44.753	44.723	44.638	45.19	45.815	45.974	46.252	46.916	46.907	47.75	46.815	47.748	46.652	48.418	48.269	48.788
246	5.9727	6.7719	6.5323	7.3068	7.2095	7.9331	7.9275	8.567	8.8926	9.3834	9.7882	10.116	10.654	11.691	13.591	16.806	24.722	34.759	37.393	38.895	39.283	39.486	41.529	41	42.041	41.76	41.807	43.051	42.945	43.398	44.437	43.567	44.753	43.596	43.387	44.39	43.752	44.202	44.318	45.718	47.031	47.436	47.41	47.875	48.393	47.492	47.925	46.987	48.039
248	6.1289	6.638	6.98	7.0004	7.34	7.9166	7.9717	8.1428	8.3056	9.5611	9.8336	10.259	10.436	12.268	13.963	18.654	26.679	34.76	37.171	38.313	38.281	38.692	39.772	40.972	41.191	41.693	42.102	43.283	43.486	42.688	43.37	42.678	43.619	44.74	43.235	43.96	44.493	43.949	45.183	46.289	46.101	46.086	46.601	45.643	47.031	47.242	47.258	47.972	46.657
250	5.7679	6.5769	6.812	6.6482	7.6954	7.9395	8.3356	8.2885	8.9652	9.3231	9.8658	10.248	10.69	11.746	14.114	19.456	28.358	34.83	37.437	37.266	38.112	38.232	39.666	40.195	40.524	41.056	42.43	42.834	41.789	41.366	42.856	42.333	42.669	43.363	44.171	44.038	43.922	44.27	45.239	45.906	44.621	45.125	45.58	45.569	46.868	47.341	46.159	46.175	46.257
252	6.398	6.3407	6.9129	6.7024	7.4201	7.859	8.28	8.557	8.5629	9.4785	9.8411	10.056	10.819	12.309	14.334	20.921	29.061	34.838	37.257	37.178	38.906	38.927	39.23	39.061	40.836	39.683	41.6	41.628	41.852	41.395	42.726	41.684	42.859	42.363	43.661	43.933	43.48	44.349	43.838	45.253	45.046	44.861	44.808	45.082	45.273	46.136	45.539	46.3	46.427
254	6.1712	6.1331	6.3582	6.9846	7.0194	7.8286	7.9304	8.6601	8.6155	9.0606	9.4863	9.9324	11.162	12.603	15.372	21.569	30.726	36.112	36.711	37.541	38.218	38.106	39.1	39.203	39.399	39.706	40.384	40.882	41.357	42.302	41.523	41.906	43.75	42.343	42.506	42.748	42.949	42.994	44.7	44.088	43.624	43.825	45.72	43.903	45.484	45.217	45.601	45.577	45.817
256	5.9649	6.6064	6.5555	7.2248	7.5267	7.5587	8.0081	8.5105	8.8186	9.4415	9.6953	10.475	11.636	13.348	15.301	22.149	30.474	35.462	37.068	37.336	37.283	37.981	38.785	40.034	38.71	39.741	40.752	40.538	41.411	41.047	41.4	42.133	43.497	43.31	42.895	42.599	42.977	42.377	44.08	42.906	43.143	44.275	45.075	43.833	44.963	44.681	45.104	45.435	45.41
258	5.7095	6.2475	6.7087	6.7817	7.2537	7.3444	8.3199	8.5714	8.8652	9.4459	9.2438	10.367	11.223	13.262	16.051	22.234	31.221	35.534	35.655	36.52	37.447	37.591	38.858	38.492	38.68	40.118	40.076	40.959	41.011	40.01	41.153	41.476	41.655	42.554	41.621	41.961	42.261	42.519	43.358	42.651	43.448	44.077	43.569	44.648	43.525	44.152	44.525	45.166	43.735
260	5.8343	6.1476	6.7498	6.7218	7.3909	7.3404	7.7089	8.4842	8.4706	9.284	9.7205	10.295	11.759	12.899	16.549	22.709	32.051	34.083	35.383	36.643	36.258	38.163	38.677	38.503	38.452	39.362	39.759	39.87	39.83	40.347	41.626	40.415	41.889	41.247	41.753	41.057	41.067	42.397	42.61	42.552	43.355	43.354	44.023	43.659	43.866	43.427	43.317	44.725	43.317
262	5.7356	6.1983	6.5731	6.6615	6.9543	7.5009	7.4532	7.9645	8.6068	9.0832	10.141	10.292	11.704	13.776	17.642	24.601	32.144	34.886	36.064	35.833	36.233	38.622	37.724	38.118	38.849	38.993	38.868	38.819	40.285	40.058	41.335	40.317	41.007	40.817	40.414	40.531	41.358	42.865	41.961	41.823	43.382	43.185	42.185	42.566	43.23	43.886	43.047	43.655	43.746
264	6.107	6.5839	6.6695	7.1021	7.2036	7.7985	7.463	8.0917	8.5022	9.2902	9.8738	10.188	11.424	13.375	18.295	26.593	32.342	34.008	35.398	35.747	36.332	38.058	37.414	37.201	37.721	38.943	39.318	38.419	39.44	38.609	39.988	39.893	40.384	39.824	40.561	40.338	42.231	41.961	41.752	43.283	41.935	42.712	42.762	42.048	41.992	42.987	43.634	43.355	43.207
266	5.6224	6.217	6.5299	7.1855	7.37	7.5709	7.6272	8.2114	8.5055	8.9894	9.5996	10.451	11.203	13.603	19.415	27.581	32.369	34.023	34.358	36.13	35.699	36.282	37.411	37.683	38.489	38.305	38.89	38.72	38.69	38.536	39.784	39.86	38.783	39.433	39.908	40.209	40.768	41.679	41.526	41.887	41.752	42.849	42.431	43.135	42.002	42.018	41.526	42.716	42.784
268	6.0883	6.4579	6.4113	6.6148	7.575	7.3297	7.6137	8.1845	8.5045	8.7324	9.4903	10.265	11.828	14.066	20.089	28.093	31.782	33.209	34.336	35.381	35.803	34.995	36.413	36.938	37.437	37.541	37.655	37.802	38.754	38.016	39.203	39.294	38.839	39.313	40.297	40.981	40.77	41.921	41.5	40.64	41.245	41.415	41.723	41.853	41.665	41.914	40.549	43.035	42.577
270	5.7755	6.3267	6.5904	6.9011	6.7555	7.3593	7.8706	8.5115	8.2792	9.04	9.1166	10.466	12.361	14.489	21.057	29.355	31.25	33.634	35.299	34.227	34.737	35.266	35.525	35.651	36.507	36.935	37.323	37.784	37.209	38.257	38.938	38.16	38.585	38.244	38.112	40.26	39.339	40.065	40.498	40.084	40.73	41.675	40.631	41.701	41.869	40.702	41.61	42.088	42.934
272	5.7743	6.2865	6.7172	6.8708	7.1522	7.6041	7.9257	8.3892	8.167	8.9352	9.7972	10.194	12.152	15.435	21.852	29.359	32.106	33.633	34.575	34.469	33.507	34.46	35.994	36.49	37.667	36.681	37.269	38.228	37.852	38.272	38.98	37.639	38.163	37.708	39.066	40.073	40.066	39.42	40.526	39.264	40.16	41.176	41.438	41.751	41.046	41.945	41.487	40.888	42.206
274	6.0015	6.3147	6.5364	6.6751	7.3822	7.157	8.24	7.9493	8.3401	8.5543	9.5845	10.297	12.15	16.665	22.937	29.464	31.96	33.255	33.53	34.556	34.318	35.474	35.466	36.04	36.026	36.165	36.201	36.473	36.36	37.287	37.973	37.182	38.179	38.183	38.447	38.895	39.259	39.189	39.4	38.793	39.926	40.222	40.293	41.089	40.578	41.263	41.559	41.7	42.191
276	5.7957	6.0634	6.4863	6.7042	7.288	7.3803	8.0109	7.9363	8.7555	9.1005	9.8988	10.716	12.218	16.483	23.594	30.064	32.306	33.392	33.832	33.491	33.96	34.128	35.218	34.115	35.025	35.692	35.21	35.786	37.362	37.047	37.539	37.59	37.318	37.538	38.452	39.059	38.526	38.853	39.992	39.691	40.834	39.869	39.805	39.411	40.987	40.803	40.968	41.609	40.897
278	5.5629	6.1867	6.5294	7.3721	7.1339	7.7571	7.8206	8.2428	8.6039	8.5958	9.5718	10.556	12.9	17.844	24.781	30.271	31.617	32.456	33.653	33.231	33.697	33.668	35.25	34.777	35.86	35.855	36.251	35.013	37.394	36.379	38.152	37.553	36.951	37.922	37.892	38.156	39.11	38.515	38.323	39.547	39.335	39.31	39.206	39.385	38.988	40.24	40.536	39.915	39.932
280	5.9472	6.4168	6.4369	7.0497	7.1777	7.5485	7.774	7.9601	8.2764	8.4917	9.4944	10.66	13.542	18.67	25.73	30.578	31.853	33.042	32.766	33.25	33.087	33.805	34.883	34.014	34.921	35.486	34.792	35.231	37.14	36.687	35.859	36.428	37.218	37.038	37.986	37.526	38.616	38.319	38.249	39.095	38.34	38.658	38.815	39.545	39.384	38.986	39.453	39.334	39.424
282	5.5826	6.2125	6.5658	6.7827	7.4759	7.1702	7.5541	8.2011	8.3472	8.8361	9.3932	11.031	13.333	18.733	27.1	30.589	32.377	32.067	32.487	32.79	32.531	32.857	33.969	33.654	34.854	34.364	34.321	34.694	36.605	37.029	36.231	36.401	36.678	37.438	36.508	37.93	37.684	37.545	38.094	38.379	38.512	37.779	38.835	39.117	39.722	40.012	39.912	39.269	39.639
284	5.1688	6.273	6.3332	6.9166	6.8854	7.0502	7.6629	7.5429	8.5531	8.4656	9.86	11.394	13.93	19.834	27.758	30.857	32.23	31.445	31.963	33.418	32.96	33.374	33.612	34.07	34.469	33.971	34.356	36.441	36.263	37.389	36.405	35.574	35.402	35.849	36.698	36.235	38.007	37.694	37.708	37.589	37.406	38.522	38.745	37.928	38.954	39.565	38.99	39.067	39.971
286	5.7055	6.1153	6.2243	6.6264	6.9422	7.7241	8.1976	7.9236	8.6018	9.0639	10.125	11.42	14.311	21.497	27.404	30.009	30.855	32.154	31.621	32.99	32.519	33.447	33.218	34	33.922	33.598	33.993	34.893	35.142	35.689	36.779	36.075	36.184	36.593	36.765	35.9	36.58	37.539	36.765	37.208	36.844	37.088	37.534	37.239	37.753	38.137	38.44	40.043	37.466
288	5.8316	6.0319	6.019	6.7427	6.9899	7.1087	7.6892	8.3026	8.5512	9.0516	10.037	11.581	15.353	21.693	27.613	29.038	30.127	31.749	31.861	32.657	31.838	32.481	32.274	33.774	33.704	33.305	34.517	34.091	34.97	34.548	35.31	35.77	36.557	35.659	35.775	36.107	37.173	37.503	36.283	36.667	36.495	37.045	37.534	37.945	37.683	37.3	37.95	38.329	38.169
290	5.859	6.2069	6.1536	6.6308	6.4384	7.0087	7.4378	8.0604	8.9679	8.8007	10.228	11.761	16.1	22.215	28.419	29.531	29.675	31.37	31.236	32.612	31.046	31.605	32.307	32.678	32.866	33.257	34.176	34.866	35.308	34.41	34.926	34.196	35.408	34.539	35.914	36.117	35.903	36.166	36.357	37.003	36.589	36.065	37.949	37.224	37.776	37.904	37.103	38.244	37.982
292	5.712	6.1796	6.495	6.6043	6.9225	7.2543	7.4216	7.7449	8.4275	8.9156	10.571	11.562	16.329	23.18	28.771	29.228	29.793	30.546	30.953	31.684	31.512	31.727	31.381	32.469	33.501	32.394	33.709	33.409	34.649	34.258	34.298	35.08	36.046	34.804	34.389	35.934	35.42	35.694	35.723	36.113	36.848	36.317	36.602	36.847	37.165	37.011	36.934	38.285	36.805
294	5.6055	5.998	6.5788	6.6415	6.9661	7.1457	7.6606	7.9993	8.2409	8.7771	10.276	12.112	16.731	23.374	28.021	29.707	29.51	30.651	31.197	31.627	31.608	31.587	31.295	32.126	32.669	33.433	33.962	33.181	33.395	33.165	34.42	34.212	34.895	35.56	35.263	35.331	36.247	35.376	35.504	35.651	36.246	37.254	36.439	36.219	36.895	36.722	37.067	37.702	36.198
296	5.5883	6.1394	6.4296	6.4491	6.8815	7.2565	7.5441	7.6204	8.5595	9.5106	10.558	12.587	18.004	24.144	27.63	29.706	29.613	30.386	30.828	30.066	30.895	31.325	31.256	31.819	31.598	32.799	32.22	32.254	32.305	32.837	33.658	34.392	34.366	34.476	34.725	34.406	35.249	35.761	34.304	35.91	35.777	35.311	36.443	35.777	36.423	36.609	36.18	36.396	36.802
298	5.7032	6.1733	6.4275	6.2548	6.6932	7.224	7.3554	7.8031	8.0652	9.6817	10.448	13.778	17.977	25.042	28.149	28.852	28.845	30.094	30.374	30.325	31.348	31.729	31.196	32.029	31.252	32.975	32.053	32.165	32.39	32.785	34.356	33.526	34.732	34.227	35.334	34.882	34.645	35.522	35.268	35.837	36.206	34.894	35.275	34.766	35.707	36.303	35.996	36.752	36.689
300	5.5789	5.9304	5.981	6.4682	6.543	7.0286	7.5584	7.3823	8.3553	9.0362	10.405	13.742	18.831	25.648	28.052	28.888	29.378	29.852	29.588	30.196	30.034	30.12	30.751	31.787	31.14	31.768	32.26	32.431	32.275	31.662	33.215	33.546	33.012	32.935	34.909	34.823	34.625	33.938	34.254	34.775	35.297	34.783	34.871	34.901	35.289	35.938	35.197	35.624	36.01
302	5.7129	6.0621	5.9938	6.3322	6.8942	7.6235	6.9772	7.6879	8.3546	9.0623	11.232	14.349	19.326	25.411	28.361	28.595	29.476	28.946	29.155	29.476	30.507	30.78	30.201	31.488	31.298	31.16	32.131	33.012	32.825	31.775	32.573	33	32.414	33.483	33.587	33.614	34.122	34.445	33.863	33.587	34.799	34.633	34.949	34.964	33.784	35.649	36.107	35.449	35.633
304	5.5943	5.9516	6.1236	6.1014	7.1452	7.3809	7.2506	7.7683	8.64	9.5602	11.374	15.29	20.148	25.872	28.28	28.396	29.285	29.027	28.65	29.212	29.918	30.917	30.495	30.849	30.831	30.891	32.044	32.573	31.53	32.548	32.172	32.408	32.643	33.005	32.839	33.579	33.279	34.138	33.574	33.101	33.243	33.772	34.493	34.29	34.732	34.833	35.433	35.002	36.604
306	5.4464	5.7653	6.4473	6.3208	6.789	7.2227	7.4072	7.872	8.7621	9.6597	10.808	15.96	21.301	25.891	27.988	27.984	27.843	29.145	29.026	28.57	29.592	29.388	30.968	30.395	29.929	30.03	29.705	32.331	31.372	31.814	32.665	31.769	31.873	32.032	32.196	33.056	33.119	33.798	33.082	32.811	34.032	33.653	34.761	34.476	34.765	34.764	35.308	34.848	35.541
308	5.1192	5.919	6.1093	6.2821	7.0132	6.9851	7.4625	7.9007	8.3203	9.883	11.532	16.333	22.028	26.127	27.351	27.305	27.683	28.855	28.306	28.516	28.894	28.901	30.201	30.578	29.942	29.55	30.023	30.961	31.09	31.87	32.962	31.861	31.349	32.495	31.883	32.144	32.655	32.81	32.542	33.559	33.66	34.623	34.149	33.783	34.112	33.371	34.34	34.449	35.07
310	5.1753	5.808	6.2695	6.6805	6.8063	6.8636	7.2089	7.9428	7.9845	10.019	12.275	16.91	22.128	25.517	26.732	27.964	28.149	28.24	27.964	28.602	29.083	28.585	29.908	29.394	30.539	29.641	31.26	30.988	30.39	30.808	31.804	32.082	32.073	31.984	31.847	31.947	31.362	31.896	32.533	33.694	32.882	33.047	33.458	33.084	34.455	33.306	33.25	34.012	34.035
312	5.4179	6.2759	6.3271	6.3277	6.5976	6.9365	7.5607	8.2614	8.432	9.9325	12.8	17.132	22.561	24.934	26.931	28.032	28.289	28.239	27.269	28.411	28.432	29.408	29.525	29.709	29.266	29.615	30.111	30.263	29.825	30.48	30.959	30.984	32.496	32.236	31.439	31.728	31.851	31.84	32.746	32.215	33.323	32.483	32.62	33.141	33.77	33.423	33.895	34.433	34.789
314	5.5008	6.0781	6.3612	6.0727	6.5445	7.0757	7.6969	8.1271	8.3949	9.9424	13.283	18.075	23.316	25.662	26.424	27.381	27.568	27.397	27.951	28.68	28.213	28.491	29.871	28.428	29.851	29.668	29.54	30.214	30.142	30.845	31.131	31.509	31.162	31.679	31.994	32.074	31.55	31.947	31.592	31.738	32.329	31.704	32.246	32.563	33.159	33.343	33.044	33.415	32.714
316	5.437	5.8555	6.1387	6.4383	6.5672	7.204	7.6483	8.0108	8.8916	10.387	13.776	18.619	23.887	25.902	26.448	26.256	26.728	28.035	27.629	27.831	27.365	28.517	28.77	28.874	29.231	29.494	29.625	29.645	29.526	30.326	30.982	30.797	32.072	31.159	30.884	30.732	32.047	31.171	32.036	31.622	32.37	32.133	31.294	31.66	32.943	33.05	33.029	33.366	32.47
318	5.3286	5.6837	6.1564	6.3315	6.6887	7.2814	7.4358	7.9122	8.7715	10.293	14.745	19.029	23.917	25.991	25.84	26.351	27.024	27.499	27.36	27.147	26.583	28.41	27.765	28.421	28.983	30.304	29.267	28.453	29.855	30.068	30.384	30.853	31.013	30.023	31.902	31.562	31.399	31.768	31.392	31.804	31.943	31.491	31.256	32.151	32.419	32.328	32.093	32.242	33.573
320	5.13	5.5755	6.1015	5.9609	6.4804	6.6543	7.6611	7.8958	9.0578	10.79	14.698	20.644	24.336	25.819	25.929	26.376	27.101	27.029	28.143	26.733	26.617	28.069	28.069	28.138	28.963	28.833	29.079	28.607	29.727	29.435	29.726	30.063	30.215	29.975	31.113	31.644	30.523	30.522	31.179	31.132	30.631	31.078	31.656	32.217	31.819	32.02	33.083	32.437	33.282
322	5.1976	5.9326	5.7374	6.2249	6.5448	6.7899	7.0844	8.0481	8.948	10.924	15.136	20.733	25.022	25.485	25.468	26.401	26.448	26.596	27.272	27.425	26.525	27.354	27.597	28.047	28.305	28.834	28.555	28.879	29.641	28.871	29.722	29.27	30.719	30.681	30.084	29.984	30.698	30.665	30.891	31.261	30.66	31.051	31.067	31.185	31.548	32.687	32.468	31.423	31.55
324	5.5396	5.5907	5.7891	6.2819	6.4031	6.8711	7.6791	7.9414	9.4471	11.119	15.64	21.044	24.336	25.42	25.457	25.561	25.664	26.182	26.401	27.162	27.169	27.271	27.177	27.047	27.775	27.625	28.117	28.611	28.194	28.184	29.466	29.141	29.811	29.86	30.676	30.936	29.924	29.411	30.719	31.488	30.576	30.069	30.091	31.279	30.974	31.97	31.01	31.461	31.102
326	5.3135	5.6464	6.2713	6.3318	6.5812	6.8166	7.4741	8.1019	8.9574	11.41	15.628	21.41	24.001	25.653	24.6	24.293	24.946	26.369	26.237	26.438	26.63	26.356	27.332	28.196	27.453	28.588	28.149	27.868	27.678	28.327	28.666	28.589	29.18	29.178	30.351	30.046	29.666	29.693	29.894	30.311	30.651	29.756	29.933	31.166	30.764	31.125	31.527	30.836	30.644
328	4.9623	6.0305	6.6569	6.1446	6.5939	7.0815	7.6562	8.1038	9.1995	12.081	16.489	21.902	23.155	24.49	24.999	24.338	24.715	24.569	25.593	25.581	26.25	27.628	27.116	28.443	26.718	27.476	28.772	27.955	28.045	28.242	28.394	28.622	29.245	28.856	29.251	29.187	29.546	29.855	30.033	28.967	30.349	29.956	30.435	30.882	30.136	29.534	30.214	30.269	29.892
330	5.2814	5.8253	6.1661	6.0146	6.514	6.7789	7.0319	8.1463	9.5751	12.579	17.59	21.399	23.167	23.513	24.352	24.359	24.868	25.337	25.453	25.357	25.528	26.602	26.421	26.961	27.56	27.682	27.834	27.497	27.928	27.973	27.771	28.035	27.469	28.865	29.8	29.393	29.377	28.877	28.428	29.863	30.247	29.482	30.357	29.796	29.415	30.196	29.865	30.004	30.55
332	5.5089	5.3859	5.8996	6.0917	6.3365	6.8352	7.7841	8.1719	9.8706	13.295	18.257	22.159	23.136	23.759	24.277	24.094	24.397	24.938	24.544	25.374	25.208	27.204	26.615	26.548	26.575	26.883	27.082	27.315	27.443	27.862	28.182	27.363	27.437	27.296	27.576	29.413	28.719	28.026	28.759	29.363	29.398	29.356	29.458	29.987	30.185	30.101	30.192	30.24	29.713
334	5.2677	5.8406	5.758	5.9984	6.2465	6.4228	7.4536	8.1879	9.8783	13.425	18.78	22.225	23.337	23.117	23.379	24.063	24.548	24.821	24.21	25.095	25.606	25.698	26.61	25.525	26.415	26.585	26.529	26.399	27.424	27.318	27.637	27.661	27.586	27.679	27.882	28.779	28.522	28.529	28.648	29.017	30.286	28.8	28.983	29.21	29.65	30.406	30.199	29.976	29.576
336	4.9337	5.5783	6.1494	5.7764	6.2804	6.7291	7.1054	8.2405	10.357	14.593	18.593	21.96	22.177	23.111	23.441	23.93	24.679	24.457	25.358	24.992	25.72	25.605	25.415	26.035	26.368	25.89	26.594	27.323	26.888	27.064	27.355	27.128	27.263	27.657	27.993	27.947	27.678	28.022	27.763	28.022	28.823	28.268	28.297	28.036	29.157	28.999	29.191	30.246	29.55
338	5.0303	5.501	5.962	5.6629	6.4758	6.312	7.8118	8.7574	10.771	14.917	19.004	22.346	22.578	22.469	23.451	23.93	23.882	23.667	25.162	24.071	25.125	25.121	25.057	25.994	25.934	25.887	26.542	26.607	26.686	27.653	27.777	26.255	27.121	27.147	26.944	28.123	28.031	28.01	27.655	27.98	28.266	27.979	27.36	28.467	28.392	29.095	29.223	29.701	29.956
340	5.0268	5.2411	6.2367	5.9562	6.0859	6.9295	7.4573	8.8012	10.787	14.924	19.725	22.015	22.493	23.013	23.347	24.041	23.988	24.335	24.519	24.163	24.545	25.058	25.302	25.864	25.608	25.666	26.218	25.687	26.269	26.635	26.19	26.794	26.481	26.919	27.345	26.875	27.092	27.049	27.887	28.724	27.979	28.403	28.06	28.223	27.586	29.152	28.162	28.479	28.842
342	4.8755	5.5933	5.7053	5.8965	6.18	6.726	7.2307	8.5239	11.477	15.31	20.077	21.386	22.564	23.029	23.052	23.286	23.262	23.845	24.439	23.734	24.354	24.574	25.004	25.867	25.372	25.114	25.205	25.988	25.907	25.891	26.102	27.544	26.519	27.228	26.834	26.708	27.401	27.508	27.63	28.357	27.479	27.861	27.771	28.267	28.062	28.72	28.518	28.922	27.685
344	4.7963	5.609	5.4604	6.1728	6.2072	6.2344	7.6145	9.0118	12.27	16.661	20.244	20.656	21.49	22.039	22.777	22.805	23.114	23.643	23.733	24.353	23.475	24.085	24.928	25.35	24.851	24.037	25.027	25.366	25.295	26.476	25.964	25.968	26.908	27.026	26.642	26.329	26.211	26.647	26.565	26.531	28.243	27.652	26.992	27.247	26.592	28.106	28.363	27.557	27.963
346	4.8506	5.5224	5.834	6.0494	6.174	6.4653	7.4476	9.1204	12.119	16.883	20.24	21.504	21.486	21.619	21.827	22.121	23.621	23.25	23.505	23.929	23.209	24.006	25.373	24.18	24.792	24.456	24.191	24.946	24.639	25.613	25.983	25.724	26.241	26.28	26.426	25.537	26.294	25.639	27.047	26.473	26.594	26.996	27.378	27.782	26.917	27.362	27.362	26.97	27.19
348	4.8102	4.8444	5.3097	5.7716	5.7183	6.4258	7.4588	9.1478	12.502	17.555	20.053	20.468	20.783	20.882	21.009	21.663	21.788	22.746	22.813	22.177	21.764	23.108	23.816	22.959	23.869	23.148	23.269	23.75	24.134	23.797	24.408	24.452	25.743	25.165	25.072	24.63	25.341	24.741	25.255	26.263	25.242	25.297	26.554	26.223	26.393	26.41	25.474	25.5	26.649
[truncated: 171 more columns]
