# Supplementary material for: A single-source photon source model of a linear accelerator for Monte Carlo dose calculation
Source: PLoS One. 2017 Sep 8;12(9):e0183486. doi: 10.1371/journal.pone.0183486 (PMC5590861; doi:10.1371/journal.pone.0183486)
Supplement: S1 Dataset — (ZIP) [file pone.0183486.s005.zip › S1 Dataset/3x3_PSF.txt]

0	2	4	6	8	10	12	14	16	18	20	22	24	26	28	30	32	34	36	38	40	42	44	46	48	50	52	54	56	58	60	62	64	66	68	70	72	74	76	78	80	82	84	86	88	90	92	94	96	98
0	1.4953	1.9065	1.1538	1.5243	2.1343	1.8281	1.5859	1.6411	1.2057	1.4698	1.1232	1.755	1.258	0.8888	1.3659	1.1193	1.2411	1.5112	1.3534	1.2655	1.596	1.3112	1.2414	1.6216	1.5091	1.3919	1.239	1.307	1.2337	0.87104	1.607	1.2869	0.86193	1.1845	1.4989	1.1845	0.63029	1.4015	1.0474	1.0439	1.286	1.1713	0.96818	1.0809	1.1933	1.7354	1.8379	1.921	1.4148
2	1.5591	1.431	1.4621	1.5297	1.5617	1.9224	1.7655	1.1553	1.3852	1.3654	1.2679	1.3563	1.7565	1.5949	1.4481	1.175	1.4944	1.7534	1.6504	1.5477	1.8142	1.5866	1.6397	1.5993	1.3518	1.7645	1.2729	1.7247	1.3144	1.5426	2.033	1.5816	0.9835	1.3363	1.5743	1.5417	0.95942	1.1205	1.7026	1.4473	1.5363	1.0902	1.2036	1.6367	1.4449	1.9638	1.7234	2.0659	1.3499
4	1.7725	1.6834	2.4582	1.8368	1.9684	1.7738	2.2035	2.0494	1.8075	1.6627	1.4421	1.8246	1.9327	1.9529	2.4071	1.8528	1.732	1.9029	1.8178	1.9205	1.9311	1.4839	1.8208	1.5946	2.046	2.1122	1.8105	2.3586	2.0378	2.0253	2.0438	1.7924	1.7598	1.9312	1.6849	1.6825	1.8264	1.8891	2.0442	1.9854	2.3056	1.8715	1.5735	2.3759	2.3361	2.0534	2.2189	2.0324	1.925
6	2.1607	2.0459	2.5107	2.4739	1.8077	1.937	2.228	2.1299	2.2368	1.5865	1.5537	1.7498	1.9697	2.175	2.2002	2.2667	1.849	2.178	1.7557	1.6831	2.1651	1.6999	2.1059	1.8704	1.957	1.9443	2.47	2.3573	2.3472	2.5309	2.1555	1.8948	1.5914	2.1527	2.1346	1.4005	2.3117	2.1389	1.8224	1.9463	1.9708	2.2205	2.4374	1.9827	2.6013	2.4852	2.4635	2.8304	2.373
8	2.0238	2.0436	2.1838	2.5995	1.9645	2.28	2.7102	1.7452	1.8646	1.8964	2.1632	1.9713	2.0338	2.1346	2.2617	1.8471	1.7884	2.3905	2.0639	2.0924	1.8638	1.8641	1.7306	2.2816	2.0261	1.8439	2.2499	2.3331	2.7284	2.5475	1.8564	1.8225	1.9021	2.4116	2.1854	1.9058	2.5667	2.6073	2.0957	1.9766	2.8195	2.5621	2.4208	2.052	2.4569	2.5865	2.4003	2.5747	2.4804
10	2.1204	2.5629	2.3684	2.6204	2.515	2.2093	2.1236	1.7649	1.9043	2.3842	2.0902	2.1194	2.7009	2.3238	2.3539	1.9422	1.9787	2.444	2.0163	2.1929	1.9935	2.2262	2.4031	2.5312	2.0372	2.1069	1.7812	2.1809	2.4626	2.4088	2.3539	2.0462	2.2745	2.0749	2.5018	2.3207	2.154	2.6683	2.3328	2.4581	2.4992	2.911	2.5564	1.8442	2.3146	2.0363	2.4262	2.6654	2.6058
12	2.109	1.8874	2.887	2.5774	2.2095	2.5776	2.057	2.0157	2.2021	2.3762	2.1408	2.1466	2.3399	2.2288	1.8947	2.1181	2.3007	1.9122	2.2466	2.2692	2.3404	2.2048	2.364	2.1823	2.0371	2.993	2.5534	2.2206	2.8355	2.2698	2.7256	1.9624	2.1517	2.7635	2.4533	2.0208	2.1597	2.7286	2.6601	2.7102	2.3817	2.4114	2.5942	2.5312	2.3347	1.9308	2.3626	2.4703	2.9152
14	2.1694	2.0932	2.2176	2.6234	2.5836	2.2712	2.4697	2.0954	2.3797	2.1284	2.202	2.2741	2.4154	2.1133	2.2548	1.8566	2.7231	2.3092	2.4329	1.749	2.1713	2.1369	2.0505	2.5624	2.2543	2.4337	2.3508	2.3596	2.3146	2.2913	2.1777	2.5533	2.2326	2.9578	2.2505	2.1691	2.3771	2.3483	2.3896	2.0708	2.354	2.8437	2.4721	2.5309	2.1604	2.1427	2.4021	2.4935	2.1946
16	1.7041	1.9623	2.0221	2.4793	2.5408	2.5289	1.841	2.2841	2.6893	2.1201	2.0441	1.9504	1.9731	2.5501	1.7903	1.9021	2.5223	2.454	2.473	2.258	2.4015	1.9235	1.5203	2.3312	2.4195	2.268	2.4977	2.2989	2.2754	1.8725	2.5349	1.9598	2.8233	2.2549	1.7678	2.5085	2.5227	2.3992	2.0223	2.109	2.6697	3.2285	2.7267	2.6666	2.6281	2.3888	2.3176	2.7023	2.6435
18	1.9892	2.0849	2.2235	2.4786	2.4009	2.5025	2.398	2.3033	2.9174	2.6074	2.176	1.6856	2.2256	2.0083	1.6644	1.916	2.4677	2.0238	2.0144	2.1351	2.4068	2.139	2.0208	1.9631	1.9813	2.4017	2.1467	2.2439	2.6036	2.5409	3.0356	2.3468	2.6374	2.3909	2.3318	2.6669	2.2821	2.6635	2.4705	2.0986	2.6027	2.8471	2.4528	2.9088	2.7167	2.3376	2.5002	2.3141	2.2834
20	2.0363	2.232	2.8916	2.3132	2.2378	2.2035	2.2346	2.4884	2.9397	2.6437	1.8615	2.1387	1.8675	1.8635	2.1838	1.854	1.9919	2.3247	2.0022	2.1269	2.2446	2.3107	2.5166	1.9002	2.3873	2.1387	2.5229	2.4498	2.3113	2.6862	2.6349	2.5251	2.6777	2.5637	2.219	2.4545	2.1697	2.5466	2.4306	2.5861	2.43	2.8554	2.2268	2.6363	2.5875	2.0645	2.2477	2.3131	2.1762
22	2.0279	2.5073	2.1487	2.1544	2.5351	3.3011	2.1439	2.5144	2.7954	2.0762	2.3858	2.2761	2.1249	2.1634	2.1513	1.9951	2.0431	2.1681	1.8737	1.6842	2.3662	2.9685	2.4537	2.3631	2.2323	2.3896	2.9491	2.0242	2.0361	2.1912	2.5539	1.8708	2.3707	2.4487	2.6493	2.327	2.679	2.3722	2.4297	2.6916	2.264	2.1788	2.0761	2.6196	2.3738	2.1169	2.3343	2.3331	2.1686
24	1.9933	1.9761	1.9855	2.5619	2.9309	2.7996	2.2382	2.3193	2.1727	2.2013	2.2267	1.9619	1.9443	2.0877	2.47	1.8965	1.6088	1.8157	1.9206	1.6546	1.6962	2.6301	2.4312	2.2718	2.263	2.6384	2.5938	2.049	2.1742	1.5782	1.7606	1.6828	1.9683	2.0008	2.5774	2.076	2.2094	2.5728	2.177	2.512	2.4531	2.2043	2.1368	2.5389	2.3248	2.3895	1.9839	2.4499	2.561
26	2.1061	2.3596	2.509	2.8151	2.3366	2.0678	1.9576	1.6404	2.3091	1.9067	1.9333	2.4259	2.1382	2.6513	2.4398	2.0655	2.0203	2.2052	1.8696	1.9796	2.5054	2.2854	2.433	2.3415	2.1377	2.1912	2.1393	2.4096	1.8953	1.8364	1.801	1.9124	1.8828	2.5597	1.9	2.5853	2.3273	2.0799	1.8217	2.4868	2.4736	2.1923	2.3048	2.5964	2.1949	2.0908	2.5685	2.2341	2.3705
28	2.0898	2.4799	2.889	2.887	2.0971	2.3827	2.1193	2.039	2.2078	1.7195	2.1489	2.6526	1.953	2.1424	2.0013	1.8745	1.8028	1.5248	2.172	1.9864	2.1412	2.0118	2.4745	2.4478	2.1428	1.8015	2.1659	2.0667	1.9507	1.8329	1.8722	2.1093	2.0874	2.156	1.8481	2.4722	2.0881	1.9768	1.9318	1.9745	2.1752	2.7135	2.1555	2.331	2.3595	2.1825	2.3445	2.3708	1.8416
30	2.1738	2.4109	2.488	2.716	2.382	2.5703	2.2013	2.2522	1.7843	1.8305	2.1411	1.7445	2.0226	2.2577	2.0947	1.8972	2.3464	2.6246	1.635	2.0344	2.1061	2.1248	2.2939	2.5325	2.1723	1.6343	2.0989	1.8386	1.7795	2.0249	1.9294	2.1925	2.1728	2.1502	2.4714	2.41	2.5215	1.9931	2.8088	2.3265	2.0856	1.982	2.1023	2.3863	2.5306	2.5267	2.5661	2.3443	2.0077
32	2.0341	2.4667	3.1853	2.7466	2.3193	2.2904	2.3026	1.9996	1.5153	1.7697	1.922	2.0432	1.932	1.9033	1.5829	1.6533	2.1014	2.0353	2.112	2.1435	2.2342	2.3752	2.2618	2.1452	1.7946	2.1284	2.086	2.1488	2.0464	1.6795	2.1282	2.2036	1.8645	1.9693	1.7659	2.4445	1.9	1.7694	1.801	2.7974	2.6864	2.2279	2.2421	2.2404	2.3319	2.2913	2.4596	1.8457	2.7158
34	2.345	2.4564	2.3907	1.8851	1.723	2.3091	2.0932	1.6877	1.4858	1.8421	1.7739	1.856	2.4405	1.7887	1.5824	1.8476	1.8172	2.0761	2.0064	1.7848	2.4133	2.4008	2.2615	2.2067	1.931	2.4968	1.949	2.5385	1.6259	2.0219	2.3194	1.7322	1.971	2.2756	2.0004	2.6679	1.8993	2.3606	1.6624	2.2181	2.6653	2.9966	3.0832	1.8438	2.7235	2.604	2.2811	2.2307	2.5927
36	1.9829	1.9315	2.1283	1.9603	1.8582	1.9361	2.0769	2.0169	1.6933	1.6922	1.6523	2.2393	2.2357	2.0781	1.7739	1.7431	2.3118	2.32	1.9659	2.0823	2.4628	1.8904	2.3945	1.9399	2.1928	2.1641	2.2364	2.4604	1.789	1.8271	2.3277	2.4049	1.9099	2.0035	2.5874	2.3097	1.7593	2.5381	1.8607	2.0407	2.0242	2.6179	3.0291	1.8342	2.371	2.5108	2.2901	1.7844	2.4582
38	1.9167	2.0242	2.031	2.1772	2.6005	2.0056	2.5692	2.3428	1.8951	1.7271	1.9948	1.9039	1.9064	1.9407	1.4832	1.7174	1.94	2.325	2.1727	1.6962	2.0075	2.0092	1.9459	1.9361	2.0382	2.0437	1.9208	2.3647	2.2021	1.9495	2.0676	2.4927	1.9722	2.0303	2.6064	2.3384	1.8596	2.4148	1.7401	1.9602	2.734	2.4506	1.9494	1.8857	2.3442	2.2497	2.1707	2.2361	2.4563
40	1.8764	1.9759	2.3035	2.2499	2.5345	2.0102	2.1464	1.7749	2.366	1.7059	1.7179	1.62	1.7336	2.0735	1.5265	1.9673	1.6478	2.1266	1.6843	1.699	1.7236	1.5586	1.936	1.9847	1.9628	2.1589	1.914	1.9353	2.1371	1.5385	2.1198	2.0602	2.2543	1.8566	2.412	1.9969	2.011	1.8148	1.5395	2.9384	2.9094	2.6561	1.8108	2.0085	1.9853	2.4235	2.2218	1.6985	2.2685
42	2.1004	2.1141	1.9365	2.0476	2.1269	2.0242	1.8771	1.9566	2.1312	1.5691	1.8807	1.6888	1.7392	1.7566	1.8295	1.7845	1.8317	2.0882	2.5148	1.8255	1.8015	2.0193	1.7763	2.111	2.2513	2.1113	1.8981	1.3785	2.5848	1.7065	2.208	2.3064	1.9073	2.5007	2.2664	2.3685	1.9409	1.6222	2.0571	2.4648	2.675	2.3398	1.8492	2.2209	1.9064	2.6127	2.2865	1.8464	2.3997
44	1.7378	2.0846	2.221	2.1583	2.2354	2.1615	1.965	1.7635	2.2121	1.9247	1.8124	1.6822	1.6815	1.9656	2.234	1.6641	1.7788	2.3439	2.4742	2.1839	1.7863	2.2172	2.0611	2.3598	2.035	1.9148	1.8112	1.8277	2.6811	1.9894	1.7856	1.8077	1.9931	2.2268	2.2124	2.2089	2.1343	2.4267	1.9145	2.1596	2.6242	2.0902	1.9418	1.502	1.9783	2.8231	2.1845	2.1791	2.2647
46	1.681	1.9257	2.2114	2.4456	2.5025	2.6934	2.4375	1.5503	1.8946	2.0391	2.0472	1.8066	1.6472	1.5854	1.7378	1.4807	2.1297	2.3803	1.9717	2.2177	2.0427	2.0156	2.0165	2.0922	1.8426	2.5483	2.13	2.1174	2.1631	1.8968	1.9237	1.6304	2.4472	1.9911	2.3565	2.0373	2.0766	2.2493	2.2242	2.3422	2.5924	1.9484	2.0882	2.1403	2.0868	2.7698	2.2136	2.0099	1.5829
48	1.771	1.9564	2.3575	2.3376	2.3271	2.6375	2.2762	1.6173	1.383	1.8604	1.5871	1.7453	1.9746	2.0009	1.4842	1.3932	1.8066	2.3066	2.0078	2.2297	1.8849	1.7148	1.8076	1.934	2.4483	1.8913	2.0914	2.384	1.7813	2.1264	1.6907	1.9006	2.3196	2.0147	2.2562	2.1077	2.3448	2.641	1.9424	2.1669	2.5271	1.9642	1.8344	2.5912	1.8594	2.2277	2.1213	2.2556	1.9778
50	1.9121	1.8433	2.2862	2.0631	2.3467	1.8917	1.7959	1.9499	1.6232	1.832	1.7678	1.8983	1.9095	2.3041	1.7265	2.3959	2.2524	2.4974	1.6657	1.8474	2.0094	1.647	2.4384	2.0881	1.8089	2.1946	2.0308	2.3412	1.6557	2.3688	2.2712	2.002	2.4072	1.8329	1.9107	1.9589	1.6581	1.8391	2.2534	2.2307	2.3573	1.6884	2.2286	2.03	1.9523	1.8599	2.0273	2.1884	2.2129
52	2.0498	2.0807	2.3474	2.1771	2.1288	1.5091	1.6464	1.8132	1.7915	1.6474	1.6409	1.4637	2.2693	2.2379	1.7138	1.8938	2.0946	1.7062	1.7214	2.2544	1.9278	1.9609	1.9008	1.9535	1.7912	1.9811	1.9272	2.0612	1.5775	1.9841	2.2339	2.1596	2.1604	1.8316	2.0344	2.071	2.0648	2.0312	1.9371	1.8526	2.2205	2.1979	2.0356	2.3067	2.1894	1.7938	1.8578	2.0171	1.9901
54	1.8057	1.7697	2.1122	2.4804	2.25	1.798	1.5736	1.7015	1.7429	1.7909	1.6917	1.6255	1.8394	1.7805	1.9691	2.1554	1.861	1.5831	2.0137	2.1297	2.062	2.357	1.6343	2.0747	1.8801	1.9582	2.3885	1.8116	1.6874	1.8985	1.7509	1.6597	2.0163	1.732	2.0248	2.3144	2.096	2.026	1.9074	2.1685	2.2226	2.196	2.0776	1.901	2.2043	2.1944	2.2424	2.3129	2.1125
56	1.6111	1.8362	1.7032	1.9238	2.0212	2.1269	1.9897	1.5796	1.6665	1.7424	1.635	1.5785	1.7448	2.1494	2.0363	1.707	1.5052	1.6108	1.832	1.9332	2.1306	1.674	1.5834	2.2248	1.8382	2.1586	2.2322	2.1127	1.6944	1.5823	1.4961	1.7237	2.3533	1.7657	2.0009	1.8156	1.8618	1.9553	2.2814	2.1245	2.4828	2.3215	2.2503	1.8714	2.2028	2.4489	2.035	2.0463	2.2359
58	1.9569	2.0064	1.8781	1.4782	2.2256	2.3215	1.7224	1.1617	1.4059	1.6417	1.8646	1.5562	1.9208	1.9664	2.1041	1.7066	1.8294	1.9864	1.9807	1.9796	2.0361	1.4396	1.7611	1.7865	1.9641	2.18	1.9227	1.5499	1.882	1.7006	1.773	1.5859	1.8408	1.4827	2.1681	1.7549	1.7142	1.7243	2.057	2.2648	2.3667	2.0139	2.0072	2.3443	2.7703	2.7608	2.6549	2.0229	2.071
60	1.8273	1.623	2.0075	2.1691	1.567	1.5293	1.3144	1.1507	1.559	1.77	1.5303	1.6577	2.1032	1.6243	1.7266	1.8523	1.6203	1.985	2.0638	2.0273	1.7703	1.5835	1.9739	1.6769	1.6998	2.2193	2.2875	2.1372	2.0389	1.9745	2.2835	1.6079	1.7473	1.9965	1.8892	1.9686	1.5284	1.8459	1.9569	1.74	1.7249	2.1275	2.0912	2.3255	2.5762	2.5603	2.1628	1.6645	2.1475
62	1.5609	1.7378	2.0088	1.9462	1.7342	1.525	1.4088	1.3199	1.6416	1.9303	1.7428	1.9414	1.8589	1.6022	1.8931	1.8226	1.5022	1.8612	2.0338	1.6919	1.8336	1.9584	1.653	1.946	1.8715	2.133	1.3381	2.0063	2.2042	1.971	2.0402	1.8592	1.6979	2.3353	2.2948	2.3126	1.811	1.943	1.9773	1.9553	2.2554	2.2579	2.0273	2.0347	2.6032	2.6514	2.5334	1.5617	1.628
64	2.1029	1.7312	1.5861	1.4629	1.4907	1.3789	1.3973	1.2603	1.5539	1.7392	1.6585	1.7429	1.9316	1.6469	1.5829	1.7876	1.7848	2.0714	1.952	1.7823	1.8829	2.1761	1.7447	1.5276	1.9431	2.0764	1.6315	2.357	1.7468	1.9623	2.3402	1.9092	1.7951	2.1117	1.7553	2.024	2.4711	2.0287	2.2697	2.0214	2.0546	2.2342	2.8007	2.237	1.869	2.41	2.0744	1.8771	1.7557
66	1.5676	1.6646	1.7733	1.3722	1.3741	1.6642	1.2982	1.7384	1.7428	1.7932	1.8323	1.8056	1.6064	1.7128	1.4102	1.5831	1.8602	1.9136	1.993	1.5966	1.7957	2.7846	1.7495	1.7811	1.889	1.8686	1.8442	1.6681	1.7413	1.481	2.3237	1.6861	2.0127	1.7923	2.0183	2.1208	1.8504	1.9355	2.155	1.4673	1.8549	1.9054	1.9273	2.3413	2.1774	2.2049	1.839	2.2843	1.6946
68	1.5932	1.7097	1.8749	1.6795	1.7584	1.6592	1.5498	1.3857	1.1421	1.4496	1.5062	1.8705	2.0282	1.7277	1.8251	1.6562	1.8852	1.7542	1.754	1.4507	1.431	2.0316	2.1893	2.0697	1.6762	1.6984	1.5282	1.9187	2.0359	1.8666	1.6967	1.7367	1.8711	1.8476	2.0649	1.9067	1.8923	1.9004	1.5436	1.7597	1.8731	1.7605	1.4913	2.0723	2.0183	1.9625	2.2826	2.0737	2.284
70	1.5487	1.7963	1.823	1.6913	1.811	1.3337	1.6576	1.3161	1.6223	1.418	1.5132	1.7638	1.3629	1.9209	1.8832	1.8367	1.9162	2.0165	1.6936	1.6375	1.7419	1.7101	2.0429	2.2517	1.9316	1.8674	1.3534	1.6088	2.3271	1.9065	1.5844	1.6921	2.1048	1.6392	1.6308	1.4014	2.0805	2.2706	2.1278	1.8323	2.5914	1.6735	1.5652	1.9147	1.8167	2.0047	1.9591	2.2926	1.746
72	1.5979	1.7118	1.7035	1.5353	1.5631	1.6542	1.5508	1.6904	1.4696	1.4764	1.6864	1.7957	1.3645	1.8543	1.5781	2.2692	2.158	2.0249	1.813	1.3707	1.6696	1.6354	1.8856	1.9827	1.7716	1.7893	1.4432	1.4161	2.1663	1.7463	1.8314	1.5437	1.5371	2.0599	1.7275	1.4754	2.1523	2.6124	1.8201	2.0292	2.0728	1.8233	1.6539	1.9875	1.4367	1.9182	1.8182	2.0504	2.1902
74	1.423	1.5282	1.9482	1.6059	1.6723	1.5729	1.8123	1.7545	1.4426	1.3216	1.5702	1.528	1.5648	1.5176	1.6206	1.8589	2.3634	2.004	1.4165	1.9015	1.4132	1.8249	1.9489	1.897	1.5841	1.7981	1.5021	1.3847	1.9683	1.6418	1.5058	1.6128	1.7869	2.3054	1.831	1.9101	2.0935	2.1253	1.8764	1.6448	1.8969	2.0515	2.1705	2.1095	1.9421	1.9087	1.8543	1.8105	1.7743
76	1.444	1.4718	2.1	1.786	1.3912	1.7868	1.8525	1.5907	1.6347	1.4529	1.5661	1.9083	1.7311	1.2695	1.7563	1.9312	2.2482	1.8454	1.5157	1.5848	1.5069	1.9398	1.9261	1.7607	1.5884	1.8879	1.2488	1.3453	1.6658	1.72	1.6976	1.7304	1.6667	1.9922	1.813	1.3835	1.6283	2.5407	1.9125	1.8685	2.0035	2.1017	1.5618	1.7913	1.7625	1.4839	1.9196	2.0854	1.5181
78	1.4644	2.0133	1.7449	1.8888	1.5167	1.7701	1.7769	1.6639	1.4203	1.4782	1.6186	1.789	2.0178	1.4482	1.8579	1.9037	2.3526	1.8615	1.8359	1.5397	1.7839	1.5065	1.4488	1.7128	1.6503	1.6753	1.6203	1.6077	1.5926	1.8363	1.2963	1.7921	1.7872	1.8328	2.146	1.9398	1.5007	2.269	1.7761	1.8118	2.0628	1.8498	1.9968	2.026	1.8187	1.5066	1.8984	1.7416	1.8727
80	1.506	1.4663	1.5566	1.6103	1.6345	1.4879	1.6003	1.8939	1.9498	1.7704	1.8005	1.8294	1.6276	1.9726	1.4599	1.7356	2.3839	1.7448	1.5111	1.6391	1.608	1.8205	1.4616	1.5295	1.6648	1.6961	1.422	1.4589	1.3822	1.5596	1.4647	1.5885	2.2586	1.9012	1.8728	1.8734	1.6952	1.757	1.4128	1.8938	2.0405	1.7392	1.8427	2.3311	2.181	1.6684	1.6839	1.8664	1.6957
82	1.7692	1.7088	1.7638	1.8525	1.5709	1.9015	1.4547	2.2897	1.6231	1.515	1.5352	1.9735	1.2614	1.9125	1.6566	1.5851	1.6114	1.6749	1.4391	1.6615	1.7681	1.6642	1.703	1.6985	1.7378	1.8706	1.6635	1.7025	1.6037	1.4286	1.4458	2.0005	2.1608	1.6027	1.9996	1.9735	1.5206	1.5835	1.7822	1.6468	1.8412	1.5661	1.8553	1.8523	2.3017	1.7799	1.5078	1.9151	1.9284
84	1.8589	1.7876	1.5457	1.28	0.94711	1.2079	1.4942	1.7118	1.6733	1.2833	1.6943	1.2969	1.2831	1.5152	1.882	1.701	1.6804	1.3959	1.8013	1.6088	1.7649	1.73	2.058	1.6748	1.5329	1.9088	1.6835	1.9112	1.7597	1.7367	1.7807	1.9078	1.7427	1.8016	1.7592	1.699	1.4765	1.5481	2.0058	1.9241	1.621	1.4651	1.595	2.1463	1.8852	1.4778	1.6101	1.8103	2.1156
86	1.3548	1.5388	1.2919	1.2998	1.0806	1.4471	1.7493	1.3239	1.7282	1.7573	1.3744	1.3581	1.3455	1.4623	1.3101	1.3807	1.5682	1.4874	1.4984	1.5303	1.5238	1.3195	1.8179	1.4339	1.405	1.8763	1.3229	1.7229	1.7961	1.702	1.8707	1.7057	1.3834	1.9625	1.5425	1.4448	1.6929	1.7939	2.0353	1.8332	1.6047	1.8704	1.8616	1.7523	1.7476	1.8311	1.486	1.8165	1.6457
88	1.6273	2.0148	1.6972	1.2233	1.248	1.6955	1.548	1.0025	1.5703	1.8508	1.6117	1.3547	1.4101	1.2447	1.6143	1.3938	1.427	1.6608	1.6529	1.7	1.5277	1.4773	1.4766	1.3181	1.9472	2.0334	1.7021	1.5546	1.4955	1.7589	1.6402	1.6435	1.6378	1.4859	1.6584	1.4748	2.0689	1.7408	2.4063	1.7026	1.5343	2.257	1.8168	1.7773	1.8023	1.354	1.9613	1.6945	1.7074
90	1.5009	1.5469	1.3318	1.3053	1.2854	1.2482	1.7907	1.6168	1.3088	1.5564	1.4396	1.566	1.4833	1.0749	1.4322	1.5513	1.838	1.6135	1.7759	1.5095	1.3527	1.3504	1.34	1.238	2.2821	1.6284	1.2043	1.5229	1.2681	1.6563	1.3763	1.7186	1.7805	1.488	1.4369	1.7219	1.6635	2.0141	1.8796	1.7439	1.3977	2.0754	1.6997	1.8454	1.5942	1.2876	1.457	1.5613	1.7059
92	1.3947	1.322	1.3064	1.5091	1.322	1.559	1.5787	1.6729	1.3137	1.816	1.0849	1.6547	1.2952	1.4374	1.1413	1.7258	1.5106	1.2768	1.6833	1.6765	1.5814	1.4553	1.4399	1.598	1.4793	1.6632	1.4292	1.8358	1.5167	1.4163	1.5498	1.8368	1.5399	1.4267	1.5543	1.4771	1.8105	2.0786	1.9901	1.8491	1.6429	1.9566	1.9994	1.6363	1.6623	1.6205	1.5603	1.2032	1.8229
94	1.177	1.3359	1.6354	1.5462	1.5364	1.5291	1.5785	1.6909	1.3131	1.6409	1.0847	1.4319	1.58	1.1516	1.5497	1.7955	1.3967	1.9011	1.7389	1.7654	1.6258	1.0937	1.3752	1.6131	1.6331	1.6529	1.1738	1.7569	1.349	1.709	1.3607	1.5811	1.3369	1.5443	1.7487	1.2355	1.596	1.7191	1.8208	1.7696	1.9463	1.6901	2.0501	1.7892	1.8095	1.7151	1.7374	1.4899	1.7301
96	1.7688	1.2218	1.5071	1.6205	1.7718	1.2883	1.2258	1.1547	1.4045	1.3789	1.2622	1.1779	0.99046	1.0461	1.4486	1.8607	1.2979	1.541	1.6514	1.5631	1.2974	1.4679	1.4161	1.4595	1.7864	1.5457	2.0352	1.6629	1.7626	1.4528	1.4821	1.8599	1.5157	1.5103	1.5818	1.3605	1.3644	1.6029	1.5817	1.9232	1.538	1.3576	1.7116	1.8214	1.5915	1.8457	2.0782	2.0891	1.9924
98	1.3322	1.4324	0.97182	1.5491	1.7256	1.3846	1.5111	1.5465	1.6666	1.3925	1.4328	1.2281	1.2692	1.4565	1.1538	1.4173	1.2759	1.3885	1.4094	1.2532	1.4297	1.5923	1.779	1.6911	1.7869	1.7279	1.4565	1.6538	1.4773	1.3939	1.3643	1.9044	1.5048	1.5644	1.4487	1.5584	1.403	1.7419	1.6461	1.5991	1.3525	1.6709	1.7102	1.7228	1.3253	1.4498	2.0438	1.9749	1.8733
100	1.1706	0.97315	1.1588	1.3138	1.4344	1.4292	1.6555	1.7799	1.6794	1.5742	1.5041	1.5803	1.4252	1.5978	1.4839	1.5177	1.551	1.8957	1.6466	1.3309	1.5569	1.4806	1.8006	1.2443	1.9105	1.1889	1.4575	1.7186	1.6842	1.3966	1.6799	1.9079	1.2197	1.2379	1.3797	1.4122	1.2134	1.5265	1.472	1.6819	1.7758	1.7519	1.4007	1.3801	1.6078	2.0896	1.6843	1.9279	1.9761
102	1.3649	1.3558	1.1424	1.4797	1.2995	1.6141	1.3259	1.5052	1.7638	1.3392	1.5204	1.1098	1.2905	1.5028	1.6949	1.7347	1.4466	1.51	1.6804	1.4789	1.3043	1.7069	1.4958	1.2964	1.3405	1.4144	1.3166	1.3719	1.6058	1.2415	1.6863	1.7532	1.3115	1.3415	1.4679	1.3149	1.4476	1.748	1.6304	1.6933	1.8211	1.7708	1.8409	1.3929	1.6019	1.6739	1.6093	2.1586	1.9765
104	0.91775	1.0419	1.552	1.2171	1.499	1.4887	1.4982	1.2651	1.641	1.317	1.2948	1.3976	1.3174	1.4632	1.5844	1.3015	1.2934	1.6418	1.6162	1.3695	1.2992	1.9301	1.6368	1.2582	1.2749	1.6262	1.6022	0.96349	1.2427	1.9122	1.9612	1.2517	1.455	1.5206	1.2203	1.4175	1.6958	1.6929	1.843	1.8678	1.6933	1.8066	1.5426	1.4507	1.1369	1.433	1.6283	2.0335	1.5777
106	0.76973	1.1593	1.5184	1.2289	1.4142	1.3112	1.6015	1.4165	1.5646	1.5432	1.2803	1.4578	1.5118	1.4559	1.5271	1.745	1.1324	1.494	1.7832	1.7837	1.3479	1.3949	1.5231	1.2713	1.7365	1.8766	1.3218	1.4623	1.4159	1.6647	1.1391	1.4478	1.8166	1.3034	1.4483	1.289	1.609	1.4758	1.3213	1.4411	1.7653	1.2187	1.7692	1.7354	1.6455	1.707	1.6225	1.44	1.6806
108	1.1206	1.3009	1.5235	1.2657	1.2166	1.1336	1.1942	1.3213	1.2875	1.2513	1.4542	1.4075	1.2672	1.3603	1.6471	1.3502	1.1263	1.5548	1.6087	1.9063	1.3504	1.1019	1.2491	1.1663	1.6276	1.4102	1.5705	1.7376	1.5192	1.3126	1.3037	1.4717	1.7974	1.2322	1.5411	1.2029	1.7572	1.3706	1.111	1.5505	1.2197	1.3495	1.601	1.6533	1.4441	1.4732	2.1135	1.8819	1.7256
110	0.7689	1.3519	1.3829	1.2063	1.2267	0.8952	1.3001	1.4218	1.2134	1.4883	1.9907	1.2865	1.1316	1.5522	1.2472	1.0793	1.0116	1.7599	1.2992	1.8747	1.2847	1.002	1.5937	1.5911	1.5572	1.2938	1.357	1.3891	1.531	1.4843	1.6084	1.6067	1.7606	1.5206	1.4818	1.492	1.5361	1.7787	1.4852	1.3731	1.6621	1.3386	1.3219	1.8056	1.6333	1.3547	1.5323	1.7067	1.9854
112	1.1926	1.6803	0.95784	1.4281	1.2067	1.4158	1.0703	1.366	1.3774	1.7721	1.7338	1.1399	1.5415	1.8393	1.5244	1.5693	0.90889	1.3769	1.7994	1.7093	1.6512	1.3974	1.8794	1.1817	1.2119	1.1396	1.3809	1.5079	1.2217	1.5277	1.4019	1.376	1.4561	1.731	1.8379	1.5519	1.4233	1.9039	1.3254	1.3815	1.841	1.6433	1.4955	1.5501	1.7248	1.8157	1.5895	2.0704	1.6111
114	1.2862	1.0203	1.219	1.1623	1.055	1.0129	1.1065	1.3238	1.1864	1.9601	1.674	1.4275	1.0471	1.7989	1.5692	1.3915	1.1536	1.2346	1.4505	1.7105	1.8739	1.3393	1.417	1.3455	1.0456	1.2707	1.3475	1.3603	1.1105	1.4541	1.3008	1.7399	1.5884	1.1789	1.9053	1.1868	1.346	1.8074	1.3956	1.6286	1.5592	1.5618	1.2548	1.7983	1.849	1.4719	1.5257	2.2957	1.7187
116	1.1601	1.0363	0.97926	1.2297	1.2921	1.445	1.0248	1.5343	0.85794	1.0855	1.4919	1.4949	1.1272	1.2482	1.4673	1.1713	1.024	1.0684	1.1964	1.3081	1.528	1.2662	1.5658	1.5212	1.0499	1.1384	1.5845	1.4426	1.2009	1.588	1.3709	1.3601	1.4213	1.5488	1.7645	1.275	1.7087	2.0936	1.5019	1.4108	1.485	1.9843	1.4738	1.4331	1.219	1.6364	1.2597	1.6293	1.5671
118	0.85134	1.2556	1.1258	1.2022	1.068	1.6156	1.2125	1.2344	1.1867	1.4793	1.8259	1.3197	1.1075	1.5224	1.314	1.0694	1.3729	1.4461	1.2344	1.8264	1.654	1.2241	1.3671	1.1409	1.2995	1.4671	1.2134	1.4838	1.4399	1.5928	1.1771	1.2197	1.5617	1.39	1.4767	1.5015	1.8059	1.7538	1.4789	1.5269	1.4834	1.6226	1.925	1.8162	1.3411	2.0656	1.4526	1.8153	1.9909
120	1.1237	1.3137	1.1576	1.4657	1.4844	1.1205	1.4303	1.3186	1.5159	1.2782	1.5601	1.229	1.0751	1.3576	1.3099	1.2625	1.4875	1.028	1.4773	1.4047	1.2824	1.2976	1.2971	1.1411	1.4044	1.304	0.89429	1.6534	1.3965	1.249	1.2919	1.3872	1.6509	1.2041	1.2314	1.4054	1.2363	1.4373	1.1055	1.7422	1.6162	1.6308	1.5918	1.7153	1.7362	1.6759	1.6024	1.748	2.3326
122	0.7722	1.2663	1.2805	1.3927	1.48	1.0219	1.3388	1.1345	0.90188	1.277	1.5426	1.351	0.98566	1.4974	1.2583	1.2233	1.2012	1.4241	1.1585	1.1004	1.6167	1.6438	1.2666	1.4454	1.2737	1.5359	1.4811	1.2437	1.3066	1.355	1.2184	1.1464	1.1343	1.0344	1.0072	1.1588	1.342	1.473	1.2576	1.4813	1.266	1.4881	1.5247	1.4896	1.5929	2.0439	1.4133	1.6828	1.8892
124	1.0589	1.2512	1.2196	1.3043	1.4354	0.94139	1.1315	0.96252	1.3724	1.7057	1.3821	1.3343	1.2275	1.4588	1.1808	1.0808	0.992	1.2817	1.2595	1.2555	1.323	1.6438	1.5751	1.2523	1.0916	1.4441	1.2844	1.4673	1.1984	1.4699	0.99187	1.5467	1.3545	1.0793	1.4987	1.3507	1.7541	1.5339	1.2076	1.246	1.455	1.348	1.4084	1.7389	1.7255	1.9054	1.5591	1.8642	1.8714
126	0.93976	1.6767	1.3612	1.187	1.3351	1.3266	0.84906	1.0827	1.3113	1.5178	1.4556	1.4931	1.2736	1.1253	1.4912	1.2567	1.6092	1.466	1.3713	1.3546	1.5149	1.3035	1.5109	1.1814	1.0405	1.4238	1.3283	1.3541	1.2339	1.3933	1.6189	1.4714	1.2475	1.4102	1.6343	1.8432	1.3337	1.5543	1.3288	1.3716	1.4008	1.3465	1.6392	1.5962	1.5717	1.8497	1.4051	1.9958	1.5875
128	1.0247	1.0736	1.1055	1.0602	1.0656	1.2381	1.108	1.5698	1.3875	1.4747	1.6577	1.1437	1.3919	1.1932	1.1079	1.035	1.213	1.4557	1.2489	1.1579	0.95838	1.2786	1.2898	1.3429	1.4115	1.3624	1.3892	1.2169	1.245	1.6692	1.7809	1.5014	0.96921	1.1889	1.4805	1.6542	1.3759	1.3102	1.4635	1.147	1.2742	1.192	1.4767	1.7291	1.2846	1.4231	1.6076	1.6395	1.2368
130	1.0885	1.3547	1.3709	1.1809	1.3169	1.2994	1.0527	1.241	1.5586	1.5011	1.6211	1.155	1.1366	1.1603	0.93776	1.1325	1.3004	1.004	1.2942	1.4748	0.94133	1.269	1.2095	1.4391	1.1235	1.4899	1.1904	1.1506	1.5051	1.5423	1.6359	1.4167	1.4005	1.3014	1.1425	1.47	1.1314	1.1472	1.4142	1.3391	1.0545	1.4433	1.509	1.293	1.6658	1.6872	1.8963	1.5944	1.2708
132	1.4292	1.0295	1.512	1.0394	1.3097	1.3549	1.2296	1.3031	1.1764	0.97665	1.3542	1.2321	1.1285	0.94374	1.0741	1.3191	0.9636	0.88457	1.1349	1.2898	1.1443	1.6065	1.0842	1.6585	1.5154	1.094	1.0371	1.3658	1.5	1.6232	1.2611	1.5194	1.5315	1.4355	1.0453	1.6567	1.5578	1.1897	1.6449	0.97859	1.2193	1.5568	1.7091	1.2301	1.25	1.4499	1.6332	1.2479	1.5037
134	0.97049	0.99077	1.1805	1.5181	1.2569	0.89093	1.0788	1.095	1.3116	1.1313	1.7362	1.3801	1.3226	1.0588	1.1896	1.1559	1.0971	1.3913	0.99102	1.39	0.88114	1.1878	0.96931	1.6108	1.592	1.5859	1.1466	1.4229	1.225	1.7072	1.2097	1.3327	1.9455	1.2775	1.6314	1.4568	1.3548	1.3776	1.2789	1.1376	1.5543	1.7886	1.7673	1.6657	1.5222	1.5259	1.2913	1.3518	1.7124
136	1.3474	1.0334	0.97911	1.7168	1.1078	0.95103	1.3873	1.2707	1.1575	1.1979	1.2735	1.4717	1.1821	0.95084	1.1415	1.2507	0.90135	1.6194	1.2182	1.2214	0.9636	1.7767	1.2719	1.7249	1.4847	1.6337	1.0835	0.92914	1.2005	1.4602	1.1749	1.5353	1.469	1.6175	1.3466	1.437	1.5034	1.4312	0.98187	1.1293	1.127	1.5394	1.3803	1.7271	1.5946	1.5013	1.307	1.7351	1.5814
138	1.3893	1.4453	1.2487	1.4392	1.3939	1.1677	1.1434	0.99675	1.3154	1.4085	1.0996	1.0087	0.87006	0.70497	0.95626	1.4832	1.3323	0.85174	1.4302	1.0498	0.9641	1.3475	1.1443	1.4096	1.3425	1.5303	1.3572	1.0324	1.0275	1.2155	1.1046	1.1461	1.1568	1.4752	1.2736	1.645	1.3729	1.7338	1.3043	1.1234	1.4792	1.2209	1.6329	1.8669	1.6114	1.634	1.0837	1.5726	1.9303
140	1.0402	1.4266	1.6902	1.1913	1.2739	1.1683	1.2394	0.99969	1.0397	1.3124	1.6604	1.3084	1.3976	1.0833	0.82173	1.277	1.1281	1.2505	1.275	1.195	1.0818	1.1245	0.96728	1.211	1.3366	1.3965	1.3556	1.5116	0.81683	1.2374	1.5284	1.2324	1.3425	1.3479	1.3608	1.3064	1.2191	1.5626	1.5055	1.0815	1.525	1.9084	1.6999	1.4287	1.5131	1.2688	1.1098	1.5692	1.5999
142	1.0515	1.1021	1.1	1.2521	1.0823	0.99061	1.2269	1.1586	1.1014	1.256	1.2772	1.2613	1.3835	1.6997	0.93563	0.81461	1.0239	1.5773	1.1752	0.966	0.87647	1.1299	0.99317	1.5158	1.4213	0.88216	1.1582	1.2154	1.1244	1.5009	1.5457	1.359	1.3283	1.1059	1.1575	1.0349	1.0453	1.5687	1.4338	1.2187	1.0708	1.2815	1.2302	1.2034	1.0664	1.5142	1.1272	1.4427	1.5973
144	0.84016	0.99719	1.0869	1.3612	1.0906	1.4641	1.0692	1.0733	1.3747	1.699	1.0155	1.18	1.4673	1.47	1.1144	0.91028	1.2352	1.0146	1.217	0.9034	0.86648	0.96611	1.1053	1.48	1.6192	1.0003	0.96357	1.1613	1.1269	1.7243	1.1997	0.94055	0.98418	1.3963	1.6007	0.99827	1.1316	1.5956	1.1937	1.2033	1.1501	1.5122	1.075	1.529	1.143	1.5253	1.4714	1.574	1.5745
146	1.0024	1.0079	1.1041	1.351	1.0424	0.86964	0.9345	1.2164	1.0555	1.5356	1.0151	0.9839	1.28	1.1467	1.0237	1.2031	1.0512	1.405	1.2238	1.1029	0.91861	1.1596	1.1872	1.5024	1.4414	1.0123	1.34	0.92048	1.5337	1.2943	1.1793	1.126	1.5078	1.3564	1.2562	1.3232	1.4846	1.189	1.4244	1.3056	0.9658	1.1292	1.1216	1.7599	1.3727	1.3729	1.5228	1.66	1.4172
148	1.0938	0.91214	1.0393	0.88932	1.1678	1.0477	1.1305	1.7155	0.9819	1.3521	1.0251	1.2195	1.1826	0.93844	1.2127	1.1334	1.2788	1.2491	1.1891	1.0967	0.76752	1.2237	1.185	1.1322	0.99247	1.3916	1.2371	1.2456	1.4088	1.1651	1.1467	1.1395	1.4776	1.4276	1.595	1.2696	1.3729	1.1139	1.5681	1.7886	1.3327	1.1898	1.2141	1.1577	1.5532	1.4795	1.5325	1.3101	1.6451
150	0.64349	1.2686	1.1238	0.92069	1.0755	0.91638	1.247	1.2472	0.89505	1.5229	1.0804	1.1319	0.96381	0.83647	1.2692	1.4656	1.1763	1.2793	1.2174	0.97385	0.90176	0.89637	1.2791	0.99521	1.3877	1.0714	1.1454	1.3196	1.3674	1.5707	1.5105	1.1201	1.339	1.6312	1.2958	1.1314	1.0436	1.2858	1.4497	1.4209	1.1999	1.3339	1.2421	1.6437	2.0472	1.3621	1.5755	1.5837	1.5704
152	1.1527	1.3103	1.0642	0.97853	0.92179	0.99696	1.0978	1.2044	1.236	0.98613	1.0733	0.97835	0.98739	1.0288	1.1828	1.165	0.93221	1.1548	1.0597	1.2563	1.0547	0.92835	1.1708	0.95277	1.5341	1.2483	1.1642	1.1173	1.1533	1.1518	1.2499	1.1306	1.1926	1.6901	1.4454	0.97378	1.2359	1.4024	1.3691	1.3261	1.6934	1.4319	1.5992	1.5465	1.4348	1.1892	1.2155	1.2787	1.1109
154	0.98235	1.1824	1.1892	1.1157	0.79461	0.7842	0.89448	0.95764	1.0921	0.95052	0.63966	0.89808	0.8523	1.3908	1.1893	1.0256	1.1417	1.0956	1.1867	1.2179	1.0328	0.91974	1.1229	1.039	1.637	1.4878	1.1303	1.3131	0.98775	1.2401	1.6431	1.2179	1.0569	1.5439	1.0204	0.99342	1.4902	1.229	1.2643	1.5532	1.2682	1.4578	1.249	1.3853	1.1323	1.4215	1.5335	1.3805	1.0803
156	1.1577	0.9226	0.84735	1.0703	1.1128	1.104	1.2069	0.84333	1.0025	1.0218	1.0488	0.89882	0.99253	1.1687	1.1854	1.3733	0.72361	1.2133	1.0764	1.3925	1.2671	1.0901	1.4612	1.0776	1.2258	0.97643	0.84054	1.2126	1.0746	0.77873	1.1838	1.2836	0.92839	1.467	1.2953	0.99099	1.1443	1.369	1.0967	1.4355	1.3178	1.2656	1.1323	1.4734	1.0639	1.2761	1.5478	1.3195	1.2974
158	1.2731	1.2097	0.93072	1.0304	0.87311	1.0121	0.84614	0.91445	1.0636	0.85283	0.94829	0.85207	1.0779	0.91404	1.4137	0.73431	0.85421	1.072	1.2106	1.1071	1.0199	0.88749	1.198	0.97053	1.0319	1.4129	1.1085	0.89493	1.0963	0.88467	1.2758	1.1121	0.92784	1.2685	1.2552	1.1027	1.0921	1.2065	0.91547	1.1156	1.501	1.0964	1.1836	1.5404	1.3461	1.2148	1.1769	1.3856	1.4953
160	1.487	0.96005	0.93097	1.1923	0.8226	1.3703	0.83678	1.09	0.83373	0.92113	1.037	1.1114	1.0216	1.1126	1.0007	1.2374	1.2614	1.2301	1.4382	1.0484	1.0613	1.1855	1.0149	1.1267	1.0954	1.1544	0.92738	0.73992	1.1416	0.94749	1.4693	0.95147	1.1807	1.1497	1.1743	1.0971	0.95989	1.28	1.5031	1.1306	1.6315	0.85448	0.87682	1.3284	1.2436	1.1956	1.4491	1.3323	1.2687
162	1.3983	0.86593	0.81178	1.1128	0.95642	1.311	1.0064	0.85122	1.0078	0.80849	1.1292	1.1283	0.98452	1.3629	0.79552	1.3789	1.1858	0.81007	1.0323	1.184	1.1981	1.2725	1.0821	1.3257	1.2071	1.0987	1.5177	1.1195	1.0031	1.0155	1.2854	1.0208	1.3174	1.1273	1.3006	1.0705	1.2719	1.057	1.1595	1.2593	1.0547	0.94627	0.84589	1.3934	1.4295	1.6648	1.4534	1.1223	1.5396
164	1.1596	1.1358	1.0865	1.0452	1.2753	1.3747	1.3331	0.77673	0.91442	1.0892	1.1944	0.96511	1.0934	1.1009	1.26	1.1141	0.821	0.96533	0.9268	1.0825	0.87287	1.4592	1.2325	1.4706	1.1068	0.8478	1.3308	1.267	1.0733	1.2286	1.1186	1.3866	1.4346	1.282	1.1593	1.1967	1.5655	1.1537	1.1801	0.98397	0.73116	1.0957	0.87494	1.4895	1.3011	1.3417	1.7658	1.3646	1.2746
166	0.83816	0.95554	0.82612	1.24	1.2848	1.594	0.87628	0.75749	1.0892	1.2574	1.5576	1.1017	1.047	1.031	1.2095	0.72528	1.137	1.0125	1.1304	1.2646	1.0451	1.3875	1.2744	1.2275	1.4104	1.1569	1.3257	0.95478	1.2509	1.0133	1.5442	0.93197	1.3401	0.94465	1.2429	1.5778	1.4534	1.1037	1.5607	1.112	1.0425	1.1729	1.2885	1.7493	1.2112	1.0233	1.1751	1.1689	1.3031
168	0.8845	0.76797	0.91666	1.2421	0.99557	1.0245	0.98247	0.87061	1.3583	1.2807	1.1979	1.0863	0.86406	1.1188	0.96789	1.0508	1.1672	0.86001	1.2974	1.3298	1.004	1.2258	1.338	1.2878	1.0273	1.251	1.1037	1.0189	1.1499	1.256	1.3441	0.86315	1.0426	1.1889	1.4777	1.5345	1.3013	1.4013	1.4577	1.2655	1.4926	1.3351	1.2943	1.5315	1.461	1.3463	1.0085	1.1743	1.2996
170	0.83646	1.2216	0.99256	1.0839	0.90741	0.97723	0.88897	1.2147	0.96016	0.91144	0.71126	1.1995	1.3471	0.71867	1.0348	0.97449	1.2104	1.1277	0.88327	0.98481	0.6913	1.1701	1.287	1.0603	1.2732	1.3181	1.1833	1.1301	0.94785	1.1901	1.0412	1.0333	1.2467	0.95271	1.0388	1.2672	1.0732	1.2819	1.2845	1.3254	1.074	1.3855	1.1021	1.0633	1.1789	1.2262	1.2622	1.061	1.7389
172	0.5107	1.4439	1.0522	0.82435	0.89335	0.96018	1.1073	1.1131	0.94684	0.94845	0.81897	1.2341	0.90963	0.89592	1.2598	0.94431	1.5215	1.0954	0.82562	0.82449	1.1874	1.243	1.2065	0.96385	1.2475	1.2971	1.1674	1.1442	0.91135	1.2733	0.99901	0.91854	1.2852	0.92128	1.0294	1.2769	1.3083	0.97198	1.452	1.2417	1.2628	1.0932	1.1241	0.88114	1.1341	1.0813	1.2138	1.1456	1.1041
174	0.96291	1.1183	1.2095	0.86077	0.60997	1.2523	1.3138	1	0.92284	0.98077	0.9155	1.1848	1.0717	1.3474	1.082	0.58645	1.0048	0.86258	0.87482	0.78622	1.3475	1.0639	0.90675	1.0631	0.70417	1.4791	1.0558	1.3158	1.2745	1.2174	0.88985	1.0472	1.5924	0.90267	1.2149	1.0474	1.1128	1.0783	1.3299	1.3977	1.2132	0.8918	0.97385	1.4118	1.6078	1.325	1.3815	1.256	1.3389
176	1.0562	0.91175	0.97493	0.80466	0.99317	0.9038	1.0239	0.98981	0.89472	1.0664	1.0353	1.1839	1.3039	1.115	0.83787	0.8815	1.1301	0.95956	0.87481	0.76896	1.1674	0.78483	0.92847	1.2563	1.1752	1.1733	1.2381	1.4601	1.3945	1.0215	0.98245	1.1521	1.1218	0.93491	1.0806	0.89327	0.96602	1.2731	1.1947	1.0481	1.1924	1.1425	0.84263	1.412	1.248	1.0152	1.0628	1.0515	1.3651
178	0.74204	0.93905	1.0539	1.064	1.1461	0.6685	0.97331	1.155	0.85746	0.90921	1.0988	1.1745	1.2458	1.437	0.67355	1.1982	1.2769	0.912	0.8536	0.86763	1.1365	0.77694	1.4459	1.1112	0.98928	0.99391	1.117	1.0852	1.2826	1.0206	0.70583	1.1028	1.0427	0.9837	1.1996	1.0293	1.2722	0.83671	1.3679	1.4454	0.98785	1.2503	1.0235	1.1938	1.2596	1.2445	1.1929	1.2125	1.3762
180	0.87853	1.0203	1.0474	0.95217	0.63253	0.65794	0.74304	1.2183	0.95674	0.68497	1.2901	1.0454	1.3034	0.97588	1.1336	1.017	1.2026	1.1638	0.96605	0.9167	1.0876	0.92054	1.1887	1.0357	0.86893	0.84225	0.88118	0.77174	0.9459	0.84688	1.0292	0.97247	1.0968	1.1304	1.2072	1.3656	1.1998	1.1037	1.4268	1.1545	1.078	1.1271	1.0388	0.99928	1.0225	0.97211	1.4575	1.0301	1.2573
182	0.90173	1.0507	1.0742	0.88893	0.88499	0.83803	0.80142	0.94251	0.71108	0.89149	1.1	0.82553	1.4255	1.0262	0.99482	1.3314	1.0676	1.2867	1.093	0.76351	1.1098	1.0432	1.065	0.85221	1.0652	0.99123	0.98175	0.98983	1.0425	1.27	0.90788	0.78686	0.87016	1.3306	1.1286	0.98731	1.0527	1.2194	1.3065	1.0472	0.98117	1.1552	0.65239	1.0233	1.127	1.1273	1.2425	1.0558	1.3202
184	1.0466	0.85169	1.1134	0.6666	0.79923	0.66141	0.51066	0.88215	0.7447	0.7163	1.1261	1.0585	1.3774	0.95511	0.96443	1.3449	0.93018	1.1389	0.88883	0.73656	1.036	1.1649	0.97671	0.84757	1.0537	1.0685	1.0717	1.143	1.3669	0.77427	0.99376	0.87481	1.1073	1.2758	1.094	0.97855	1.2841	0.80128	1.4751	0.8982	0.94828	0.98485	1.2782	1.2539	1.2066	0.97089	1.245	1.1821	1.3273
186	0.81742	1.0227	1.0041	0.67868	0.78481	0.8129	1.033	0.86929	1.0632	1.1144	0.96901	1.1233	0.979	1.0724	1.1585	1.1696	0.76854	0.91676	0.7773	0.56227	0.97998	1.0525	1.1086	0.88155	1.1063	1.0362	0.97622	0.96853	1.1622	0.85571	0.91955	1.1298	0.9206	1.1035	0.9122	0.82249	1.4407	0.8103	1.271	0.93422	1.321	1.4215	1.4318	1.7371	1.0496	1.1967	1.3448	1.4977	1.2822
188	0.93161	1.1262	1.038	0.73291	0.97063	1.0286	1.0757	0.71062	1.019	1.1504	0.68976	0.8639	0.99154	1.2	1.0325	0.9788	0.78073	1.1002	0.73689	0.69693	0.77545	1.0485	1.0017	1.0042	1.0883	0.88193	1.0813	1.0479	1.2808	1.0649	0.93136	0.99826	1.1145	0.95339	1.2667	1.0017	1.2741	0.92772	1.1198	0.95502	1.1942	1.1864	1.4377	1.3284	1.2125	1.2662	1.3099	1.4204	1.3294
190	0.91053	1.0168	0.72355	0.7851	0.82705	0.76297	1.1368	0.47594	0.86894	0.98443	0.80415	0.79073	0.97149	0.91056	1.2205	0.82741	0.5724	0.96356	0.83643	0.86766	1.0037	0.6622	0.77636	1.2136	1.0983	0.9714	0.987	1.131	1.0294	1.0439	0.70099	0.91213	1.0238	0.83791	1.1623	1.1082	0.99549	1.1488	1.0112	1.0644	1.3068	1.2389	0.87142	1.1795	1.3418	1.1656	1.0787	1.0833	1.3519
192	0.77727	0.70922	0.82513	0.70314	0.7732	0.79888	0.61936	0.86579	1.0234	0.76375	0.87742	1.036	1.056	0.99747	0.77186	0.93587	0.95187	0.65789	0.79861	0.90815	1.0649	0.5981	0.67997	1.1732	0.89704	1.3305	1.2547	1.3829	1.0895	0.91756	1.0371	1.2204	1.3383	1.1883	0.86454	1.1794	1.1194	1.1267	1.1476	1.0856	1.1946	1.0435	0.92047	1.4015	1.0909	0.95558	0.91662	1.3297	1.4409
194	0.90979	0.75233	0.5925	0.76632	1.0052	0.8486	0.62473	0.71399	0.9798	0.7449	0.8048	0.82521	0.8737	1.0396	0.88445	0.8114	0.89672	0.77706	0.90828	0.89686	0.93953	0.69666	0.52587	1.0865	0.96851	1.4049	0.93191	0.96678	1.11	0.8309	0.71664	1.2028	1.1294	1.1759	1.0448	0.84289	1.2812	1.4735	1.3092	0.97246	0.82128	1.0117	0.75708	1.4376	0.91412	0.99093	1.0854	1.1334	1.3033
196	0.83442	0.65671	0.78846	0.81025	0.93578	0.99428	0.76315	0.9138	0.96538	0.92593	0.91974	0.74029	0.72739	1.1145	1.0986	1.09	1.1164	0.74997	0.98445	1.0125	1.1687	0.83522	0.85487	0.87133	0.91701	1.4965	1.0555	1.1975	1.0249	0.67463	0.90074	0.71894	0.93126	0.95737	1.3908	1.0876	1.3402	1.2474	1.0715	0.84774	1.0075	1.1059	1.0415	1.481	1.4972	1.0531	0.88779	1.1519	1.0965
198	0.59476	0.85057	0.83891	0.95584	0.68287	0.90471	0.87451	0.76375	1.0564	1.1906	0.79182	0.90681	0.59064	0.90765	1.0042	0.94073	0.91353	0.68277	0.93169	0.81716	0.83296	1.1011	1.0577	0.84608	1.1096	1.1255	1.0764	0.67492	1.1561	0.95507	0.75182	1.0381	0.8623	0.73459	1.3805	1.2298	0.86564	0.94289	1.1216	0.82614	1.0878	1.2682	1.0511	0.84113	1.0276	1.2471	1.2374	1.301	1.2742
200	0.56585	0.6519	0.94915	0.65238	0.83677	0.74357	0.65378	0.70353	0.91162	1.2626	0.75197	0.89139	0.81497	0.83367	0.92797	0.72055	0.60428	0.94297	0.75325	0.86574	0.73219	0.90762	1.0442	1.185	1.1705	0.81589	0.82266	0.97994	0.90372	0.77289	1.0646	0.91248	1.0078	1.0092	1.1955	1.1857	0.83834	1.0818	0.75394	1.0737	1.4901	1.2273	1.0898	0.92035	0.87255	1.0638	0.86112	1.3079	1.3501
202	0.5111	0.58945	0.84654	0.77049	0.85207	0.6927	0.83497	0.97168	0.79124	0.7273	0.88986	0.79417	0.81247	1.4339	0.83604	0.91614	0.87153	0.92849	0.90354	1.2253	0.9154	1.0247	1.0941	0.92109	0.78995	1.0237	0.70923	0.9371	0.73841	1.1296	1.1463	0.89012	0.96452	1.0667	1.1067	1.1421	0.70059	1.1911	0.74644	1.2105	0.98995	1.0829	0.93162	0.92625	0.90817	0.62714	1.1551	1.0866	1.2814
204	0.66615	0.86738	1.002	1.0648	0.89446	0.97392	1.0828	0.97475	0.76151	1.021	1.2573	0.5951	0.80346	1.1658	0.85338	0.84942	0.91125	0.9137	0.74148	0.63034	0.72337	1.0639	0.7916	1.2184	0.79552	0.81364	0.8572	0.70139	1.2064	0.9359	0.96738	0.74103	0.68872	1.2047	1.0715	1.3992	0.8392	1.0202	0.72966	1.0423	1.106	0.97308	1.1926	0.89059	0.84603	0.55741	1.1791	0.97015	1.334
206	0.49231	0.71525	0.83592	1.0355	0.56423	0.95393	0.87111	0.63346	0.96666	1.2113	0.72717	0.60386	1.0208	1.1344	0.82364	0.92511	0.8463	1.0461	0.71421	1.0479	0.94482	0.81551	1.0385	1.0181	1.0143	0.90319	0.9388	0.67392	0.68277	0.93063	1.0232	0.92838	0.71007	1.0735	0.86236	1.1587	0.71118	0.78017	1.0688	1.1101	0.79294	1.1581	1.0197	1.1332	0.80344	1.1821	1.3168	1.1182	1.0389
208	0.68589	0.65442	0.94646	1.0128	1.1707	0.69532	0.78772	0.71066	1.0352	1.1434	0.83321	1.0669	1.132	0.86359	0.67752	0.66976	0.84634	1.125	0.88511	0.87396	0.80913	0.88549	0.71901	1.0265	1.0295	0.78636	1.0809	0.71706	1.0939	0.97904	1.1072	1.0425	1.021	1.3615	1.0574	1.2177	0.64402	0.85939	0.92539	1.1225	0.69608	1.048	0.75639	1.2362	1.2013	0.82992	0.94253	1.1456	1.0587
210	0.5628	0.9943	0.73409	0.68359	0.70587	0.64124	0.84248	0.74504	0.99333	1.0118	0.79313	1.205	0.88652	0.91251	0.86734	0.78672	0.69879	0.81637	0.919	1.083	0.72611	0.84677	0.67882	0.69388	0.91496	0.68475	0.79638	0.93098	1.0765	0.93162	0.88603	0.96698	0.81056	1.0462	0.87052	0.99745	0.95977	1.1158	1.1514	1.0844	1.1656	0.87605	0.89123	0.71761	1.0436	1.0905	1.0133	1.1894	0.95227
212	1.1822	0.50209	0.75884	0.76127	0.87843	0.95189	0.83316	0.91535	1.1087	1.0139	0.55635	0.88573	0.75366	1.2597	0.87895	0.93711	0.93824	0.68408	0.58497	0.75988	0.92756	0.73371	0.89818	1.0186	0.91795	0.88396	0.86888	0.98982	1.096	0.97411	0.83582	0.95063	0.63056	0.99694	0.62648	0.8635	0.68279	1.0253	0.9116	1.0737	1.3324	0.80016	1.3337	0.7791	1.1078	1.0171	1.0633	1.1528	1.1406
214	0.96601	0.59718	0.60812	1.0294	0.89911	0.83347	0.8775	0.66456	0.89546	0.88455	0.85658	0.83406	0.96327	0.98881	0.80025	0.74561	0.58742	0.74918	0.50613	0.74783	0.64708	0.76414	0.99668	1.2538	0.68532	0.85337	1.0955	1.0532	0.92386	0.9293	1.042	0.97431	0.72603	0.83901	0.77401	0.94948	1.1403	1.0837	0.92326	1.0128	1.3762	1.0148	1.2663	1.0612	1.0665	0.99806	1.155	0.9514	0.98647
216	0.45454	0.80481	0.7237	1.1345	0.88127	0.76911	0.72699	0.86983	0.80486	0.98903	0.92097	0.54198	0.74036	0.73709	0.89039	0.6984	0.83708	0.78466	0.48721	1.1614	0.76931	0.68603	0.77447	1.0253	0.73572	0.88029	0.92932	0.8716	1.1995	1.2482	0.99448	0.69031	1.0897	0.81649	1.152	1.0645	1.0701	0.98419	0.623	1.2035	0.83198	0.9847	0.98864	0.9406	1.1459	0.84645	1.0114	1.003	0.86976
218	0.59056	0.75259	0.81389	0.7245	0.99573	0.74844	0.92361	0.66761	0.88174	0.76765	0.80141	0.69868	0.61681	0.52242	0.55292	0.88167	0.72582	0.88974	0.98549	0.86319	0.52597	0.87367	1.046	0.96546	1.0295	1.0822	0.88974	0.96146	0.78693	0.92356	0.68656	0.81029	1.1524	0.71177	0.73866	0.91685	0.71901	1.0552	1.3007	0.94239	0.77288	1.2693	1.3121	0.89484	0.93853	0.90435	0.89193	0.89546	1.2319
220	0.60548	0.68616	0.89893	1.0189	0.5756	0.85211	0.72911	0.83953	0.53811	0.81336	0.67531	0.77631	0.86645	0.57002	0.66277	0.70581	0.81472	1.1922	1.1675	0.59323	0.85828	0.65702	1.0291	0.88027	0.74483	1.0342	1.2591	0.97509	0.78975	0.866	0.87335	0.95954	0.96282	0.68459	0.58458	0.47582	0.90384	0.78135	0.9917	0.61997	0.96015	1.178	0.8596	0.66562	0.90295	0.70678	1.0556	0.78274	1.0237
222	0.64886	0.90935	0.89249	0.81054	0.67247	0.77192	0.85446	0.52502	0.72713	0.74527	0.88687	0.74652	0.79505	0.67588	0.68297	0.9506	0.89527	0.78075	0.77655	0.61215	0.65122	0.62002	1.0137	0.97924	1.327	1.0351	0.85525	0.86533	0.68799	0.77511	0.86511	0.77159	0.95929	0.92004	0.88205	0.64147	1.0783	0.8763	0.55263	0.78476	0.91056	1.0096	0.8819	0.9073	0.97806	1.017	0.88459	1.0888	1.2779
224	0.54552	0.61744	0.63763	0.78237	0.67344	0.72533	0.60729	0.72874	0.78873	0.7993	0.64125	0.70857	1.0126	0.89061	0.95673	0.88979	0.74155	0.65177	0.72856	0.59656	0.72264	0.70453	0.75022	1.1699	0.99115	0.71761	0.58299	0.79617	0.9882	0.82642	1.0784	0.93419	0.98563	0.83578	0.79087	1.0657	1.1097	0.87968	0.58285	1.147	1.1225	1.1339	0.92843	0.86576	0.73936	1.0751	1.2138	1.0343	0.82455
226	0.65262	0.69629	0.49161	0.63694	0.38711	0.57435	0.7116	0.87108	0.72291	0.80402	0.66586	0.61153	0.64221	0.73298	0.6716	0.74122	0.58232	0.74189	0.7593	0.81966	0.62213	1.1718	0.74135	0.99733	0.8608	0.94974	0.76522	0.80892	0.98995	0.7185	0.53652	0.93951	0.91305	0.65938	0.79945	0.71961	0.72834	1.0757	0.93969	1.1082	0.95056	1.1881	1.2627	0.89105	0.66515	0.75928	1.1203	1.0162	1.0096
228	0.5798	0.54358	0.65179	0.57061	0.70855	0.82132	0.75144	0.89132	0.56789	0.60332	0.52123	0.61248	0.95104	0.62882	0.51496	0.69864	0.49554	0.85849	0.75078	0.89149	0.54602	1.0246	0.87134	0.91002	0.99106	0.80126	0.6607	0.8659	0.8532	0.97094	0.6014	0.98118	0.79883	0.91666	0.95827	0.70489	0.81598	0.96519	0.68177	1.1687	0.97958	1.1547	1.1161	0.75252	0.6859	1.0731	1.063	0.83207	0.98122
230	0.7357	0.8524	0.67424	0.74498	0.65843	0.81725	0.62495	0.69187	0.56881	0.51041	0.61242	0.85569	0.69526	0.65967	0.97198	0.77575	0.75461	1.0753	0.78459	0.63616	0.65682	0.78965	0.71755	0.81227	0.93999	0.6184	1.0074	1.4393	0.99884	0.85941	0.61402	0.92641	1.1248	1.1366	1.0135	0.85052	1.0703	0.72393	0.8987	0.91723	1.1406	0.91611	1.0358	0.84321	0.92499	1.0203	0.96617	0.80764	0.91024
232	0.90863	0.66911	0.87041	0.73537	0.5944	0.55038	0.53216	0.75191	0.96254	0.77826	0.62181	0.94077	0.45334	0.93818	0.72552	0.68242	0.60355	0.77848	0.44415	0.72957	0.95148	0.9843	0.68457	0.97921	0.80299	0.74979	1.1972	1.0907	1.0287	1.2362	0.75488	1.0667	1.1429	1.011	1.1059	0.99467	0.8494	0.65566	0.90504	1.0812	0.81631	0.96923	1.0637	0.99047	1.2207	1.2244	1.0408	0.67207	0.83675
234	0.78194	0.72395	0.71575	0.85674	0.68341	0.86526	0.77318	1.0815	0.92098	0.58253	0.67092	0.80325	0.8918	0.70021	0.6338	0.92353	0.82732	0.56113	0.59804	0.52503	0.99524	1.1369	1.0353	1.0009	0.67703	0.95935	0.81181	0.7386	1.2688	0.71575	0.64813	1.2835	0.98522	0.99611	0.96276	0.63773	0.97044	0.75607	0.85188	1.0669	1.0023	0.8496	0.79109	0.85902	0.76388	1.0592	1.3982	0.78517	0.85902
236	0.54064	0.5321	0.34254	0.70149	0.53569	0.69095	0.84606	0.91393	0.73453	0.51086	0.70539	0.7758	0.90059	0.9031	0.61926	0.88655	0.6176	0.76475	0.64475	0.61017	0.73603	0.86592	0.97388	0.89559	0.83964	0.77535	0.74056	0.78414	0.67416	0.75037	0.70149	1.0635	0.75728	1.0474	0.99717	0.94935	0.53408	1.0159	1.0992	1.0438	0.72569	0.94675	0.8402	1.0341	0.72582	1.1675	0.74825	0.65636	0.74235
238	0.9796	0.54044	0.51911	0.66037	0.60615	0.40785	0.60755	0.78534	0.73026	0.87713	0.65899	0.97565	1.1233	0.9505	0.93477	0.73285	0.7443	0.94406	0.65465	0.72264	0.55884	1.0616	0.7669	0.51146	0.67521	0.90819	0.71682	0.89969	0.8062	0.7827	1.2786	0.91654	0.71607	1.1756	1.134	1.1404	0.95951	0.8129	0.67666	0.91934	0.96936	1.088	0.78191	0.9494	0.73434	0.90644	0.84645	0.89128	0.77029
240	0.63137	0.47932	0.62152	0.85111	0.82932	0.67191	0.86847	0.63679	0.79129	0.73377	0.79749	0.79089	0.67321	0.57319	0.6235	0.61755	0.80711	0.6033	0.51989	0.6691	0.70136	0.79455	0.58491	0.69275	0.64484	0.73497	0.52212	0.74339	0.65205	0.91489	0.73895	0.84375	0.96237	1.0377	1.0671	1.1096	0.91184	0.74222	0.58976	0.81953	1.1634	0.98256	0.88593	0.81305	0.90658	1.0682	1.0233	0.93839	0.89914
242	0.63919	0.62627	0.62405	0.77786	0.68144	0.64383	0.99614	1.0436	0.69242	0.6425	0.90592	0.79062	0.49845	0.65516	0.40745	0.55582	0.75053	0.60823	0.89092	0.71194	0.84782	0.72172	0.78664	0.5491	0.80512	0.78488	0.80095	0.68919	0.8051	0.95147	0.93769	0.53557	1.034	0.80731	0.58085	1.1016	1.0975	0.67222	0.52219	0.8703	1.0836	1.4043	0.88717	1.1961	0.85357	0.74989	1.0569	0.72486	1.0197
244	0.73491	0.63363	0.89122	0.61558	0.92374	0.74796	0.64984	0.62034	0.5799	0.66502	1.056	0.74716	0.80626	0.61753	0.58362	0.5071	0.78706	0.69159	0.78536	0.83022	0.61395	0.79851	0.77592	1.0207	0.92859	0.65817	0.87292	0.68528	0.68162	0.94981	0.86517	0.65974	0.87655	0.82902	0.72339	1.0051	1.1084	0.67431	0.85788	0.99211	1.0419	1.002	1.2456	0.98887	0.87682	0.89944	1.1162	0.97903	1.0736
246	0.58715	0.62758	0.72179	0.71641	0.88068	0.50536	0.73569	0.61103	0.52155	0.8622	0.86054	0.80532	0.82139	0.52023	1.0443	0.53813	0.61112	0.48712	0.70794	0.41822	0.78096	1.1197	0.76098	0.65487	0.52345	0.52413	0.83076	0.89337	0.60549	0.75362	1.194	0.56306	0.82556	0.79376	0.85541	0.6869	0.73084	0.71283	0.93984	1.2531	0.85513	0.98937	0.68647	0.65174	0.7411	0.91647	0.91357	0.69262	0.66999
248	0.57559	0.73093	0.78831	0.61287	0.72495	0.76143	0.63759	0.61581	0.59162	0.65054	0.80607	0.51513	0.95588	0.57641	1.126	0.66492	0.76962	0.69406	0.45658	0.49881	0.95059	0.75467	0.85169	0.59578	0.56615	0.59968	0.80758	0.94968	0.77371	1.055	1.0958	0.84999	0.74542	0.76107	0.90028	0.63456	0.84987	0.62808	1.0553	1.2503	1.0281	0.83487	0.7372	0.73117	0.8997	0.66014	0.9545	0.9814	0.58883
250	0.48543	0.63565	0.59019	0.70106	0.59999	0.6388	0.64244	0.81668	0.7812	0.84314	0.86491	0.6523	1.0597	0.76224	0.83602	0.96068	0.91903	0.71049	0.73265	0.52162	0.79611	0.76136	0.49344	0.40879	0.56699	0.38226	0.96857	0.90765	0.8696	0.71576	0.90719	1.0045	0.64757	0.75902	0.57934	0.70154	0.68119	0.85258	0.70341	1.0327	0.85349	1.0497	1.0373	0.83928	1.011	0.91302	0.67879	1.0464	0.64459
252	0.62525	0.81207	0.96567	0.58367	1.0056	0.66972	0.68547	0.88298	0.85753	0.78882	0.64319	0.66558	0.92902	0.86576	0.76381	0.91632	0.77073	0.76636	0.63249	0.69988	0.60318	0.60739	0.75787	0.68972	0.67953	0.81067	0.81587	0.74818	0.8311	0.63754	0.67959	0.80807	0.56692	0.80664	1.0695	0.67427	0.68568	0.9563	0.82075	0.88826	0.65646	1.349	0.72924	0.78973	1.1544	0.77392	0.77006	0.83283	0.58782
254	0.72445	0.93221	0.46963	0.45369	0.96893	0.62035	0.84987	0.70763	0.88489	0.58691	0.75521	0.40362	0.83085	0.85543	0.77628	0.49361	1.0003	0.75038	0.65634	0.46253	0.56529	0.91262	0.62432	0.51104	0.64185	0.64154	0.79796	0.68489	0.74549	0.69983	0.7851	0.68728	0.77017	0.74574	0.86035	1.0151	0.76682	1.0887	0.82943	0.73239	0.72152	1.1251	0.85228	0.72674	1.1545	0.85693	0.83087	0.90824	0.68351
256	0.60158	0.76467	0.71612	0.55961	0.64147	0.64332	0.85329	0.74397	0.81914	0.35616	0.46668	0.43389	0.48867	0.98967	0.64384	0.8531	0.83681	0.82089	0.68411	0.52044	0.56934	0.74308	0.70561	0.57225	0.58976	0.92855	0.62764	0.65143	0.6438	0.79587	0.73764	0.73169	0.60373	0.63669	0.69371	1.0428	1.233	1.039	0.54622	0.56599	0.47165	0.80694	0.81684	1.0181	0.82311	0.99841	0.98198	0.92109	0.96204
258	0.63339	0.67611	0.52605	0.49973	0.45218	0.56459	0.98762	0.56098	0.4547	0.47418	0.59066	0.66489	0.7004	0.91176	0.55958	0.84916	0.95705	0.88056	0.71839	0.75343	0.73034	0.57324	0.59342	0.77183	0.35573	0.73257	0.72993	0.70139	0.93083	0.73449	0.78666	0.95237	0.53372	0.60554	1.0427	1.0337	0.79719	0.9805	0.57541	0.91515	1.0088	0.96149	0.7651	0.89223	0.77	0.74348	0.86931	0.56811	1.0633
260	0.47066	0.63914	0.4793	0.38933	0.54521	0.37397	0.67829	0.70424	0.37975	0.6299	0.77823	0.53347	0.62768	0.538	0.76054	0.72976	0.70767	0.78556	0.83085	0.93709	0.63044	0.52733	0.63254	0.69315	0.72853	0.94741	0.82003	1.0434	0.82973	0.44353	0.58199	0.68633	0.952	0.54327	0.81417	0.96921	0.7177	0.79193	0.74002	1.0126	0.84274	1.1012	0.92009	0.74997	0.46186	0.81772	0.66502	0.58792	0.97965
262	0.43277	0.68989	0.5307	0.65187	0.49161	0.38819	0.78113	0.68982	0.45081	0.71053	0.62398	0.67584	0.74887	0.65669	0.7578	0.65467	0.64466	0.77048	0.80819	0.90367	0.82302	1.0349	0.84548	0.67256	0.77702	0.99879	0.81012	0.91889	0.74125	0.38258	0.53752	0.71477	0.79638	0.44821	0.78925	0.80766	0.51119	0.69568	0.76421	0.95141	0.90497	1.1404	0.97896	0.5951	0.59126	0.72813	1.0366	0.80594	0.92768
264	0.48815	0.68083	0.59694	0.64742	0.58178	0.47562	0.52409	0.55296	0.83115	0.5024	0.51103	0.37949	0.58485	0.62086	0.52309	0.54917	0.57433	0.67716	0.63166	0.7471	0.57169	0.52198	1.0153	0.74155	0.53821	0.67111	0.92831	0.55202	0.75192	0.57205	0.63746	0.61911	0.57976	0.67529	0.66472	0.9679	0.7266	0.67981	0.83396	0.84654	0.80009	0.94855	0.71222	0.50465	0.72797	0.73219	0.97508	0.69025	0.75238
266	0.57697	0.7345	0.78137	0.69689	0.80423	0.66117	0.73028	0.56475	0.60038	0.5527	0.68988	0.3945	0.50824	0.61737	0.68982	0.47845	0.87257	0.48986	0.77367	0.57975	0.32169	0.74251	0.69741	0.77693	0.82009	0.77055	0.87515	0.45216	0.79197	0.76059	0.63541	0.74546	0.49463	0.65939	0.80222	0.56958	0.63895	0.87052	0.84704	0.92204	0.97629	0.8558	0.84808	0.56787	0.6311	0.869	0.87826	0.58993	0.97713
268	0.72951	0.525	0.59834	0.46432	0.72453	0.63956	0.98299	0.74332	0.6725	0.78433	0.49623	0.40274	0.58643	0.61064	0.53995	0.49837	0.74242	0.43946	0.61108	0.49706	0.66648	0.81473	0.72825	0.76863	0.78365	0.87785	0.82264	0.77946	0.58988	0.84109	0.92597	0.60105	0.68259	0.54726	0.91813	0.71749	0.67017	0.91473	0.77176	0.61285	1.0025	0.70645	0.65006	0.66488	1.0905	0.74966	0.57024	0.76457	1.1377
270	0.62744	0.53124	0.37609	0.53207	1.0744	0.75376	0.95027	0.54958	0.75202	0.71044	0.59221	0.53183	0.4382	0.48499	0.44612	0.42579	0.61133	0.68194	0.44809	0.68101	0.66174	0.86873	0.82121	0.66398	0.49765	0.66466	0.84801	0.64927	0.55038	0.87671	0.79261	0.83881	0.73665	0.65104	0.78585	0.59921	0.66791	0.95556	0.87417	0.90781	0.88921	0.91611	0.5481	0.97132	1.1013	0.8337	0.61862	0.93802	0.5909
272	0.3852	0.34875	0.50252	0.8737	0.73725	0.78239	0.78635	0.54212	0.74455	0.67951	0.68404	0.4572	0.42654	0.62682	0.66646	0.34704	0.73482	0.46197	0.64089	0.63875	0.97584	0.86017	0.72772	0.7084	0.78291	0.83723	0.86045	0.52219	0.61743	0.62208	0.71062	0.81907	0.60869	0.69517	0.69726	0.57408	0.53086	0.63622	0.55257	1.1441	0.94051	0.73973	0.7897	0.75975	0.76269	0.89539	0.65131	1.1004	0.89458
274	0.52145	0.418	0.69659	0.74533	0.73478	0.6125	0.64183	0.44959	0.66693	0.5157	0.45821	0.57899	0.55351	0.62774	0.60857	0.6826	1.1134	0.48386	0.76488	0.81885	0.68043	0.62733	0.73572	0.66396	0.59835	0.47231	0.72388	0.4658	0.69246	0.64373	0.68697	0.64852	0.68885	0.60181	0.54594	0.77491	0.71662	0.7994	0.61721	0.79529	0.80989	0.80529	0.86982	0.79088	0.79548	0.92349	0.89008	0.62805	1.0301
276	0.46651	0.61971	0.84236	0.48382	0.4769	0.52697	0.6701	0.6303	0.73188	0.43763	0.4114	0.71243	0.552	0.91906	1.0859	0.77428	0.77969	0.50976	0.79622	0.7883	0.75695	0.52858	0.68949	0.74152	0.82295	0.36868	0.52199	0.47585	0.68349	0.74946	0.76268	0.62273	0.69088	0.64094	0.74894	0.75142	0.70448	0.71451	0.49189	0.65404	0.57014	0.63777	0.54108	0.68425	0.82162	0.93101	0.89304	0.94868	0.981
278	0.59418	0.50098	0.57483	0.7633	0.38061	0.72997	0.63419	0.76514	0.78805	0.37213	0.59197	0.70553	0.63291	0.72454	0.44538	0.66927	0.77145	0.79815	0.77841	0.50477	0.49655	0.66347	0.54903	0.54343	0.63044	0.58296	0.60378	0.46912	0.59074	0.85769	0.86333	0.62852	0.63623	0.83545	0.658	0.63067	0.56506	0.82902	0.57988	0.85101	0.63985	0.74602	0.85892	0.69259	0.91358	0.67119	0.47992	0.87514	1.0435
280	0.41252	0.55892	0.42454	0.94781	0.6767	0.59236	0.58324	0.86783	0.81756	0.62606	0.47386	0.65624	0.62998	0.68687	0.82878	0.82967	0.89299	0.79867	0.82141	0.57225	0.40983	0.65598	0.47299	0.51252	0.66119	0.69872	0.45989	0.42802	0.64012	0.94082	0.83967	0.68861	0.82431	0.81515	0.45779	0.92828	0.60075	0.56165	0.73062	0.65928	0.68847	1.1129	0.81274	0.52861	0.81304	0.638	0.68751	0.81968	0.85137
282	0.62696	0.54578	0.35579	0.80034	0.85238	0.48083	0.649	0.42271	0.41459	0.46981	0.45931	0.54617	0.48565	0.52865	0.92683	0.84879	0.62676	0.48303	0.56048	0.63974	0.58995	0.42345	0.47918	0.66647	0.61474	0.73411	0.34626	0.55313	0.50565	0.85993	0.91243	0.87055	0.79764	0.91473	0.54037	0.75956	0.82954	0.69364	0.79662	0.84224	0.95958	1.0905	0.73243	0.68	0.68729	0.69554	0.90325	0.72614	0.91745
284	0.39815	0.51488	0.46522	0.80432	0.68072	0.45123	0.52937	0.58541	0.63009	0.67643	0.54441	0.49208	0.67387	0.81472	0.69817	0.64032	0.58041	0.44806	0.69555	0.53513	0.67718	0.5333	0.73955	0.5821	0.81058	0.66038	0.78742	0.77546	0.7514	0.71813	0.49261	0.82886	0.56767	0.78148	0.39138	0.66047	1.0239	0.99602	0.78649	0.79386	0.72308	0.8457	0.8297	0.77151	0.79824	0.57105	0.74711	0.81398	0.68953
286	0.28116	0.45895	0.73771	0.76757	0.27347	0.40493	0.71585	0.68598	0.37848	0.7315	0.45457	0.5181	0.72684	0.51933	0.74579	0.67067	0.6427	0.74946	0.7283	0.52317	0.49661	0.55956	0.71881	0.4901	0.61164	0.64777	0.63391	0.87936	0.6033	0.69862	0.58008	0.45979	0.72787	0.8015	0.67337	0.52158	0.8022	0.71938	0.71545	0.68203	0.50863	0.67434	0.8391	0.85042	0.76763	0.74773	0.57747	0.6404	0.74546
288	0.39433	0.50005	0.62692	0.66456	0.40082	0.44193	0.57137	0.70937	0.36101	0.62836	0.83025	0.46932	0.53175	0.48211	0.5052	0.51147	0.71713	0.80209	0.37737	0.38559	0.5508	0.51306	0.66692	0.5458	0.84799	0.5287	0.48112	0.71999	0.65676	0.64368	0.46407	0.61709	0.48336	0.66535	0.76471	0.52474	0.8262	0.66809	0.89589	0.77004	0.64566	0.50394	0.555	0.80622	0.66169	0.84815	0.53648	0.54955	0.83227
290	0.64037	0.38918	0.63142	0.8032	0.4535	0.51064	0.68274	0.77785	0.45231	0.43315	0.55763	0.70368	0.64305	0.65908	0.418	0.55554	0.79404	0.74616	0.68521	0.45393	0.48042	0.49848	0.68619	0.52175	0.62363	0.70268	0.55067	0.57785	0.66703	0.72828	0.38929	0.83482	0.43594	0.56716	0.6164	0.71577	0.75872	0.70747	0.4887	0.3923	0.80276	0.72653	0.80922	0.6816	0.587	0.93744	0.5698	0.66364	0.88541
292	0.61043	0.67186	0.55607	0.49014	0.7194	0.67052	0.61392	0.77472	0.51208	0.40317	0.56062	0.47226	0.61273	0.69702	0.49587	0.59976	0.79791	0.8676	0.74107	0.57684	0.59736	0.35521	0.52736	0.6363	0.71971	0.70299	0.52363	0.73989	0.34474	0.51599	0.76541	0.9234	0.47967	0.67888	0.6605	0.60172	0.83299	0.71402	0.88024	0.72718	0.49003	0.67177	0.72259	0.63954	0.64829	1.0448	0.6933	0.854	0.66556
294	0.77167	0.59392	0.53966	0.58681	0.58388	0.42501	0.6634	0.44468	0.32532	0.51857	0.44026	0.39571	0.28268	0.60738	0.92967	0.69407	0.59731	0.75784	0.56149	0.54037	0.53865	0.71056	0.55081	0.6896	0.42276	0.74411	0.46066	0.64779	0.56132	0.46884	0.49821	0.75843	0.76789	0.80047	0.78591	0.6987	0.80918	0.61446	0.60926	0.62772	0.58956	0.68798	0.48119	0.57908	0.67178	1.1415	0.55285	0.87973	0.43053
296	0.67575	0.77237	0.48847	0.49873	0.56171	0.54985	0.35133	0.57738	0.38476	0.36486	0.34088	0.52699	0.59839	0.51388	0.71924	0.5533	0.71509	0.53845	0.58865	0.65598	0.40164	0.55712	0.58487	0.52624	0.73556	0.88307	0.48105	0.90972	0.67521	0.75336	0.48844	0.75836	0.71052	0.49649	0.98566	0.59784	0.82466	0.78953	0.34859	0.55797	0.73916	0.60597	0.60286	0.51612	1.0548	0.81563	0.71153	0.75556	0.78217
298	0.59891	0.48398	0.41338	0.5724	0.69813	0.80026	0.67601	0.99024	0.52421	0.5053	0.3066	0.42335	0.60502	0.45967	0.65015	0.58634	0.72844	0.80001	0.91826	0.44561	0.52163	0.60008	0.71072	0.61641	0.41568	0.95982	0.54316	0.32675	0.68651	0.60205	0.61667	0.68936	0.73174	0.66018	0.53396	0.63817	0.76014	0.65667	0.44705	0.62214	0.82479	0.87162	0.63201	0.72706	0.64425	0.59267	0.65441	0.78572	0.61015
300	0.63394	0.50612	0.39169	0.4891	0.61718	0.47635	0.68965	0.88144	0.59371	0.49851	0.53364	0.51077	0.56409	0.55049	0.66579	0.55232	0.75569	0.58407	0.73639	0.4938	0.78046	0.63228	0.46302	0.58741	0.56649	0.71597	0.60109	0.46138	0.81163	0.44389	0.55845	0.69652	0.68908	0.70268	0.53537	0.52475	0.72166	0.61789	0.5607	0.65205	0.92247	0.51936	0.72875	0.86286	0.80878	0.981	0.59502	0.65024	0.47945
302	0.59967	0.67174	0.33022	0.52477	0.71605	0.63904	0.58466	0.57305	0.68968	0.39682	0.50714	0.5239	0.72304	0.57014	0.51333	0.47038	0.48205	0.58335	0.63321	0.63013	0.676	0.66008	0.53219	0.39904	0.63651	0.66454	0.50742	0.71968	0.55336	0.56217	0.69633	0.68478	0.72022	0.87467	0.55123	0.5931	0.75133	0.77727	0.78365	0.70774	0.77321	0.78972	0.74971	0.93423	0.71123	0.89226	0.71428	0.80606	0.53553
304	0.44487	0.54473	0.47959	0.66254	0.48309	0.49711	0.39779	0.54463	0.76519	0.51403	0.4855	0.45876	0.4266	0.43104	0.62622	0.47948	0.53168	0.4532	0.70024	0.55808	0.39184	0.73798	0.57552	0.65859	0.70359	0.51901	0.57474	0.45125	0.66786	0.45043	0.68686	0.80323	0.52502	0.86213	0.58492	0.8084	0.63604	0.49581	0.65672	0.72799	0.35894	0.91013	0.71167	0.70286	0.68778	0.84001	0.60293	0.90061	0.88624
306	0.36671	0.52764	0.45993	0.47325	0.41924	0.44932	0.44062	0.42759	0.43296	0.58543	0.48301	0.38758	0.27941	0.49936	0.41117	0.50864	0.42979	0.45911	0.77059	0.45467	0.47753	0.81006	0.78154	0.43189	0.75587	0.65474	0.49519	0.48562	0.81156	0.59856	0.70121	0.35457	0.54774	0.75906	0.74127	0.59315	0.53356	0.61942	0.52166	0.88895	0.81184	0.88655	0.37936	0.5284	0.40056	0.47251	0.55637	0.70633	0.6543
308	0.47628	0.48099	0.4292	0.52044	0.47387	0.69614	0.66115	0.56168	0.50179	0.55409	0.39303	0.48891	0.39703	0.27593	0.36694	0.65892	0.45129	0.4712	0.47455	0.39963	0.30471	0.65572	0.73836	0.69424	0.61935	0.54143	0.51465	0.66127	0.51416	0.42171	0.51748	0.31609	0.47202	0.63835	0.78823	0.71473	0.51518	0.74202	0.56674	0.55781	0.70525	0.60309	0.57065	0.44244	0.70642	0.41551	0.52921	0.68661	0.63615
310	0.41234	0.46522	0.52432	0.40441	0.57269	0.90563	0.47125	0.74426	0.82449	0.53343	0.5864	0.53715	0.49686	0.41339	0.37268	0.73632	0.60576	0.41914	0.47724	0.30939	0.36861	0.46207	0.43309	0.59644	0.65178	0.55558	0.50171	0.66919	0.7437	0.71227	0.51296	0.36673	0.48274	0.66827	0.53271	0.49917	0.42611	0.47205	0.7666	0.58885	0.82307	0.59612	0.51439	0.60344	0.6112	0.47994	0.78628	0.74334	0.8243
312	0.53911	0.38021	0.64709	0.53499	0.87016	0.60022	0.44738	0.31377	0.80943	0.63941	0.42059	0.52824	0.45582	0.59764	0.5896	0.63389	0.63972	0.22893	0.62918	0.42342	0.49695	0.37023	0.39643	0.59636	0.53117	0.47064	0.46479	0.62174	0.67553	0.57258	0.45646	0.44572	0.57622	0.47375	0.57793	0.52009	0.53956	0.53607	0.54518	0.66675	0.45365	0.50055	0.40131	0.52253	0.58884	0.71804	0.50239	0.40411	0.96525
314	0.46319	0.32517	0.51492	0.55691	0.42252	0.42241	0.70873	0.33268	0.27471	0.90315	0.38024	0.36958	0.5969	0.1977	0.46995	0.51662	0.73928	0.43624	0.47337	0.43853	0.40367	0.40399	0.4963	0.61023	0.43607	0.60014	0.5609	0.42894	0.48438	0.36757	0.69946	0.56894	0.40045	0.66018	0.60067	0.72318	0.72354	0.65392	0.70824	0.42747	0.61504	0.48808	0.56344	0.69292	0.36026	0.75482	0.52657	0.88396	0.73736
316	0.29382	0.40549	0.25985	0.50186	0.49976	0.52026	0.71924	0.25751	0.45448	0.78984	0.48167	0.45011	0.38353	0.60647	0.47359	0.83468	0.84208	0.77617	0.64697	0.64143	0.42185	0.54281	0.58046	0.59992	0.64677	0.60299	0.25369	0.33054	0.53787	0.75003	0.65786	0.51037	0.29786	0.28095	0.52154	0.64248	0.68948	0.48603	0.86471	0.44981	0.59441	0.72639	0.69078	0.64108	0.45055	0.48413	0.53175	0.6712	0.83159
318	0.32884	0.28807	0.29398	0.5279	0.60658	0.53912	0.40781	0.20311	0.35033	0.5808	0.56387	0.41915	0.51476	0.58987	0.40418	0.55481	0.57272	0.52723	0.44847	0.70519	0.44383	0.45863	0.63417	0.3217	0.64677	0.33894	0.29149	0.45298	0.80882	0.56613	0.55483	0.49006	0.50586	0.5345	0.83922	0.65604	0.51208	0.24993	0.87868	0.51165	0.48689	0.68168	0.65283	0.75383	0.55887	0.63825	0.62335	0.84983	0.97073
320	0.33351	0.43072	0.4108	0.49334	0.40462	0.37682	0.43219	0.27252	0.24866	0.35169	0.36546	0.29959	0.61477	0.52858	0.53762	0.42359	0.37807	0.3246	0.39989	0.68704	0.33762	0.41583	0.55799	0.51587	0.67013	0.34762	0.38379	0.28069	0.57114	0.48768	0.3569	0.39174	0.55063	0.58174	0.57988	0.66057	0.55744	0.4056	0.67822	0.33313	0.7491	0.7743	0.57183	0.57882	0.51137	0.53606	0.64549	0.63878	0.67175
322	0.46889	0.50478	0.4617	0.56793	0.60191	0.47435	0.4392	0.47332	0.44619	0.42559	0.34053	0.57125	0.48417	0.58899	0.35375	0.31927	0.60348	0.48494	0.54068	0.47548	0.39581	0.28687	0.5152	0.56385	0.58467	0.47476	0.40215	0.51925	0.51906	0.47471	0.47757	0.63909	0.58624	0.52345	0.53839	0.45741	0.75807	0.518	0.49554	0.39833	0.5451	0.84975	0.58059	0.69498	0.75192	0.63431	0.49549	0.88149	0.67527
324	0.4428	0.47813	0.55087	0.48996	0.53594	0.46553	0.43728	0.34393	0.36552	0.37686	0.47681	0.53043	0.54504	0.35567	0.4677	0.30942	0.8457	0.60315	0.62206	0.38767	0.58153	0.34378	0.64014	0.47522	0.71443	0.39708	0.39946	0.3996	0.30296	0.5514	0.78339	0.54212	0.70011	0.63097	0.32378	0.76398	0.59529	0.4067	0.48551	0.24655	0.83772	0.6462	0.7991	0.66367	0.80644	0.71056	0.77532	0.64407	0.7094
326	0.55474	0.58659	0.67061	0.46802	0.37736	0.36975	0.67545	0.29153	0.38189	0.38731	0.4706	0.62089	0.64854	0.48163	0.37324	0.32263	0.60331	0.69448	0.41694	0.43306	0.54614	0.44048	0.4213	0.48855	0.44622	0.47771	0.24826	0.44563	0.41523	0.64264	0.79793	0.66142	0.74434	0.36038	0.49063	0.64478	0.39299	0.80955	0.49082	0.25085	0.42428	0.52928	0.57786	0.67864	0.43611	0.69183	0.67834	0.56815	0.61792
328	0.30848	0.59997	0.53058	0.26818	0.44963	0.38666	0.62083	0.42851	0.3411	0.62943	0.5998	0.22414	0.41554	0.4284	0.36342	0.42478	0.55639	0.69832	0.57566	0.58701	0.44954	0.34052	0.27832	0.46456	0.51426	0.3794	0.30322	0.76562	0.39011	0.52415	0.6239	0.30256	0.84035	0.57703	0.47615	0.43382	0.40032	0.70643	0.6886	0.63343	0.4407	0.50641	0.52467	0.72461	0.73707	0.55298	0.73211	0.81944	0.44038
330	0.57409	0.60864	0.40504	0.31874	0.35818	0.31173	0.47941	0.62719	0.36878	0.63756	0.3819	0.47675	0.26733	0.49222	0.47029	0.45548	0.36118	0.54411	0.35564	0.5055	0.44354	0.50244	0.49793	0.44009	0.68354	0.49773	0.27832	0.43582	0.53257	0.57982	0.41571	0.45849	0.66377	0.51222	0.54314	0.62612	0.49742	0.61958	0.6188	0.67351	0.54626	0.76691	0.57633	0.63463	0.76788	0.45291	0.55319	0.61151	0.82037
332	0.58079	0.32199	0.2794	0.27459	0.43866	0.44445	0.36372	0.46712	0.61521	0.69305	0.52752	0.30794	0.26997	0.50415	0.3783	0.38285	0.56163	0.51617	0.25664	0.60247	0.67006	0.50468	0.50036	0.76459	0.43182	0.44045	0.4397	0.5419	0.66826	0.62137	0.39848	0.48042	0.77182	0.49744	0.68567	0.55029	0.45993	0.54547	0.45944	0.58921	0.5239	0.68681	0.50441	0.61392	0.58031	0.42676	0.81864	0.73573	0.71875
334	0.51411	0.36748	0.31037	0.25849	0.46474	0.42781	0.34511	0.57985	0.4242	0.35074	0.36957	0.42166	0.28432	0.3453	0.2713	0.44978	0.73961	0.57579	0.58611	0.4904	0.5161	0.68553	0.4048	0.3763	0.42599	0.62652	0.46167	0.55969	0.40926	0.49425	0.53241	0.62433	0.53355	0.92362	0.46295	0.55261	0.47393	0.56407	0.39607	0.40197	0.73643	0.61675	0.66171	0.71247	0.50004	0.92299	0.68247	0.79823	0.47923
336	0.3627	0.14855	0.20254	0.40222	0.35416	0.45128	0.487	0.52186	0.55206	0.30217	0.56566	0.58418	0.50126	0.6016	0.38407	0.42058	0.62488	0.59851	0.48434	0.42716	0.51354	0.67339	0.36247	0.584	0.51153	0.63049	0.52123	0.36987	0.56322	0.57381	0.68904	0.52319	0.45023	0.46076	0.43288	0.5042	0.45549	0.28945	0.45844	0.55151	0.64767	0.5787	0.59953	0.80429	0.54585	0.45385	0.59567	0.42378	0.69061
338	0.38239	0.25174	0.52362	0.51364	0.35735	0.32838	0.61967	0.40765	0.60675	0.27151	0.48763	0.334	0.64866	0.82581	0.44999	0.54767	0.76525	0.28753	0.42811	0.29531	0.38219	0.9065	0.41618	0.4543	0.38836	0.74558	0.29279	0.33549	0.31575	0.4954	0.64412	0.41515	0.6759	0.38143	0.59911	0.46536	0.3588	0.39556	0.60481	0.61675	0.676	0.51849	0.49016	0.47653	0.54143	0.47142	0.46044	0.51416	0.37816
340	0.21483	0.24106	0.47896	0.70905	0.35622	0.42152	0.47313	0.29446	0.59394	0.31236	0.56048	0.4835	0.66926	0.52927	0.4071	0.62093	0.6406	0.36758	0.43938	0.50287	0.65498	0.66107	0.47316	0.58015	0.45577	0.43861	0.47154	0.46348	0.61943	0.52459	0.52145	0.4152	0.56297	0.47146	0.40654	0.43235	0.57444	0.51545	0.45293	0.62251	0.45256	0.255	0.51014	0.32657	0.72949	0.75093	0.50553	0.5324	0.42437
342	0.20137	0.28715	0.54553	0.44322	0.41774	0.40896	0.46045	0.36834	0.62934	0.40354	0.53437	0.33266	0.41363	0.47543	0.33448	0.37813	0.55606	0.48318	0.56513	0.56389	0.46344	0.55739	0.78524	0.45526	0.4261	0.26295	0.39222	0.66554	0.43782	0.38935	0.49809	0.44023	0.30227	0.57396	0.57125	0.64958	0.40561	0.40633	0.56742	0.66112	0.73253	0.67511	0.39783	0.56503	0.62652	0.69682	0.76248	0.83505	0.62668
344	0.24417	0.43274	0.54421	0.57962	0.42602	0.35672	0.6128	0.48714	0.51489	0.41353	0.54003	0.48043	0.39196	0.64191	0.53168	0.47099	0.48511	0.39772	0.53614	0.54196	0.41794	0.31456	0.37626	0.63224	0.53421	0.51182	0.42143	0.41863	0.28793	0.40247	0.32893	0.35792	0.50967	0.54065	0.64959	0.66404	0.5319	0.69736	0.7468	0.52093	0.71224	0.56588	0.59061	0.5273	0.66546	0.64416	0.52115	0.68194	0.48354
346	0.19186	0.51625	0.63561	0.34769	0.26782	0.37617	0.43192	0.33261	0.20253	0.49248	0.44305	0.68363	0.26686	0.38361	0.64074	0.40925	0.44156	0.32747	0.56428	0.46343	0.30529	0.54053	0.39712	0.35242	0.38497	0.59591	0.43351	0.42093	0.44043	0.4347	0.43411	0.46901	0.45378	0.32362	0.34438	0.7659	0.58526	0.52348	0.73327	0.54408	0.59746	0.47624	0.4494	0.78852	0.74294	0.7764	0.53382	0.44028	0.30889
348	0.20285	0.31933	0.37779	0.47533	0.40746	0.49047	0.39934	0.28605	0.35084	0.45504	0.39032	0.42812	0.26261	0.44308	0.39295	0.34457	0.40474	0.33874	0.31332	0.47034	0.2948	0.41443	0.4224	0.55045	0.74323	0.40644	0.42216	0.53863	0.40335	0.68764	0.43384	0.41591	0.43843	0.64313	0.61767	0.77505	0.72771	0.55865	0.42159	0.54859	0.5922	0.49393	0.7626	0.77034	0.47753	0.61134	0.31791	0.66122	0.65166
[truncated: 171 more columns]
