# Supplementary material for: A single-source photon source model of a linear accelerator for Monte Carlo dose calculation
Source: PLoS One. 2017 Sep 8;12(9):e0183486. doi: 10.1371/journal.pone.0183486 (PMC5590861; doi:10.1371/journal.pone.0183486)
Supplement: S1 Dataset — (ZIP) [file pone.0183486.s005.zip › S1 Dataset/5x5_PSF.txt]

0	2	4	6	8	10	12	14	16	18	20	22	24	26	28	30	32	34	36	38	40	42	44	46	48	50	52	54	56	58	60	62	64	66	68	70	72	74	76	78	80	82	84	86	88	90	92	94	96	98
0	1.2784	1.2171	1.4248	1.1529	1.6958	1.3098	1.6968	1.5847	1.9804	1.5595	0.91309	1.5745	1.9848	1.6885	1.0652	1.2128	1.3483	0.80266	1.4782	1.2212	1.7776	1.0826	0.64091	2.0685	1.668	1.8069	1.5572	1.6347	1.6596	1.2136	1.3774	1.0779	1.2081	1.4732	1.3065	1.5794	1.597	1.9962	1.3979	1.9441	1.5377	1.6601	1.7896	1.8261	1.1598	1.1752	1.4769	1.46	1.9061
2	1.3229	1.5891	1.5708	1.4781	1.6334	1.637	1.3267	1.6046	1.6682	1.5023	1.3127	1.6636	1.8983	1.7177	1.4841	1.4351	1.5967	1.5901	1.5342	1.279	1.3998	1.6394	1.1923	1.6594	1.8885	1.5129	1.8592	1.2219	1.5543	1.6835	1.4664	2.1234	1.8442	1.7854	1.5404	1.9174	1.4703	1.5213	1.6876	1.8795	1.6889	2.1223	2.2811	1.7614	1.3538	1.7018	1.9911	2.1883	2.7513
4	1.2469	2.0711	2.0477	1.978	2.1038	1.8315	1.488	1.7444	1.9366	1.6456	1.1221	1.4983	1.6955	1.7396	1.6839	1.8344	1.543	2.0757	2.0105	1.6545	1.6735	1.9632	1.6739	1.9511	2.1778	1.8978	2.1325	1.3879	1.9779	1.3408	1.4706	2.3701	2.0553	1.6791	1.9114	1.9405	1.7465	2.1051	2.4193	2.2235	2.3792	3.1446	1.9929	2.2384	2.0646	1.9745	2.5414	2.5701	2.6416
6	2.1987	1.8425	1.8048	2.3697	2.0796	2.2565	1.9126	2.1589	1.6371	1.5583	2.0219	1.8985	1.3441	1.9933	1.6272	1.9994	2.1485	2.0585	1.9354	1.6093	1.9795	1.8856	1.7971	2.2166	1.9687	1.7668	2.1361	2.3052	2.3207	1.9788	1.6205	2.6607	1.9088	1.9713	1.9942	2.0578	1.8872	2.0529	2.4589	1.9523	2.5013	2.4333	2.0785	2.3891	2.2329	2.363	2.6979	3.0959	2.6392
8	1.7128	1.8949	2.1002	2.4267	2.1881	2.1199	2.4366	2.4803	1.9844	2.2981	2.4151	2.2059	1.9357	1.9448	1.8335	2.123	2.1683	2.1439	2.0085	1.6822	1.9574	2.0053	2.07	2.4567	1.9031	1.887	2.4967	1.9419	2.2564	1.7534	1.7752	2.1904	2.0161	2.2813	2.3135	1.7174	2.2394	2.0431	2.3539	2.5946	2.2132	2.1014	2.3054	2.6229	2.0553	2.584	3.038	3.0123	2.6606
10	1.954	2.1369	1.976	2.3242	2.1	2.43	2.3059	2.6421	2.9495	2.6057	2.5914	2.4645	2.2587	1.7535	1.9209	2.2642	2.6837	2.1914	2.0684	1.6874	1.8909	1.9287	2.1925	1.9277	2.048	2.5827	2.5035	2.3229	2.2934	2.0542	2.0814	2.3123	2.4437	2.0702	2.1834	2.4575	2.0278	2.211	2.4094	2.7513	2.3414	1.9645	2.8501	2.8175	2.5561	2.7511	3.159	2.2534	1.8972
12	2.3049	2.2327	2.6946	2.2654	2.4373	2.0962	2.37	2.6702	2.2907	2.3091	2.2057	2.487	2.4915	2.2123	1.9124	2.3107	2.0225	1.93	1.9836	1.4186	1.7816	2.2308	2.3635	2.6515	2.4534	2.8144	2.3502	1.9607	1.857	1.7805	2.2052	2.5483	2.3291	2.5105	2.0336	1.9996	2.0194	2.5867	2.4995	2.5677	2.3713	2.5073	2.6977	2.754	2.4848	2.6299	2.5887	2.4784	2.1907
14	2.4425	1.9425	2.7409	2.6615	2.7706	2.1429	2.632	2.4255	1.9512	1.9162	1.8284	2.366	1.9272	2.218	2.0986	2.0065	1.9143	2.2923	2.4418	2.2785	2.3382	2.6455	2.6964	2.3144	2.3983	2.1775	2.0651	1.9885	2.0705	2.2797	2.3175	2.9396	1.9678	2.3838	2.1302	2.0459	1.9377	2.2931	2.4473	2.1458	2.0792	2.3897	2.515	2.649	2.0436	2.1183	2.7512	2.4672	2.2983
16	2.6869	2.1688	2.6	3.2338	2.0427	2.3155	2.2769	2.1905	1.8253	2.3592	1.8883	1.9008	1.93	1.6224	1.9152	1.8579	1.9964	2.528	2.1045	2.0324	2.4998	2.2706	2.2541	2.3588	2.0251	2.3289	2.0246	2.3018	2.0634	2.0301	2.6311	2.726	2.0475	2.405	2.1296	2.2648	2.2576	2.2492	2.0707	2.3167	2.3369	1.9896	2.3448	2.2641	2.2537	2.2541	3.0314	2.3433	2.8187
18	2.3509	2.1029	2.1636	2.7861	2.1214	2.3761	2.9399	1.6712	2.044	2.1933	1.8948	2.0212	2.2558	1.8411	2.1296	2.3445	1.9671	2.5679	2.1053	2.076	2.1374	1.9116	2.1329	2.2194	1.9568	2.3354	1.8991	2.0764	2.373	2.2876	1.851	2.5412	2.1576	2.1515	2.2463	2.3495	2.1891	2.3256	1.6305	2.2022	2.3232	1.9888	2.545	2.7904	2.4595	2.4423	2.8423	2.4178	2.101
20	2.4248	2.0935	2.0806	2.4492	2.2155	2.6191	2.6034	1.9881	1.9558	2.2393	2.0334	1.8818	2.3307	1.9989	2.2398	1.9931	1.8938	1.9826	2.3461	2.2098	1.9797	2.463	2.5015	2.5286	2.1658	2.1584	1.8791	2.2787	2.3976	2.9949	1.6754	2.4255	1.9128	2.4076	2.6465	2.3897	2.0739	2.3022	2.0084	2.215	2.0858	1.9101	2.5941	2.0794	2.0865	2.2761	2.5099	2.9106	2.5418
22	2.1132	2.2767	2.6012	2.2487	2.4634	2.3748	2.2424	1.8595	2.0698	1.7336	1.8389	2.3041	2.1377	2.1327	2.3322	2.3155	2.0535	2.1774	2.2409	2.3061	2.0748	2.2221	2.5458	2.2026	1.9936	2.2018	2.0569	2.2614	2.084	2.6252	2.165	2.2894	2.2368	2.5938	2.5087	2.278	2.2655	2.2047	2.1432	2.4258	2.5013	2.4242	2.6223	2.0878	2.1478	1.8567	2.4137	2.5293	2.371
24	2.3342	2.3014	2.9408	2.4837	1.9082	2.1883	2.3283	2.1	2.349	1.7694	1.8783	1.9603	1.9857	2.1237	2.6403	2.0805	1.7983	2.3148	2.1982	2.1562	2.3746	2.3074	2.3654	2.0751	2.4032	2.5295	2.1013	2.4085	2.3108	2.2313	2.4246	2.3014	2.05	2.4816	2.3919	2.508	2.0222	2.3592	2.2466	2.8256	2.7784	2.2359	2.4831	2.2592	2.3187	2.3285	2.38	2.3835	2.2824
26	2.3484	2.2394	2.5403	2.3486	2.3122	1.9014	2.3514	2.3834	1.8849	1.5945	2.0433	1.755	1.8615	2.0511	1.5752	1.5865	1.7879	2.2105	2.0982	2.0008	2.0522	2.283	1.982	2.0238	2.2727	2.7873	2.4738	2.1398	2.6474	2.2831	2.1079	2.3249	2.1732	2.5379	1.9081	2.2366	2.5437	2.5585	2.2932	2.3182	2.273	2.1383	2.3557	2.0397	2.3328	2.3622	1.995	2.3739	2.5716
28	2.831	2.5516	2.1813	2.0383	2.3451	2.1436	2.3386	2.0437	2.0951	1.9574	2.2791	1.8139	2.0765	1.802	1.5809	2.0221	2.3435	1.7661	1.8879	1.6182	2.1635	1.8596	2.179	2.3534	2.2626	2.2301	2.5506	2.4376	2.6306	1.5954	2.0382	2.0435	2.669	2.0028	2.5605	2.242	2.4733	2.4802	2.8781	2.131	2.2908	2.3632	2.6919	2.5953	2.6197	2.4986	2.0813	2.3278	2.3761
30	2.8037	2.5675	1.9401	1.9563	2.1604	1.8379	1.854	2.4149	2.0335	2.1016	2.1348	1.877	1.6673	2.472	1.639	1.6828	1.9128	2.1355	2.0524	2.0136	1.8333	1.9791	2.2837	2.0619	2.3202	2.1824	2.6413	1.9944	2.1328	1.9949	1.5544	2.1553	2.6405	2.1314	1.8578	2.0437	2.4771	2.429	2.1459	2.3489	1.9723	2.6989	2.5069	2.399	2.3052	2.6927	2.0279	2.3549	2.1032
32	1.9911	2.0484	2.1349	2.1421	2.1245	2.3875	2.7125	2.1734	2.0448	2.1711	1.9047	1.8383	2.0181	2.1652	1.715	2.0646	1.9055	2.2458	2.1233	2.2505	1.8769	2.1627	2.1123	1.8669	2.434	2.1689	2.1263	2.3809	1.9117	2.0215	1.6013	2.4724	2.4183	2.2244	2.0412	1.9548	2.4104	1.9005	2.367	2.2347	2.385	2.6685	2.8386	2.3841	2.2201	2.8548	2.4113	2.4327	2.5772
34	1.9564	2.0976	2.4253	2.1861	2.209	2.1289	2.6414	2.0039	1.9647	2.0213	2.0708	1.7057	2.1436	1.9509	2.0108	1.8439	2.0951	2.8967	2.1379	2.1554	2.3059	2.6485	2.3513	2.1029	2.0375	2.0639	2.3044	2.0569	1.8609	1.9629	2.1719	2.028	2.1362	1.9305	2.5693	2.1547	1.7728	2.0761	1.8079	1.7874	2.5835	2.4636	2.3982	2.5632	2.3362	2.6325	2.6735	2.0676	2.4562
36	1.9288	2.6431	2.7145	2.567	2.1824	2.3979	2.1586	1.9284	2.4383	2.075	1.3717	1.8036	1.6149	2.2578	1.9279	1.6822	2.4097	2.2804	2.0886	1.7112	2.666	2.4448	2.5091	2.0671	1.921	2.2617	2.2005	1.9032	1.9325	1.9459	1.9271	2.2627	1.8152	2.0156	2.6462	2.2779	2.2146	2.3898	2.066	2.4372	2.9713	2.1845	2.5953	2.5343	2.8518	2.361	2.6643	2.0891	2.075
38	2.0273	2.4747	1.9373	2.1162	2.2542	1.7273	2.2542	2.3414	2.2239	1.9214	1.8221	1.5176	1.8149	1.983	1.7389	2.1366	1.8556	1.7112	2.1565	1.949	2.24	2.228	2.0638	2.1355	1.812	1.8592	1.9784	2.1694	1.9246	2.1173	2.1444	1.8502	1.985	2.0005	2.5429	1.989	2.4732	1.9416	2.102	2.161	2.911	2.2886	2.3518	2.7699	2.7391	2.2049	2.3332	2.3132	2.2655
40	2.4246	2.3749	1.9904	1.8044	1.9937	1.9047	1.5691	1.5358	1.9144	1.6285	1.9709	1.8086	1.8814	2.1761	1.9426	1.66	1.8815	1.8113	2.0754	1.8919	2.1394	2.021	1.856	2.3726	2.0874	1.9797	2.6545	2.4326	2.3423	2.2378	1.8689	2.481	2.2074	2.1755	2.3208	2.2406	2.1431	2.3677	2.3431	2.5948	2.5817	2.2659	2.226	3.118	2.3573	2.1294	1.9268	2.3482	2.319
42	1.5831	2.3171	1.804	1.9144	2.1346	1.7597	1.6672	1.9904	2.4714	1.7163	1.8046	1.6655	1.7196	2.1297	1.6345	1.8938	2.0816	1.8064	1.6669	1.6092	2.3344	1.7724	1.7635	1.78	2.4941	2.3221	2.4816	2.1981	2.1914	2.0995	2.1661	2.1525	1.996	1.8435	2.2456	2.381	1.6027	2.4281	2.0404	2.1474	2.1341	2.2045	1.8489	1.7134	1.8616	2.254	2.0935	2.1713	2.2898
44	2.3302	1.957	2.0826	2.2386	1.978	1.7809	1.8579	1.9716	2.1375	1.8132	2.0494	1.6835	1.5372	1.8465	2.2106	2.2894	1.8262	1.6725	1.7492	1.6513	2.1029	2.4206	1.9832	2.1368	2.184	1.9315	2.0574	1.6676	1.9348	2.052	2.1497	2.1281	1.7675	2.4115	1.9071	1.8517	2.1378	2.1463	2.4601	1.9212	2.2387	2.1026	1.9235	1.9868	1.7931	2.2226	2.5398	2.4009	2.0458
46	1.4738	2.0526	1.8106	1.8866	2.3079	2.0883	1.8818	1.7921	1.8308	1.7518	1.8988	1.3275	1.979	1.9788	2.2169	1.9327	1.4442	2.0929	1.9625	2.1376	2.1878	1.8673	1.6082	2.0662	2.3676	1.7195	1.9797	2.1283	2.0093	2.1663	2.0528	2.3901	1.8833	2.111	2.1168	2.0294	2.5293	2.1344	2.0307	2.3117	2.1528	2.0743	2.0172	2.2479	2.1463	2.2948	2.3948	2.3744	2.2006
48	1.5398	2.0341	1.9554	2.114	1.8086	1.8181	1.6741	1.9933	2.005	1.7478	1.3675	1.5724	2.088	1.9412	1.6263	1.925	1.7812	2.2373	1.8783	1.8826	1.8982	1.7507	2.0568	1.9498	1.9793	1.9298	2.3274	1.7448	1.7496	2.0108	2.3966	2.1749	1.7999	2.0665	2.3615	2.4298	2.2625	1.7789	2.0466	2.1736	2.5065	2.0671	2.3491	1.9458	2.1614	2.3581	2.1637	2.2183	2.5264
50	1.6487	2.2354	2.1003	2.1156	2.1437	2.0065	1.6086	1.7903	2.0584	1.35	1.9194	1.9696	2.0656	1.3922	1.8401	1.4337	1.8951	2.2291	2.1872	1.9861	1.5639	2.1898	2.1423	1.7667	2.2415	1.9373	2.2953	1.5428	1.2562	1.8243	2.7544	2.6655	2.0892	2.0542	1.9211	2.4382	2.1964	2.1334	2.3528	1.8131	2.0778	1.9493	2.1312	2.5005	1.9408	2.1975	2.0986	2.3023	2.3696
52	1.9041	2.0156	2.158	2.0464	2.0146	1.9975	1.7615	1.7044	1.8244	1.353	2.1688	1.9045	1.5939	1.6511	1.6994	2.2314	1.8719	1.8615	2.2702	1.616	1.7334	2.0962	2.4071	1.4455	2.0962	2.5921	2.2751	1.7264	1.8799	2.01	2.1788	2.0547	1.9136	2.0827	1.8231	2.3734	2.2351	2.0828	2.12	2.3192	1.9025	1.9878	2.0014	2.5508	2.1825	2.5147	2.07	2.665	2.6438
54	1.8951	1.988	1.8794	2.0871	2.5943	1.7421	1.5999	1.9451	1.382	1.4853	1.6273	1.7696	1.9208	1.8079	1.8127	1.8817	1.7507	1.768	1.9292	1.6544	1.8032	1.9397	1.8311	1.699	1.8587	1.833	1.7281	1.6181	1.9462	2.3091	2.2498	2.1968	2.0412	2.0635	2.0761	1.8744	2.0732	1.9803	1.8396	2.2708	2.1416	2.1362	2.0038	2.3032	2.1019	2.1832	2.1543	2.3977	2.6861
56	1.4355	1.8095	1.6866	2.0171	2.0541	1.5231	1.7154	1.7741	1.5356	1.8766	1.5442	2.6286	2.2898	1.7898	1.9604	1.7738	2.0618	1.8215	2.0588	1.7323	1.7602	1.3894	1.538	1.9089	1.8393	1.8014	1.2216	1.7244	1.5677	1.677	2.4118	1.7464	2.0974	2.3176	1.9597	1.8765	2.2612	1.9325	1.9682	2.4563	2.2142	1.9663	1.7359	2.2919	2.3127	2.4154	2.3356	2.104	2.9067
58	1.3022	1.8566	1.6929	2.2149	1.6413	1.3791	1.9282	1.9503	1.6539	1.9173	2.0055	2.0459	2.094	1.542	1.6975	1.6691	1.5904	1.5548	1.6703	1.7641	1.8975	1.6581	1.5482	1.7349	2.0811	1.8657	1.657	1.867	1.7311	1.9487	1.6296	1.6791	2.0923	1.8233	2.0256	2.1617	2.2381	2.1712	1.7745	1.9958	2.1069	1.6889	1.9798	1.8667	2.275	2.4431	2.2191	2.2944	2.2235
60	1.255	2.0614	2.0616	1.6615	1.6622	2.0192	1.9139	1.8372	1.2928	1.5333	1.7364	2.1773	2.4458	1.8872	1.8284	1.9154	1.2554	1.9858	1.8773	1.8562	1.7898	1.6852	1.8768	1.933	2.2819	1.9974	2.3498	1.8662	1.8443	1.7681	1.9426	1.5216	2.1155	2.0449	2.3117	2.2234	2.0457	2.0172	1.5213	2.0066	1.8528	1.7477	1.7221	1.9518	2.4313	2.8522	1.9085	2.1417	2.5237
62	1.4165	1.6589	1.9429	1.4572	1.8954	2.2429	1.8775	1.0961	1.6711	1.3962	1.7279	1.6815	2.0214	1.8804	1.6333	1.6448	1.7197	2.0436	1.6442	1.8302	1.6666	1.7366	1.9146	1.8263	1.8595	1.759	1.9365	1.6782	2.3347	2.042	1.8731	1.6996	2.4671	1.7049	2.4685	1.6084	1.6311	1.8669	1.8403	2.1203	1.7544	2.0621	1.6817	2.8954	2.1142	2.5748	2.07	2.0085	2.2818
64	1.795	1.7106	1.5499	1.6778	1.7884	1.924	1.6806	1.5043	1.5598	1.7137	1.6745	1.6765	1.9128	1.9795	1.8078	1.8886	1.7676	1.9099	1.9879	1.3018	1.7042	1.9034	2.1618	2.0658	1.7295	1.446	1.749	1.7057	2.3701	2.0168	1.838	2.1812	2.6403	1.5288	1.8262	1.7388	1.9886	1.6025	2.3784	1.9415	1.8246	2.322	2.0533	2.2994	2.348	2.0303	2.4108	2.2863	2.309
66	1.9307	1.4224	1.6295	1.5421	1.7435	1.8513	1.5556	1.8177	1.6533	1.6199	1.4382	1.8242	1.7653	1.8475	1.5748	2.0683	1.474	2.3659	1.6976	1.6546	1.7397	2.1001	1.927	2.0245	1.7137	1.8003	1.7489	1.7857	1.7929	2.04	1.6926	2.2235	1.8662	1.5933	1.4514	2.2482	1.8693	2.068	2.3964	2.0866	2.0067	2.1446	2.0198	2.1956	2.1827	2.1423	2.1774	2.0075	2.2348
68	2.2184	2.1554	1.7419	1.6748	1.5304	1.3256	1.1415	1.6127	1.7235	1.6029	1.169	1.5513	1.8582	1.8817	1.4635	1.826	1.624	1.789	1.868	1.671	1.837	1.7553	2.0844	1.875	1.7783	1.6522	1.9598	1.4328	1.7456	1.8552	1.9344	2.2553	1.8754	1.566	1.7477	1.8259	2.1032	2.08	2.1204	1.9984	2.007	2.1803	1.8465	1.8032	2.2676	2.0831	2.1887	1.6155	2.1209
70	1.9784	2.1923	1.9579	1.7633	1.7778	1.1937	1.5801	1.7334	1.2847	1.5931	1.3118	1.5342	2.0769	2.0745	1.2956	1.7676	1.6502	1.4878	1.8741	1.6305	1.6126	1.6145	2.3413	2.1023	1.7583	1.5818	1.656	1.6838	1.9696	1.8275	1.8781	2.2209	1.7306	1.9934	1.6732	2.1214	2.1815	2.4478	1.979	1.7426	1.6161	1.6965	2.0164	2.1757	2.1908	1.9612	1.8956	1.6342	2.3128
72	1.7424	1.9837	1.9643	1.9906	1.5311	1.4598	1.6866	1.5357	1.3908	1.6966	1.642	1.7451	2.0746	1.5647	1.5543	1.5889	1.2287	1.6342	1.6149	1.7295	1.9145	1.7495	1.8578	1.5781	1.8143	1.5593	1.4821	1.5568	1.4876	2.102	1.7685	1.94	1.8337	1.8763	1.9831	2.0521	2.1623	1.9281	2.3147	2.0695	1.5175	1.7795	2.0188	2.1951	2.5365	2.1775	2.2119	1.8649	2.0117
74	1.7995	1.558	1.502	1.4517	1.427	1.3848	1.7191	1.4421	1.4786	2.0076	2.0082	1.5657	1.7269	1.7072	1.8649	1.6511	1.1265	1.4773	1.8645	1.8146	1.8844	1.7737	1.5483	1.5251	2.0045	1.8631	1.7747	1.5927	1.6776	1.65	1.6527	1.6207	2.1039	1.9065	2.2063	1.6477	2.2133	2.2474	2.0373	2.3646	1.9584	2.1673	1.9336	1.8007	2.0444	1.919	1.864	2.0751	1.8576
76	1.7929	1.7037	2.0308	1.8016	1.5908	1.3395	1.5036	1.5424	1.5554	1.7295	1.6096	1.4271	1.7659	1.8129	2.0766	1.7159	1.5697	1.7121	1.7164	1.6019	1.76	2.0434	1.8356	1.7793	1.7768	1.9306	1.6583	1.6558	2.2949	1.5307	1.7683	1.3788	1.4501	2.2009	2.1221	1.8911	1.9809	2.1075	2.1466	2.1138	2.1313	1.7728	1.8274	2.0182	1.8071	2.0089	1.8803	2.0823	2.3374
78	1.7774	1.4501	1.5769	1.7419	1.8222	1.8985	1.5375	1.0952	1.329	1.4743	1.3667	1.6325	1.807	1.7381	1.5872	1.9017	1.8631	1.6502	1.5891	1.6056	1.9457	1.9217	1.3687	1.484	1.6053	1.4772	1.4521	1.9353	1.3633	1.4105	1.6303	1.762	1.7603	1.731	1.8216	2.2784	1.8928	2.1464	2.0256	1.8774	1.7433	1.6605	1.9806	1.9193	2.0135	2.0192	1.7071	2.2475	2.3492
80	1.796	1.656	1.8426	1.8315	1.5074	1.7066	1.5705	1.2829	1.8001	1.7086	1.3838	1.6288	1.7136	1.9279	1.8596	1.7831	1.9544	1.14	1.7828	1.8334	1.8675	1.701	1.4927	1.4095	1.4739	1.4935	1.6675	1.7059	1.5695	1.3755	1.6744	1.9131	1.685	1.7751	1.8569	2.0265	2.3685	2.0434	1.854	1.9166	1.6699	1.7449	1.7626	1.691	1.6608	2.1093	1.9379	1.987	2.1173
82	1.8303	1.7434	1.9005	1.9334	1.7148	1.5734	1.5615	1.246	1.6281	1.4988	1.5249	1.3878	1.579	1.9375	2.1564	2.065	1.9546	1.3653	1.9929	2.1363	1.9314	1.757	1.7608	1.5412	1.4517	1.2719	1.5815	1.7302	1.7945	1.7808	2.2236	1.8583	1.62	1.4138	1.93	1.9162	2.1314	1.9263	1.5675	1.7021	1.7496	1.7235	1.8806	1.8752	2.0161	2.1842	1.9889	2.2758	2.51
84	1.3287	1.7278	1.8056	1.4451	2.1456	1.7368	1.815	1.4313	1.333	1.1187	1.3456	1.3408	1.353	1.5346	1.7089	1.8032	2.0164	1.2371	1.8215	2.146	1.7047	1.7232	1.9759	1.7173	1.3682	1.329	1.4823	1.7899	1.5963	1.7053	2.1316	1.8973	1.6681	1.6455	1.7171	1.8566	1.3799	1.5148	1.8456	1.5972	1.5078	1.7004	1.9809	2.004	1.6691	1.882	2.0663	2.0408	2.2381
86	1.1934	1.8788	1.6235	1.5194	1.4262	1.6615	1.6767	1.6091	1.472	1.5175	1.9264	1.8357	2.0579	1.633	1.5694	1.5411	1.5088	1.6105	1.6348	2.1331	1.8336	1.7674	1.8669	1.6029	1.7167	1.3555	1.3459	1.9256	1.9306	1.7633	1.5967	1.812	1.7057	2.0461	1.7625	1.5161	1.3978	1.4877	1.8724	1.7433	2.0403	1.6012	2.0198	1.9019	2.0907	2.0255	1.9928	1.8382	2.2704
88	1.2448	1.6352	1.5933	1.3044	1.3126	1.4814	1.5062	1.2572	1.3448	1.3726	1.4252	2.0103	1.8823	1.8976	1.5043	1.1759	1.2173	1.3754	1.659	2.0919	1.5783	1.7692	1.7726	1.6447	1.7833	1.33	1.5612	1.844	1.7573	1.6841	1.4815	1.5399	1.7464	2.0466	1.7752	1.8379	1.6535	2.0517	1.78	1.5174	1.833	2.1073	2.0203	1.6705	1.8863	1.9311	1.9568	1.9126	2.0389
90	1.4417	1.3466	1.5352	1.7445	1.2236	0.98369	1.3209	1.4301	1.6972	1.3524	1.067	1.7048	1.9289	1.4295	1.5791	1.4938	1.416	1.2994	1.6863	1.5299	1.6017	1.6621	1.6333	1.79	1.6984	1.4592	1.5716	1.5418	1.6593	1.7034	1.3181	1.5821	1.596	1.7216	1.678	1.5807	1.3054	1.6958	2.0281	1.7514	1.9894	1.9211	1.9762	1.2678	1.7653	1.9302	1.7215	2.1967	2.6164
92	1.6262	1.514	1.3132	1.5136	1.2247	1.1442	1.4672	1.1708	1.5095	1.2732	1.6269	1.3599	1.6455	1.4474	1.403	1.0145	1.4394	1.246	1.4049	1.4974	1.6885	1.6502	1.7869	1.5578	1.4561	1.6048	1.4887	1.688	1.6048	1.5477	1.395	1.545	1.8243	1.5014	1.6817	1.9998	1.5991	1.6854	1.6159	1.8506	2.022	1.8622	1.9626	1.9179	1.3821	1.8213	1.8991	1.9596	2.0583
94	1.2622	1.2148	1.3537	1.5693	1.337	1.3761	1.1739	1.3614	1.4701	1.3372	1.1752	1.3823	1.2751	1.7691	1.6119	1.0833	1.6543	1.3433	1.5205	1.2548	1.65	1.4308	1.6139	1.5342	2.0875	1.827	1.492	1.8388	1.5602	1.6319	1.5357	1.1234	1.628	1.8502	1.6617	1.7209	1.9052	1.5816	1.5199	1.742	1.5694	1.7702	1.9028	1.9514	1.8322	1.6165	1.6134	1.8383	1.9073
96	1.2475	1.465	1.4253	1.3648	1.3969	0.98193	1.2588	1.7657	1.4534	1.5694	1.4558	1.1065	1.7286	1.37	1.5419	1.1774	1.8839	1.7742	1.3978	1.2604	1.73	1.3459	1.7666	1.315	1.5909	1.4417	1.3314	1.7543	1.7946	1.6652	1.5049	1.6011	1.9003	1.4742	1.7272	1.7743	1.8647	1.4003	2.1151	1.8064	1.6921	1.8653	1.6278	1.6056	1.7698	1.5829	1.7234	1.6839	1.7665
98	1.1045	1.3214	1.285	1.4707	1.3978	1.1256	1.0803	1.3739	1.3267	1.7071	1.5981	1.5481	1.6924	1.7268	1.6319	1.4135	1.5573	1.3713	1.3632	1.3816	1.5419	1.6447	1.7488	1.5706	1.6652	1.9504	1.4503	1.5088	1.4683	1.6131	1.4089	1.1982	1.4002	1.7367	1.8268	1.7202	1.4213	1.5859	1.6726	1.9923	1.926	1.9817	1.8423	1.8621	2.0673	2.0727	1.572	1.6149	1.4547
100	1.6014	1.3229	1.4191	1.3539	1.1886	1.2052	1.1824	1.6632	1.586	1.4119	1.6441	1.659	1.2265	1.4123	1.5338	1.6869	1.3742	1.4267	1.5857	1.7738	1.4645	1.4926	1.6295	1.5101	1.7346	1.516	1.8916	1.3717	1.2194	1.3418	1.3749	1.4301	1.5818	1.7481	1.6684	1.8263	1.8693	1.9072	1.3658	1.5804	1.8511	1.5712	1.9906	2.0543	1.8865	1.626	1.6771	1.8159	2.1555
102	1.1272	1.4153	1.4874	0.9454	1.1265	1.322	1.2172	1.2743	1.3898	1.4381	1.2705	1.4158	1.1877	1.6372	1.5469	1.6051	1.649	1.6166	1.8993	1.4213	1.5119	1.5001	1.4792	1.4489	1.7907	1.5311	1.453	1.5729	1.8831	1.9134	1.7477	1.6359	1.3155	1.8358	1.5793	1.4925	1.6743	1.5952	1.5054	1.6932	1.7726	2.5488	1.8945	1.896	1.5756	1.8407	1.8916	2.091	2.2028
104	1.1684	1.3749	1.6271	1.1944	1.1515	1.539	1.8618	1.2003	1.3178	1.0418	1.3428	1.1831	1.2236	1.623	1.144	1.3734	1.6565	1.402	1.5222	1.6275	1.1769	1.3456	1.9619	1.4836	1.3838	2.0476	1.924	1.2111	1.7121	1.7746	1.8888	1.4424	1.3619	1.4519	1.5814	1.8984	1.6186	1.675	1.8157	1.7894	2.0395	1.9149	1.8342	1.6736	1.6644	1.6529	1.5636	1.4649	2.1566
106	1.2141	1.5555	1.7213	1.3155	1.3581	1.3728	1.5186	1.6672	1.2626	1.3023	1.4369	1.0653	1.3357	1.6139	1.1446	1.7527	1.6633	1.6661	1.489	1.5367	1.2722	1.305	1.438	1.6771	1.485	1.8687	1.5498	1.6828	1.3491	1.591	2.3848	1.7868	1.5991	1.6463	1.5111	1.5829	1.331	1.4874	1.8324	1.5203	2.196	1.9419	1.6981	1.7237	1.6215	1.6538	1.5273	1.9421	1.7515
108	1.2488	1.3153	1.6351	1.0959	1.2126	1.055	1.4164	1.087	1.1799	1.4383	1.4262	1.6514	1.2073	1.5419	1.4194	1.1493	1.4428	1.5767	1.6825	1.75	1.562	1.4211	1.4207	1.3015	1.4	1.2816	1.4353	1.2183	1.4121	1.6245	1.7624	1.6819	1.6137	1.4977	1.4377	1.9318	1.8178	1.1714	1.7241	1.3219	1.5047	1.7334	1.2506	1.6018	1.9233	1.8735	1.7727	2.0074	1.8073
110	1.1855	1.1377	1.2492	1.0686	1.3015	1.4075	1.1598	1.2207	1.3375	1.1718	1.4947	1.4661	1.297	1.2912	1.3759	1.3963	1.438	1.3833	1.5015	1.78	1.5105	1.0113	1.2967	1.276	1.232	1.261	1.3688	1.2564	1.5346	1.5328	1.3483	1.6387	1.5078	1.3047	1.5489	1.6565	1.6278	1.2058	1.4421	1.8618	1.9638	2.0839	1.9005	1.682	1.7995	1.6967	1.4429	1.8544	1.7847
112	0.96952	1.1347	0.85813	1.2054	1.1552	1.3321	1.2955	1.1476	1.4386	1.317	1.2621	1.2417	1.4513	1.6506	1.5986	1.3829	1.1151	1.6728	1.5469	1.245	1.3875	1.8235	1.2521	1.4312	1.4408	1.4728	1.4204	1.3812	1.2852	1.8269	1.2785	1.5067	1.6952	1.4918	1.8225	1.7721	1.5024	1.4623	1.7232	1.7246	1.9815	1.9733	1.9631	2.208	1.5634	1.4803	1.9214	1.807	1.679
114	1.092	1.0462	1.3841	1.029	1.2572	1.5913	1.4489	0.90749	1.4609	1.2379	1.4399	1.6015	1.0283	1.3	1.511	1.2653	1.2448	1.6187	1.2229	1.3006	1.2594	1.3564	1.0532	1.4376	1.2086	1.5183	1.4625	1.269	1.3022	1.3473	1.1995	1.4111	1.5364	1.3247	1.8556	1.4921	1.5448	1.6145	1.7894	1.4095	2.1793	1.5602	1.6841	2.0815	1.5936	1.8633	1.907	2.1442	2.0872
116	1.0944	1.1281	1.3952	1.1354	1.2625	1.1902	1.0655	1.3251	1.3759	1.0885	1.5571	1.0609	1.1331	0.94894	1.4577	0.87905	1.2296	1.4351	1.1145	1.6932	1.6629	1.3914	1.3419	1.8275	1.2225	1.4376	1.2449	1.2029	1.2524	1.3385	1.2555	1.1751	1.5759	1.5329	1.5316	1.766	1.6974	1.8018	1.8014	1.6311	1.7397	1.5229	1.8253	1.8296	1.382	1.745	1.9492	2.0904	1.8575
118	1.0316	1.1379	1.3171	0.91311	1.2884	1.2292	1.2078	1.2027	1.3508	1.0125	1.3943	1.0997	1.2838	1.1512	1.2123	1.2566	1.2625	1.4224	1.4007	1.312	1.429	1.4411	1.3	1.5044	1.4237	1.2278	1.4723	1.0632	1.233	1.3966	1.4512	1.5019	1.9373	1.6162	1.5103	1.8912	1.7009	1.4756	1.5113	1.542	1.8045	1.8147	1.5206	1.674	1.381	1.902	1.4801	1.5192	1.642
120	1.229	1.1913	1.2259	1.1546	1.148	1.4464	1.069	1.1994	1.0448	0.97985	1.4503	1.2409	1.3012	1.2428	1.3866	1.2227	1.3498	1.3914	1.4643	1.4565	1.386	1.4565	1.4668	1.2181	1.6236	1.6672	1.1269	1.3229	0.91188	1.0951	1.2904	1.4698	1.9993	2.056	1.5267	1.5529	1.5122	1.5118	1.6526	1.5579	1.4548	1.5397	1.4891	1.7145	1.4839	1.8859	1.5042	1.6236	1.8846
122	1.7315	1.3705	1.3899	1.152	1.3548	0.91897	0.98781	1.4338	1.1487	0.93707	1.2763	1.5205	1.4776	1.5395	1.3931	1.0875	1.7282	1.1927	1.5483	1.4605	1.8631	1.2593	1.399	1.2752	1.5517	1.5051	1.5408	1.4127	1.3015	1.3815	1.5916	1.5184	1.5159	2.1172	1.3129	1.3236	1.512	1.4464	1.3489	1.6022	1.5978	1.616	1.5209	1.6862	1.5257	1.5871	1.6833	1.5346	1.3723
124	1.1248	1.108	1.2318	1.2458	1.371	1.0745	1.1995	1.0437	1.149	1.0987	1.3309	1.7278	1.4197	1.6973	1.3287	0.90139	1.3364	1.266	1.2279	1.2852	1.0402	1.5585	1.6635	1.1669	1.5967	1.6364	2.0212	1.5488	1.5818	1.4132	1.4963	1.3523	1.7684	1.7717	1.4347	1.6509	1.2392	1.0939	1.5199	1.505	1.7987	1.6833	1.4571	1.9204	1.6094	1.833	1.5668	1.3849	1.5616
126	0.90909	1.13	1.7019	1.4339	1.3818	0.82058	1.1826	1.1848	1.1079	1.3463	1.6048	1.0392	1.6969	1.5959	1.2485	1.2394	1.1068	1.2785	1.3889	1.3139	1.1529	1.2441	1.5174	1.3401	1.3447	1.5038	1.5701	1.3568	1.7556	1.5242	1.8846	1.6398	1.4508	1.5195	1.7958	1.689	1.3137	1.4153	1.3695	1.6869	1.5	1.6418	1.2748	1.6484	1.5507	1.6571	1.659	1.3048	1.6344
128	1.1076	1.1832	1.2055	1.4881	1.0231	1.2798	1.1737	1.2066	1.7241	1.22	1.4929	1.4183	1.6774	1.5171	0.98716	1.4092	1.3682	1.3177	1.1455	1.2622	1.1091	1.3579	1.4957	1.5372	1.3304	1.2734	1.2543	1.5982	1.3731	1.1213	1.5076	1.4233	1.4441	1.4074	1.652	1.5245	1.1372	1.5346	1.3458	1.2947	1.7878	1.2561	1.4342	1.3524	1.4141	2.2029	1.7614	1.6805	1.7508
130	0.70812	1.4146	1.2352	1.1888	1.2806	1.524	1.2418	1.0636	1.2667	1.363	1.2508	1.3968	1.4986	1.3007	1.2822	1.3358	1.6316	1.3443	1.4067	1.5427	1.4149	1.2402	1.494	1.3978	1.3869	1.3647	1.2602	1.5371	1.5573	1.1535	1.3849	1.5375	1.2546	1.2801	1.4685	1.6879	1.0753	1.5291	1.5711	1.5281	1.4969	1.4492	1.2819	1.4251	1.3812	1.8615	1.6617	1.5225	2.3689
132	1.0422	1.2001	1.4075	1.1992	1.2266	1.5575	1.1617	1.3153	1.303	1.1647	1.2651	1.1734	1.3575	1.29	1.4576	1.4152	1.2003	0.9341	1.2468	1.3286	1.3726	1.1854	1.4694	1.6359	1.3635	1.3652	1.381	1.4184	1.1791	1.5669	1.1357	1.6727	1.6334	1.2802	1.7814	1.5041	1.3607	1.3542	1.3875	1.4788	1.7925	1.5464	1.4793	1.4153	1.4797	1.6701	1.8103	1.6925	1.7168
134	0.8715	1.2373	1.0734	1.087	1.2117	1.1842	1.1996	1.2079	1.0863	1.1619	1.4461	1.2329	1.3852	1.1395	1.2093	1.6464	1.2011	1.1558	1.1788	1.3883	1.3046	1.154	1.3456	1.6629	1.3481	0.85598	1.3552	1.4374	1.3215	1.23	1.3345	1.4955	1.589	1.4403	1.7629	1.566	1.4567	1.7483	1.2802	1.7631	1.7392	1.6857	1.5048	1.4061	1.7562	1.6686	1.7355	1.7086	1.7261
136	1.3379	1.2055	1.248	1.0981	1.4917	1.3056	1.5109	1.3989	1.1175	1.7539	0.99877	1.194	1.3	0.94321	1.1947	1.194	1.1695	1.4232	1.6517	1.1671	1.1354	1.0748	1.1586	1.4073	1.344	1.438	1.1558	1.0568	1.4697	1.4249	1.4322	1.1968	1.4701	1.6037	1.7402	1.3378	1.7284	1.9042	1.6647	1.5914	1.4812	1.3683	1.5082	1.6788	1.6173	1.6358	1.8278	1.5454	1.9317
138	0.89146	0.88111	0.77844	1.2454	1.1976	1.0735	1.2823	1.196	1.3184	1.0681	0.94352	1.3279	0.90796	0.8114	1.4715	1.1032	1.1002	1.3542	1.1076	1.2665	1.5964	1.7151	1.2663	1.1409	1.4231	1.5799	1.5585	1.403	1.0272	1.4505	1.7008	1.3531	1.4582	1.3362	1.6295	1.516	1.4673	1.2548	1.3427	1.4582	1.7623	1.5203	1.1614	1.5598	1.7661	1.8186	1.7213	1.6149	1.5694
140	1.136	0.85849	0.84223	1.1211	1.609	0.8998	1.2694	1.2321	1.0754	1.0831	1.0161	1.1576	1.086	1.3196	1.1173	1.4339	0.95063	1.2151	1.1363	1.1152	1.4818	1.4022	1.1419	1.3726	1.2104	0.98093	1.8919	1.2603	1.0515	1.3034	1.4168	1.5663	1.3619	1.636	1.7387	1.4486	1.5471	1.1338	1.3693	1.6761	1.4116	1.3128	1.32	1.9157	1.6916	1.5944	1.8394	1.4695	1.7108
142	1.2367	0.69437	0.99613	1.1391	1.3672	1.0457	1.2267	0.88361	0.83694	1.1199	1.095	0.98179	1.3634	1.2307	1.2334	1.5662	1.0556	1.0879	1.1885	1.0269	1.5582	1.5409	1.216	1.3119	1.0637	1.3719	1.4453	1.4947	1.3899	1.2437	1.3736	1.2222	1.5084	1.4764	1.4615	1.1928	1.2691	1.4034	1.4353	1.4785	1.2789	1.4092	1.0576	1.6186	1.5926	1.3717	1.8699	1.5919	1.6379
144	1.0726	0.96059	1.1237	1.0946	1.0614	1.1096	1.0342	0.95882	1.0907	1.0658	1.0624	1.1253	1.3798	1.218	1.4588	1.0947	1.1795	1.2981	1.4238	1.4328	1.4403	1.2599	1.097	1.6288	1.126	1.4047	1.6171	1.6898	1.5354	1.2265	1.2617	1.5206	1.2923	1.4394	1.4505	1.2293	1.6102	1.0078	1.7442	1.3171	1.476	1.4354	1.3843	1.603	1.9282	1.5102	1.8267	1.3566	1.687
146	1.3	0.91667	0.93652	1.3561	0.91661	1.2843	1.1763	1.1947	1.3201	1.3493	1.2058	1.251	1.0968	1.2541	1.1053	1.1477	1.1764	1.1853	1.2332	1.008	1.3168	1.5849	1.3616	1.26	0.99201	1.6651	1.3654	1.8908	1.4193	1.6393	1.3419	1.4737	1.3834	1.1705	1.3083	1.1319	1.7184	1.5115	1.2803	1.5548	1.452	1.5378	1.2041	1.6241	1.5692	1.4153	1.2212	1.6045	1.6759
148	1.0657	0.93684	0.96523	1.0978	1.1072	1.2056	1.493	1.1627	1.0427	0.97378	1.0852	1.2193	1.068	1.1447	1.0724	1.151	1.2862	1.2439	1.3346	1.4253	1.541	1.5378	1.132	1.2686	1.181	1.4228	1.4016	1.5667	1.307	1.3126	1.1021	1.0396	1.4166	1.6068	1.3604	1.2748	1.6941	1.4828	1.0823	1.5988	1.4123	1.1547	1.4457	1.2976	1.6248	1.8853	1.4628	1.885	1.442
150	0.86393	1.17	1.0553	0.99442	1.1021	1.2946	1.5393	1.1424	1.0722	0.832	1.5304	1.1764	0.91009	0.90369	1.1941	1.3662	1.2114	1.1679	1.0811	1.268	1.3645	1.4129	0.96528	1.1904	1.3023	1.6742	1.2057	1.3562	1.4069	1.2261	1.1078	1.3185	1.1003	1.291	1.343	1.5673	1.7111	1.441	1.3717	1.6821	1.6176	1.1966	1.5021	1.8022	1.7934	1.9637	1.4935	1.7198	1.6731
152	1.0072	1.2525	1.0898	0.99556	1.0962	0.96008	1.2731	1.047	1.2998	1.0223	1.1487	1.1496	1.0256	1.4502	1.2482	1.2502	1.3347	1.0897	1.0182	1.4764	1.0472	1.0772	1.1574	1.1562	1.1233	0.96787	1.0315	1.2868	1.4902	1.3466	1.5658	1.0754	1.3674	1.3547	1.1622	1.4166	1.1853	1.4676	1.3279	1.6238	1.4103	1.4382	1.6362	1.838	1.6982	1.4752	1.5508	1.7312	1.4947
154	0.94424	1.1276	0.97292	1.0077	1.066	1.1039	1.1288	1.1339	1.4808	1.1012	0.8498	1.0846	0.82653	1.3479	1.2701	1.3431	1.0755	1.2053	1.1908	1.1244	1.1418	1.3362	1.4057	0.9258	0.86477	1.0508	1.3674	1.2581	1.4943	1.3755	1.25	1.3805	0.95895	1.5203	1.2162	1.4778	1.4686	1.4239	1.6526	1.588	1.2763	1.6861	1.7679	1.3402	1.2703	1.3051	1.5491	1.352	1.5597
156	0.84231	1.2031	0.85149	0.7291	1.1108	1.2361	0.88827	1.0387	1.1904	0.77077	0.85118	0.9113	0.93213	1.0243	1.2504	1.2346	1.1961	0.84314	0.9938	1.0475	0.77692	0.98672	1.1171	1.1854	1.1006	1.2409	1.5286	1.2961	1.43	1.3501	1.3589	1.5052	1.0033	1.6757	1.2735	1.5898	1.4351	1.5209	1.8457	1.4768	1.0398	1.4193	1.5714	1.4494	1.4643	1.6488	1.7658	1.4429	1.5516
158	0.95674	0.76084	1.0126	0.90251	1.0809	0.88046	0.76521	0.92529	1.068	1.0361	0.92133	0.99191	1.2199	1.3567	1.1989	1.1927	0.99422	1.1987	0.91622	1.0173	0.86648	1.0242	0.95339	1.3682	1.3979	1.1094	1.3103	1.2906	0.88237	1.3856	1.4273	1.5968	1.4311	1.5605	1.4916	1.5496	1.4034	1.4021	1.3442	1.5192	1.4489	1.3687	1.4473	1.4467	1.4716	1.6354	1.6943	1.571	1.5061
160	0.812	0.96316	1.0956	1.1434	1.0578	0.82099	0.89141	0.82111	1.1423	1.2069	1.3116	1.197	1.5819	1.8075	1.6878	1.1578	0.98101	1.2235	1.1776	0.98849	1.1205	1.4178	1.5176	1.5048	1.4431	1.5236	1.1278	1.0934	1.0449	1.8104	1.6844	1.2477	1.4678	1.3532	1.2566	1.4118	1.4923	1.6074	1.2563	1.2571	1.7496	1.417	1.3279	1.5136	1.3461	1.1892	1.5976	1.8382	1.8024
162	1.044	0.86292	1.0673	1.1296	0.86543	0.70886	1.1884	0.94522	1.2145	1.1648	1.1414	1.135	1.4525	1.0982	1.4786	1.2777	1.0971	1.3413	1.1909	1.0978	1.0896	1.3315	0.98182	1.1638	1.2091	1.1794	0.9301	1.3518	1.0574	1.336	1.2262	1.2688	1.187	1.3994	1.1729	1.043	1.0728	1.1752	1.5154	1.4665	1.4455	1.6022	1.5062	1.6345	1.2654	1.5443	1.3066	1.6282	1.6449
164	0.82573	1.0481	0.95515	0.99464	0.99283	1.0859	1.0839	0.83613	1.0579	1.171	1.3346	0.93406	1.1578	1.3209	1.3025	0.75736	1.069	0.93482	0.90124	1.0471	1.2981	1.2799	0.85178	1.3091	1.1884	0.99039	1.0463	1.1815	1.2752	1.3377	1.5126	1.4435	1.12	1.1746	1.2811	1.1381	1.2983	1.0212	1.56	1.781	1.2451	1.3629	1.339	1.3168	1.4181	1.6598	1.5447	1.8037	1.6715
166	0.84795	0.84933	1.0431	0.83505	1.0533	1.1002	1.0749	1.1612	1.1035	1.0533	1.0395	1.098	0.9488	1.1033	1.0826	1.3617	1.0831	1.0542	0.99726	1.3828	1.3196	1.0071	1.1372	0.98116	1.0978	1.1079	1.191	1.2717	1.189	1.4167	1.2495	1.4272	1.3471	1.3454	1.5001	1.2118	1.1417	1.5462	1.488	1.4352	1.463	1.3152	1.7022	1.3185	1.6618	1.557	1.8395	1.5717	1.2477
168	0.75817	1.1149	0.98952	0.73115	1.1159	1.2426	0.87228	0.82626	0.91113	1.0423	1.0652	0.96532	0.83569	1.027	0.95443	0.87501	1.3528	0.98643	1.144	1.0073	1.1265	1.2243	1.2911	1.2268	1.1824	1.2506	1.1282	1.3275	1.2271	1.3993	1.224	1.2839	1.3717	1.3964	1.2449	1.2626	1.2167	1.4301	1.4645	1.38	1.3138	1.2365	1.5088	1.4414	1.5989	1.5977	1.6783	1.5748	1.5839
170	0.84951	1.2665	0.9653	0.9386	1.0527	1.168	0.85139	0.80275	0.86797	1.1573	0.91116	0.96965	1.2309	0.80321	0.99406	1.1327	1.2814	0.94933	1.2238	1.2405	1.2127	0.8428	1.0617	1.2363	1.0527	1.2949	1.6294	1.0389	1.4584	1.1332	1.3203	1.2924	1.4323	1.2582	1.1626	1.4331	1.3086	1.2704	1.6255	1.1964	1.1449	1.4692	1.2651	1.402	1.4175	1.9584	1.8524	1.5788	1.5742
172	1.0126	1.252	0.8245	0.79416	0.7507	1.0494	0.96861	0.80622	0.91	1.0801	1.0896	0.98468	1.4402	0.61507	0.92177	1.0769	0.86703	0.84979	1.0081	1.0338	0.86356	1.3377	1.0997	1.1063	1.1752	1.1515	1.2371	1.192	1.4325	1.1729	1.2365	1.0576	1.2614	1.3642	1.047	0.91664	1.3719	1.4455	1.2536	1.0165	1.1102	1.4255	1.4718	1.4199	1.2458	1.7508	1.702	1.6759	1.6987
174	0.80663	0.93981	1.4312	0.63524	0.70702	0.96288	1.0621	0.8252	0.97595	1.4291	1.173	0.65018	1.2932	1.0746	1.0035	1.0256	0.99376	1.1174	1.1409	1.1739	1.2995	1.0539	0.66561	1.2253	1.3576	1.3563	1.0608	1.237	1.2701	1.202	1.4829	1.316	1.2902	1.1812	1.4199	0.94425	1.3703	1.1985	1.5104	1.2123	1.4052	1.1134	1.1209	1.3128	1.4582	1.182	1.2967	1.5467	1.4384
176	0.86437	0.70872	1.3105	0.97729	1.0231	1.0298	0.9375	1.241	0.81904	0.8963	1.2747	1.2675	0.94748	0.76939	1.2348	1.035	0.93279	0.90958	1.2577	1.1532	0.98496	1.1364	1.0104	1.1377	1.3805	1.1295	1.0123	1.0483	1.2412	1.1083	0.76016	1.2357	1.6023	1.2115	1.3093	1.2735	1.0463	1.3773	1.2559	1.4395	1.2025	1.3265	1.4241	1.2822	1.3102	1.4368	1.4623	1.4472	1.7381
178	0.82942	0.80681	1.1453	1.0265	0.96687	1.1898	1.0593	1.1712	0.87472	0.96554	0.96375	0.886	0.92661	0.96461	0.96441	1.0414	0.85187	0.93355	0.96795	1.1447	1.1614	1.1247	1.1643	1.166	0.89822	1.0623	1.3628	1.1787	1.0984	0.9831	0.83888	1.2105	1.1789	1.0598	1.1362	1.2017	1.1528	1.5097	1.4843	1.4268	1.4404	1.1157	1.3948	1.0613	1.2367	1.5208	1.406	1.6302	1.6672
180	0.83413	1.1425	0.83403	0.76248	1.0271	0.81744	0.95251	0.86549	1.0375	0.75937	0.8864	1.0638	0.93911	1.07	0.85642	0.89879	0.90484	1.0168	1.0022	0.80878	1.0055	1.2197	1.5788	1.4438	1.1217	1.0973	1.2586	1.1196	1.3069	1.0425	0.85881	1.3222	1.1871	0.88927	0.72077	1.2612	1.5438	1.1279	1.4289	1.2437	1.4402	1.2225	1.0613	0.95653	1.5349	1.3743	1.0655	1.2666	1.6138
182	1.3496	0.97363	0.6486	1.0607	0.84806	0.75548	0.85539	1.2429	1.315	0.93479	0.91063	1.2425	0.89879	0.98559	1.0777	0.78211	1.0037	1.0521	1.25	0.92701	1.0015	1.012	0.99807	1.5615	1.2666	1.1925	1.0274	0.99321	1.3132	1.0332	0.79659	1.1274	1.0426	1.031	1.4219	1.1406	1.2607	1.2368	1.4856	1.3566	1.2566	1.337	1.5471	1.2962	0.91835	1.3311	1.1072	1.361	1.4042
184	0.8785	0.75496	0.86098	1.0456	1.0307	0.96546	1.1051	1.115	1.0296	1.1067	0.91561	1.2354	1.0877	1.0726	1.11	0.84727	0.97527	1.2606	1.2366	0.91022	0.96819	1.0977	1.071	1.0526	1.2492	1.1529	1.2665	1.3678	1.3943	1.0995	1.2718	0.99917	1.047	1.0894	1.3884	1.3593	1.3228	1.227	1.4938	1.3609	1.3453	1.408	1.2467	1.1767	1.4275	1.3541	1.435	1.4027	1.1945
186	0.97259	0.88288	0.85176	1.1399	1.0206	1.056	1.2341	1.073	0.87751	0.70038	0.79183	0.87336	1.067	1.1787	0.92945	1.1494	0.93984	1.5062	0.90662	1.0392	1.0048	1.307	0.77584	0.85874	1.3107	0.89406	0.76686	0.92501	1.0703	1.5128	1.0007	1.104	1.1802	0.95391	1.4661	1.1202	1.311	1.0305	1.1416	1.2035	1.3449	1.3358	1.1416	1.1794	1.5241	1.255	1.4346	1.4191	1.1707
188	0.86423	0.76087	0.78522	1.1416	1.4388	1.0082	0.90791	1.1404	0.83668	0.77862	1.0177	1.2096	1.1742	1.0986	0.85961	1.0734	1.1005	1.2029	1.1988	0.98033	1.142	1.004	1.1953	1.0717	1.1912	0.85859	0.74589	1.3349	1.3568	0.97286	1.4331	1.477	1.1768	1.5283	1.2153	1.1402	1.3152	1.4325	0.97772	1.0853	0.98372	1.4158	1.0816	1.3238	1.3644	1.3974	1.4887	1.6311	1.2122
190	0.7712	0.66441	0.89481	0.86213	0.77798	0.89515	0.69767	0.95422	0.83179	0.97291	0.94375	0.98486	1.1363	1.2015	1.0576	0.86779	0.8997	0.91373	1.0799	1.0701	0.90386	1.205	0.98608	1.0908	1.3182	1.0542	1.061	1.2338	1.0724	0.98189	1.1241	1.181	1.5445	0.92914	1.2414	1.2527	1.4076	1.146	0.79529	1.1844	1.0417	1.1762	1.2412	1.1804	1.2541	1.3266	1.3177	1.7891	1.6968
192	0.68879	0.89612	1.0215	0.7256	0.96313	0.8317	0.90139	1.0683	0.7529	1.2519	1.149	0.88842	0.98265	0.88423	1.1048	1.0154	0.79881	0.98094	0.71277	0.98496	1.0309	0.82925	0.93908	0.95356	1.3341	1.0671	1.2084	1.258	1.0268	1.1746	1.2517	1.0663	1.3388	0.86223	1.2248	1.1399	1.1381	1.1856	1.0123	1.4515	1.0594	1.0488	1.0293	0.90537	1.0536	1.5946	1.4361	1.5675	1.6006
194	1.0768	1.2592	1.0336	0.65292	0.84948	0.83144	0.92835	1.0703	0.75561	1.092	1.0694	0.85316	0.78501	0.6791	1.0308	0.95103	1.0226	1.1707	0.83246	0.97131	0.95271	1.0303	0.74164	1.0435	1.0714	1.2254	1.0426	1.0349	1.26	1.0006	0.96824	1.11	0.99709	1.0753	1.0758	1.3426	1.355	1.3674	0.87705	1.1415	1.1835	1.5267	1.4217	1.2485	1.0164	1.3602	1.3823	1.2817	1.4583
196	0.80385	1.0764	0.8873	1.0183	1.0291	0.76399	1.103	0.83383	1.073	0.93068	0.84064	0.93894	0.79711	0.93836	1.1521	1.0875	0.72849	1.0161	0.89498	1.074	0.87187	1.0219	0.91819	0.65103	1.1879	1.5566	1.2159	0.70604	1.0795	1.1738	0.89204	1.5078	0.89914	1.0636	1.0779	1.3494	1.1055	0.96045	1.0525	1.0582	1.2899	1.4757	1.0601	1.3008	1.2477	1.3621	1.2984	1.4439	1.3
198	0.60292	0.86511	0.76269	0.95904	0.88846	1.1014	1.1423	0.84602	0.81673	0.7398	0.64171	0.75471	0.60166	1.0982	1.0778	0.90536	0.91351	1.0766	0.88402	0.87175	0.83467	1.192	0.82021	0.81149	1.1598	1.1762	1.0626	0.72144	1.3415	1.1433	1.0026	1.0698	1.0801	1.1876	1.374	1.2419	1.4165	0.80139	0.73821	1.1169	1.46	1.2874	0.93649	1.3005	1.0365	1.5094	1.2489	1.7304	1.6755
200	0.9308	1.1162	0.91914	0.68781	0.93816	0.81703	0.82594	0.78272	0.8203	0.82425	0.71584	0.68807	0.73267	0.86718	0.97915	1.0929	1.0194	0.9968	0.87201	0.75622	1.1573	1.1525	0.76949	0.99897	1.4016	0.99961	1.0112	0.87453	1.0777	1.2379	0.95271	1.1612	1.0473	0.95721	1.3395	1.185	1.2861	0.8862	0.92662	1.1048	1.1575	1.4274	1.2321	1.2715	1.4832	1.4308	1.4245	1.434	1.3469
202	0.75162	1.0638	0.89719	0.89936	0.98013	0.76717	0.98576	0.75594	0.81329	0.79257	0.82827	0.64558	0.78755	0.95012	0.96269	0.91322	0.92358	0.78436	0.74774	0.76417	0.96188	0.89851	0.9725	1.3586	1.3532	1.0352	0.97519	1.0794	0.77014	0.98823	0.94823	1.2235	0.9339	0.9467	1.2126	0.86693	1.281	1.1015	1.0558	1.1018	1.5138	1.3792	1.6012	1.1515	1.4286	1.3309	1.1938	0.94214	1.1622
204	0.6905	0.79335	0.93215	0.89579	0.77144	0.83755	0.88489	0.81353	0.91983	0.73231	0.97951	0.61291	0.84056	0.62918	0.60255	0.99366	0.92237	0.95406	1.0916	0.83029	0.90407	0.69475	0.89426	1.2545	0.84697	0.98122	0.87113	1.0865	0.84201	0.88864	0.92672	1.052	1.1402	1.2	1.4293	0.86124	1.2588	1.2724	1.137	1.21	1.4964	1.2597	1.2438	1.4561	1.0441	1.3417	1.075	1.1465	1.3875
206	0.71373	0.88578	0.9079	0.99739	0.98333	0.99299	0.84737	1.163	0.76102	1.0098	0.8	0.75303	0.75589	0.92887	0.89804	0.74505	0.88217	0.7567	0.72552	0.9001	1.2245	0.90887	1.1069	1.4374	0.78958	0.92761	1.0568	1.0532	0.84904	0.85975	1.2615	1.0941	1.2944	0.89367	1.0178	1.0487	1.5322	1.2614	1.3379	1.6313	1.3772	1.2663	1.36	1.4236	1.12	1.4401	1.423	1.4069	1.127
208	0.70741	0.64085	0.72011	0.84304	1.0636	0.81445	0.79181	1.0315	0.86658	0.87014	1.0838	0.77466	0.93788	0.88019	1.0047	0.80363	0.65124	0.78221	0.72902	0.90577	1.0481	0.80356	1.2413	1.201	0.87425	0.72146	1.0452	0.81248	0.72885	0.95846	1.1286	1.2825	1.2367	0.91798	1.0284	1.1327	1.3134	1.1156	1.5653	1.3916	0.94385	1.0658	1.3774	1.2617	1.4417	1.4489	1.5875	1.0949	1.4366
210	0.64724	0.65287	0.88415	0.7494	0.83032	0.87066	0.69753	0.60089	0.95891	0.85133	0.97462	0.94569	0.93369	0.84931	1.3312	0.9396	1.1462	0.80393	1.0128	0.93927	1.0168	0.75924	1.1305	0.88278	0.82029	0.73989	0.66237	1.0022	1.0385	0.86465	1.3626	1.2937	0.84194	0.77925	1.2715	1.118	1.3841	1.1141	1.2938	1.074	1.2313	1.5378	1.6021	0.9644	1.5844	1.2834	1.1254	1.3687	1.5345
212	0.78954	0.6808	1.0828	0.60381	0.81383	0.6464	0.63393	0.67821	1.0301	0.9418	0.62507	0.9808	1.074	1.0178	0.78319	1.0822	0.90351	0.94179	0.90974	0.45281	0.89274	0.87029	0.96606	1.1747	1.0782	1.047	1.1397	1.0603	1.0222	1.1452	1.1764	0.92523	0.84151	0.84542	1.0801	1.3157	1.1901	1.2071	1.1565	0.77197	1.2612	1.2518	1.1707	1.4556	1.1051	1.2108	1.0152	1.1178	1.4487
214	0.64039	0.78999	0.85177	0.56293	0.73951	0.8269	0.58166	0.74093	0.83582	0.92431	0.72947	1.001	0.78621	0.87577	0.96926	0.87906	1.1587	0.76205	0.81435	0.58964	0.83097	1.0303	0.9495	1.0294	1.2514	0.79912	0.85582	0.67485	1.0809	1.1562	0.96082	0.95345	1.0625	1.1459	1.0093	1.1293	1.2904	1.1533	0.91958	0.90652	1.1934	1.2447	1.6239	1.2056	0.94424	1.101	1.0832	1.1025	1.2104
216	0.65969	0.54201	0.74157	0.81379	1.0966	0.94215	0.92422	0.69258	0.88973	1.0392	0.79986	0.88354	0.9255	0.99896	0.85949	0.72505	0.94668	0.65248	1.1581	0.93858	0.76744	1.1912	1.0864	1.1108	0.89136	0.79763	0.88592	0.8682	1.0014	1.1636	1.0159	0.82973	1.0099	1.0571	1.3327	1.0658	1.0105	1.4843	1.3072	0.90725	1.5357	1.4942	1.5994	1.2079	1.3071	1.0506	1.152	1.4314	1.2746
218	0.67384	0.79125	0.56603	0.68396	0.87292	0.60137	1.0202	0.85405	0.87032	0.77772	0.79469	0.81049	0.97172	0.85952	0.84293	1.0856	0.97285	0.72188	1.0298	0.96389	0.96328	1.0719	1.2076	0.96367	0.9519	1.1916	1.0237	0.75457	0.97216	1.4273	0.85026	0.99719	1.2578	0.79493	1.0982	1.0111	1.1351	1.3529	1.3201	1.0462	1.2815	1.2375	1.2822	1.2925	1.3549	1.34	1.249	1.424	1.3416
220	0.60468	0.49129	0.64881	0.86483	0.99913	0.76069	0.58851	0.96962	0.75443	0.80843	0.94213	0.99632	1.1316	0.71936	0.62411	0.74548	0.80851	0.79195	1.0033	0.96613	1.0277	1.1569	1.0456	0.91208	0.91207	0.98527	0.9069	0.83125	0.9391	1.015	1.0886	0.96009	0.94733	0.98563	0.93819	1.0759	1.2691	1.2429	1.0765	1.4347	1.1385	1.465	1.3141	1.1498	0.96811	1.5171	1.3017	1.5602	1.4323
222	0.66741	0.45186	0.68543	0.73949	1.0329	0.9185	0.73765	0.88196	0.86781	0.73737	0.98155	1.0941	0.89614	0.73412	0.67711	1.0713	1.0365	0.92982	0.60162	0.96668	0.9129	1.1162	1.0251	0.92055	1.1031	1.2329	1.1951	0.95827	0.9402	0.72468	0.98373	0.99369	0.90749	0.8882	0.88401	1.0994	1.3483	1.0008	1.2	0.97058	0.875	1.2583	1.587	1.0498	1.4341	1.3353	1.2173	1.6422	1.4191
224	0.63511	0.80377	0.82319	1.0097	0.91738	0.81707	0.94951	0.84069	0.93517	0.89227	0.84094	1.0325	0.8502	0.76097	0.69603	1.0685	1.0146	0.76295	0.84744	0.83903	0.94005	1.1121	1.3082	0.95814	1.2471	1.1668	0.93739	1.0573	0.91983	0.89721	1.1009	0.91441	0.98403	1.0378	1.1302	1.0286	0.98401	1.2167	1.2232	1.1244	1.1341	1.2019	0.98155	1.2546	1.0816	1.4786	1.2778	1.3842	1.5413
226	0.76183	0.68337	0.89204	1.0917	1.0776	0.9336	0.90595	0.98822	1.0912	1.1645	0.86129	1.2038	0.75709	0.78557	0.77475	1.2092	0.69693	0.71754	0.79321	0.79638	0.95255	1.0246	1.0162	0.8671	1.0875	0.88446	1.154	1.0782	1.0006	0.80688	1.1844	0.88352	1.1708	0.88534	0.93271	1.17	1.1899	1.1601	1.3679	0.86719	1.4472	1.0181	1.0669	1.3031	1.37	1.2525	1.3059	1.2595	1.2988
228	0.71233	0.70197	0.87678	0.8877	0.88112	0.80523	0.84939	0.76901	0.77269	0.74375	1.1645	0.94513	0.76369	0.81153	0.83187	1.1017	0.84526	0.83572	0.99587	0.71756	0.96724	0.91864	1.0227	1.0972	0.8773	1.1601	0.98011	0.79002	0.77291	0.97902	1.232	1.0951	1.11	1.0117	1.0238	1.17	0.98347	0.96973	1.0167	0.82996	0.90249	0.97486	1.6061	1.3486	1.1175	1.0655	1.1536	1.1909	1.2325
230	0.86242	0.85221	0.71173	0.62137	0.67535	1.0352	0.79152	0.8578	0.54529	0.84027	0.68698	0.75008	0.57062	0.60885	0.83682	1.01	1.1266	1.051	1.0633	1.0686	0.86354	0.71784	0.85362	0.96727	0.82026	0.95195	1.0593	0.84808	1.1685	1.0527	0.98027	1.0077	1.0653	0.95761	1.2753	1.0387	1.2869	1.1124	0.99464	1.0484	1.0102	0.9181	1.1496	1.4303	1.0691	1.1347	1.1012	1.4749	1.3185
232	0.73896	0.63613	0.83306	0.83763	0.93535	0.88982	0.79247	1.0067	0.95919	0.78454	0.73825	0.50781	0.94515	0.88954	0.95117	0.81183	0.72933	1.0239	0.95134	1.1673	1.0014	0.93554	1.0264	1.0689	0.85508	0.99771	1.1279	0.98749	1.4641	0.9924	0.98274	1.1264	1.2247	0.87741	1.1776	1.1432	1.5402	0.90953	0.94117	1.0722	1.0282	1.1617	0.96567	1.1118	1.3902	1.0696	1.2576	1.0633	1.253
234	0.80037	0.65318	0.71171	1.0169	0.90416	0.64808	0.77285	0.85131	0.91995	0.70117	0.71317	0.77935	1.0864	0.82174	1.0876	0.89429	0.79703	0.74898	0.90817	1.0055	1.0621	0.61936	0.90055	1.0633	1.0731	0.97489	1.1371	1.3699	1.2512	1.0226	1.1555	1.1213	1.2323	0.96426	1.1208	1.1231	1.127	1.0838	1.2008	1.0057	1.0002	1.1239	1.0277	0.87106	0.99271	1.0971	0.89462	1.1997	1.5621
236	0.76293	0.77882	0.73618	0.84409	0.43937	0.56245	0.6799	0.629	0.98057	0.84678	0.88371	0.83782	0.90695	0.6171	0.91712	0.96147	0.73725	1.0121	0.7591	1.1452	0.90445	0.64873	0.97909	1.202	1.0383	1.0625	1.2998	1.0901	0.88823	1.1646	1.1996	0.9832	1.0514	1.1684	1.104	1.128	1.0358	1.0075	0.91718	1.3299	1.4638	0.97471	1.2436	0.88662	1.401	1.0611	0.91404	1.2821	1.1512
238	0.85119	0.79239	0.68776	0.71214	0.69079	0.74548	0.70878	0.64359	0.688	0.71615	0.89048	0.78814	0.83193	0.86383	0.85013	0.88314	0.87212	1.0329	0.98777	0.84058	0.69695	1.0433	1.0278	0.95554	0.9205	0.94726	1.2572	0.9714	1.2266	1.1288	0.94097	1.1695	1.4955	0.84745	1.0779	1.3455	1.066	0.97087	0.83753	1.279	1.3175	1.2302	1.2833	1.2317	1.1279	1.5942	1.4009	0.90284	1.2572
240	0.85059	0.78504	0.59015	0.48286	0.71928	0.90582	0.68839	0.80211	0.76634	0.79034	0.68332	0.7591	0.75321	0.87612	0.81219	1.0584	0.93452	0.79646	1.1113	1.0594	0.82126	0.88516	0.9563	0.91259	0.82973	0.92456	1.1025	0.63737	0.89789	0.97872	0.91762	1.081	1.315	1.0528	1.557	1.1809	1.0908	0.82903	1.0728	1.2754	1.2914	0.90199	1.2801	1.1585	0.99889	1.0928	1.323	1.1035	1.1676
242	0.61559	0.48419	0.65581	0.6156	0.6948	0.76519	0.85795	0.42873	0.73168	0.94113	1.118	0.75192	0.92628	0.83405	0.96427	0.99235	0.69957	1.0503	0.67901	0.94944	0.90779	0.9646	0.8072	1.026	0.97537	0.98048	0.60556	0.66055	0.90582	1.0702	0.96957	0.96673	0.8757	1.2317	0.94133	1.0183	1.0525	1.0127	1.1655	0.97645	1.137	0.91142	1.4764	1.2762	0.96659	0.93909	0.85279	1.0809	0.95391
244	0.82498	0.56528	0.75845	0.76914	0.6445	0.47339	0.65749	0.46982	0.43511	0.86189	0.80971	0.67218	1.0039	0.74405	0.81857	0.65659	0.99255	0.89343	0.46952	0.78762	0.77405	0.8027	0.75102	0.7989	1.2164	0.86523	0.8022	0.7206	0.60238	0.98239	1.0075	0.77562	0.88455	0.83212	1.1146	1.1512	0.91582	1.2167	1.0165	0.98595	1.2856	0.95311	1.3049	1.1527	0.98377	1.1546	1.0135	1.1639	1.3566
246	0.74492	0.57612	0.73679	0.68399	0.48752	0.7936	0.54192	0.63478	0.5984	0.57819	0.84573	0.68128	0.78076	0.85122	0.86044	0.87873	0.58632	0.75509	0.53673	0.86273	0.92573	0.909	0.85249	0.76803	0.85875	1.0071	0.82614	0.93857	0.96531	0.96551	0.91079	0.9746	0.83218	0.78917	1.362	0.97893	0.8553	1.2324	1.145	0.83551	0.98161	0.73665	1.124	1.2385	1.0555	0.97095	1.1301	1.2306	1.5287
248	0.40967	0.4753	0.613	0.84084	0.54401	0.72076	0.6296	0.54336	0.59149	0.79177	0.73917	0.6611	0.81798	0.9171	0.96295	0.67692	0.83712	0.79267	0.67226	0.98477	0.65856	0.74968	1.0881	0.86733	0.77952	0.92159	0.92431	1.012	1.0575	1.0132	0.94386	0.80823	0.88441	1.0369	0.98777	1.1394	1.2504	0.97033	1.1285	1.0038	1.1459	0.9707	1.116	1.2672	0.92184	0.92177	1.1885	1.3242	1.3956
250	0.48643	0.88907	0.65886	0.95188	0.76389	0.54308	0.73377	0.68774	0.56174	0.72092	0.87185	0.74345	0.87519	0.96246	0.8113	0.85774	0.80981	0.88265	0.78093	0.69478	0.77164	0.72917	0.81415	1.0376	0.94439	0.67115	1.0253	0.89581	0.85218	1.1813	0.99292	0.82047	0.97504	1.0719	0.968	0.93575	1.0408	1.1902	1.3358	1.5375	1.0219	1.3973	1.1694	1.0622	1.0226	0.98373	1.1992	1.1554	1.3822
252	0.67994	0.63902	0.65111	0.49556	0.84827	0.74431	0.66102	0.7321	0.75346	0.68895	0.88746	0.8887	0.56328	0.49167	0.65563	0.93585	0.74786	0.68159	0.70641	0.7263	1.2199	1.1419	0.79928	1.0374	0.80758	0.81487	1.3076	0.93371	0.80735	1.0265	0.95707	0.81689	0.9785	0.85886	1.0118	1.0091	1.0361	1.456	1.0876	1.0132	0.99944	1.0453	1.1105	1.2176	1.028	1.8065	1.4137	1.3793	1.096
254	0.33756	0.58156	0.37984	0.67262	0.64619	0.57701	0.6584	0.79566	0.66895	0.59584	0.61773	0.80716	0.51212	0.26696	0.54917	0.76883	0.76985	0.82979	0.85793	0.79782	0.81774	0.93559	0.74878	0.9806	0.84784	0.84286	0.82043	0.65799	0.85881	0.90063	0.75405	0.92969	0.66302	0.86791	1.0156	1.0518	1.165	1.4458	0.94563	0.90058	0.98311	1.2577	0.7492	0.97504	1.2076	1.2526	1.2727	1.2109	1.3617
256	0.65284	0.76472	0.8827	0.723	0.72541	0.82723	0.78312	0.7699	0.37718	0.8657	0.61908	0.82887	0.67361	0.58769	0.77602	0.61208	0.66696	0.61292	0.95365	0.83791	0.89776	0.91324	0.70057	0.79815	0.55469	1.0433	0.93637	0.76466	0.9513	0.98259	0.74485	0.99392	0.6647	1.0691	0.85871	1.1541	1.1068	1.1374	1.1517	0.95626	1.0273	1.1875	0.99524	1.0814	1.2841	1.2481	1.2654	0.94053	1.0662
258	0.77976	0.67632	0.59258	0.73594	0.61088	0.59765	0.90835	0.7637	0.6325	0.65978	0.81307	0.78066	0.39799	0.81984	0.77716	0.79763	0.81082	0.95734	0.89707	0.76523	0.73509	0.82863	1.0978	0.83303	0.76105	1.0473	1.1731	0.96236	0.75091	0.97768	1.0678	0.84373	0.92445	0.74967	1.3075	0.89914	1.0196	0.95094	0.98592	1.2103	1.0818	0.99958	1.3335	1.1323	1.1565	1.1379	1.0869	1.0792	1.1867
260	0.41162	0.73128	0.50134	0.6713	0.68574	0.68829	0.80497	0.67901	0.80829	0.7399	0.83304	0.67062	0.55146	0.50681	0.75565	0.67801	1.1395	0.69339	0.91504	0.80978	0.72047	0.76267	0.94231	1.0375	0.73588	0.92043	0.78833	0.80499	0.68453	0.97464	0.95096	0.80224	1.1204	1.013	1.2105	0.86482	1.2031	1.031	0.97979	0.77951	1.1712	0.96729	1.056	0.95713	0.98296	1.2015	1.1877	0.7784	1.1574
262	0.68112	0.6684	0.49487	0.69598	0.94751	0.72576	0.59693	0.5321	0.87126	0.71634	0.77575	0.83129	0.69757	0.52078	0.6682	0.73919	1.0486	0.631	0.79109	0.81002	0.78633	0.9364	0.74206	0.8847	0.83363	0.70499	0.82091	0.75803	0.66674	0.5736	1.0793	1.0964	0.90004	0.87639	0.73383	0.8381	1.0233	0.97657	1.0683	1.3784	1.0146	0.87253	0.87742	0.86893	1.1718	0.90156	0.88099	1.1412	1.4083
264	0.54472	0.43714	0.49689	0.58373	0.54971	0.82408	0.60075	0.61406	0.72035	0.5055	0.6052	0.76775	0.68822	0.59947	0.85943	0.72551	0.81157	0.76037	0.72609	0.65654	0.74616	0.97089	0.93253	0.88699	0.75919	0.90955	0.91368	0.61176	0.8188	0.90899	0.94898	1.0319	0.60581	0.87407	0.97319	0.98345	0.78406	0.96926	1.239	0.97146	1.0945	0.99211	0.87128	1.0205	1.1412	0.9735	1.058	1.2254	0.92596
266	0.65319	0.4832	0.60929	0.49954	0.76807	0.75506	0.73699	0.58962	0.5158	0.57413	0.44265	0.74144	0.64924	0.63911	0.72288	0.6318	0.84623	0.90688	0.63175	0.71085	0.80008	0.8296	0.66682	0.59735	0.63129	0.81701	0.77144	0.82813	0.73158	0.91903	0.81527	1.0267	0.79562	1.0382	0.79079	0.91099	1.0429	1.0071	1.0651	1.1198	1.0695	1.118	1.0098	0.91101	1.055	1.4664	1.2247	1.1254	0.92898
268	0.79368	0.63459	0.72224	0.66664	0.70419	0.79785	0.5423	0.48516	0.55788	0.57904	0.40737	0.74387	0.7486	0.38723	0.62586	0.57897	0.91337	1.0783	0.74995	0.71441	0.98791	0.89635	0.77911	0.71431	0.7272	0.68316	0.62269	0.83714	0.65847	0.61427	0.54463	0.83321	0.91149	1.1182	0.65185	0.71385	1.0239	0.81751	0.75109	0.78359	1.0364	1.0643	0.77945	0.6448	1.2729	1.4367	0.95385	1.0483	1.207
270	0.79693	0.68907	0.62935	0.7984	0.76604	0.83955	0.74989	0.61031	0.77983	0.67783	0.51535	0.75774	0.50062	0.74358	0.59932	0.95666	0.78098	0.86103	0.83585	0.58947	0.66041	0.64692	0.65786	0.61417	0.57997	0.76237	0.57714	0.93045	0.75447	0.66469	0.68997	0.79417	0.69492	0.86656	0.89438	0.79537	0.80109	0.88977	0.9728	1.0089	1.3151	0.87446	1.0099	0.69799	1.0849	0.71861	1.0165	1.2264	1.1542
272	0.82653	0.69204	0.59119	0.60733	0.64744	0.91983	0.61703	0.59865	0.65695	0.50849	0.57442	0.63472	0.53973	0.68716	0.74629	0.52382	0.54352	0.45825	0.7421	0.6873	0.71514	0.76183	0.60364	0.73436	0.81894	0.88826	0.97863	0.9895	0.59545	0.83059	0.76291	0.55123	0.67063	1.0873	0.76953	0.87708	0.78514	1.1717	1.0854	0.97026	0.92344	1.1404	0.91794	1.0121	0.98871	0.80957	1.1917	1.0584	0.95445
274	0.61909	0.4352	0.65594	0.54556	0.6148	0.94501	0.76395	0.64099	0.63043	0.53309	0.74085	0.63792	0.66101	0.76066	0.70741	0.62127	0.5459	0.7502	0.73685	1.0827	0.65712	0.83574	0.5636	0.67715	0.68266	0.91098	0.67826	0.64557	0.53695	0.82783	0.64169	0.89176	1.0816	0.82947	0.77205	0.78854	0.80826	0.88251	1.0091	0.96488	0.85531	1.2533	0.93436	0.75298	0.90375	1.1001	0.96994	1.3332	1.0507
276	0.37076	0.51253	0.50118	0.51672	0.6214	0.78629	0.90536	0.60308	0.63678	0.80237	0.55761	0.61241	0.41896	0.7439	0.6027	0.51878	0.70273	0.5302	0.72955	0.72468	0.61442	0.49676	0.78232	0.80785	0.60377	0.64502	0.75587	0.7577	0.90694	1.0293	0.50838	0.91782	0.94536	1.0281	1.0578	0.73531	0.97284	0.70418	0.96928	0.62518	0.67496	0.99188	0.977	1.0992	0.90966	0.87343	1.3204	1.0342	0.99258
278	0.66666	0.60017	0.33191	0.57383	0.53632	0.82763	0.45036	0.40297	0.43458	0.4772	0.54534	0.56254	0.78412	0.85086	0.56187	0.42354	0.59768	0.5805	0.74681	0.48207	0.84279	0.80406	0.73281	0.75195	0.68769	0.89542	0.9198	0.90722	0.71514	0.81416	0.80134	0.74891	0.72239	1.0437	0.91624	0.52999	0.86841	0.63436	0.68081	0.88339	0.77878	0.94491	1.0888	0.77147	1.028	1.0857	1.0424	1.0634	1.2055
280	0.74008	0.84825	0.44219	0.52053	0.57695	0.74518	0.47959	0.4336	0.56172	0.52832	0.77059	0.74712	0.64014	0.70837	0.67373	0.65068	0.86011	0.67802	0.63804	0.68159	0.69131	0.68128	0.9122	0.7558	0.9168	0.81839	1.1539	1.2365	0.82294	0.57911	0.91744	0.95401	1.082	0.9939	0.79556	0.82799	0.78578	1.0967	0.70722	0.92237	0.89204	1.0472	1.3975	0.77548	0.71201	1.0167	1.0242	1.2537	1.1738
282	0.69836	0.66446	0.64433	0.45504	0.60397	0.42075	0.47577	0.68028	0.61948	0.85061	0.67032	0.74121	0.70121	0.67053	0.57842	0.67659	0.65659	0.81777	0.95651	0.64723	0.58816	0.67363	0.86783	0.70127	0.8343	0.90356	0.8227	0.79659	0.9211	0.89122	0.88706	0.81994	0.82163	0.88441	0.50142	0.82681	0.62163	0.80167	0.62696	0.76523	0.8258	0.98242	1.205	0.69091	0.67093	0.8754	1.0072	1.3098	1.0676
284	0.5023	0.74616	0.41809	0.64902	0.61389	0.66942	0.38571	0.46249	0.56942	0.74882	0.71931	0.89129	0.73462	0.86695	0.35866	0.80939	0.58264	0.45634	0.66045	0.43142	0.75752	0.46098	0.8822	0.71057	0.72174	0.8118	0.90514	0.72388	0.96409	0.96339	0.91467	0.81783	0.77812	0.97751	0.94393	0.67224	0.78388	0.77019	0.82618	0.75988	0.94814	1.0536	1.1839	0.89226	0.89417	1.0615	1.1337	1.2379	1.1517
286	0.2981	0.72768	0.86092	0.65317	0.50141	0.54914	0.66618	0.73501	0.64254	0.65183	0.80376	0.60909	0.51125	0.7696	0.35738	0.68124	0.84752	0.7515	0.90743	0.42166	0.58005	0.53024	0.88021	0.68589	0.83643	0.66535	0.60117	0.76322	0.80716	0.88943	0.96888	0.90005	0.60793	0.7931	0.66978	1.0023	1.0132	1.0065	0.97776	1.1698	1.0776	1.3788	1.1931	1.0237	0.6897	0.89202	1.311	1.2569	1.2176
288	0.42326	0.67596	0.71806	0.55669	0.60745	0.52976	0.56461	0.78212	0.73644	0.60924	0.72378	0.67426	0.54779	0.56377	0.51166	0.82536	0.82504	0.65922	0.70184	0.60667	0.62232	0.64841	0.81612	0.79738	0.87107	0.73809	0.6378	0.79435	0.53347	0.82773	0.7841	0.58247	0.72896	0.73694	0.80499	0.93664	0.68525	0.86572	0.7714	0.90566	0.83842	1.3698	1.1827	0.88244	1.0333	1.1856	1.0035	1.0994	1.4167
290	0.42713	0.54074	0.74554	0.43578	0.72193	0.70461	0.6779	0.75807	0.57171	0.85257	0.46738	0.82286	0.50146	0.6784	0.44028	0.64672	0.46768	0.65801	0.84429	0.64342	0.53775	0.78989	0.85514	1.0161	0.76412	0.54281	0.69911	0.92612	0.87439	0.77742	0.93448	0.71795	0.57631	0.9128	0.72586	0.95836	0.92739	0.68268	0.78884	0.85924	0.91115	0.87322	1.0723	0.73644	0.78631	0.84529	1.1096	1.0006	0.69881
292	0.58677	0.6008	0.7971	0.70192	0.57551	0.56	0.76123	0.62352	0.67218	0.64418	0.52797	0.52664	0.90923	0.69261	0.47473	0.68404	0.64786	0.49876	0.52421	0.62449	0.65048	0.80203	0.53995	0.97901	0.64274	0.65006	0.58246	0.70295	1.1168	0.94654	0.94802	0.64964	0.82772	0.88763	0.77743	0.8389	1.0042	0.83002	0.78563	0.93503	0.79576	0.96956	0.93733	0.76075	0.88141	0.73366	0.88995	1.0079	1.0749
294	0.5657	0.60983	0.81578	0.69561	0.79912	0.83879	0.834	0.75694	0.52315	0.48283	0.44312	0.71754	0.55736	0.63993	0.56048	0.63431	0.51197	0.61266	0.68854	0.554	0.55848	0.66513	0.55888	0.51767	0.57844	0.56184	0.60293	0.68237	1.0416	0.85813	0.66326	0.89287	0.71747	0.58123	0.78905	1.0429	1.0024	0.79812	1.0566	1.0727	1.0488	0.90509	0.77815	1.0314	0.78908	0.90586	1.2055	0.77415	1.3425
296	0.46212	0.51745	0.63515	0.68663	0.75123	0.71836	0.66753	0.60603	0.68415	0.40863	0.5731	0.51364	0.56663	0.74553	0.78404	0.57588	0.44505	0.75582	1.0179	0.71421	0.69976	0.62119	0.59088	0.79716	0.68859	0.73867	0.76015	0.67345	0.60379	0.80908	0.56092	0.72308	0.62677	1.0493	0.88368	0.93941	1.0184	1.1123	0.85408	1.0188	0.77834	0.97107	1.037	0.81421	0.74658	0.87107	1.0522	1.2059	1.0258
298	0.49915	0.58125	0.61142	0.5976	0.57434	0.48084	0.44703	0.84212	0.48497	0.50711	0.68279	0.57357	0.57774	0.57737	0.71547	0.42318	0.50993	0.71542	1.0329	0.87528	0.97151	0.8709	0.60433	0.92333	0.61945	0.52295	0.84649	0.73662	1.0416	1.0107	0.83463	0.87614	0.82628	0.70986	0.80627	0.92311	0.71661	0.98986	0.8454	0.71998	0.82568	0.704	1.0535	1.1067	0.85822	1.0954	0.94447	1.1674	1.1285
300	0.56027	0.79443	0.47117	0.62217	0.58498	0.62514	0.55032	0.63883	0.47083	0.32989	0.84444	0.50594	0.48394	0.59518	0.88336	0.57446	0.64597	0.78587	0.81206	0.50942	0.51981	0.77702	0.69716	0.84793	0.63541	0.33518	0.95129	1.0043	0.78768	0.70709	0.81296	0.75519	1.0242	0.7513	0.83784	1.0483	0.73883	1.0131	0.89313	0.75079	0.96741	0.74605	0.82209	1.0434	0.97264	0.86508	0.97828	0.97465	1.1294
302	0.43603	0.58404	0.41181	0.61295	0.70338	0.48587	0.4589	0.36377	0.31181	0.44256	0.53788	0.76379	0.63683	0.54744	0.93397	0.69226	0.75284	0.88581	0.71633	0.49435	0.67701	0.59762	0.56622	0.83192	0.73587	0.47917	0.76198	0.67115	0.76316	0.93806	0.74803	0.51141	0.77746	0.55451	0.6219	0.7968	0.70183	1.0444	0.85668	0.85501	0.76577	1.0258	0.57465	0.91049	0.9385	1.1783	1.0274	0.88114	0.85755
304	0.53688	0.72804	0.53611	0.70164	0.44103	0.77193	0.43904	0.52945	0.43847	0.41375	0.5947	0.44635	0.69781	0.81	0.55309	0.56722	0.71385	0.66558	0.7924	0.68243	0.60678	0.36879	0.65516	0.64692	0.64187	0.50099	0.62254	0.83248	1.0469	0.82438	0.5455	0.65686	0.68916	0.7365	0.56973	0.84128	0.82687	0.78778	0.99951	0.91583	0.91113	0.97343	0.41891	0.73589	0.78349	1.063	1.0171	1.0006	0.87763
306	0.52206	0.55355	0.62946	0.76621	0.34055	0.75779	0.72791	0.37261	0.272	0.51085	0.45001	0.45365	0.49986	0.54777	0.5176	0.66992	0.70252	0.44196	0.33909	0.50922	0.64647	0.44786	0.75646	0.82614	0.57926	0.61853	0.89331	0.6128	0.8618	0.71028	0.39817	0.63193	0.9224	1.0299	0.71766	1.0024	0.70344	0.85079	0.87963	0.93481	0.99908	1.0199	0.71807	0.72092	0.88258	0.94059	1.148	1.0316	1.1763
308	0.59517	0.56392	0.68405	0.64181	0.37483	0.42135	0.57709	0.73083	0.59083	0.36685	0.72731	0.41114	0.52231	0.61903	0.57443	0.61472	0.62578	0.50914	0.42096	0.51098	0.65755	0.62788	0.63589	0.8837	0.57059	0.60405	0.77715	0.74299	0.68854	0.81184	0.69963	0.81085	0.91303	0.80819	0.81462	0.6075	0.47036	1.1078	1.028	1.2788	0.83558	0.92206	0.83269	0.78364	0.82968	0.89503	0.99835	1.1503	1.0541
310	0.42201	0.5225	0.39243	0.52847	0.43918	0.59663	0.5667	0.43203	0.64389	0.50802	0.62516	0.37544	0.42645	0.48988	0.64671	0.5713	0.67631	0.53831	0.51778	0.63544	0.59092	0.87078	0.66961	0.98167	0.53846	0.65001	0.65838	0.71719	0.72182	0.67336	0.84635	0.70969	0.83902	0.70141	0.90306	0.7176	0.93356	0.93299	0.98322	1.053	0.8892	1.02	1.0133	0.65946	0.79527	0.70476	1.1035	0.87422	0.7173
312	0.76192	0.57889	0.57589	0.46311	0.40935	0.53821	0.462	0.54885	0.71416	0.45494	0.53433	0.50117	0.89252	0.65836	0.74534	0.50013	0.48226	0.38939	0.73061	0.70235	0.45978	0.6161	0.79026	0.90279	0.81016	0.54651	0.54463	0.66961	0.72951	0.74982	0.6378	0.85016	0.69325	0.68201	0.68547	0.78536	0.75324	1.0817	0.78043	0.83436	0.82958	1.3327	1.0376	0.91784	1.0253	1.1386	0.86562	0.81815	0.74549
314	0.5185	0.74077	0.66332	0.58908	0.51142	0.40006	0.38404	0.50404	0.46918	0.54557	0.40074	0.45294	0.88444	0.5573	0.44436	0.66488	0.63483	0.61136	0.63861	0.73909	0.53226	0.43458	0.88925	0.45978	0.6415	0.68459	0.71711	0.45658	0.77361	0.76258	0.71368	0.68861	0.72375	0.42546	0.45501	0.92632	0.74729	1.1586	0.76107	0.90714	0.90482	1.2042	0.56408	0.60865	1.0375	1.105	0.69782	0.88431	1.0007
316	0.37312	0.54544	0.38242	0.50293	0.48464	0.54763	0.46887	0.63957	0.55507	0.51683	0.68778	0.6697	0.58482	0.45291	0.55006	0.92991	0.62773	0.81847	0.68324	0.57408	0.55446	0.4664	0.83039	0.61703	0.61725	0.58124	0.75483	0.62248	0.89466	0.68071	0.63033	0.87461	0.78167	0.55779	0.73124	0.69062	0.79623	0.76866	0.72723	0.61905	0.85932	0.82714	1.0309	0.88717	0.88561	0.78274	0.65039	1.0157	0.92437
318	0.59084	0.7563	0.40137	0.40279	0.50061	0.37982	0.57317	0.44727	0.61254	0.58074	0.57149	0.70584	0.42613	0.61187	0.48279	0.8394	0.64401	0.57758	0.77826	0.80713	0.68694	0.64074	0.74392	0.64666	0.70155	0.83087	0.57887	0.64818	0.82837	0.66918	0.5209	0.67157	0.59223	0.86945	0.84565	0.63266	0.84119	0.93119	0.68328	0.73564	0.68106	0.74316	0.80782	0.85818	0.96738	0.79303	0.7652	1.0945	0.84356
320	0.45964	0.58986	0.5095	0.39126	0.57458	0.38473	0.49912	0.51397	0.54329	0.51441	0.69246	0.64612	0.66036	0.53852	0.55292	0.72467	0.65622	0.53973	0.55957	0.63148	0.55071	0.54863	0.5763	0.55136	0.54546	0.72184	0.53556	0.39923	0.69427	0.65499	0.74655	0.59805	0.49048	0.603	0.56651	0.74839	0.84203	0.65601	0.66945	0.60651	0.86346	0.78503	0.75813	0.94548	0.70507	0.70182	0.9799	1.2254	0.96093
322	0.52411	0.48894	0.29643	0.51126	0.49376	0.53758	0.74002	0.55456	0.49649	0.57971	0.67675	0.65303	0.48811	0.44078	0.62152	0.77103	0.64088	0.57144	0.50618	0.57153	0.57854	0.38555	0.70321	0.68816	0.51791	0.39442	0.57966	0.43862	0.67496	0.89823	0.81819	0.66358	0.71326	0.78125	0.47193	0.4811	0.83503	0.89288	0.79907	0.56365	0.88255	0.59434	0.65948	0.60753	1.0895	0.7664	0.68343	0.72845	1.0567
324	0.64049	0.46683	0.36623	0.50725	0.43915	0.3821	0.52087	0.71539	0.56446	0.47264	0.81665	0.56323	0.54731	0.59161	0.74069	0.6282	0.67104	0.61436	0.34684	0.44027	0.51067	0.57144	0.62799	0.44707	0.47903	0.66881	0.50625	0.35796	0.59769	1.0132	0.53337	0.66593	0.43033	0.5522	0.81913	0.46137	0.80148	0.71803	1.0104	0.83693	0.87213	0.76617	0.63884	0.82261	1.1267	0.84121	1.0106	0.91905	0.88554
326	0.43737	0.30291	0.463	0.5126	0.59861	0.55176	0.28322	0.70841	0.40381	0.45714	0.61066	0.4984	0.78354	0.74299	0.49193	0.75995	0.43908	0.3667	0.68564	0.61177	0.63149	0.71796	0.62666	0.61656	0.62221	0.72259	0.47448	0.5087	1.0107	0.79834	0.76266	0.58542	0.61225	0.63955	0.50469	0.63568	0.69952	0.75788	1.042	0.73113	0.97686	1.0429	0.68667	0.91406	0.65635	0.80051	0.92326	0.77217	0.69515
328	0.48235	0.42595	0.58326	0.42599	0.66036	0.47301	0.56276	0.62126	0.62321	0.50894	0.54237	0.43622	0.70927	0.62642	0.69711	0.48028	0.47036	0.63439	0.56774	0.55098	0.50086	0.703	0.37621	0.52943	0.66515	0.76742	0.57979	0.61601	0.88574	0.84998	0.79037	0.81237	0.79713	0.84127	0.67621	0.89403	0.71544	0.76606	0.98748	0.97808	1.0085	0.74443	0.65635	0.92291	0.79271	0.88366	0.66806	0.57256	0.80152
330	0.55944	0.60095	0.42161	0.69975	0.67315	0.35069	0.51864	0.61781	0.55735	0.56115	0.60684	0.73063	0.47219	0.73526	0.57387	0.61458	0.4466	0.49427	0.54686	0.45098	0.67275	0.58599	0.32436	0.57584	0.50863	0.51018	0.77537	0.55767	0.8566	0.70073	0.83233	0.42026	0.72897	1.0231	0.3846	0.7205	0.76813	0.80517	0.51733	0.90872	0.6838	0.63395	0.89462	0.90462	0.93614	0.72345	0.87875	0.82675	0.91624
332	0.62468	0.45637	0.28415	0.6001	0.3238	0.34923	0.65703	0.38951	0.71485	0.57767	0.47939	0.51961	0.48805	0.49055	0.49342	0.53262	0.60525	0.54947	0.72015	0.36448	0.73873	0.66224	0.5325	0.69769	0.70781	0.64657	1.0628	0.48249	0.40852	0.58373	0.72306	0.62636	0.59239	0.54173	0.63052	0.76486	0.9695	0.93982	0.63095	0.63865	0.95683	0.67417	0.9917	0.95829	0.75287	0.81385	1.1361	1.0228	0.99729
334	0.45089	0.45457	0.48394	0.33334	0.37466	0.42907	0.53627	0.39967	0.56926	0.59958	0.61263	0.34808	0.54262	0.51553	0.51758	0.53646	0.52032	0.59804	0.68022	0.47309	0.67694	0.73459	0.30854	0.61303	0.61706	0.57489	0.70272	0.47286	0.68901	0.63759	0.78459	0.49572	0.53349	0.52684	0.54786	0.7785	1.0379	0.82022	0.79343	0.54178	0.68834	0.56136	0.65452	0.88033	0.9861	0.78262	0.91628	0.79055	0.90621
336	0.37814	0.74351	0.47325	0.68093	0.59633	0.40265	0.42724	0.63253	0.41589	0.53537	0.45962	0.36951	0.53814	0.37149	0.52749	0.3541	0.54865	0.57134	0.34179	0.43888	0.78312	0.63813	0.49744	0.73717	0.58354	0.70197	0.7974	0.5215	0.36947	0.67562	0.54887	0.75525	0.7957	0.61904	0.57967	0.75634	0.78925	0.63162	0.57508	0.60045	0.60305	0.93575	0.64635	0.64951	0.83553	0.88788	0.95855	0.84914	0.63798
338	0.71776	0.50026	0.40737	0.5722	0.45632	0.38509	0.48499	0.56365	0.35111	0.62229	0.58218	0.62638	0.37773	0.57813	0.33257	0.4578	0.59232	0.55189	0.5328	0.53847	1.0473	0.80954	0.59396	0.56876	0.7577	0.59077	0.55272	0.5795	0.45706	0.84019	0.56283	0.62492	0.57069	0.86777	0.5777	0.75796	0.58194	0.52292	0.4858	0.45673	0.75672	0.83345	1.0271	0.83177	0.72292	0.91304	0.64423	0.81644	0.75392
340	0.52175	0.44456	0.31978	0.67257	0.44807	0.67262	0.73893	0.56693	0.38361	0.2942	0.47346	0.59188	0.4365	0.61454	0.4336	0.4192	0.51878	0.63651	0.54718	0.63808	0.5914	0.58512	0.67855	0.46983	0.66235	0.57014	0.5872	0.63275	0.58211	0.75713	0.59327	0.4112	0.68605	0.9174	0.84942	0.99546	0.58847	0.48577	0.50439	0.47757	0.60696	0.89982	0.99753	0.83979	0.80678	0.81149	0.92529	0.63904	0.7174
342	0.37865	0.28561	0.38654	0.28353	0.32626	0.49229	0.57563	0.41378	0.47674	0.26901	0.30252	0.25904	0.53469	0.41495	0.35363	0.56444	0.61977	0.41892	0.56697	0.50278	0.62181	0.69747	0.87875	0.81204	0.79633	0.50096	0.53001	0.64435	0.68462	0.5312	0.415	0.41129	0.57123	0.61389	0.8199	0.80775	0.82382	0.76389	0.60746	0.7809	0.58795	0.93913	0.60908	0.80359	0.70243	0.78323	0.92916	0.77432	1.0006
344	0.46125	0.32162	0.39332	0.5261	0.67404	0.40895	0.54948	0.33265	0.42245	0.41671	0.47517	0.22838	0.4694	0.47502	0.48746	0.48788	0.88185	0.57661	0.72908	0.78347	0.65055	0.71177	0.47285	0.61784	0.72855	0.51928	0.63517	0.68308	0.66318	0.45986	0.39383	0.61812	0.73393	0.48518	0.57576	0.74718	0.75741	0.55637	0.53968	0.72209	0.55178	0.68947	0.61143	0.73497	0.76253	0.66395	1.0773	0.87587	1.2283
346	0.28532	0.43025	0.41868	0.64186	0.53542	0.27256	0.36708	0.29601	0.39928	0.42087	0.47551	0.14654	0.5278	0.52454	0.66027	0.53591	0.70331	0.69173	0.35662	0.82247	0.54517	0.80547	0.71527	0.7049	0.34403	0.34774	0.65476	0.80153	0.58834	0.6839	0.40577	0.58431	0.56899	0.3816	0.69335	0.51908	0.66012	0.46561	0.408	0.71403	0.98495	0.66803	0.71968	0.75528	0.86482	0.7802	1.0833	0.74136	1.169
348	0.26193	0.63937	0.41871	0.69485	0.43586	0.50897	0.47899	0.67423	0.45797	0.58692	0.35352	0.35947	0.50115	0.48066	0.49055	0.83701	0.6366	0.36077	0.48216	0.7156	0.56063	0.70089	0.46864	0.64002	0.48713	0.62239	0.85515	0.54774	0.50563	0.57004	0.53722	0.49369	0.62669	0.56935	0.4533	0.71133	0.49205	0.43536	0.63221	0.74006	0.78526	0.35976	0.68216	0.87615	0.60932	0.54577	0.53214	0.81823	0.93503
[truncated: 171 more columns]
