# Supplementary material for: A single-source photon source model of a linear accelerator for Monte Carlo dose calculation
Source: PLoS One. 2017 Sep 8;12(9):e0183486. doi: 10.1371/journal.pone.0183486 (PMC5590861; doi:10.1371/journal.pone.0183486)
Supplement: S2 Dataset — (ZIP) [file pone.0183486.s006.zip]

Archive with 10 entries (7 files):
- S2 Dataset/
- S2 Dataset/.DS_Store
- __MACOSX/
- __MACOSX/S2 Dataset/
- __MACOSX/S2 Dataset/._.DS_Store
- S2 Dataset/10x10_VSM.txt
- S2 Dataset/20x20_VSM.txt
- S2 Dataset/30x30_VSM.txt
- S2 Dataset/3x3_VSM.txt
- S2 Dataset/5x5_VSM.txt
