# Supplementary material for: A single-source photon source model of a linear accelerator for Monte Carlo dose calculation
Source: PLoS One. 2017 Sep 8;12(9):e0183486. doi: 10.1371/journal.pone.0183486 (PMC5590861; doi:10.1371/journal.pone.0183486)
Supplement: S2 Dataset — (ZIP) [file pone.0183486.s006.zip › S2 Dataset/10x10_VSM.txt]

0	2	4	6	8	10	12	14	16	18	20	22	24	26	28	30	32	34	36	38	40	42	44	46	48	50	52	54	56	58	60	62	64	66	68	70	72	74	76	78	80	82	84	86	88	90	92	94	96	98
0	1.5665	1.5821	1.5237	1.6756	1.7804	2.2149	1.7463	1.6994	1.6077	1.8161	1.7214	1.6092	1.5422	1.5614	1.6752	1.8083	1.6834	1.6475	1.864	1.8667	1.8507	1.8696	2.0042	2.1389	2.1353	1.8223	2.309	1.9778	2.322	2.2104	2.1878	2.3906	2.3614	2.3785	2.3566	2.7844	2.4723	2.7836	2.5177	2.4205	2.9449	2.2734	2.9376	2.7711	3.0258	2.8866	3.2392	2.8184	3.2164
2	1.3896	1.5733	1.7344	1.8825	1.7415	2.0594	2.0884	1.7194	1.6482	1.6683	1.5186	1.7808	1.6095	1.5758	1.4783	1.7448	1.7381	1.7213	1.7561	1.7536	1.6888	1.7899	1.9275	2.2902	2.0361	1.8275	1.9258	1.9073	2.0333	2.4565	2.1703	1.9414	2.266	2.1852	2.5144	2.3175	2.3023	2.664	2.2491	2.6726	2.7381	2.3157	3.144	2.8399	2.859	2.6889	3.2699	3.0921	2.8411
4	1.7215	2.025	1.6464	1.7048	2.2196	2.1842	1.95	1.8012	1.9229	1.9841	1.6976	1.5912	1.6624	1.4686	1.651	1.8617	1.7597	1.6097	2.1941	2.0239	1.8545	1.9956	2.0834	2.0085	1.9991	1.9896	2.225	2.0211	2.2193	2.1254	2.0268	2.0485	2.3897	2.146	2.7162	2.3218	2.6953	2.7598	2.3467	2.3878	2.6155	2.4305	3.1607	3.0713	2.5638	2.9675	3.3054	3.1778	3.1227
6	2.2276	2.0669	2.1419	2.1424	2.1203	2.0932	2.2076	1.9729	1.9752	2.0532	1.8852	1.835	1.7855	1.7469	2.0183	1.8872	1.8733	1.6235	1.9281	1.928	1.8891	2.2488	2.3463	2.0595	1.8984	2.0346	2.381	2.0019	1.8568	2.3287	2.4627	2.0666	2.3478	2.4375	2.4461	2.2092	2.4514	2.9303	2.335	2.3554	2.7212	2.4586	3.3045	3.0254	2.9052	2.7934	3.2873	2.8674	2.9602
8	2.2071	2.3239	2.2139	2.1689	2.3289	2.3105	2.1445	2.121	2.2848	2.1236	1.9835	2.1882	1.909	2.2749	1.8103	1.6556	1.8972	1.9092	2.0244	1.9997	1.9527	2.5679	1.9868	2.1768	2.1995	1.9722	2.1277	2.4049	2.1187	2.0052	2.3561	2.2148	2.4343	2.2544	2.5728	2.5439	2.6134	2.8585	2.7679	2.7526	2.7078	2.3571	2.8876	2.8091	2.8049	2.6214	3.1298	3.1265	3.1103
10	1.9233	2.0357	2.2807	2.3843	2.5069	2.4374	2.2681	2.3041	1.9052	2.0191	1.923	2.1069	2.0984	2.0167	2.164	1.8771	2.2288	2.1568	2.1125	2.0928	2.1918	2.1899	2.1942	2.3031	1.9984	2.3255	2.4283	2.3251	2.2577	2.1378	2.1248	2.5439	2.4268	2.3965	2.4082	2.3467	2.4311	2.3977	2.6639	2.5083	2.989	2.197	2.7029	2.7397	2.6475	2.9959	3.0123	2.7909	3.3374
12	1.8124	2.1655	2.3715	2.3621	2.389	2.3293	2.5762	2.3045	2.1331	2.0319	1.9423	2.1554	1.8704	1.9657	2.0179	2.4577	2.0111	2.0304	2.1242	2.2296	2.1541	2.2062	2.0312	2.2771	2.5744	2.4081	2.5038	2.1964	2.0342	2.1723	2.4338	2.222	2.339	2.1971	2.5249	2.4982	2.3074	2.6038	2.6686	2.8155	2.6951	2.7435	2.6198	2.6702	2.9803	2.7146	3.0333	3.177	3.2275
14	1.7301	2.1629	2.4799	2.3567	2.3758	2.3572	2.1616	2.1366	2.0045	1.7781	1.8868	2.2626	1.9026	2.0805	2.1841	2.0109	1.9885	2.0501	2.015	1.9613	2.1779	2.1454	2.0932	2.6033	2.2792	2.2881	2.7083	2.3273	2.2364	2.0843	2.2906	2.3477	2.1056	2.2226	2.2257	2.7033	2.512	2.6481	2.7574	2.6996	2.4654	2.6493	2.6523	2.6816	2.6313	2.8874	2.8603	2.8124	3.0234
16	1.9279	2.2509	2.5173	2.4156	2.6438	2.6018	2.28	2.0718	1.9562	1.9154	2.0823	2.1541	1.6919	1.9769	1.9935	1.7967	2.0046	2.1269	1.8999	2.1769	1.9721	1.8379	2.0399	2.4002	2.3039	2.2627	2.2718	2.4801	2.5444	1.9704	1.9607	2.4101	2.3036	2.3793	2.3208	2.4602	2.6225	2.873	2.9034	2.9813	2.4807	2.949	2.8487	2.6937	2.7279	3.0572	2.9689	2.7473	2.6968
18	1.8783	2.2009	2.4069	2.4267	2.3391	2.1141	2.0925	1.7964	1.9555	1.793	1.8413	1.9096	2.118	1.9483	1.8123	1.9242	1.9348	1.9201	1.8675	2.0586	1.8907	2.1593	2.0382	1.9487	2.2532	2.1779	2.3565	2.2319	2.3594	1.9825	2.0802	2.2885	2.2667	2.3195	2.4622	2.6367	3.0313	2.6782	2.7334	2.4904	2.4978	2.8579	2.8291	2.5233	2.9381	2.978	2.8096	2.9726	2.6534
20	2.0246	2.2889	2.4366	2.6054	2.2379	2.2861	2.0205	2.0951	2.0099	1.8586	1.998	1.9155	2.271	1.8767	1.9944	2.0447	1.9046	2.068	2.0291	2.3409	1.9475	1.7708	1.9095	2.1083	2.0952	2.072	2.314	2.317	1.9802	2.4531	2.4387	2.2801	2.12	2.3183	2.6666	2.5588	2.2727	2.4753	2.569	2.4126	2.9937	2.7236	2.6419	2.4762	2.7079	3.011	2.9905	3.0352	2.6326
22	2.1614	2.4524	2.1861	2.2529	2.3032	2.0324	1.7846	1.681	2.0148	1.8185	1.9841	1.9731	2.2619	1.9396	2.0259	2.1647	2.2768	2.0364	2.2304	2.0818	2.1016	2.1619	1.9809	2.3636	2.0198	1.9645	2.0703	2.5303	2.2172	2.7299	2.7132	2.4768	2.1818	2.2705	2.3563	2.4797	2.4887	2.3956	2.6415	2.8394	2.8016	2.6429	2.3956	2.5166	3.1544	2.7999	2.7324	2.8417	2.9823
24	1.7712	2.2339	2.3098	2.217	2.347	2.1882	1.9062	1.9599	1.6988	1.4805	1.8888	1.8099	2.2765	2.2712	2.1489	2.2248	2.0639	2.037	2.0118	2.0386	2.1412	2.0383	2.0568	2.1624	2.3378	2.3294	2.3325	2.3955	2.1461	2.41	2.5568	2.2822	2.1264	2.2001	2.4595	2.643	2.4774	2.7482	2.7259	2.6209	2.6849	2.7035	2.4061	2.6182	3.0324	2.9348	2.8493	3.0251	2.8994
26	1.7212	2.4065	2.4624	2.4149	2.1574	2.1556	1.7167	1.9305	1.7541	1.6275	1.9981	1.9432	2.0251	2.1494	2.207	2.2688	2.0501	2.2813	2.0049	2.2558	1.9632	1.9262	2.129	2.2616	2.4173	2.3474	2.1947	2.4421	2.195	2.2647	2.1468	2.4357	2.2246	2.2673	2.7518	2.7735	2.4916	2.2867	2.4998	2.5887	2.3541	2.6924	2.8495	2.6384	2.5695	2.7314	2.7744	3.0488	3.0388
28	1.7384	2.0163	2.278	2.3073	2.1974	2.1252	1.659	1.9731	2.0103	2.1329	1.758	1.7542	2.0808	2.0236	2.1323	2.491	2.0135	1.9915	2.1431	2.2936	2.2113	2.1857	2.2055	2.2236	2.171	2.3861	2.0314	2.1779	2.3157	2.0846	2.233	2.0228	2.3192	2.4158	2.4277	2.2419	2.3493	2.2725	2.6645	2.7215	2.3638	2.6064	2.9675	2.6504	2.5874	2.7907	2.8454	2.8379	2.7319
30	2.1378	1.9931	2.2204	2.1665	2.1737	2.223	1.9663	1.8956	2.0621	2.0786	1.8224	1.7113	2.2402	2.2905	2.114	2.1015	2.0267	2.0028	1.8933	2.514	1.9261	2.1243	1.8172	1.9628	1.9851	2.1629	2.2062	2.0088	2.3652	2.1539	2.189	2.101	2.5779	2.5212	2.2827	2.7379	2.4663	2.3927	2.6049	2.8604	2.6907	2.5551	2.9287	2.774	2.5271	2.6298	3.078	2.8553	2.766
32	1.8694	2.0499	2.1389	2.3348	2.0718	1.7716	1.7179	1.9942	2.1056	1.8827	2.1567	1.911	1.9126	2.2818	2.1161	2.1007	1.8357	2.0859	2.1844	2.3752	2.3061	2.237	1.8161	2.0669	1.9106	2.26	2.2057	2.0367	2.3373	2.0787	2.3298	2.2326	2.3784	2.2965	2.5298	2.5216	2.2846	2.6306	2.4056	2.6727	2.5736	2.7334	2.6556	2.7958	2.5133	2.9196	2.9549	2.7607	2.9392
34	1.8548	2.0613	1.9538	2.2094	1.9324	1.7228	1.6563	2.0884	1.8262	1.6643	1.9689	1.8779	1.9673	2.1123	1.7934	1.9064	1.891	1.9605	2.1817	2.0371	2.27	1.826	1.9181	2.0245	2.0683	2.2944	2.2263	1.9375	2.3992	2.1982	2.4662	2.2002	2.4776	2.2212	2.4611	2.1911	2.7217	2.6345	2.6341	2.4446	2.8279	2.6431	2.3473	2.6494	2.7162	2.7249	3.1406	3.1455	2.9731
36	1.8819	2.2749	2.1717	2.2381	1.8855	1.6941	1.7899	1.8545	1.7995	1.8076	1.9333	1.8537	2.015	2.0295	1.8224	1.8693	2.1605	1.9701	2.2688	1.9583	2.2048	2.1146	1.7658	1.9507	2.003	2.549	2.2494	2.3178	2.1353	2.321	2.5558	2.2212	2.4621	2.2916	2.2731	2.3636	2.5884	2.816	2.5491	2.4988	2.927	2.8978	2.5302	2.5114	2.7262	2.4723	3.1252	3.1727	2.9619
38	1.734	2.2316	2.3694	2.4233	1.626	1.5261	1.718	1.8753	1.9355	1.7985	1.9036	1.8357	1.753	2.0695	1.7461	1.7011	1.927	1.817	2.4131	2.3136	2.1805	2.1245	1.8422	2.263	2.1306	2.3951	2.1886	2.2911	1.8776	2.4286	2.3471	2.5464	2.3673	2.2868	2.3507	2.3254	2.5089	2.8254	2.4768	2.6118	2.7896	2.6725	2.9536	2.9183	2.927	3.0238	2.6755	2.8585	2.8861
40	1.7118	2.0189	2.1071	2.1999	1.698	1.6147	1.9034	1.6774	2.0205	2.2206	1.8823	1.9202	1.9183	2.0883	2.0498	1.6483	1.9841	1.6098	1.9777	2.0374	2.0628	2.2463	2.0623	1.9602	2.3218	2.0177	2.3361	2.1454	2.1956	2.2768	2.6312	2.5587	2.2981	2.421	2.6714	2.3526	2.5686	2.4707	2.4306	2.5472	2.8958	2.8691	2.8194	2.4551	2.8059	2.7003	3.026	2.988	3.212
42	1.9939	2.0495	2.0084	1.8787	1.7872	1.7978	1.8092	1.7234	2.0762	1.7716	1.9985	1.9123	1.8157	2.0795	2.0486	1.8362	1.9467	1.7126	1.9661	2.1062	2.1691	2.2183	2.3667	1.9806	1.9882	1.844	2.2961	1.9812	2.412	2.3105	2.421	2.2707	2.2542	2.3859	2.2727	2.4837	2.3535	2.7048	2.8201	2.6289	2.6155	2.6107	3.0044	2.7002	2.9217	2.5076	3.1955	3.4475	2.7767
44	1.9809	2.0181	1.7357	1.5196	1.5973	1.5482	1.8127	1.536	1.7834	1.9957	1.9091	1.9289	1.7098	1.9235	1.7764	2.0615	1.9625	1.7942	2.1668	2.1873	2.2057	2.1797	2.1408	2.1829	2.2465	2.3414	2.2046	2.1744	2.5137	2.2409	2.2987	2.2817	2.5031	2.2769	2.4118	2.4151	2.3689	2.5612	2.4834	2.766	2.961	2.6793	3.0125	2.582	2.4733	2.7882	3.2685	2.8334	3.0481
46	2.0718	1.7701	1.7819	1.8883	1.6594	1.3934	1.9979	1.587	1.7957	2.0249	1.8315	1.6683	2.125	1.8001	1.8715	1.9569	1.6902	1.8384	2.0198	2.1616	1.9111	2.3798	2.2383	2.4235	2.3587	2.0997	2.3053	2.3411	2.1515	2.3245	2.4396	2.357	2.1276	2.2333	2.3243	2.4413	2.3186	2.4088	2.3977	2.741	2.611	2.5643	2.8139	2.7793	2.7321	2.5893	2.7518	2.8771	3.0107
48	1.5535	1.8352	1.8544	1.8627	1.6731	1.9694	1.4833	1.5261	2.0556	1.8048	1.9063	1.7319	1.9189	1.5923	2.0708	1.8757	1.8015	1.8278	2.0118	2.0289	1.9528	2.1026	2.0737	1.996	2.1365	2.4756	2.2085	2.5	2.1352	2.2958	2.2207	2.1858	2.2369	2.1779	2.399	2.2948	2.2837	2.249	2.5045	2.6295	2.8173	2.3552	2.5822	2.8075	2.6758	2.9858	2.8305	2.543	3.2143
50	1.8428	2.1233	1.88	1.6747	1.8946	2.2005	1.6548	1.9228	2.0166	2.115	1.7352	1.644	1.6063	1.8486	2.0191	1.6266	1.85	1.9359	2.2677	2.4041	2.1399	2.1421	1.9771	2.1732	1.983	2.2895	2.2553	2.1867	2.2972	2.3951	2.2046	2.3016	2.6412	2.2962	2.425	2.3078	2.3513	2.4429	2.3426	2.3279	2.6879	2.526	2.5353	2.772	2.7196	2.7488	2.8633	2.7693	3.0554
52	1.849	1.9543	2.077	1.7238	1.7364	2.2853	1.8991	1.6453	1.736	1.6556	1.6666	1.4015	1.5645	2.1977	1.9008	1.6508	1.9473	2.0439	2.0208	2.1117	1.9672	2.002	1.804	2.3284	2.0545	2.0424	2.069	2.1688	2.1832	2.1751	2.1097	2.1844	2.4724	2.2292	2.5975	2.7957	2.5768	2.2847	2.1683	2.2854	2.6699	2.2768	2.8223	2.9286	2.5532	2.8752	2.8869	2.5862	3.1651
54	1.7702	2.0191	1.902	1.9787	2.1337	1.9364	1.7223	1.6308	1.7016	1.748	1.7194	1.6568	1.5259	2.0197	2.1369	1.8351	1.7446	2.0239	2.0624	2.1085	1.9602	1.7809	1.8151	1.9161	2.2452	2.2821	1.9561	2.218	2.269	2.0416	2.103	2.1997	2.4769	2.0583	2.1916	2.447	2.7778	2.3255	2.3903	2.5635	2.4671	2.3599	2.5994	2.8612	2.9696	2.9148	2.7689	2.6972	2.9328
56	1.7493	1.5583	1.7787	1.5484	1.8514	1.828	1.7848	1.5896	1.7632	1.7512	1.7688	1.7097	1.6771	1.8221	1.9571	1.9513	1.6997	1.8402	1.8704	1.9103	2.1737	2.2134	2.1905	2.0192	2.0762	2.2957	2.2321	2.0067	2.1282	2.2521	2.3187	2.2489	2.4202	2.2558	2.1477	2.3409	2.487	2.5539	2.7817	2.775	2.593	2.4062	2.8999	3.1196	2.7677	2.929	3.1305	2.8439	3.0111
58	1.6788	1.6115	1.9669	1.6634	1.8265	1.7775	1.7068	1.5151	1.7023	2.011	1.7805	1.7078	1.6551	1.8978	1.8127	2.0544	1.9078	2.1142	1.887	1.9271	2.1137	2.3504	2.0145	1.9159	2.023	2.2943	2.2057	2.2155	2.3664	2.3099	2.2952	2.3761	2.4077	2.2936	2.5169	2.34	2.5764	2.7656	2.6492	2.7231	2.6426	2.4027	2.6865	2.9385	3.0622	2.7539	2.9205	2.9054	3.1248
60	1.5668	1.5628	2.2352	1.7597	1.9599	1.704	1.6316	1.5922	1.5109	1.9747	1.698	1.637	1.7869	1.9523	1.8167	2.0347	1.7587	2.0403	1.768	1.9309	2.3985	2.1023	1.8796	1.7208	2.0636	2.3239	2.2235	2.5374	2.1843	2.5203	1.992	2.1849	2.1855	2.5374	2.4787	2.294	2.3449	2.6719	2.4126	2.4572	2.6337	2.4549	2.7128	2.7723	2.927	2.5302	2.7383	2.9609	3.0435
62	1.5689	1.6549	2.034	1.9536	1.9287	1.8353	1.7003	1.5315	1.544	1.5608	1.3921	1.7749	1.4821	1.7378	1.8098	2.1316	2.12	2.1542	1.8028	2.0376	2.2071	1.8987	1.792	1.8959	2.3674	2.1572	2.4384	2.0598	2.3252	2.0815	1.8641	2.291	2.1668	2.5734	2.5737	2.2645	2.4397	2.5813	2.5395	2.7062	2.4672	2.754	3.1332	2.6784	2.8981	2.7298	2.6725	2.7929	3.0005
64	1.6768	1.7286	2.0616	1.5958	1.8221	1.557	1.7531	1.6003	1.715	1.6126	1.8051	1.9078	1.7214	1.9226	1.6444	1.6768	1.8154	1.6382	1.9566	2.0263	2.1341	1.9313	2.2083	1.8829	2.2109	2.3479	2.2135	2.085	2.288	2.1186	1.9448	2.461	2.1853	2.4367	2.3702	2.4086	2.2472	2.494	2.3632	2.5718	2.4749	2.3425	2.9329	3.0313	2.8631	2.6873	3.0371	2.9763	3.0833
66	2.0039	1.5809	1.6016	1.3581	1.5051	1.5253	1.5596	1.6711	1.6576	1.7617	1.9407	1.9798	1.4603	1.8294	1.6579	1.5337	1.7592	2.064	1.9984	2.0733	1.9697	1.916	2.0049	1.7153	2.1156	2.0811	2.0782	2.2967	2.3732	2.1234	2.0881	2.412	2.1297	2.1411	2.2779	2.2663	2.5407	2.5862	2.4236	2.4509	2.7091	2.5824	2.8437	2.9326	2.6449	2.43	3.0398	3.006	3.1918
68	1.48	1.5285	1.7765	1.5836	1.4966	1.59	1.7089	1.9516	1.6642	1.4995	1.6275	1.8051	1.5729	1.7847	1.6305	1.8106	2.1661	1.8913	1.9192	2.1619	1.8446	1.9868	1.9081	2.0001	1.866	2.0684	2.0194	2.3419	2.304	1.9183	2.3297	2.5036	2.2654	2.1342	2.3641	2.221	2.4649	2.4022	2.5791	2.4603	2.6458	2.7174	2.806	2.5872	2.6189	2.8007	2.5934	2.9289	3.1076
70	1.5394	1.7398	1.4196	1.6051	1.6346	1.6172	1.8865	1.7357	1.7437	1.6937	1.5475	1.8263	1.9829	1.7924	1.7585	1.7521	1.6174	1.7022	1.7955	1.819	1.7897	1.8058	1.7919	1.9589	2.3184	2.0559	1.9647	2.0125	2.0696	2.279	2.5162	2.341	2.311	2.3384	2.4922	2.1892	2.3927	2.3861	2.4015	2.4437	2.6365	2.7402	2.7338	3.2109	2.6221	2.8169	2.8999	2.7976	3.187
72	1.557	1.4881	1.5438	1.4547	1.358	1.7638	1.5324	1.6531	1.9196	1.7148	1.7976	1.6973	1.4531	1.8487	1.8166	1.7109	1.7871	1.9479	1.882	1.7771	2.0265	1.8479	1.9212	2.165	1.9876	2.2512	2.0474	2.1411	2.2974	2.1846	2.1533	2.0758	2.4776	2.2581	2.4071	2.5836	2.4641	2.2724	2.4501	2.6875	2.4491	2.5814	2.824	2.863	2.8293	2.8699	2.8643	3.1036	3.0118
74	1.1679	1.5595	1.5427	1.4941	1.4523	1.6836	1.7056	1.4872	1.7359	1.9357	1.6402	1.7164	1.6892	1.7754	1.775	1.8838	1.9511	1.85	1.8345	1.629	1.8243	1.9635	1.9544	1.8205	1.8387	2.1988	2.0089	2.2993	2.1286	2.3359	2.377	2.1611	2.4261	2.2688	2.26	2.4551	2.41	2.7168	2.6124	2.7323	2.4836	2.7647	2.9943	2.8199	3.0292	3.0025	2.8617	2.8952	2.8959
76	1.4349	1.5554	1.4794	1.4542	1.6232	1.6365	1.7265	1.8051	1.5679	1.4914	1.6538	1.4203	1.5854	1.7044	1.6564	1.603	1.8212	1.5894	1.775	1.9586	1.7678	1.8826	2.0219	1.6742	2.0554	2.3402	1.9335	2.0973	2.2115	2.2885	2.1617	2.212	2.198	2.214	2.2002	2.4958	2.5511	2.3482	2.6687	2.4616	2.5477	2.5474	2.817	2.84	2.8024	2.631	2.9637	2.8774	3.2321
78	1.4143	1.7503	1.538	1.5769	1.6141	1.6332	1.6121	1.4999	1.4581	1.473	1.7695	1.6536	1.5827	1.7307	1.8773	1.7541	1.6321	1.7178	1.8062	1.8165	1.7434	1.8762	1.7186	1.8284	2.292	2.2603	2.128	2.3539	2.0877	2.0658	2.0806	2.3437	2.5075	2.412	2.5396	2.3846	2.3973	2.3394	2.3824	2.4009	2.5523	2.5464	2.724	2.6314	2.8768	2.8485	3.1071	3.0634	2.9073
80	1.5227	1.8268	1.4739	1.4577	1.3586	1.4522	1.6266	1.4757	1.4841	1.6282	1.6317	1.6097	1.5445	1.5948	1.8438	1.6786	1.6141	1.6724	1.7972	1.6996	2.004	2.0351	1.6974	1.673	2.0095	1.9249	2.0274	2.2544	2.2065	2.3069	2.4137	2.0616	2.5455	2.4354	2.3521	2.4587	2.5474	2.4763	2.2487	2.2638	2.6334	3.1924	2.7606	2.7426	2.8626	2.9655	2.9498	2.9771	3.0995
82	1.5346	1.5906	1.3975	1.4609	1.6445	1.6486	1.7258	1.6977	1.7901	1.7974	1.6608	1.6081	1.5539	1.6205	2.0812	1.7211	1.612	1.7229	1.8733	1.7342	2.0721	2.199	1.8797	2.057	2.1161	2.1277	2.1336	2.1815	2.3597	2.3126	2.427	1.9548	2.3393	2.4568	2.646	2.3421	2.4614	2.6039	2.3667	2.4094	2.6453	2.8822	2.5781	2.8177	3.2064	2.5847	2.5877	3.1822	3.1288
84	1.3843	1.4242	1.4674	1.4156	1.6155	1.5152	1.8619	1.6317	1.623	1.8386	1.645	1.7972	1.589	1.7871	1.5535	1.4294	1.5	1.9351	1.9237	1.8055	1.8833	2.1439	1.9871	1.6767	2.1192	2.1276	2.1033	2.0448	2.3873	2.2642	2.4265	2.2156	2.4277	2.2996	2.6476	2.4986	2.6357	2.6161	2.339	2.404	2.7241	2.5259	2.5903	2.676	2.9081	3.0392	2.9899	2.8244	3.3153
86	1.4767	1.2105	1.7661	1.3815	1.5862	1.2973	1.7319	1.7665	1.8374	2.0269	1.5729	1.8032	1.9079	1.9154	1.6689	1.4234	1.4767	1.769	1.7835	1.8413	1.9024	1.8416	1.6396	1.5793	1.9122	2.0241	2.1571	1.9483	2.0353	2.239	2.0528	2.1923	2.3276	2.2747	2.588	2.4574	2.6691	2.3641	2.4768	2.4309	2.6569	2.7188	2.8648	3.0525	2.8087	2.7818	2.9683	3.0587	3.3516
88	1.3595	1.1472	1.3467	1.2655	1.5835	1.3691	1.5997	1.8096	1.5756	1.6711	1.8526	1.8456	1.7916	1.6454	1.7581	1.6112	1.7749	1.8396	1.7443	1.8734	1.814	1.836	1.624	2.0416	1.973	1.8395	2.1445	1.8766	2.2201	2.0741	2.2626	2.2002	2.2561	2.2816	2.6049	2.4055	2.2206	2.4956	2.4572	2.3499	2.483	2.8422	2.3375	2.8695	3.07	2.9547	2.8813	3.2026	2.9388
90	1.2083	1.1402	1.4506	1.4369	1.4837	1.4515	1.5424	1.7622	1.429	1.7471	1.4562	1.6501	1.7078	1.52	1.5674	1.6284	1.4948	1.5937	1.6463	1.9056	1.7881	1.9323	1.6163	2.0862	1.9952	1.9322	2.0799	1.9646	2.1914	1.9822	2.1798	2.3522	2.1958	2.2345	2.3757	2.4911	2.317	3.0859	2.3139	2.4294	2.6528	2.6234	2.4372	2.7848	2.7024	2.9187	2.975	2.844	2.8607
92	1.5011	1.338	1.5688	1.4745	1.5087	1.4198	1.6429	1.4723	1.4359	1.5893	1.7196	1.5861	1.6964	1.5879	1.4718	1.4021	1.5797	1.6982	1.8993	1.8442	1.7852	1.8147	1.8312	1.8224	2.0624	1.8557	1.9935	2.1064	2.092	2.1893	2.3285	2.3846	2.2569	2.2615	2.1998	2.7174	2.2696	2.4881	2.4912	2.4946	2.4152	2.3134	2.6274	2.9197	2.8392	2.9624	3.1229	2.7867	2.8728
94	1.2673	1.3529	1.3647	1.5921	1.4844	1.4471	1.4621	1.6971	1.4911	1.5831	1.5796	1.8621	1.5985	1.5654	1.6437	1.6077	2.0805	1.7199	1.9269	1.8343	1.6645	1.8396	1.6964	1.7942	1.8786	2.073	2.207	2.0024	2.26	2.0879	2.4034	2.4491	2.328	2.2228	2.213	2.212	2.5029	2.3453	2.4998	2.3068	2.4447	2.6966	2.5138	2.789	3.1758	3.0493	3.0282	2.7975	2.9507
96	1.3808	1.3968	1.2194	1.4146	1.4494	1.3136	1.2748	1.5026	1.3911	1.6454	1.6849	1.6568	1.6666	1.6811	1.467	1.4403	1.7765	1.6591	1.5892	1.7155	1.8462	1.8731	2.0991	2.0577	1.9473	2.3443	1.8594	1.987	2.0746	2.3555	2.3249	1.9437	2.2477	2.3272	2.4233	2.3259	2.4917	2.3228	2.3218	2.2684	2.5278	2.8713	2.5867	2.5859	2.8763	3.2177	2.7998	2.6527	3.0064
98	1.2829	1.3013	1.2401	1.3832	1.4761	1.2788	1.3236	1.4149	1.5642	1.7875	1.5626	1.6868	1.7388	1.5573	1.5016	1.5672	1.8401	1.7941	1.5928	1.9281	1.8386	2.0136	2.0168	2.1018	1.7316	1.9221	1.7351	2.1208	2.1225	2.2411	2.2743	2.09	2.4121	2.181	2.0033	2.669	2.5572	2.3401	2.4112	2.3421	2.243	2.7376	2.6667	2.6848	2.5969	3.1329	3.1568	3.0681	3.1877
100	1.2333	1.1813	1.3355	1.4243	1.3975	1.1959	1.3638	1.6288	1.5895	1.7386	1.5586	1.6037	1.6589	1.4679	1.1498	1.3265	1.7434	1.769	1.7174	1.6947	1.6632	1.8628	1.8527	1.9529	1.922	2.1316	1.618	2.0526	1.9985	2.1652	2.0478	1.9825	2.3096	2.0491	1.9733	2.4426	2.4935	2.1318	2.3392	2.4463	2.2853	2.6316	2.2693	2.6642	2.4419	3.1179	3.0597	3.3187	3.0577
102	1.4152	1.1636	1.3478	1.4697	1.434	1.4704	1.3515	1.3265	1.654	1.5212	1.6845	1.7645	1.7024	1.6271	1.608	1.723	1.4367	1.7048	1.7177	1.9136	1.7133	1.8931	1.6023	1.6872	1.8796	1.8094	1.8328	2.1487	2.0228	2.0931	1.9116	2.0182	2.1988	2.0257	2.2164	2.2476	2.4869	2.5101	2.2452	2.5367	2.6114	2.5958	2.5247	2.6719	2.567	2.9411	3.0498	3.4113	2.9144
104	1.4548	1.423	1.27	1.6109	1.5176	1.4454	1.4739	1.3686	1.5466	1.644	1.7339	1.4156	1.7036	1.4425	1.6093	1.4887	1.5504	1.8832	1.7084	1.8987	1.7098	1.8518	1.9362	1.8004	1.835	1.8594	1.9561	2.1701	2.0349	2.1766	1.9334	2.006	2.3566	1.983	2.2899	2.2087	2.4305	2.2105	2.223	2.2983	2.7271	2.4321	2.4917	2.8574	2.6391	2.882	2.9451	3.0875	3.0165
106	1.2384	1.1521	1.3412	1.6235	1.2149	1.3981	1.7701	1.5843	1.4632	1.6883	1.4529	1.4724	1.6731	1.5403	1.736	1.4076	1.3616	1.698	1.7679	1.8598	1.9276	1.8775	1.8663	1.6025	1.4567	1.8801	2.2378	2.0362	2.3224	1.9875	1.9813	2.1628	2.3876	2.1881	2.1996	2.2022	2.3109	2.3905	2.3487	2.7192	2.6671	2.6569	2.5732	2.4626	3.0326	3.0238	2.8779	2.8904	3.0568
108	1.2505	1.2506	1.4798	1.463	1.4242	1.562	1.6838	1.5785	1.6106	1.5864	1.6556	1.6596	1.8328	1.7242	1.5346	1.4614	1.836	1.7002	1.7666	1.7808	1.918	1.8275	1.7528	1.6323	1.6504	1.9415	2.1025	1.9225	2.1867	1.914	2.1246	2.187	2.3747	2.2965	2.1265	2.2605	2.134	2.2973	2.4651	2.6363	2.6634	2.4597	2.5737	2.5275	2.9117	2.9279	2.8841	2.6468	3.4182
110	1.1973	1.263	1.5987	1.5688	1.3997	1.3116	1.4413	1.6596	1.632	1.627	1.5671	1.7491	1.8701	1.7356	1.4653	1.3874	1.7063	1.6367	1.7977	1.8432	1.9439	1.6794	1.8621	1.8217	1.833	2.15	1.953	1.8909	2.2955	2.1656	2.1	2.2008	2.4028	2.3911	2.4753	2.304	2.4638	2.2055	2.3681	2.6184	2.6712	2.3954	2.6397	2.7793	2.8025	2.9739	2.8734	2.8738	2.9446
112	1.0769	1.1577	1.5154	1.7	1.2456	1.4788	1.2102	1.5472	1.6646	1.6472	1.4496	1.8723	1.918	1.4471	1.4239	1.8209	1.8368	1.6455	2.0303	1.9244	1.8099	1.7598	1.9858	1.7573	1.8504	1.9092	2.0223	1.974	2.1357	2.007	1.9699	2.121	2.2619	2.5891	2.3695	2.3454	2.687	2.0769	2.4093	2.5864	2.6162	2.2385	2.512	2.7864	2.8294	3.0475	2.7943	2.8609	3.2124
114	1.2664	1.5041	1.2461	1.4351	1.5408	1.4083	1.4404	1.3097	1.6406	1.5893	1.5309	1.7649	1.5355	1.5159	1.6184	1.4541	1.6539	1.7411	1.79	1.8166	1.7104	1.6854	1.8574	1.895	1.9057	2.1711	1.9006	2.1746	1.8211	2.1426	2.0076	2.237	2.4458	2.3642	2.0539	2.1098	2.4176	2.1817	2.5533	2.5319	2.6548	2.6188	2.709	2.6155	2.9534	2.781	3.0119	2.9968	2.9598
116	1.1508	1.5291	1.4006	1.4873	1.5042	1.5212	1.3709	1.5371	1.5083	1.4359	1.6498	1.5848	1.6257	1.6094	1.3473	1.4046	1.8255	1.5703	1.5423	1.6879	1.8437	1.8255	2.1099	1.8211	1.7361	1.7972	2.0403	1.7652	1.6966	2.2307	2.1584	2.2233	2.4514	2.3503	2.2234	2.0822	2.197	2.2516	2.5542	2.5805	2.5529	2.7133	2.3506	2.5174	2.9681	2.728	3.0606	2.7465	2.9554
118	1.1228	1.1585	1.305	1.3468	1.4955	1.3935	1.3121	1.4695	1.4653	1.4248	1.6354	1.5194	1.5823	1.5174	1.4799	1.6395	1.5997	1.5494	1.5738	1.7107	1.8165	1.9924	1.9391	1.849	1.9632	2.0989	1.9988	2.2033	1.9801	2.0499	2.073	2.3159	2.2261	2.3576	2.2115	2.1607	2.1684	2.4098	2.6052	2.6566	2.8766	2.655	2.4546	2.6631	2.8014	2.883	2.908	3.2417	3.2324
120	1.2815	1.4774	1.2814	1.3879	1.5597	1.4947	1.3266	1.4577	1.6652	1.4201	1.3394	1.4582	1.563	1.5793	1.5009	1.6817	1.6384	1.9507	1.7154	1.7223	1.8169	1.7972	1.7644	1.8496	2.0809	2.3048	1.8046	2.0416	2.1789	2.2339	2.0211	2.3664	1.9153	2.3516	2.4828	2.4608	2.4647	2.2749	2.4523	2.4887	2.2796	2.5335	2.8247	2.6264	2.5419	2.8791	2.9195	3.0361	3.2506
122	1.3263	1.5399	1.1311	1.4904	1.554	1.3242	1.2713	1.4541	1.614	1.6264	1.4419	1.7323	1.7055	1.7221	1.6575	1.7963	1.6466	1.9738	1.6994	1.6632	1.8482	1.8755	1.8929	1.7427	2.0883	2.1146	1.9904	1.8312	1.9451	2.3213	1.8801	2.2574	2.3749	2.2864	2.3012	2.5188	2.429	2.5623	2.5605	2.3317	2.4739	2.7626	3.1104	2.7902	2.6237	2.6706	3.214	3.1238	3.487
124	1.4218	1.6323	1.4422	1.5181	1.3226	1.2219	1.4965	1.5569	1.4261	1.4499	1.4006	1.3201	1.7725	1.6938	1.577	1.6259	2.1193	1.8245	1.6609	1.5631	1.6798	1.6641	1.7929	1.559	2.1673	1.9579	2.0546	1.7535	1.9703	1.9098	2.3133	2.39	2.4894	2.1793	2.46	2.2512	2.256	2.5105	2.4897	2.3605	2.612	3.1042	2.8229	2.5702	3.1075	3.1106	2.9938	3.1596	3.1229
126	1.25	1.3299	1.2868	1.3553	1.2537	1.4401	1.5372	1.507	1.4575	1.6167	1.3983	1.569	1.6344	1.6478	1.5806	1.8546	1.7439	1.8675	1.5391	1.6932	1.4332	1.7981	1.9531	1.6136	1.8795	2.0815	1.9994	1.902	1.833	1.9744	2.1025	2.1142	2.2158	2.1929	2.1301	2.3778	2.5807	2.3712	2.3904	2.4882	2.5905	2.7262	2.713	2.3496	2.9171	3.0314	2.8505	3.1888	3.3717
128	1.0802	1.2153	1.4648	1.3904	1.1824	1.4018	1.4418	1.5288	1.6169	1.2785	1.5432	1.6892	1.5166	1.4514	1.7743	1.7905	1.5972	1.597	1.5828	1.5837	1.6567	2.0365	1.8748	1.8828	1.7336	2.0094	1.9272	1.8629	2.0045	1.9969	2.3047	2.1921	2.0983	2.303	2.4552	2.4491	2.4406	2.5536	2.3926	2.4621	2.503	2.4193	2.5314	2.5335	2.7445	3.1	3.0003	3.1349	3.3346
130	1.1142	1.2293	1.3028	1.4772	1.3143	1.3892	1.4371	1.6552	1.3443	1.4391	1.3296	1.7274	1.412	1.3723	1.7341	1.7591	1.5763	1.4983	1.6849	1.6267	1.7259	1.8563	1.8653	2.0283	1.8227	1.9817	1.7175	1.7851	2.0353	2.1759	2.2639	2.0554	2.1319	2.1582	2.5749	2.5978	2.3978	2.4618	2.3981	2.5377	2.3997	2.4588	2.5793	2.8017	2.7847	2.54	2.8902	3.3279	3.4128
132	1.2206	1.1136	1.1288	1.2772	1.4984	1.5471	1.4663	1.4366	1.1479	1.4432	1.4699	1.7438	1.3002	1.579	1.5789	1.5972	1.7186	1.5031	1.6601	1.5706	1.6486	1.8591	1.8871	1.9041	2.0486	1.9671	1.8528	1.9904	2.4393	2.2318	2.0127	2.1281	2.0123	2.446	2.462	2.4251	2.2401	2.244	2.5469	2.4581	2.384	2.7744	2.5607	2.6814	2.8601	2.7635	3.0459	3.1397	3.2732
134	1.2386	1.3028	1.3049	1.2549	1.3218	1.3533	1.4914	1.5146	1.5636	1.4512	1.5465	1.5541	1.5043	1.5677	1.4276	1.6325	1.4272	1.7179	1.6321	1.5755	1.5671	1.8853	1.8021	1.9554	2.2897	2.0255	1.5953	1.7941	1.9778	1.966	2.1129	2.0734	2.2992	2.3438	2.1821	2.1653	2.2032	2.1503	2.4322	2.2885	2.4766	2.8346	2.8103	2.7422	2.739	2.6696	3.0859	3.0708	3.2203
136	1.0813	1.1634	1.3252	1.2782	1.3167	1.4537	1.4334	1.5093	1.4481	1.2488	1.4416	1.4909	1.6786	1.6439	1.6271	1.5171	1.6157	1.7202	1.5511	1.7616	1.5219	1.7858	1.8806	1.8495	2.1136	1.8511	1.8822	1.8663	1.9954	1.8213	2.1657	2.0505	2.2632	1.9047	2.0114	2.3543	2.2595	2.3511	2.2212	2.2688	2.4801	2.715	2.673	2.7476	2.7059	2.4755	3.1427	3.026	3.0274
138	1.0336	1.3791	1.4602	1.2447	1.4653	1.1955	1.4187	1.3722	1.4948	1.4709	1.1608	1.4186	1.4131	1.4219	1.6416	1.3289	1.4246	1.503	1.8024	1.7701	1.9589	1.6781	1.7113	1.6859	1.5925	1.9894	1.9511	2.1143	1.7715	1.9636	2.0788	2.2233	2.0968	2.0563	2.0222	2.2789	2.1156	2.2186	2.2086	2.3076	2.67	2.5769	2.499	2.8529	2.9588	2.8339	3.0454	3.1235	3.2064
140	1.1494	1.4375	1.256	1.2752	1.5836	1.158	1.2056	1.5768	1.5166	1.5926	1.1665	1.539	1.6389	1.7106	1.6093	1.4008	1.4772	1.6285	1.7237	1.6063	1.5208	1.5604	1.7573	1.6769	1.7471	1.6814	2.2059	2.1225	2.0162	2.0986	1.7157	1.8555	1.9299	2.2197	2.2986	1.961	2.1873	2.5122	2.193	2.2762	2.3638	2.4573	2.4475	2.8124	3.0514	2.8665	3.1139	3.0391	3.4579
142	1.2021	1.2449	1.2998	1.2497	1.3822	1.1708	1.3723	1.4246	1.4227	1.4827	1.2502	1.5296	1.7627	1.5112	1.4669	1.5187	1.4384	1.5465	1.5195	1.4539	1.7585	1.878	1.7427	1.8153	1.6264	1.611	2.136	1.9785	1.8939	2.2121	1.7343	1.8706	1.8478	2.2225	2.2358	2.0423	2.0598	2.3446	2.2123	2.6686	2.6911	2.7027	2.6087	2.5824	2.6438	2.9869	3.0619	3.073	3.289
144	1.1226	1.2807	1.2318	1.1296	1.1578	1.3059	1.3496	1.3548	1.2707	1.2885	1.4636	1.6486	1.7185	1.5238	1.6187	1.5804	1.5269	1.6146	1.6327	1.7105	1.9451	2.0987	1.7833	1.6183	1.6814	2.0715	2.0243	1.7357	1.9459	2.3453	1.7354	2.0684	2.0817	2.1621	2.2379	2.0978	2.0635	2.2303	2.4318	2.5183	2.4817	2.2851	2.8516	3.1499	2.9388	3.1661	2.7411	3.2462	3.1201
146	1.0573	1.1294	1.1918	1.32	1.1779	1.2202	1.1661	1.2994	1.1246	1.3735	1.5663	1.3546	1.7462	1.5745	1.6724	1.7037	1.3702	1.4925	1.5094	1.9151	2.0352	1.8702	1.7154	1.8202	1.8066	1.8947	1.8844	1.6064	1.9611	2.0087	1.9554	2.124	2.0028	2.2445	2.2152	2.452	2.4548	2.4292	2.375	2.4357	2.4683	2.517	2.7977	2.8471	2.6601	2.8238	3.0965	3.0051	3.3647
148	1.1384	0.99313	1.3422	1.304	1.3109	1.2196	1.1687	1.4531	1.2867	1.2763	1.397	1.6539	1.5549	1.3963	1.3581	1.762	1.78	1.4825	1.7549	1.7594	1.6511	2.0435	1.6163	1.8057	1.5595	1.6982	1.7693	1.8259	1.8999	1.809	1.9031	2.0592	2.3574	2.4283	2.2889	2.2386	2.2829	2.5703	2.3892	2.0744	2.4469	2.7537	2.7182	2.7002	2.6627	3.0217	3.0043	3.2392	3.0953
150	1.1528	1.3123	1.2607	1.2088	1.2642	1.4934	1.323	1.511	1.5244	1.1895	1.504	1.3839	1.552	1.574	1.4527	1.3877	1.4693	1.6412	1.6773	1.5935	1.9528	1.9355	1.4513	1.6956	1.9725	1.9582	1.937	1.9555	1.6484	1.7941	2.1743	2.0659	2.157	2.2807	2.2761	2.1566	2.5385	2.1517	2.5027	2.8474	2.3933	2.5641	2.5288	2.5675	2.6977	2.9739	2.9957	3.4612	3.276
152	1.4158	1.2964	0.98258	1.2732	1.251	1.3758	1.2304	1.6273	1.3122	1.2267	1.2587	1.3629	1.4049	1.3254	1.3833	1.2679	1.6831	1.627	1.5609	1.4418	1.867	1.7533	1.4676	1.4881	1.618	1.9677	1.7774	2.1133	1.7831	2.0021	2.0179	1.9918	2.4373	2.0788	2.174	2.2708	2.3575	2.3082	2.3735	2.8787	2.4699	2.4193	2.6079	2.7483	2.6955	2.7464	2.796	3.1584	3.1371
154	1.1078	0.98434	1.05	1.2689	1.411	1.3597	1.2084	1.3382	1.3459	1.3554	1.5144	1.5383	1.3746	1.3281	1.6135	1.5672	1.5586	1.4779	1.5152	1.6617	1.8304	1.7941	1.5624	1.6916	1.8056	1.7559	1.8449	2.0956	2.2068	2.1887	2.0348	2.1256	1.9079	2.1883	2.3704	2.4178	2.0229	2.0494	2.3506	2.4214	2.451	2.5963	2.6444	2.7896	3.0721	2.4428	2.92	3.0823	3.0235
156	0.95853	1.2147	1.2902	1.4729	1.2425	1.0632	1.3716	1.5246	1.2052	1.3528	1.4605	1.4897	1.3806	1.6332	1.3777	1.5264	1.4363	1.4171	1.6726	1.8568	1.8381	1.7609	1.6282	1.6121	1.7301	1.7775	1.8332	2.3705	2.0602	2.2314	1.7965	2.1974	2.0132	2.2398	1.9562	2.3441	2.2361	2.3017	2.262	2.1811	2.8508	2.4728	2.504	2.5374	2.8432	2.7711	2.8934	2.8802	3.0085
158	1.1783	1.2715	1.3837	1.4811	1.1066	1.1718	1.2829	1.4964	1.2388	1.7024	1.4791	1.6283	1.4935	1.5591	1.3977	1.2418	1.4753	1.6245	1.7566	1.6926	1.5223	1.817	1.852	1.5111	1.8328	1.8081	1.8587	1.9955	1.735	1.866	2.0111	2.2776	2.0784	2.2936	1.8994	2.5598	2.3321	2.1465	2.5667	2.2147	2.3905	2.2817	2.5735	2.727	3.0354	3.0097	3.0643	2.9919	2.999
160	0.91797	1.2251	1.1551	1.1604	1.3233	1.3964	1.4673	1.2921	1.3063	1.2997	1.5524	1.5291	1.5566	1.3393	1.5329	1.4606	1.5844	1.621	1.4861	1.6962	1.6668	1.6138	1.9089	1.7037	1.6975	1.8932	1.8645	1.7709	1.8868	1.9102	1.9762	2.0855	2.2221	2.2279	2.1627	2.4143	2.366	2.3315	2.2662	2.2846	2.2388	2.5068	2.3535	2.6281	2.8308	3.0249	2.7772	2.7106	3.0975
162	1.0469	1.1828	1.2685	1.2098	1.081	1.5076	1.3919	1.583	1.2025	1.5585	1.567	1.2496	1.4991	1.5583	1.3898	1.7486	1.8293	1.6669	1.3857	1.5276	1.7431	1.7443	1.8129	1.7231	1.8239	1.7365	1.5998	1.8471	1.7002	1.8967	2.0407	2.2174	2.5397	2.258	2.1211	2.1791	2.3245	2.7762	2.2142	2.2897	2.2871	2.3578	2.8799	2.7367	2.5984	2.7672	2.9469	2.9214	3.3255
164	1.1556	1.1443	1.3071	1.0002	1.2577	1.3646	1.2259	1.2798	1.4877	1.3612	1.4663	1.3408	1.5372	1.596	1.5835	1.4317	1.6294	1.3456	1.3846	1.5118	1.5395	1.8107	1.5333	1.7558	1.9712	1.7333	1.6713	1.8106	1.9071	2.0973	2.1593	1.8772	2.0723	2.1992	2.165	2.4293	2.2185	2.4076	1.9578	2.1838	2.8535	2.2817	2.807	2.7477	2.9109	3.033	3.1558	3.0537	3.2246
166	0.96057	1.0353	1.2074	1.085	1.1633	1.2617	1.2454	1.1339	1.238	1.2514	1.4895	1.4073	1.6687	1.9304	1.3557	1.6464	1.338	1.3516	1.4912	1.4968	1.5323	1.5495	1.5556	1.708	1.8041	1.7205	1.9263	2.0458	1.9413	1.8009	1.881	1.9652	2.0062	2.0237	2.0611	2.1669	2.5805	2.2442	2.341	2.2932	2.5941	2.2496	2.3	2.8787	2.962	2.7614	2.866	2.902	2.9124
168	1.0569	0.98125	1.231	1.2339	1.2344	1.2596	1.3285	1.4353	1.2184	1.4721	1.4176	1.2869	1.5597	1.4619	1.533	1.5312	1.3592	1.4848	1.2131	1.4234	1.6259	1.6048	1.6616	1.7648	1.9209	1.6706	2.2312	1.9381	1.8937	1.7653	1.9706	1.9997	2.0807	1.8541	1.9654	2.172	2.1675	2.3345	2.4434	2.4958	2.4363	2.2387	2.5152	2.5595	2.9392	2.8634	2.8679	3.1162	2.9029
170	1.0929	0.89843	0.93291	1.1638	1.0393	1.1441	1.1464	1.3401	1.3498	1.595	1.3352	1.1605	1.4817	1.4147	1.4172	1.5148	1.3665	1.543	1.5056	1.7439	1.5742	1.7337	1.6223	1.8548	1.7738	1.9071	2.0017	1.8727	1.9314	2.052	1.8792	1.9207	2.0876	2.0528	2.207	1.9896	2.4625	2.5204	1.8844	2.5354	2.4256	2.4527	2.6609	2.4122	2.7184	2.9103	2.8088	3.0469	2.979
172	1.1052	1.0629	1.0527	1.1292	1.0916	1.2022	1.1489	1.1336	1.2458	1.4537	1.3613	1.3622	1.3642	1.3504	1.5844	1.485	1.3459	1.6118	1.5123	1.7114	1.6092	1.6221	1.7846	1.8599	1.553	1.8295	1.973	1.6547	1.7891	1.9588	1.8161	1.7061	1.9472	2.2528	2.0563	2.2319	2.3263	2.2357	2.1788	2.2353	2.3579	2.6316	2.6676	2.6108	2.4081	2.6345	2.9675	2.9634	2.6504
174	1.1609	1.1202	1.2633	1.1669	1.3326	1.2192	1.2228	1.1992	1.3495	1.1626	1.252	1.4848	1.4916	1.4434	1.5086	1.6545	1.4026	1.3526	1.4473	1.6681	1.5083	1.5839	1.607	1.665	1.6052	1.7717	1.7716	1.8374	2.005	1.9335	2.11	2.0941	2.0703	2.076	2.0319	2.197	2.1306	2.3135	2.5004	2.2988	2.383	2.4064	2.4795	2.611	2.9169	2.5609	2.6694	2.8921	2.9381
176	0.96116	1.1813	1.0663	1.243	1.2892	1.2687	1.1793	1.3023	1.3368	1.0782	1.2765	1.4082	1.1115	1.2521	1.4497	1.5757	1.4041	1.5894	1.5534	1.6565	1.7292	1.412	1.6207	1.622	1.6554	1.5823	1.6754	1.7849	1.8995	2.1311	2.1173	2.1755	2.0386	2.1581	2.2896	2.1461	2.2022	2.0816	2.6134	2.1812	2.2922	2.4309	2.3998	2.7061	2.65	2.3983	2.8491	3.0217	3.0312
178	1.1376	1.1242	1.2198	1.3138	1.0794	1.3756	1.3501	1.5383	1.1705	1.2817	1.5448	1.4486	1.2147	1.4637	1.3768	1.5978	1.5616	1.4065	1.515	1.4259	1.4646	1.688	1.6409	1.4728	1.4688	1.6841	1.9332	1.5518	1.7451	1.7654	1.7572	2.0455	2.0345	2.1992	1.9166	2.1363	2.254	2.1604	2.1129	2.4858	2.583	2.3879	2.6514	2.8051	2.6182	2.8264	3.0475	3.2631	2.8854
180	0.97003	1.2138	1.2847	1.1903	1.0281	1.1973	1.2226	1.2677	1.2748	1.2336	1.349	1.3932	1.3634	1.4722	1.4397	1.4122	1.2438	1.5526	1.7037	1.6341	1.4491	1.5085	1.5015	1.4557	1.9752	1.4908	1.9559	1.7943	2.022	1.5544	1.9685	1.9679	1.9506	2.1922	2.1757	2.276	2.2451	2.2645	2.2643	2.2689	2.4257	2.6307	2.5687	2.6492	2.7851	2.7385	2.7838	2.7758	2.5715
182	0.8932	1.0696	1.0005	1.0097	1.0899	1.1744	1.1329	1.0513	1.4469	1.3535	1.406	1.254	1.3569	1.3655	1.5244	1.2503	1.4099	1.8554	1.6538	1.485	1.5568	1.3917	1.5795	1.6834	1.8212	1.805	2.0097	1.7832	1.8227	1.8295	1.7457	2.0595	1.9302	1.8912	2.1705	2.445	2.3188	2.2748	2.5364	2.2491	2.5194	2.3461	2.4558	2.6121	2.7935	2.8428	2.8196	2.6437	3.136
184	1.079	1.2042	1.1223	1.1795	0.92215	1.0791	1.157	1.121	1.0174	1.305	1.5007	1.3055	1.4172	1.4962	1.5909	1.7055	1.5357	1.6366	1.3578	1.3415	1.5202	1.5417	1.5389	1.8294	1.9656	1.7549	1.953	1.7979	2.0815	2.0231	1.9396	2.0013	1.8995	2.0721	2.0821	2.0746	2.3969	2.5649	2.1042	2.541	2.5869	2.6466	2.9054	2.7382	2.6559	2.8521	2.8517	3.105	2.8155
186	1.0252	1.1132	1.3502	1.1527	1.1157	1.1582	1.2655	0.93462	1.0275	1.5811	1.3836	1.448	1.6024	1.4542	1.4282	1.488	1.749	1.3951	1.6563	1.5563	1.6804	1.4945	1.8227	2.015	1.7638	1.7134	1.5581	1.6847	1.8781	1.8695	1.9238	1.8269	1.7848	2.1034	2.3944	2.2274	2.3947	2.3558	2.4701	2.6011	2.2766	2.274	2.3666	2.4844	2.8171	3.2499	2.7142	2.8517	3.0641
188	1.1334	1.2677	1.1813	1.1506	1.3862	1.0987	1.3376	1.2389	1.2052	1.1799	1.2456	1.3735	1.4647	1.5555	1.2745	1.3726	1.4245	1.6241	1.574	1.3459	1.5071	1.494	1.8214	1.6054	1.5543	1.8362	1.6982	1.6872	1.8432	2.0615	1.8249	1.8971	1.7321	1.8875	2.011	2.3238	2.0436	2.4577	2.2123	2.4032	2.302	2.3622	2.7497	2.6592	2.7751	2.877	2.9316	2.9121	3.0699
190	0.89751	1.1511	1.2278	1.195	1.2607	1.1716	1.4348	1.1383	1.0939	1.0873	1.3746	1.5438	1.2959	1.5846	1.4552	1.2125	1.4371	1.5715	1.465	1.4266	1.6695	2.0418	1.7983	1.6564	1.6845	1.9544	1.7335	1.8088	1.7299	1.8478	1.9226	2.051	1.837	1.7902	1.9061	1.9328	1.8334	2.3571	2.3013	2.4362	2.5282	2.3828	2.6924	2.6221	2.7585	2.4927	2.7161	2.9355	3.0249
192	1.0338	1.1499	1.0989	1.1079	1.35	1.3069	1.2264	1.3052	1.226	1.1639	1.4692	1.3172	1.2935	1.6198	1.4823	1.2493	1.4615	1.6611	1.6105	1.6189	1.6295	1.5178	1.4514	1.2821	1.5971	1.5426	1.621	1.74	2.1581	2.1306	1.7906	2.0058	1.9786	1.78	2.1747	1.889	2.1702	2.4277	2.3306	2.5988	2.4224	2.5005	2.5375	2.5431	2.8854	2.6978	2.6798	2.8304	3.0231
194	0.91837	0.99236	1.0752	1.3099	1.1844	0.9675	1.1396	1.217	1.0238	1.2073	1.2189	1.2873	1.2655	1.3277	1.3176	1.4448	1.5435	1.5764	1.5802	1.7584	1.5616	1.5313	1.4011	1.42	1.7266	1.871	1.7507	1.6822	1.8999	2.0881	1.9279	2.0232	1.9507	2.1924	2.2699	2.3783	2.0529	2.1458	2.2731	2.2454	2.3099	2.4816	2.246	2.8667	2.8345	2.5626	2.781	2.9943	3.2114
196	0.89555	0.9259	1.0319	1.3851	1.0759	1.234	1.3145	1.1591	1.0549	1.24	1.355	1.1254	1.1127	1.5828	1.2116	1.1796	1.4795	1.4598	1.5804	1.7317	1.6702	1.2883	1.4113	1.5598	1.7188	1.7811	1.5599	1.8521	1.8465	2.0601	1.9185	1.8704	2.0302	1.7957	2.0167	2.2301	1.9612	2.1158	2.0104	2.3892	2.4178	2.4	2.7759	2.4755	2.7785	2.6227	2.8271	2.959	2.9481
198	0.83213	1.0103	1.1259	1.2701	1.3414	1.1128	1.1224	1.1818	1.0839	1.0865	1.3226	1.1815	1.3652	1.3709	1.3211	1.5584	1.4808	1.5084	1.4625	1.5189	1.6967	1.3806	1.3245	1.5433	1.513	1.6021	1.7123	1.5899	1.8436	2.1354	1.9264	1.6094	1.9393	1.722	2.2606	1.9742	2.3931	2.1691	1.989	2.5198	2.3933	2.4533	2.6225	2.7049	2.6406	2.7346	2.914	2.6789	3.28
200	0.91989	0.93741	1.0679	1.1027	1.2221	1.0652	1.044	1.1934	1.1178	1.165	1.3478	1.4261	1.2965	1.6413	1.4658	1.5001	1.3684	1.3463	1.6205	1.6606	1.5693	1.5686	1.421	1.5731	1.6026	1.6374	1.6653	1.896	1.6589	1.7432	2.0686	2.005	1.98	1.9991	2.0842	1.944	2.2432	2.0961	2.0953	2.4563	2.3791	2.4525	2.453	2.38	2.4867	2.5879	2.7785	2.7954	3.2961
202	0.94443	1.0266	1.1566	1.2719	0.96791	0.98058	1.0249	1.135	1.2119	1.3491	1.1934	1.5476	1.5265	1.353	1.3675	1.3706	1.1602	1.4493	1.5017	1.565	1.6136	1.5787	1.5114	1.3922	1.6731	1.6036	1.7781	1.7845	1.8257	1.8252	1.8132	2.0229	2.1038	1.8557	1.8128	2.0676	2.2141	2.1484	2.306	2.495	2.4765	2.2838	2.5149	2.5188	2.6942	2.69	2.7417	2.7869	2.8745
204	0.90265	1.0832	1.004	1.2035	1.1138	1.0509	1.2052	1.0891	1.1556	1.1738	1.5135	1.4921	1.415	1.5362	1.2404	1.3571	1.0974	1.4139	1.2952	1.5803	1.3837	1.6378	1.5549	1.4603	1.5073	1.7156	1.8578	1.5552	1.5552	1.9944	1.6175	1.825	2.0122	2.0029	1.8174	1.9893	2.0527	2.0864	2.2142	2.3011	2.2541	2.5073	2.5121	2.5631	2.4935	2.8783	3.0015	2.9676	2.9497
206	0.84822	0.9566	1.1772	1.0753	1.1114	1.0454	1.1164	1.1248	1.125	1.2424	1.3237	1.3808	1.5334	1.2962	1.1601	1.2685	1.2512	1.5209	1.4739	1.5935	1.5702	1.7279	1.6479	1.4346	1.4652	1.6708	2.0409	1.5901	1.7375	1.6834	1.8607	1.7638	1.8848	2.0594	2.143	2.0421	2.1013	2.1878	2.2078	2.0983	2.3377	2.5431	2.6751	2.6126	2.7145	2.5425	2.9514	2.8257	2.9908
208	0.98974	1.0675	0.97215	0.91061	1.0292	1.0563	1.0012	1.217	0.98392	1.1283	1.2129	1.257	1.2211	1.2489	1.1965	1.3552	1.3408	1.2666	1.2236	1.5361	1.6372	1.8483	1.5886	1.4768	1.5157	1.7427	1.7152	1.9284	1.6243	1.7703	1.8602	1.9534	2.034	2.1621	1.9016	1.8982	1.9393	2.236	2.2831	2.3267	2.2325	2.2274	2.737	2.359	2.6072	2.404	2.786	2.8935	2.7569
210	0.9523	0.94422	0.82249	0.9911	0.7998	1.0208	1.0329	1.0527	1.0127	1.4474	1.1836	1.0716	1.3492	1.193	1.3885	1.4118	1.3553	1.5095	1.1976	1.3618	1.4126	1.4773	1.5523	1.3026	1.4724	1.8204	1.794	1.8967	1.574	1.8089	1.7909	1.9142	1.7768	1.7616	2.107	1.9848	1.9161	2.5338	2.1446	2.5009	2.274	2.4982	2.3885	2.3733	2.4785	2.7633	2.9341	2.8021	2.7605
212	0.9712	0.91633	0.92194	1.0842	0.93145	1.2545	1.0463	1.0987	1.1398	1.2012	1.3369	0.97248	1.3122	1.4669	1.2083	1.2771	1.4702	1.319	1.5246	1.6128	1.5032	1.306	1.5641	1.4376	1.6963	1.5528	1.832	1.5669	1.5734	1.6666	1.8148	1.8566	1.9255	2.015	1.9481	1.8349	2.1856	1.9252	2.2247	2.3499	2.0336	2.5604	2.3737	2.4503	2.3543	2.5054	2.956	2.7147	3.0179
214	0.98248	0.9846	1.0754	1.1587	1.0638	1.1811	1.1883	1.1984	1.3298	1.0579	1.0706	1.1819	1.3309	1.3436	1.233	1.3318	1.3816	1.4041	1.5361	1.417	1.5537	1.4042	1.5912	1.5994	1.5219	1.5893	1.6806	1.7508	1.5738	1.6408	1.5208	1.8307	1.9416	1.9804	1.8189	1.9915	2.3304	2.2944	2.3055	2.1971	2.1944	2.4201	2.6225	2.4658	2.6189	2.9191	2.471	2.8634	3.0242
216	1.0748	0.96913	0.80655	1.149	1.0959	1.2873	1.2537	1.3149	1.1198	1.3364	1.1494	1.0254	1.0944	1.3812	1.3626	1.6422	1.3626	1.3301	1.3926	1.4478	1.3101	1.748	1.4594	1.3902	1.4402	1.5224	1.5974	1.7181	1.7605	1.73	1.8146	1.6552	2.062	1.9016	1.9714	1.948	2.0011	2.1041	2.4852	2.1215	2.2296	2.4372	2.439	2.2245	2.54	2.8983	2.9588	3.1096	2.9318
218	1.0997	0.91289	0.85694	1.1775	1.1064	1.2585	1.325	1.2634	1.2732	1.2751	1.0728	1.1691	1.1876	1.4697	1.3047	1.4857	1.3506	1.4092	1.3887	1.4523	1.5517	1.4544	1.5263	1.5104	1.516	1.7927	1.5368	1.8363	1.6487	1.6802	1.9372	1.7543	1.681	1.8785	1.9863	2.0728	2.1021	2.3417	2.286	2.3156	2.3746	2.2745	2.141	2.5587	2.2819	2.9283	2.7351	2.7941	3.0488
220	0.88643	0.91372	0.91488	0.99861	0.88134	1.2255	1.1998	1.1239	1.0576	1.0613	1.1832	1.3082	1.2048	1.3342	1.312	1.1019	1.1089	1.3525	1.2651	1.4302	1.389	1.6487	1.6487	1.6975	1.5052	1.6844	1.5653	1.8255	1.6321	1.5157	1.7944	1.573	2.0355	1.927	1.8029	2.0408	2.0263	2.0208	2.2383	2.2634	2.3551	2.5923	2.2409	2.6075	2.4584	2.4804	2.3496	2.8964	3.0327
222	1.1143	0.88181	0.85069	0.73224	1.0155	1.1228	1.3121	1.1546	1.3414	1.0416	1.1806	1.1248	1.2095	1.0821	1.0889	1.2359	1.2863	1.356	1.4767	1.4231	1.4731	1.6612	1.723	1.5452	1.6539	1.6465	1.8692	1.484	1.6529	1.6472	1.8728	1.7498	1.8545	1.9992	1.8395	1.8066	1.8671	2.0895	2.1468	2.1562	2.3447	2.3052	2.5099	2.7021	2.9346	2.122	2.7027	2.9874	3.0381
224	0.79626	0.81924	1.1099	0.94268	1.1349	1.1063	1.1692	1.136	1.168	1.1079	0.95126	1.1057	1.1539	1.2625	1.3507	1.3068	1.4976	1.5177	1.294	1.53	1.3373	1.5258	1.8413	1.654	1.2875	1.5954	1.4021	1.5289	1.7019	1.8621	1.8492	2.0914	1.9713	2.0082	1.6912	1.8186	2.2173	2.2335	2.0967	2.3197	2.1439	2.2902	2.823	2.5745	2.4553	2.6401	2.4263	2.4348	2.6773
226	0.82383	0.86593	1.0286	0.9968	0.94266	0.92503	0.9814	1.1783	1.1439	1.3148	1.1531	0.96996	1.3001	1.2151	1.4159	1.5861	1.3745	1.3991	1.3189	1.5983	1.3829	1.515	1.6944	1.5649	1.4969	1.5275	1.46	1.7253	1.8353	1.7855	1.9702	1.7683	1.7531	2.172	1.917	1.9552	2.0678	2.477	2.1707	2.1946	2.1348	2.4578	2.3807	2.3822	2.8582	2.7218	2.9179	2.856	2.6346
228	0.75434	0.88258	1.0696	0.9069	0.86993	1.0798	0.94364	0.95875	1.2582	1.291	1.0749	1.0044	1.057	1.0952	1.3773	1.2965	1.4064	1.3963	1.5516	1.3486	1.5663	1.6437	1.4653	1.4334	1.4317	1.5362	1.4928	1.6985	1.5205	1.7451	1.6142	1.7531	1.9746	1.9054	2.0286	1.959	2.2394	2.1854	2.3219	2.0856	2.2826	2.3926	2.6908	2.5008	2.7894	2.5752	2.7915	2.6251	2.4669
230	0.94298	0.97577	1.0459	0.86697	1.152	1.2815	1.2135	1.0773	1.0544	1.0827	1.0328	1.1157	1.0495	1.2971	1.1534	1.388	1.4402	1.3655	1.6287	1.3949	1.5337	1.5225	1.3112	1.3717	1.5627	1.6829	1.5479	1.6384	1.5952	1.9238	1.7666	1.8122	2.093	1.8177	2.1832	1.9332	2.2964	2.0735	2.0057	2.0693	2.187	2.4453	2.3842	2.4326	2.738	2.4833	2.5792	2.6848	2.767
232	0.84701	1.1139	1.0675	1.066	1.0747	0.93989	1.1252	1.0472	1.1857	1.1154	1.0854	1.2637	1.3414	1.221	1.4763	1.3075	1.3776	1.4155	1.4894	1.6751	1.4851	1.6931	1.7137	1.5254	1.5891	1.8013	1.7063	1.7832	1.6871	1.7209	1.7412	1.821	1.8286	1.8808	1.9913	1.9021	1.9053	2.099	2.1453	1.9112	2.4266	2.1931	2.4214	2.3576	2.6387	2.6733	2.3294	2.5727	2.7439
234	0.85071	0.8984	1.1339	0.91335	1.0835	1.0764	1.0162	1.0508	0.97603	1.079	1.0056	1.1274	1.4524	1.4289	1.3506	1.2444	1.3829	1.4459	1.2685	1.3351	1.5477	1.5443	1.6065	1.3928	1.4552	1.6125	1.6914	1.7118	1.6771	1.9394	1.9545	1.4797	1.7529	1.8226	1.8913	1.9125	2.031	2.0409	2.0772	1.893	2.0705	2.1481	2.3777	2.4355	2.4605	2.4729	2.5288	2.5429	2.8977
236	0.86189	0.83587	1.0128	1.1892	0.96206	1.0404	0.93051	1.0884	1.0612	1.2817	1.0009	1.3802	1.6433	1.2404	1.2931	1.3047	1.2711	1.1948	1.2886	1.2611	1.2978	1.2991	1.6254	1.3003	1.4672	1.5703	1.6556	1.5875	1.6395	1.631	1.7083	1.7487	1.8766	1.8854	1.939	2.0886	1.9873	2.3303	2.0758	2.0491	2.2984	2.1893	2.4439	2.4454	2.3819	2.4874	2.507	2.77	2.5401
238	0.84015	0.74009	1.0138	0.94023	0.93546	0.93876	0.91505	0.82049	1.1432	1.1907	1.0838	0.97479	1.219	1.1566	1.2846	1.0509	1.1489	1.1656	1.3863	1.3084	1.2852	1.3213	1.5795	1.3897	1.3848	1.5906	1.3953	1.6869	1.6956	1.3889	1.7455	2.0903	1.8634	1.704	1.9853	1.8074	1.8325	2.1307	1.9944	1.9834	2.1185	2.1411	2.4372	2.3034	2.8011	2.5026	2.2037	2.4691	2.7033
240	0.80506	0.99276	0.96538	1.2289	1.1306	1.0292	1.083	1.0592	1.1612	1.2785	1.3012	1.293	1.2957	1.2949	1.1446	1.1725	1.2263	1.2377	1.6606	1.2932	1.4278	1.4128	1.5926	1.6558	1.5005	1.5153	1.6475	1.7745	1.7453	1.7128	1.6701	1.6369	1.8842	1.9184	1.9243	1.7746	1.9153	1.9106	2.2272	2.1317	2.2193	2.321	2.4293	2.5606	2.7189	2.6297	2.4667	2.4464	2.7013
242	0.9127	0.91934	0.94001	1.0598	1.197	1.0586	1.2067	1.0612	1.059	1.2962	1.1183	1.2547	1.1649	1.2944	1.2642	1.3057	1.4232	1.3356	1.1562	1.2728	1.4321	1.3646	1.4297	1.3023	1.6502	1.4738	1.5073	1.7465	1.4649	1.6174	1.6466	1.8394	1.6042	1.8836	2.0119	1.7693	1.7923	2.0398	2.0866	2.286	2.2156	2.3197	2.3305	2.5115	2.6936	2.3768	2.3191	2.6985	2.7646
244	0.95597	0.74458	0.95556	1.08	1.0299	1.3124	0.88987	1.0483	1.0366	1.3385	1.1132	1.129	1.3187	1.1176	1.2906	1.1283	1.219	1.1943	1.3007	1.3247	1.4052	1.3566	1.3196	1.3621	1.6458	1.4763	1.4731	1.6874	1.4195	1.4889	1.5327	1.6697	1.6519	1.708	1.7085	1.8603	2.0314	2.202	2.1663	1.9908	2.1364	2.2695	2.4696	2.2246	2.31	2.5183	2.5413	2.6216	3.1754
246	0.85264	0.98014	1.1153	1.1569	0.95135	0.92581	1.1288	1.1703	1.1018	1.0746	1.2866	1.2769	1.3211	1.2036	1.1451	1.2951	1.059	1.1076	1.5127	1.3562	1.3619	1.2066	1.4601	1.694	1.5078	1.6048	1.602	1.3507	1.5365	1.5662	1.4843	1.8048	1.7502	1.7078	1.9312	1.6599	2.0063	2.0878	2.2935	2.1467	1.8773	2.1336	2.0452	2.2327	2.4598	2.585	2.5218	2.4247	2.8986
248	1.0457	0.78067	1.0332	0.92346	0.89263	0.93738	1.1841	1.0361	1.2488	1.1486	1.1218	1.2579	1.0654	1.0389	1.4137	1.052	1.3493	1.2012	1.1753	1.2191	1.537	1.4147	1.3256	1.5261	1.2494	1.4281	1.4658	1.6796	1.5471	1.4288	1.6654	1.7327	1.8026	1.7721	1.7579	1.7563	2.0876	1.9517	2.0129	1.8557	1.8368	2.147	2.2273	2.2475	2.1971	2.6228	2.5668	2.8332	2.5577
250	1.0167	0.77947	0.75657	0.84004	0.98134	1.074	0.97602	1.0973	1.1285	0.96006	1.094	1.1677	1.2903	1.1125	1.315	1.1694	1.2702	1.1942	1.175	1.2177	1.4042	1.4789	1.5073	1.5242	1.4228	1.5054	1.5027	1.3253	1.604	1.5343	1.671	1.8663	1.9673	1.9327	1.6043	1.6969	1.7824	1.8488	2.0126	1.9804	1.9785	1.8775	2.2566	2.5472	2.3642	2.239	2.7603	2.5378	2.7096
252	0.86508	0.98126	0.82318	0.86787	0.99806	1.0706	1.0816	1.0068	1.0855	1.0714	1.1796	1.0471	1.1229	1.1353	1.096	1.4732	1.3186	1.2006	1.0769	1.4018	1.4725	1.3596	1.2239	1.4246	1.5511	1.2588	1.2898	1.5687	1.4814	1.4711	1.7738	1.6589	1.6024	1.5164	1.7998	1.9707	1.8113	1.8158	1.9611	2.0441	1.9178	1.9544	2.0084	2.2246	2.6661	2.5075	2.483	2.5999	2.8413
254	0.8936	0.87418	0.96356	0.97083	1.1091	0.94464	1.0725	0.98107	1.1921	1.1298	1.1737	1.0337	1.0848	1.0963	1.0257	1.3088	1.2719	1.01	1.3275	1.106	1.351	1.21	1.411	1.4091	1.5392	1.458	1.6155	1.7653	1.6753	1.6938	1.5769	1.6326	1.5504	1.77	1.7888	1.7261	1.8149	2.0142	2.0407	2.1133	2.107	2.1224	2.0363	2.51	2.3232	2.257	2.7129	2.6269	2.5098
256	0.85017	0.9096	1.0791	1.036	0.89145	0.89074	1.0441	0.86566	1.23	1.1328	1.2528	0.95882	1.224	1.2619	1.32	1.2741	1.2111	1.09	1.3249	1.3331	1.359	1.1861	1.2948	1.2541	1.4417	1.615	1.3197	1.7209	1.8492	1.7186	1.6243	1.9116	1.4473	1.8647	2.1008	1.7846	1.7919	2.168	1.92	1.9973	2.1852	2.2805	2.3229	2.4995	2.3632	2.035	2.4019	2.4247	2.6293
258	0.7972	0.80334	0.95658	0.95869	0.96403	1.1067	0.87372	0.89725	1.2179	1.1069	1.2345	1.1809	1.1264	1.0834	1.3133	1.2608	1.2958	1.1968	1.3853	1.3135	1.3594	1.4515	1.4689	1.1884	1.4606	1.5508	1.481	1.6844	1.6199	1.5107	1.6338	1.6213	1.6043	1.8687	2.04	1.7142	1.7663	2.2114	2.1075	2.2682	2.2277	2.1268	2.3402	2.4717	2.2669	2.3542	2.4311	2.4559	2.4713
260	0.92443	0.94448	0.96093	0.86831	1.0225	1.0138	0.95158	0.78291	0.96136	1.2967	1.0679	1.0044	1.1924	1.0764	1.198	1.1375	1.3563	1.3278	1.2944	1.3539	1.4142	1.3227	1.6018	1.3205	1.3773	1.4487	1.5992	1.6861	1.7984	1.6646	1.6285	1.8387	1.7023	1.5762	1.6197	1.7816	2.055	1.9567	1.7839	1.9216	2.2276	2.2014	2.2119	2.5461	2.1189	2.1238	2.3566	2.546	2.6777
262	0.83523	0.77266	0.82419	0.96921	0.93325	0.96117	0.99059	1.0215	1.0181	0.95994	1.2197	0.9946	1.1944	1.0472	1.1117	1.0585	1.3036	1.2828	1.046	1.285	0.94403	1.2819	1.1905	1.4126	1.4471	1.4324	1.8153	1.593	1.3427	1.669	1.6074	1.7849	1.6526	1.6785	1.9495	1.8687	1.9326	1.8596	2.0742	1.8094	2.2733	2.092	2.1936	2.2509	2.3245	2.4139	2.7865	2.3405	2.6558
264	0.87734	0.94941	1.0089	0.99192	0.86225	1.0057	0.96803	1.0821	1.049	1.1209	1.1135	1.0505	1.0699	1.0746	1.0742	1.1503	1.2158	1.3132	1.2207	1.285	1.1675	1.0991	1.5894	1.6209	1.4769	1.6126	1.4455	1.5635	1.6586	1.6298	1.7632	1.7871	1.5143	1.5759	1.7497	1.6858	1.6829	1.7493	1.8304	2.2928	2.3967	2.3756	2.2698	2.2125	2.2282	2.1187	2.714	2.4347	2.5059
266	0.89895	0.82301	0.77862	1.1532	0.87168	1.0154	1.0009	0.95838	1.0616	1.0709	0.96814	1.1811	0.99066	1.0588	1.1522	1.2038	1.2504	1.1559	1.1177	1.3338	1.1598	1.1637	1.3705	1.3387	1.5836	1.596	1.5628	1.5878	1.6111	1.7194	1.6705	1.5853	1.6653	1.5543	1.6489	1.5855	2.1316	2.0845	1.9761	1.8685	2.1722	2.1533	2.1442	2.3091	2.3362	2.3088	2.3646	2.4393	2.723
268	1.0004	0.70462	0.74458	1.0089	0.87209	1.0093	1.0096	1.0896	1.2903	1.0983	1.0635	1.0408	1.0002	1.068	1.2454	1.1804	1.353	1.2106	1.1626	1.405	1.1503	1.3032	1.3481	1.161	1.5026	1.466	1.4384	1.5287	1.7212	1.5519	1.6787	1.7075	1.4992	1.625	1.7778	1.53	2.0046	1.9733	1.8961	1.7789	1.9868	1.9338	2.1856	2.3985	2.1418	2.4574	2.4463	2.5397	2.472
270	0.84561	0.70344	0.84544	0.85442	0.95078	1.0107	0.77469	1.0129	1.2381	1.08	1.1298	0.97171	1.1589	1.2409	1.0622	1.2038	1.3392	1.1255	1.1884	1.0428	1.1914	1.2563	1.3387	1.4096	1.3919	1.4907	1.8004	1.5664	1.5417	1.516	1.5499	1.6615	1.6173	1.8489	1.6102	1.7171	1.7516	1.7196	2.0227	2.1916	2.0211	2.1194	2.2253	2.101	2.2139	2.6047	2.3825	2.3805	2.5324
272	0.76167	0.77902	0.8182	0.92529	0.94297	0.97988	1.1088	1.1324	1.136	1.0606	0.92551	1.0441	1.0466	1.1315	1.0538	1.2477	1.4169	1.0803	1.0809	1.1076	1.3424	1.3215	1.4407	1.3755	1.1839	1.5318	1.7401	1.378	1.6207	1.6077	1.7459	2.0249	1.6799	1.7639	1.5556	1.5737	1.5719	1.7808	1.7936	1.7899	2.0883	2.51	2.1648	2.2487	2.3388	2.2069	2.013	2.3504	2.7591
274	0.89861	0.8225	0.81528	1.0515	0.96039	0.93815	1.0569	0.99588	1.1301	1.0373	0.8782	1.059	1.1426	1.2	1.1158	1.4041	1.2568	1.1654	1.1792	1.1649	1.1809	1.4616	1.3472	1.4073	1.3767	1.382	1.4695	1.2514	1.5666	1.4593	1.7068	1.9493	1.6372	1.7518	1.7423	1.9005	1.6345	1.595	1.816	1.8544	2.0107	2.1574	2.0211	2.2007	2.5484	2.4721	2.2755	2.3041	2.4883
276	0.80951	0.7011	0.91862	0.84276	0.85646	1.0566	1.1085	0.95803	0.93429	0.85648	1.0521	0.92169	1.0503	1.0786	1.1723	1.1496	1.2656	1.2318	1.2911	1.2487	1.0997	1.2747	1.3104	1.4313	1.3426	1.6576	1.6092	1.401	1.3918	1.5921	1.8352	1.6454	1.6128	1.8905	1.6835	1.8688	2.0633	1.7161	1.8342	1.515	1.9229	2.1252	2.245	2.0446	2.2376	2.2759	2.404	2.5327	2.3099
278	0.79883	0.82509	0.79309	0.82242	0.98008	1.0262	1.02	1.054	0.91086	1.022	0.85874	0.94128	1.0677	1.1087	1.2432	1.0953	1.1294	1.1335	1.1947	1.2444	1.0924	1.1757	1.3036	1.4075	1.3412	1.4157	1.3274	1.5818	1.588	1.3451	1.6714	1.553	1.6666	1.9688	1.6921	1.7436	1.7451	1.6689	1.6928	1.6807	2.1101	2.2525	2.4002	2.3194	2.3588	2.4553	2.5308	2.5327	2.3838
280	0.9495	0.78977	0.75551	0.7656	0.92724	0.82128	0.90552	1.1539	0.86162	1.0786	1.0399	0.95979	1.0836	1.1193	1.1704	1.023	1.1337	1.195	1.0783	1.1005	1.1847	1.4682	1.2176	1.2425	1.2532	1.4329	1.591	1.3066	1.5636	1.3923	1.7083	1.5514	1.6918	1.7492	1.7222	1.5898	1.7684	1.7907	1.7513	1.9463	1.9369	1.9404	1.7036	1.9751	2.2229	2.0195	2.5124	2.2491	2.5796
282	0.74416	0.7806	0.68003	0.69971	0.99125	0.77972	0.89204	1.0931	1.1371	1.0217	1.0688	0.88833	1.1837	1.0196	1.1289	1.0499	1.0831	1.1396	1.2274	1.2777	1.268	1.4823	1.2207	1.1699	1.4634	1.5315	1.4555	1.4847	1.3	1.3668	1.7339	1.5939	1.4246	1.6488	1.6002	1.8242	1.8984	1.8489	1.7571	1.8566	1.8488	2.018	1.9057	1.9538	2.4322	2.1916	2.0446	2.5063	2.6808
284	0.97918	0.68678	0.86417	0.92255	0.83932	0.8122	0.9138	1.0526	1.0928	0.87641	1.1907	0.93717	0.81983	1.0083	1.0855	0.99842	1.1718	1.2174	1.0839	1.0191	1.3668	1.2888	1.2813	1.2007	1.2082	1.4822	1.6633	1.4644	1.4804	1.3693	1.6075	1.4937	1.5393	1.5964	1.677	1.767	1.8196	1.7261	1.6976	1.7935	2.0981	2.0427	1.854	2.2169	2.0451	2.0042	2.0335	2.5811	2.3133
286	0.75155	0.91769	0.81822	0.92238	0.84573	0.85853	0.94318	0.97041	1.0131	0.97239	0.94696	1.0335	0.94355	0.99801	1.078	1.0908	1.0872	1.2554	1.0367	1.4905	1.3296	1.5118	1.3794	1.4284	1.606	1.2931	1.3305	1.3938	1.5164	1.6024	1.4118	1.5308	1.737	1.4006	1.3967	1.6996	1.675	1.8245	1.692	2.0313	2.1957	2.0674	1.9819	2.0237	2.2068	2.0849	2.1188	2.4328	2.19
288	0.88618	0.68543	0.97442	0.71788	0.71817	0.75393	0.94526	0.89014	1.0507	1.1329	0.9163	0.93234	1.0068	1.0257	1.0228	1.215	1.1828	0.94852	1.1013	1.3427	1.1783	1.4904	1.5116	1.3771	1.3471	1.3444	1.4958	1.501	1.5188	1.325	1.4641	1.5518	1.5157	1.3239	1.3216	1.6097	1.6404	1.6595	2.0533	1.7278	1.8214	1.8063	1.9586	2.1501	2.375	2.0471	2.2162	2.5762	2.216
290	0.61679	0.75424	0.81434	0.98245	0.81968	1.0394	0.93137	0.91874	0.95087	0.99931	1.0066	0.87708	0.89017	1.0111	1.0599	1.0678	1.0028	0.96103	1.0818	1.1904	1.1066	1.3233	1.2362	1.1381	1.3616	1.1655	1.6863	1.5097	1.1493	1.2032	1.6831	1.7089	1.7203	1.5514	1.6227	1.559	1.6643	1.8253	2.0385	2.044	2.0095	1.6634	2.1219	2.1804	2.2633	2.2417	2.4595	2.2141	2.3664
292	0.67606	0.77996	0.77161	0.99027	0.69308	0.89493	1.032	0.81488	0.92643	0.89985	1.0255	1.0919	0.96662	1.2198	0.92894	0.89586	1.0576	1.0064	1.2371	1.0823	1.2087	1.3779	1.1435	1.1948	1.604	1.2969	1.6461	1.4029	1.3216	1.5002	1.4782	1.5463	1.6431	1.6164	1.634	1.7722	1.7933	1.7941	2.0808	1.6908	1.9087	1.7708	2.1211	2.0746	2.0406	2.3933	2.2654	2.2526	2.4104
294	0.78335	0.65274	0.77651	0.85037	1.1313	0.89897	1.0387	0.90868	0.99923	0.96101	0.94389	0.94853	0.92556	0.94287	1.0587	1.0767	1.0465	1.0154	1.0153	1.3832	1.2013	1.3782	1.2453	1.2707	1.3253	1.166	1.3568	1.3009	1.4249	1.6249	1.6169	1.5753	1.7859	1.7961	1.8293	1.6072	1.6426	1.7493	1.8351	1.6577	1.618	1.9074	1.9611	1.8503	2.019	2.2151	2.2274	2.1878	2.5062
296	0.7627	0.76595	0.82647	0.77292	1.0445	1.0937	0.88618	0.81726	0.9783	0.91558	1.0506	1.1663	0.9059	1.0315	1.021	1.1199	0.95625	1.0843	1.2312	1.1431	1.2472	1.2709	1.2726	1.2528	1.5207	1.2048	1.3044	1.2653	1.288	1.2823	1.4967	1.7677	1.5122	1.5732	1.6334	1.5271	1.6367	1.9348	1.8268	1.6107	1.7941	1.7891	1.7365	1.9756	2.1974	2.3941	2.0509	2.1619	2.4369
298	0.5829	0.8315	0.80981	0.65599	0.81756	1.0947	0.70336	0.88987	0.98983	0.80379	0.99048	0.94013	0.91846	0.85703	1.0357	1.0548	1.0713	1.0285	1.1919	1.051	1.2101	1.1356	1.0899	1.3248	1.4257	1.231	1.2312	1.4547	1.3948	1.3941	1.5341	1.6362	1.5966	1.4724	1.3935	1.6477	1.5257	1.7321	1.707	1.9599	1.7136	1.8017	1.7149	2.169	2.2453	1.9194	2.3028	2.4835	2.4563
300	0.81199	0.80061	1.0697	0.72042	0.9008	1.039	0.75984	0.84288	0.96159	0.84983	0.95814	0.85526	0.96518	0.86532	0.90294	1.0048	1.2358	0.98398	1.1213	1.3358	0.96071	1.0525	1.2238	1.0932	1.2651	1.0484	1.1901	1.4514	1.315	1.4181	1.4639	1.8284	1.6466	1.5923	1.7968	1.6205	1.5355	1.6957	1.5367	1.7147	1.9341	1.6604	1.8639	1.9344	1.9537	2.1205	2.1244	2.6486	2.4212
302	0.72044	0.90089	0.94278	0.67828	0.62916	1.1242	0.84468	0.83507	0.92722	0.77067	0.91198	1.0182	0.96855	1.0542	0.9514	1.0309	1.0791	0.93152	1.0594	1.1715	1.1984	1.2108	1.2599	1.1027	1.4264	1.3789	1.2554	1.2732	1.3796	1.2727	1.4699	1.4739	1.4104	1.4628	1.9211	1.6053	1.6537	1.488	1.6412	1.7437	1.7224	2.0523	1.6912	1.9378	1.9724	2.1227	2.4236	2.609	2.4361
304	0.73582	0.77645	0.63365	0.60192	0.76755	0.87119	1.0087	0.79157	0.86401	0.88495	0.87725	1.2524	0.88556	1.0935	0.89566	0.87711	1.0067	1.1082	1.1037	1.0047	1.1413	1.117	0.93332	1.2147	1.2142	1.2112	1.2533	1.2889	1.394	1.2021	1.4458	1.4306	1.5179	1.6292	1.7327	1.6396	1.621	1.8968	1.8314	1.5356	1.6976	1.7854	2.0415	1.9204	2.0665	1.9088	2.3526	2.269	2.0878
306	0.67938	0.67388	0.79664	0.68749	0.81823	0.93401	0.87673	0.82549	0.86187	0.87282	0.98821	1.0484	0.89595	0.91335	1.0528	1.0527	1.1556	1.19	0.9122	1.034	1.2731	1.1608	1.2821	1.2868	1.5248	1.1565	1.1185	1.373	1.5475	1.2234	1.5137	1.4468	1.3391	1.6191	1.5337	1.4732	1.7893	1.7511	1.6794	1.7563	1.9458	1.9246	2.0261	1.9905	1.878	1.9859	2.3119	2.1012	2.2276
308	0.74939	0.68904	0.7528	0.71121	0.8277	0.84343	0.79645	0.97201	0.94334	0.95751	1.1172	1.1881	0.92404	0.83483	1.0817	1.0477	1.1224	1.1037	0.90961	1.1182	1.2093	1.2998	1.1653	1.0043	1.3247	1.0871	1.1733	1.3775	1.3901	1.111	1.3682	1.4578	1.425	1.4242	1.591	1.6596	1.8256	1.582	1.5868	1.5832	1.5634	1.7995	1.9435	1.8931	2.1225	1.923	1.8904	2.3412	2.3076
310	0.63037	0.82791	0.79035	0.85987	0.83918	0.96281	0.79251	0.93477	0.79311	0.86037	0.91681	1.0342	0.78371	0.94461	1.0901	1.0709	1.1142	1.1547	1.2268	1.0216	1.0576	1.3434	1.4435	1.3497	1.5052	1.316	1.2781	1.5677	1.3278	1.6339	1.5975	1.5614	1.324	1.5882	1.486	1.4614	1.6306	1.7358	1.5592	1.5875	1.5996	1.9101	2.006	2.0235	1.9979	1.8885	2.0938	2.1974	2.4173
312	0.70274	0.69149	0.74479	0.64031	0.79289	0.71252	1.0486	0.79418	0.92527	1.0424	0.98676	0.99744	1.0223	0.80135	0.97418	1.0474	1.1743	0.92706	1.1925	1.2338	1.011	1.237	1.1358	1.2216	1.3025	1.1915	1.1434	1.4047	1.4818	1.4558	1.5343	1.439	1.3587	1.4912	1.4695	1.5136	1.5745	1.7547	1.8045	1.6102	1.5971	1.9698	1.6681	1.9323	1.9678	1.9253	2.2526	1.9236	2.1341
314	0.90366	0.89616	0.66581	0.68001	0.70846	0.82194	0.81013	0.63725	0.99988	0.80614	0.91342	1.0434	1.086	0.87249	1.1002	0.9487	0.91887	0.98188	1.1656	1.1343	1.004	1.2176	1.1512	1.1792	1.2497	1.3211	1.3017	1.3487	1.2882	1.4477	1.3428	1.2928	1.4677	1.4082	1.5459	1.4777	1.6289	1.606	1.5438	1.7868	1.6503	1.9317	1.7849	1.9562	2.1047	2.1765	2.4544	2.1769	2.3093
316	0.61263	0.71598	0.76185	0.89086	0.83034	0.76816	0.71277	0.9396	0.92386	0.8624	0.88939	1.0423	1.0883	0.92001	1.0856	1.1172	1.0225	1.1833	1.0398	1.2497	1.1312	0.9889	1.1543	1.176	1.4842	1.376	1.3348	1.2274	1.4155	1.4226	1.1334	1.2275	1.049	1.3759	1.5086	1.5549	1.5391	1.6417	1.3987	1.5336	1.6645	1.85	1.7483	1.9647	2.2763	1.923	1.9132	2.0641	2.4018
318	0.69734	0.74417	0.73012	0.85632	0.73323	0.82419	0.79033	0.91264	0.82594	0.83092	0.83278	0.80006	0.97512	0.83474	1.1825	0.85716	1.1499	1.0439	0.91449	0.95957	1.123	1.1888	1.2102	1.1705	1.1546	1.2206	1.1574	1.3144	1.2335	1.3065	1.2549	1.4832	1.2989	1.4629	1.5596	1.3946	1.4341	1.4169	1.5595	1.6938	1.5515	1.7318	1.7528	2.0905	1.9381	2.0191	1.7103	2.1614	2.1768
320	0.65882	0.8084	0.76303	0.75809	0.77693	0.87071	0.80022	0.80946	0.6704	0.88739	0.76445	0.92224	0.99902	0.94306	0.99588	1.0438	1.1846	1.0125	1.0718	1.1103	0.96448	1.3699	1.143	1.131	1.1225	1.2838	1.1535	1.3154	1.4668	1.3	1.4375	1.1492	1.2171	1.3939	1.3469	1.366	1.5791	1.3564	1.4319	1.4573	1.8038	1.9698	1.4589	1.8644	2.0092	2.0575	2.0592	1.9998	2.1871
322	0.74669	0.73619	0.70163	0.68737	0.73275	0.75885	0.79007	0.74396	0.66642	0.78963	0.71457	0.73337	0.9212	0.85535	0.96514	0.94785	1.097	1.0014	1.1937	0.93943	1.0174	1.302	1.0116	1.1337	0.94057	1.4108	1.1649	1.3545	1.1318	1.2522	1.5351	1.3328	1.2417	1.367	1.5691	1.6136	1.4923	1.6507	1.5139	1.5715	2.0334	2.0467	1.5157	1.964	2.1742	2.1204	2.1604	2.1332	2.4024
324	0.80798	0.62437	0.64665	0.68326	0.67077	0.83486	0.83751	0.8527	0.82534	0.91231	0.68038	0.90086	0.75644	0.7694	0.96228	1.023	1.0759	0.91735	1.036	0.9812	1.0957	1.2015	1.0822	1.2043	1.0062	1.2861	1.2312	1.3803	1.1223	1.3001	1.3696	1.4142	1.2826	1.2454	1.537	1.5468	1.5222	1.5169	1.5077	1.6579	1.7715	1.8641	1.6637	1.8037	1.9795	1.9569	1.9797	2.335	2.0101
326	0.71959	0.7226	0.73745	0.77194	0.80445	0.78055	0.7124	0.93834	0.72382	0.79855	0.7693	0.93483	0.7872	0.92071	0.89844	0.98674	0.93873	0.8926	0.84051	1.0463	1.0886	1.0389	0.99396	1.279	1.1451	1.2043	1.0373	1.1996	1.2281	1.2732	1.5399	1.5622	1.3992	1.274	1.2715	1.4566	1.59	1.6848	1.6789	1.6912	1.9329	1.7981	1.9335	2.1797	1.7427	2.1063	2.0178	1.9173	1.9169
328	0.67743	0.65415	0.69412	0.71835	0.7944	0.84412	0.72649	0.85076	0.72171	0.74289	0.76736	0.90105	0.85897	0.71315	0.75462	0.99758	1.0644	0.96431	1.0257	1.1244	1.0798	1.1216	1.1033	1.0457	1.0441	1.0469	1.1177	1.3402	1.2253	1.2561	1.3127	1.5486	1.1871	1.2956	1.4122	1.3308	1.3947	1.6318	1.6884	1.6785	1.8544	1.7324	1.9405	2.0566	1.9973	1.9073	2.173	2.0882	2.0158
330	0.7165	0.86835	0.89064	0.71583	0.74912	0.72293	0.70236	0.81939	0.78992	0.82222	0.87698	0.90161	0.94345	0.91159	0.82328	0.83948	0.85583	0.95043	0.9475	1.2414	1.0064	1.0447	0.97526	1.1195	1.3123	1.1365	1.2819	1.3686	1.1514	1.1576	1.1183	1.3164	1.4302	1.5342	1.5943	1.4735	1.3087	1.4423	1.666	1.622	1.5405	1.7854	1.8682	1.6047	1.9581	2.0472	2.0503	2.2336	1.9693
332	0.65175	0.76372	0.81484	0.55438	0.73311	0.65365	0.80856	0.85638	0.79652	0.79366	0.66996	0.90092	0.85265	0.74948	1.1279	1.0171	0.75757	0.9846	1.0573	1.0843	1.0572	1.0832	0.85578	1.0214	1.3193	1.0592	1.0642	0.9951	1.2128	1.2882	1.0776	1.4147	1.3324	1.2588	1.2378	1.2973	1.4286	1.6719	1.8117	1.825	1.4448	1.5826	1.765	1.6915	1.8821	1.988	2.0873	2.0788	1.898
334	0.67197	0.84383	0.83517	0.5511	0.66339	0.64845	0.82864	0.74104	0.91304	0.8389	0.72816	0.91365	0.96075	0.95085	0.75625	0.8914	0.76145	1.0037	1.0512	1.1498	1.1211	1.2383	1.1696	1.1152	1.1306	0.87617	0.97141	1.1689	1.218	1.1282	1.1077	1.1758	1.4198	1.3439	1.4743	1.4911	1.391	1.3639	1.5113	1.4285	1.6208	1.6155	1.7247	1.8482	1.8615	1.9846	2.0899	1.9266	2.0467
336	0.63113	0.60473	0.594	0.7265	0.78015	0.77366	0.66737	0.64885	0.73128	0.91181	0.73138	0.87081	0.82785	0.91095	0.7036	0.85864	0.84086	0.85628	1.0369	1.1836	0.97133	0.93025	1.0035	0.99006	0.99392	1.1489	1.0541	1.2512	1.0341	1.1596	1.3335	1.2341	1.1027	1.3949	1.3857	1.5962	1.5744	1.5614	1.4666	1.4941	1.5824	1.4505	1.5534	1.7462	1.6607	1.8515	1.9651	2.0075	1.8677
338	0.64638	0.70764	0.55883	0.78513	0.88368	0.65473	0.75711	0.83987	0.76284	0.91663	0.97685	0.88197	0.8936	0.81107	0.85148	0.85715	0.6354	1.0381	1.1874	1.1352	1.1307	0.9852	0.78528	0.9243	1.0444	0.88724	1.1539	1.0831	1.1339	1.1752	1.0281	0.94025	1.4097	1.5476	1.2218	1.2908	1.3748	1.5117	1.4644	1.2212	1.6019	1.6192	1.7022	1.6893	1.8035	1.8499	1.819	2.0274	1.971
340	0.70406	0.71597	0.67272	0.72893	0.7927	0.75425	0.82069	0.81386	0.68472	0.8128	0.76523	0.98843	0.92204	0.82581	0.88714	0.74209	0.82398	0.9173	1.2172	0.94618	1.0283	1.0174	1.1886	0.89159	0.84515	1.0158	1.2032	1.0451	1.2317	1.3368	0.93492	1.1259	1.2809	1.4585	1.3224	1.212	1.4471	1.6005	1.5437	1.5124	1.6002	1.6573	1.69	1.7315	1.8693	1.7035	1.7105	2.0066	2.0889
342	0.75849	0.61004	0.82719	0.71062	0.67279	0.68316	0.96846	0.78987	0.93826	0.91562	0.7979	0.94052	0.78776	0.83118	0.90263	0.77076	0.84624	0.98561	1.1887	0.80072	1.0149	1.0707	0.98922	1.0762	1.0328	0.97505	0.9812	1.0753	1.196	0.90838	1.1599	1.233	1.396	1.6462	1.2967	1.417	1.5283	1.4301	1.4922	1.4988	1.6354	1.4087	1.6197	1.5407	1.7225	1.6184	1.9548	1.8527	1.714
344	0.52064	0.53834	0.75434	0.65169	0.85377	0.80697	0.91561	0.73822	0.79411	0.69808	0.59612	0.73724	0.96369	0.96862	1.0892	0.90633	0.74012	1.0431	1.0042	0.88807	1.1113	1.0514	1.0543	1.1147	1.2163	1.1464	1.151	1.0911	1.0986	1.1472	1.1706	1.2699	1.3644	1.5315	1.3162	1.5198	1.5247	1.4372	1.4181	1.6051	1.6083	1.4552	1.5523	1.6021	1.6906	1.8281	1.8668	2.0404	1.8996
346	0.64339	0.65208	0.77909	0.61588	0.69116	0.73241	0.70066	0.60367	0.68062	0.73206	0.76308	0.75404	0.91663	0.84937	0.93364	0.88632	0.74669	0.80878	0.85116	0.9734	1.0647	0.93371	0.87566	0.9461	0.90785	0.93759	1.155	1.2927	1.1292	1.0804	1.0366	1.216	1.1528	1.3606	1.6152	1.4678	1.5085	1.4344	1.2087	1.5275	1.5143	1.3697	1.5073	1.6443	1.7393	1.8688	1.5997	1.6886	1.947
348	0.68275	0.74404	0.59183	0.56408	0.63808	0.78996	0.67977	0.62325	0.64207	0.80826	0.77422	0.57193	0.66047	0.83699	0.81901	0.78669	0.85272	0.74365	0.7352	1.0104	1.0021	1.0595	0.9604	1.0614	0.83951	0.93919	1.2523	1.0922	1.0406	1.194	1.2778	1.1606	1.3114	1.1799	1.3608	1.4203	1.3207	1.23	1.1469	1.3011	1.4225	1.5426	1.4944	1.5856	1.5861	1.6743	1.7658	1.7178	2.2017
[truncated: 171 more columns]
