# Supplementary material for: A single-source photon source model of a linear accelerator for Monte Carlo dose calculation
Source: PLoS One. 2017 Sep 8;12(9):e0183486. doi: 10.1371/journal.pone.0183486 (PMC5590861; doi:10.1371/journal.pone.0183486)
Supplement: S2 Dataset — (ZIP) [file pone.0183486.s006.zip › S2 Dataset/20x20_VSM.txt]

0	2	4	6	8	10	12	14	16	18	20	22	24	26	28	30	32	34	36	38	40	42	44	46	48	50	52	54	56	58	60	62	64	66	68	70	72	74	76	78	80	82	84	86	88	90	92	94	96	98
0	4.4154	5.0746	5.129	5.3799	5.6185	5.4884	5.6441	5.7339	6.2047	5.9702	6.2558	6.5018	6.2938	6.3193	6.239	6.3979	6.8528	6.8568	6.902	7.3907	7.2887	7.8685	7.6628	7.8117	7.9737	7.9044	8.5249	8.702	8.9092	8.8875	8.9436	9.3367	9.4035	9.8548	9.9927	10.127	10.451	10.747	10.811	11.71	11.259	11.058	12.023	12.456	12.156	12.442	12.625	13.064	13.7
2	3.4225	4.1807	4.1531	4.0817	4.3106	3.8619	4.0027	4.5095	4.7194	4.5379	4.9106	4.7919	4.9198	4.9823	4.9894	5.1671	5.4972	5.4003	5.2979	5.7127	5.9722	6.1977	6.1877	6.3691	6.4146	6.6718	7.2325	6.9236	6.9162	7.3767	7.6312	7.3454	8.1221	7.8123	8.4675	8.5565	8.8982	8.8394	9.0462	9.297	8.8069	9.4691	10.038	9.8668	9.989	10.535	10.622	10.711	11.396
4	2.7098	3.0145	3.3148	3.2555	3.3294	3.5213	3.3736	3.6379	3.7582	3.3926	3.8697	3.8071	3.9344	4.0454	4.1376	4.1094	4.4309	4.3216	4.5787	4.7525	4.7663	4.9902	5.3165	5.2348	5.2655	5.5852	5.5294	5.8496	5.724	6.1622	6.5283	6.3078	6.4764	6.9477	6.8892	7.2486	7.2967	7.2433	7.4726	7.6597	7.6936	8.6479	8.7243	8.1831	8.8101	9.0512	8.9776	9.5942	9.9231
6	2.1838	2.3865	2.5496	2.4855	2.6948	2.7274	2.8461	2.7108	3.1287	3.0778	3.1551	3.3969	3.3519	3.2369	3.5071	3.809	3.5481	3.5029	3.9022	3.9173	3.9715	4.2411	4.3844	4.3623	4.4612	4.8165	4.8566	4.7783	4.9637	5.2545	5.2826	5.3349	5.7764	5.9297	5.7498	6.2324	6.2629	6.3783	6.4024	7.0876	6.7352	7.213	7.3489	7.1231	7.4616	7.5172	7.6648	8.1458	8.9041
8	1.8576	1.9632	2.0673	2.1888	2.1873	2.2085	2.4145	2.1764	2.5551	2.7111	2.5713	2.9099	2.8152	2.6724	3.3068	3.122	2.8839	3.192	3.2786	3.4543	3.4367	3.8137	3.6734	3.5201	3.8993	4.3706	4.2445	4.2628	4.2185	4.4063	4.4172	4.692	4.8263	4.7484	4.9672	5.2439	5.2481	5.2325	5.7088	5.8821	5.8766	6.2157	6.4314	6.2491	6.521	6.8435	6.9025	6.9883	7.4349
10	1.5549	1.6725	1.7957	1.9598	2.0494	2.1212	2.0488	2.0266	2.24	2.2492	2.3125	2.3037	2.3603	2.412	2.9207	2.7207	2.55	2.7948	2.8948	3.0614	2.8276	3.1442	3.1661	3.3249	3.324	3.3656	3.5165	3.9581	3.7777	3.7763	4.2138	4.1373	4.2499	4.2674	4.5545	4.7393	4.6246	4.7384	5.0428	5.1433	5.3541	5.509	5.858	5.9162	6.0704	6.2121	6.6275	6.3961	6.6167
12	1.4812	1.618	1.7383	1.7674	1.7619	1.8829	1.8902	1.9517	1.8917	1.8774	2.0922	2.2028	2.34	2.2534	2.5519	2.5074	2.2852	2.6072	2.7458	2.6682	2.7628	2.7259	2.9498	2.8801	2.9473	3.05	3.2969	3.4487	3.4468	3.4093	3.5566	3.3913	3.9685	3.9415	4.0089	4.2249	4.3885	4.3181	4.5293	4.6891	4.7393	4.842	5.3855	5.2471	5.5207	5.4872	5.8525	6.02	5.811
14	1.3705	1.6033	1.6613	1.6744	1.7702	1.75	1.6789	1.7922	1.8633	2.0099	2.0784	2.1212	2.0373	2.2712	2.285	2.5052	2.3127	2.1944	2.3208	2.5625	2.5787	2.6756	2.6964	2.6521	3.0188	2.855	3.0413	3.2135	3.0633	3.4065	3.317	3.2852	3.4565	3.7071	3.7319	3.8068	4.0009	3.836	4.2818	4.379	4.3548	4.4359	4.8708	5.0528	5.0641	5.5016	5.5824	5.7613	5.5244
16	1.3213	1.4004	1.5457	1.5736	1.6263	1.6268	1.8233	1.8932	1.8675	1.9872	1.9883	2.0374	2.0381	2.0713	2.0271	2.1847	2.1455	2.385	2.2759	2.4473	2.4963	2.5316	2.595	2.6236	2.9704	2.7175	2.962	3.2114	3.1051	2.9979	3.1088	3.3556	3.6479	3.6399	3.6404	3.563	3.6691	3.8351	4.1659	4.0994	4.2255	4.3775	4.5853	4.8241	4.947	5.226	5.2088	5.3736	5.7389
18	1.3151	1.6183	1.5346	1.5335	1.6588	1.844	1.7592	1.8717	1.9118	1.8743	1.8843	1.9847	1.9391	2.009	2.2072	2.1417	2.1346	2.2916	2.4467	2.4436	2.3975	2.4572	2.3772	2.4942	2.7316	2.816	2.7392	2.9323	2.9939	3.0823	3.0387	3.2892	3.367	3.5709	3.395	3.7004	3.5396	3.7383	3.7353	4.0347	4.246	4.201	4.3938	4.8086	4.7486	5.0713	5.14	5.3335	5.7912
20	1.4222	1.5178	1.5614	1.5348	1.6568	1.7562	1.7244	1.7726	1.7833	1.8758	1.7415	1.925	1.9398	2.0592	2.1327	2.1082	2.2111	2.3929	2.2601	2.4692	2.3617	2.5387	2.5247	2.6925	2.6346	2.7888	2.712	2.8583	3.0413	3.1561	3.124	3.1989	3.2605	3.4124	3.4982	3.4606	3.7292	3.8435	3.8128	4.0232	4.1668	4.3121	4.461	4.6264	4.9811	4.8917	5.0641	5.4682	6.0862
22	1.4738	1.5005	1.6886	1.5133	1.5697	1.6818	1.802	1.7275	1.6696	1.934	1.8233	1.9879	1.9243	2.2401	2.177	2.1073	2.3031	2.3039	2.139	2.5422	2.4124	2.6928	2.743	2.7607	2.7038	2.7905	2.7623	2.8751	2.8451	3.0379	3.1239	3.1883	3.3525	3.3101	3.4371	3.6033	3.8827	3.7458	3.9725	4.1434	4.1009	4.3604	4.3145	4.5741	4.7702	5.2139	5.426	5.5334	5.8736
24	1.401	1.5308	1.4248	1.4459	1.7988	1.6643	1.6919	1.8875	1.7953	1.7975	1.9325	1.953	2.0406	2.072	2.133	2.0373	2.2315	2.1977	2.3302	2.3289	2.4038	2.4962	2.7185	2.6299	2.6496	2.818	2.8828	2.9418	2.8585	3.0222	3.1059	3.2238	3.3923	3.4973	3.2822	3.827	3.8653	3.8752	4.1032	4.1756	4.0765	4.5203	4.5946	4.6861	4.7463	5.3492	5.569	6.0587	5.8261
26	1.3828	1.5639	1.6368	1.5731	1.7042	1.5988	1.7255	1.8609	1.7894	1.8811	1.8824	1.8945	2.0936	2.1712	2.1326	2.1366	2.2062	2.267	2.4565	2.3634	2.4682	2.5193	2.5479	2.7729	2.8461	2.7776	2.9316	2.834	2.9255	3.2236	3.286	3.3775	3.5558	3.4955	3.6835	3.9557	3.7153	4.0753	4.0268	4.3338	4.3432	4.4621	4.9105	4.8879	5.0834	5.4493	5.4393	5.8501	6.1191
28	1.4543	1.5521	1.5693	1.6265	1.6821	1.7587	1.9169	1.9057	1.8456	1.8442	1.8847	2.0754	2.0885	2.2178	2.1686	2.188	2.1977	2.3804	2.4694	2.6252	2.6107	2.6769	2.7834	2.6167	2.8024	2.9571	2.9783	2.8897	3.119	3.1378	3.2708	3.2938	3.6321	3.5345	3.7517	3.931	3.9123	4.1359	4.253	4.3393	4.4247	4.6709	4.9016	5.0747	5.2801	5.3938	5.4736	5.8982	6.206
30	1.4528	1.488	1.55	1.6472	1.6968	1.7377	1.8404	1.8014	1.6774	1.9894	1.8914	2.1228	2.12	2.1458	2.2103	2.1762	2.3479	2.4522	2.4363	2.4639	2.7122	2.5994	2.871	2.7256	2.8915	3.1479	2.9818	3.0237	3.1036	3.3365	3.3391	3.4583	3.5898	3.689	3.8372	3.9878	4.0242	4.075	4.2803	4.5401	4.4268	4.7737	4.7301	5.1043	5.3752	5.4401	5.6036	6.084	6.5163
32	1.392	1.5728	1.5699	1.8185	1.8043	1.7591	1.6474	1.8903	1.958	1.9025	2.0552	2.0034	2.0102	2.1102	2.2287	2.2256	2.2853	2.4108	2.4744	2.6423	2.6111	2.751	2.7584	2.8143	2.8314	2.9096	3.2301	3.3802	3.1274	3.2741	3.4049	3.6166	3.4701	3.6354	3.9867	3.8574	3.9606	4.2549	4.3837	4.4939	4.5794	4.83	5.1244	4.978	5.3318	5.6444	6.0746	6.3092	6.8084
34	1.4697	1.5621	1.5977	1.6283	1.7606	1.7298	1.8267	1.9201	1.887	1.9819	1.9819	2.1031	2.1176	2.0753	2.2089	2.3183	2.4406	2.4002	2.4909	2.731	2.6976	2.5952	2.7507	2.8505	2.902	2.9828	2.9198	3.2205	3.3021	3.4246	3.4764	3.5519	3.6987	3.9111	3.9659	3.9659	3.999	4.1992	4.3356	4.4685	4.6062	4.9149	5.027	5.0022	5.3643	5.7827	6.1921	6.4072	6.9486
36	1.4062	1.6098	1.5187	1.7345	1.6958	1.8644	1.8118	1.9392	1.9367	1.9304	2.1017	2.1154	1.9993	2.1536	2.3066	2.4078	2.3382	2.3817	2.6228	2.7258	2.6795	2.7718	2.7643	2.705	2.9346	2.9872	3.107	3.3334	3.3999	3.4852	3.3695	3.6133	3.6431	3.7466	3.957	3.9975	4.2633	4.2498	4.4511	4.7969	4.6843	5.0497	5.0126	5.5353	5.7171	5.9264	6.3943	6.3594	6.8786
38	1.4864	1.6856	1.8214	1.5647	1.7744	1.7868	1.8483	1.8655	2.0141	2.0992	2.0848	2.168	2.103	2.1211	2.1881	2.3694	2.3801	2.6348	2.5538	2.5259	2.6342	2.6946	2.7184	2.8441	2.8529	2.928	3.0073	3.0752	3.1919	3.4634	3.5197	3.4369	3.7257	4.0905	3.8925	4.0724	4.2911	4.2458	4.5936	4.8432	4.8548	5.0204	5.2913	5.511	5.726	5.8382	6.6862	6.6547	7.1433
40	1.5029	1.5163	1.7256	1.58	1.6769	1.7929	1.736	2.0663	2.0617	1.9423	2.1836	2.0211	2.1366	2.1879	2.2865	2.3341	2.2608	2.6091	2.565	2.5776	2.6629	2.7681	2.7892	2.9494	2.9539	3.0043	3.213	3.3375	3.5519	3.7239	3.54	3.5861	3.6891	4.0441	4.3658	4.1493	4.3446	4.4671	4.5441	4.6546	5.0161	5.3491	5.5048	5.6061	6.0932	6.2216	6.77	6.9599	6.9746
42	1.4398	1.5139	1.7391	1.7135	1.9346	1.9327	1.8739	1.8202	2.008	2.0062	2.0869	2.0967	2.2178	2.3435	2.197	2.4507	2.3525	2.5224	2.6011	2.5487	2.8667	2.9556	2.9432	2.9324	2.852	3.0957	3.1514	3.3815	3.4713	3.5427	3.6045	3.9163	3.7514	4.0653	4.1496	4.3239	4.3854	4.3705	4.5411	4.9757	5.2185	5.1661	5.4873	5.825	6.2722	6.266	6.8954	7.1125	7.2916
44	1.5328	1.6465	1.7213	1.7811	1.7994	1.6915	1.9088	1.9978	2.0396	2.0369	2.1362	2.1404	2.23	2.4372	2.466	2.3884	2.5486	2.4295	2.6553	2.7891	2.9935	2.7767	2.8895	3.0738	3.0929	3.1693	3.3018	3.4052	3.3938	3.6915	3.6387	3.8367	3.9976	4.0522	4.0663	4.1698	4.543	4.4822	4.8791	4.8701	5.1855	5.3348	5.6056	5.8774	6.3773	6.4077	6.9836	7.1014	7.5925
46	1.5421	1.6248	1.7785	1.8339	1.8509	1.9111	1.9009	1.9132	2.0458	2.1086	2.1985	2.239	2.4723	2.3158	2.4412	2.4605	2.3959	2.491	2.6521	2.5878	2.7181	2.9663	2.9151	3.1011	3.2501	3.1078	3.2487	3.2439	3.5959	3.6972	3.6508	4.0634	4.0779	4.0796	4.3869	4.2995	4.5537	4.7365	4.9868	5.2398	5.2921	5.6122	5.8789	5.9983	6.0189	6.7682	6.9562	7.2679	7.8791
48	1.6622	1.5719	1.7146	1.7541	1.9084	1.9282	1.8836	1.8689	2.0539	2.1391	2.355	2.3565	2.4379	2.3749	2.4963	2.5032	2.4982	2.6303	2.7292	2.8534	2.7544	2.985	2.8942	3.1374	3.4391	3.2662	3.4053	3.5617	3.6345	3.8212	4.0013	4.0073	4.1234	4.2792	4.4242	4.3161	4.6584	4.6967	4.8784	5.2533	5.2648	5.4809	5.9891	6.0847	6.3404	6.7717	7.2919	7.6587	7.827
50	1.5258	1.4982	1.7092	1.713	1.861	1.8686	1.9337	1.9567	1.9916	2.2295	2.398	2.3215	2.3026	2.3411	2.3877	2.3437	2.5649	2.4643	2.5646	2.8761	2.9598	2.9814	2.9704	3.1141	3.3025	3.2336	3.384	3.5295	3.7231	3.7202	4.0034	4.0426	4.211	4.1628	4.1782	4.5125	4.599	5.0259	5.0196	5.2258	5.5279	5.4097	5.9657	6.2209	6.3698	6.8981	7.2763	7.625	8.3346
52	1.463	1.6183	1.6343	1.6577	1.884	1.877	1.9417	2.023	2.1711	2.2582	2.3217	2.2662	2.418	2.3943	2.6043	2.461	2.5296	2.7467	2.7181	2.788	2.9387	3.0642	3.1785	2.9914	3.2075	3.2191	3.348	3.5959	3.5127	3.7578	3.7833	4.0281	4.2143	4.1553	4.3825	4.5309	4.5899	5.1423	5.0411	5.3402	5.5768	5.866	6.0725	6.3029	6.5898	7.2909	7.7172	7.7575	8.4289
54	1.4808	1.6111	1.7844	1.7389	1.8548	1.8237	1.8995	1.9215	2.2265	2.0877	2.1824	2.1629	2.5463	2.3742	2.4388	2.3891	2.6285	2.5974	2.9219	2.9292	3.0173	3.0263	2.9959	3.229	3.2596	3.3595	3.4305	3.5751	3.6023	3.8321	3.8545	4.0068	4.3173	4.4969	4.5966	4.5845	4.6199	5.1129	5.4651	5.5227	5.5972	5.9058	6.3304	6.7064	6.7917	7.3484	7.4291	7.952	8.6566
56	1.6199	1.7299	1.9541	1.6277	1.8296	1.8945	2.014	2.0397	2.1305	2.1997	2.2188	2.1469	2.4783	2.3595	2.4544	2.5385	2.5448	2.6203	2.6621	2.8167	2.9691	3.0545	3.0885	3.292	3.3349	3.5072	3.531	3.6622	3.8416	3.7245	3.9288	4.1761	4.3309	4.4137	4.6809	4.514	4.8765	5.1619	5.2313	5.3955	5.7547	5.9869	6.2705	6.6054	6.9802	7.2618	7.6788	8.1217	8.6086
58	1.5561	1.862	1.7445	1.659	1.8498	2.0294	1.9823	2.0644	2.2056	2.3084	2.2282	2.3426	2.384	2.4325	2.5009	2.5961	2.7502	2.7199	2.9597	3.0501	2.9332	2.9006	3.0077	3.427	3.3124	3.2867	3.5027	3.6132	3.9075	3.9344	4.0613	4.1492	4.3273	4.5824	4.8378	4.7359	5.1229	5.1346	5.3523	5.53	5.8692	5.7897	6.596	6.7452	7.0598	7.3752	7.773	8.2251	8.636
60	1.7256	1.7219	1.6627	1.7815	1.8891	1.9092	2.1605	1.9974	2.1029	2.2204	2.2787	2.231	2.4114	2.4989	2.627	2.5628	2.7123	2.65	2.8211	3.0554	3.0653	3.1926	3.292	3.3027	3.3713	3.5788	3.6749	3.701	3.7773	4.0471	4.1653	4.1943	4.3209	4.5927	4.7166	4.9846	5.0524	5.3385	5.2111	5.5706	5.6862	6.2972	6.4511	6.7714	7.2794	7.567	7.8119	8.3374	9.291
62	1.6165	1.7884	1.7605	1.8044	1.9455	1.9737	2.0627	2.0729	1.9814	2.2909	2.3852	2.23	2.3362	2.5274	2.4528	2.5527	2.6109	2.6702	2.905	3.0375	2.929	3.1664	3.3315	3.5208	3.4015	3.5915	3.6518	3.9026	3.9306	4.1385	4.2538	4.2322	4.5036	4.7973	4.8186	4.875	5.153	5.2093	5.4513	5.6544	5.9676	6.1068	6.5251	6.8789	7.2192	7.5329	7.8256	8.5894	9.1255
64	1.6239	1.745	1.8219	1.9405	1.9202	1.8354	1.9827	2.018	2.1275	2.4365	2.2735	2.3725	2.2407	2.4775	2.5918	2.5963	2.8294	2.7003	2.9756	2.8885	3.0868	3.1335	3.4477	3.4698	3.3959	3.4812	3.6678	3.8842	3.8346	4.1615	4.1563	4.4046	4.486	4.6453	4.7159	4.9132	5.113	5.5002	5.7982	5.9062	6.0128	6.1747	6.6283	6.8311	7.4442	7.6625	8.0146	9.0883	9.1064
66	1.5185	1.6603	1.709	1.908	1.8083	1.9019	1.8993	2.1365	2.1053	2.2378	2.1256	2.4394	2.341	2.5248	2.6208	2.5907	2.5994	2.7108	2.9967	2.9659	3.0678	3.0389	3.4371	3.3254	3.4954	3.5988	3.6888	3.8208	4.0626	4.2478	4.0755	4.267	4.6613	4.6294	4.7568	5.1755	5.2497	5.4459	5.5528	5.6892	6.1115	6.7118	6.733	7.1605	7.5513	7.7356	8.3098	8.6889	9.7524
68	1.7939	1.7975	1.7581	1.9422	1.8887	1.9905	2.181	2.2115	2.2055	2.2315	2.3491	2.45	2.3338	2.5277	2.6212	2.6677	2.6223	2.7718	2.9568	3.0193	3.1428	3.2502	3.4421	3.4416	3.4982	3.7909	3.616	3.7717	3.9186	4.1763	4.2866	4.453	4.5298	4.6726	4.8704	5.2717	5.4075	5.4736	5.8806	6.0684	6.3099	6.518	6.8244	7.205	7.4362	8.0558	8.6425	8.9919	9.4282
70	1.5947	1.7896	1.8279	1.8594	1.8589	2.0315	2.0909	2.1722	2.205	2.2777	2.3	2.3467	2.5387	2.5448	2.4724	2.6451	2.6834	2.9279	2.9621	3.1341	3.2858	3.1918	3.3272	3.6209	3.6188	3.7896	3.944	3.9768	4.0279	4.0852	4.5528	4.516	4.9346	4.8369	4.9082	4.9607	5.5398	5.6614	5.9952	6.1048	6.3731	6.8366	7.0457	7.2368	7.3749	8.3799	8.7112	9.2022	9.6577
72	1.6373	1.632	1.8519	1.8241	1.8473	2.084	2.1798	2.0088	2.3572	2.3676	2.4907	2.434	2.5262	2.6338	2.7572	2.5238	2.7039	2.834	2.8643	3.0615	3.1804	3.3832	3.2761	3.4031	3.4923	3.8103	3.9239	4.0003	3.9511	4.1242	4.4681	4.5791	4.7492	4.8902	5.1129	5.1921	5.5885	5.7722	6.1918	5.9657	6.3615	6.671	6.9501	7.453	7.6405	8.3002	8.5746	9.3251	9.8349
74	1.6151	1.7834	1.9053	1.894	1.832	2.0793	2.2336	2.1736	2.2886	2.1949	2.3952	2.3932	2.5843	2.7171	2.6779	2.6959	2.9053	3.0167	3.0047	3.1459	3.2086	3.1436	3.5464	3.4798	3.6033	3.7356	3.7757	4.0152	4.0387	4.365	4.3506	4.7197	4.9322	4.7079	4.9694	5.2191	5.5208	5.7208	5.8551	6.1374	6.3838	6.7431	7.2895	7.6079	7.9921	8.2167	8.6902	9.4446	9.8908
76	1.7741	1.8006	1.9106	1.9251	2.0025	2.2596	2.2172	2.072	2.3387	2.2877	2.416	2.4457	2.454	2.7693	2.7376	2.8481	2.9755	3.1382	3.0227	2.9907	3.1175	3.3497	3.4366	3.5087	3.9015	3.916	3.8864	4.0027	4.2271	4.6528	4.4016	4.5658	4.8847	4.9949	4.8625	5.2353	5.427	6.0005	6.1351	6.4238	6.5233	7.0646	7.1561	7.6432	8.0234	8.5208	8.8273	9.3874	9.9487
78	1.7213	1.7456	1.836	1.9072	1.8259	2.068	2.004	2.1033	2.2365	2.337	2.3936	2.3636	2.5453	2.817	2.8223	2.8122	2.8816	3.0455	3.2478	3.0615	3.2733	3.4085	3.4966	3.7585	3.6831	3.8381	3.8391	4.0087	4.1017	4.5098	4.649	4.7933	4.8945	4.9969	5.3383	5.4526	5.6136	5.7379	6.1851	6.3707	6.8636	7.0933	7.4847	7.7574	8.2054	8.3263	9.1815	10.136	9.9019
80	1.744	1.914	1.8785	1.9103	2.0766	2.125	2.0585	2.4189	2.4572	2.484	2.3972	2.5379	2.5024	2.6349	2.7215	2.7785	2.8817	3.0231	3.1483	3.0631	3.3323	3.4781	3.865	3.7096	3.6805	3.7726	4.0122	4.0866	4.2165	4.491	4.5838	4.7535	4.8322	4.8193	5.3785	5.6974	5.6511	5.9653	6.2116	6.5332	6.7413	7.3581	7.5526	7.7275	8.0366	8.5763	8.9167	9.6725	10.355
82	1.6708	1.8487	2.0221	1.8481	1.9036	1.9878	2.0637	2.1622	2.3149	2.5111	2.4127	2.4615	2.6074	2.669	2.7074	2.7628	2.8952	3.0047	3.1395	3.0673	3.2336	3.5516	3.7082	3.5407	3.8173	3.8386	3.952	4.2108	4.4111	4.5048	4.6853	4.7443	5.0023	5.2483	5.5815	5.6583	5.9621	6.0921	6.5665	6.501	7.0302	7.2604	7.5786	7.9446	8.0845	9.0422	9.3871	10.026	10.427
84	1.7253	1.8216	2.0473	1.8764	2.0386	2.1074	2.1246	2.2601	2.3187	2.3251	2.5105	2.5548	2.5603	2.7405	2.9558	2.9538	3.0535	2.9892	3.2968	3.1113	3.431	3.5404	3.6636	3.7429	3.6913	4.0681	4.043	4.1947	4.2733	4.5305	4.6476	5.1079	5.0702	5.2347	5.3372	5.633	5.7424	6.2666	6.4344	6.5283	7.0135	7.4823	7.6712	8.0549	8.4161	8.866	9.4417	10.002	10.731
86	1.6692	1.7809	2.036	1.9941	2.0804	1.9592	2.1665	2.3597	2.3095	2.4117	2.5093	2.5846	2.6731	2.8401	2.7431	2.9407	3.086	3.1998	3.2149	3.3931	3.3388	3.5045	3.4888	3.6682	3.8293	3.9225	4.0721	4.2103	4.4483	4.8072	4.7743	4.7646	4.9704	5.3513	5.3423	5.8307	5.9556	6.2147	6.2722	6.5761	6.9832	7.4195	7.8356	8.503	8.5496	8.8627	9.4395	10.137	11.016
88	1.6566	1.801	1.8936	1.9763	1.9897	2.1303	2.2015	2.2502	2.3273	2.4334	2.5798	2.6034	2.7098	2.8734	2.7499	2.8285	2.9723	3.1433	3.2552	3.2465	3.5377	3.368	3.5602	3.737	3.9441	3.7978	4.1885	4.4029	4.6589	4.6943	4.6767	4.8891	5.0788	5.4587	5.4635	5.7071	6.2202	6.3053	6.5281	6.7458	6.9928	7.4651	7.8013	8.4594	8.4878	9.0863	9.6769	10.429	11.139
90	1.7951	1.842	1.8427	1.9841	2.1031	2.1075	2.1959	2.3233	2.4708	2.6069	2.4773	2.5045	2.7915	2.9593	2.7865	2.9811	2.9131	3.0324	3.2269	3.6518	3.4087	3.5354	3.7352	3.7856	3.8801	3.8859	4.1149	4.4908	4.4989	4.4676	4.4956	4.6897	5.2354	5.082	5.4906	5.6108	6.0387	6.3247	6.3295	6.9605	7.0446	7.593	7.9948	8.5244	8.7056	9.0448	9.7275	10.603	11.088
92	1.7666	1.9142	1.9019	1.9166	2.1505	2.1814	2.2914	2.2783	2.3977	2.4231	2.3607	2.5464	2.9022	2.6782	2.7841	2.8676	3.0921	3.0823	3.3289	3.5651	3.6017	3.638	3.8172	3.887	4.039	4.119	4.2521	4.347	4.3524	4.5819	4.934	5.1569	5.1731	5.4221	5.6099	6.0667	6.0172	6.3914	6.7401	6.7638	7.3782	8.0697	8.1925	8.203	8.9071	9.1404	9.9051	10.645	11.171
94	1.7371	1.8535	1.8414	1.9733	2.0067	2.1641	2.2966	2.1822	2.4664	2.4009	2.4279	2.6893	2.7341	2.7695	2.9948	3.0835	3.0659	3.3848	3.4474	3.385	3.4139	3.5713	3.6138	3.7411	4.1115	4.0848	4.1244	4.4765	4.5093	4.7163	4.8606	5.1477	5.2317	5.1971	5.878	5.662	5.956	6.6731	6.714	7.1316	7.3118	7.9191	7.7717	8.3434	8.8597	9.5996	10.024	10.272	11.389
96	1.7443	1.841	1.9615	2.1166	2.01	2.0864	2.3779	2.2371	2.3816	2.4785	2.5275	2.6406	2.6633	2.7429	3.0034	2.9796	3.0721	3.2764	3.2838	3.2349	3.519	3.5071	3.5692	3.7848	3.9336	4.098	4.3155	4.2992	4.5672	4.8391	4.9833	5.1234	5.3543	5.6327	5.6309	5.8289	6.3388	6.5862	6.5336	6.7924	7.2942	7.5238	7.93	8.4119	8.9217	9.5916	10.188	10.74	11.52
98	1.831	1.8589	1.8935	2.027	2.2341	2.1483	2.2665	2.3349	2.3483	2.3343	2.5136	2.5851	2.7202	2.8645	2.9997	3.0608	3.1005	3.1317	3.1734	3.4215	3.4864	3.5997	3.5572	3.8579	4.0488	4.0772	4.2695	4.4658	4.5247	4.8221	4.9025	4.9164	5.2561	5.5587	5.5963	6.1655	6.4089	6.4557	6.7589	6.9387	7.6102	7.8928	8.0691	8.6534	9.2982	8.9796	10.34	10.696	11.63
100	1.8235	1.9915	1.9121	2.183	2.0476	2.1369	2.17	2.4834	2.3768	2.5689	2.5945	2.6554	2.8041	2.7664	3.0215	3.0193	3.0679	3.2396	3.3631	3.5306	3.6449	3.7075	3.5796	3.7192	3.8324	4.1101	4.4118	4.3905	4.6743	4.9632	5.1214	5.3182	5.5538	5.7329	5.828	6.0361	6.176	6.4417	6.9667	7.1261	7.6088	7.8066	8.3477	8.7054	9.2648	9.9676	10.076	10.862	11.694
102	1.8151	1.9387	2.0451	2.0182	2.135	2.1792	2.401	2.3171	2.3168	2.5382	2.5184	2.7141	2.7789	2.9546	2.9399	3.0117	3.0498	3.2418	3.4109	3.4888	3.6691	3.5996	3.9411	3.9605	3.9852	4.2063	4.4396	4.6181	4.7001	4.7408	5.4862	5.119	5.3162	5.777	5.7226	5.7894	6.3128	6.8888	6.8878	7.2907	7.437	7.9149	8.4988	8.7161	8.9543	9.9783	10.526	11.111	11.8
104	1.8057	1.822	2.0364	2.0048	2.2361	2.2435	2.3464	2.4462	2.3677	2.3801	2.4549	2.7206	2.7381	2.9411	3.1872	3.0309	3.2183	3.261	3.2304	3.4051	3.5341	3.7218	3.8007	4.0872	4.1067	4.1606	4.4446	4.4732	4.8721	5.042	5.0934	5.3389	5.5787	5.7197	6.0335	6.0112	6.6414	6.6751	7.0781	7.523	7.7226	8.0644	8.2427	8.7826	9.2804	9.6309	10.627	11.35	11.785
106	1.7453	1.8821	1.907	2.0328	2.2768	2.3162	2.4529	2.3407	2.5616	2.5513	2.5383	2.6898	2.8655	2.9529	2.915	2.9876	3.2493	3.2691	3.4224	3.5281	3.6396	3.7312	3.9299	3.97	4.1141	4.2582	4.5081	4.6289	4.7852	4.9121	5.2303	5.0599	5.8211	5.7909	5.7742	6.2157	6.3752	6.9015	6.9432	7.357	7.9068	8.018	8.5561	8.9116	9.5192	9.8353	10.557	11.54	11.735
108	1.8076	2.037	2.1222	2.0947	2.1971	2.2548	2.2733	2.5343	2.6427	2.6221	2.6932	2.7288	2.7733	2.9784	3.0505	3.1224	3.1471	3.4288	3.221	3.5806	3.6931	3.6373	3.8448	3.98	4.1859	4.138	4.5683	4.5448	4.6888	5.0193	5.2705	5.4157	5.6133	5.7342	5.7997	6.4254	6.5592	6.8392	7.058	7.4991	8.013	8.2465	8.6993	8.9695	9.8014	9.944	10.319	11.587	11.933
110	1.947	1.9636	2.0466	2.0614	2.1303	2.2237	2.2802	2.4616	2.4921	2.6189	2.5709	2.6809	2.9786	3.0272	3.0711	3.1314	3.24	3.2925	3.3002	3.6376	3.7756	3.8176	3.851	4.083	4.3026	4.3305	4.6756	4.7779	5.0178	5.0137	5.3057	5.2215	5.7299	6.0481	6.2505	6.0522	6.5241	6.6465	7.1955	7.5607	7.6155	8.057	8.8922	9.2425	9.5691	9.8222	10.763	11.25	12.425
112	1.8926	2.0167	1.8644	2.0115	1.9623	2.3202	2.4689	2.3895	2.4806	2.5543	2.6346	2.7868	2.8548	2.9758	3.0248	3.1067	3.4856	3.3445	3.4598	3.4495	3.7507	3.6863	3.8557	4.1817	4.4766	4.5488	4.6988	4.5824	4.9881	4.995	5.3339	5.4773	5.8163	5.7699	6.0629	6.1773	6.5295	6.8298	7.0658	7.6157	8.0078	8.1899	8.7972	9.3238	10.04	10.3	10.739	11.432	12.083
114	1.8046	1.8292	1.897	2.1807	2.3115	2.3161	2.3552	2.3807	2.5525	2.6704	2.5901	2.643	2.7836	3.1578	3.0038	3.1085	3.2555	3.3324	3.4332	3.4793	3.8727	3.9663	3.8553	4.0697	4.0616	4.4893	4.6226	4.7044	4.9085	5.1313	5.4261	5.4651	5.6154	5.8305	5.9959	6.2216	6.6653	7.0472	7.0455	7.7701	7.7895	8.262	8.4266	9.0483	9.7132	10.099	10.659	11.789	12.223
116	1.8261	1.9499	2.0551	2.1796	2.1814	2.1885	2.4204	2.5011	2.5587	2.5362	2.8005	2.7151	2.8405	3.1345	3.1572	3.0474	3.4269	3.3881	3.6634	3.7071	3.6769	3.9125	3.929	4.0222	4.3299	4.3443	4.393	4.8823	4.8684	5.2656	5.3129	5.6259	5.5129	5.8913	6.193	6.4707	6.6776	6.8412	7.3618	7.6134	7.8188	8.3954	8.8418	9.1134	9.9035	10.164	10.663	11.535	12.37
118	1.7536	2.0534	2.057	2.2825	2.2818	2.1222	2.2257	2.4688	2.6979	2.6755	2.8897	2.7105	2.7786	2.9382	3.087	3.1416	3.4584	3.4069	3.6523	3.7413	3.8166	3.9186	4.0678	3.963	4.2701	4.5042	4.7058	4.8259	5.0107	5.1168	5.3182	5.6029	5.6759	5.9547	6.3666	6.3636	6.6861	7.1067	7.3163	7.9171	7.9069	8.1772	8.7802	9.4371	9.9145	10.411	10.957	11.789	12.7
120	1.9868	2.039	2.0527	2.1405	2.3166	2.3091	2.3918	2.4231	2.6973	2.5183	2.6804	2.7314	2.813	3.0783	3.3093	3.3306	3.337	3.6089	3.4803	3.6104	3.522	3.8934	3.9042	4.1502	4.5344	4.7674	4.8449	4.8866	5.0238	5.1841	5.555	5.3872	5.6846	5.9566	6.1629	6.2345	6.7975	7.1409	7.1332	7.9829	7.9934	8.8549	9.114	9.0741	9.3933	10.085	10.979	11.985	13.123
122	1.9389	1.9556	2.1372	2.2467	2.2069	2.344	2.3977	2.5037	2.5979	2.7361	2.7798	2.7863	2.8578	3.0084	3.0348	3.1203	3.3789	3.3827	3.6426	3.6282	3.6795	3.9116	3.9643	4.0913	4.2427	4.4935	4.7139	4.7976	4.9377	5.1323	5.3404	5.5691	5.7994	5.8795	6.1578	6.5752	6.7346	7.0763	7.4901	7.5822	7.8467	8.1459	8.9226	9.1069	10.027	10.28	10.938	11.886	12.94
124	1.9059	2.0899	2.1715	2.1494	2.2025	2.3094	2.4866	2.5287	2.497	2.7884	2.7081	2.8122	2.9043	3.1882	3.0993	3.2656	3.4026	3.658	3.5225	3.6952	3.7899	3.9352	4.0456	4.1962	4.4624	4.533	4.6612	4.9563	5.0608	5.2909	5.3762	5.8525	5.8895	5.8332	6.3017	6.5736	6.9003	7.357	7.2605	7.5186	7.8912	8.7219	8.8612	9.5026	9.9593	10.348	10.731	11.944	12.415
126	1.9438	2.1304	1.9534	2.0891	2.1636	2.2491	2.4915	2.6914	2.5249	2.7094	2.7084	2.9838	2.9171	3.0167	3.2421	3.1863	3.2775	3.4577	3.5515	3.6357	3.811	4.0404	4.0648	4.2512	4.374	4.4141	4.642	4.9896	4.7385	5.176	5.5096	5.604	5.9224	6.0992	6.3168	6.497	6.7924	7.2352	7.4442	7.9026	8.2557	9.0076	9.0067	9.351	10.083	10.425	10.567	12.058	12.587
128	1.9085	1.8802	2.0749	2.1236	2.1882	2.2985	2.3219	2.5872	2.5648	2.77	2.6022	2.8385	3.062	2.9151	3.0712	3.4906	3.4422	3.6096	3.7135	3.8226	3.8864	3.9675	4.2786	4.151	4.4097	4.5492	4.8411	4.9131	4.9473	5.323	5.5117	5.7397	6.1289	6.2105	6.34	6.7773	6.9633	7.8723	7.5124	7.7544	8.1265	8.5029	9.0042	9.4165	9.7929	10.331	11.039	11.955	13.303
130	1.9537	1.9577	1.9857	2.0774	2.2527	2.3305	2.3695	2.6278	2.5928	2.6783	2.7899	2.8982	2.9467	3.0686	3.091	3.3356	3.1832	3.5699	3.4515	3.6694	3.9455	4.0601	4.1964	4.2625	4.2895	4.386	4.9252	5.065	5.0776	5.2131	5.5176	5.5666	5.778	6.0919	6.2677	6.7149	6.9734	7.3317	7.6216	8.0094	8.1127	8.3213	8.9836	9.4885	9.726	10.471	10.887	11.986	13.127
132	1.9714	1.8805	2.0748	2.112	2.3084	2.21	2.324	2.5793	2.6091	2.7751	2.5666	2.7737	3.0281	3.0187	3.1456	3.3443	3.2889	3.6402	3.551	3.681	4.038	3.9697	4.2102	4.2805	4.3537	4.8019	4.7388	5.1382	5.3522	5.3302	5.5256	5.6973	5.8761	6.1844	6.3817	6.8056	7.0745	7.1593	7.5583	8.0921	8.4385	8.622	9.2741	9.4205	9.8468	10.564	11.328	12.326	13.139
134	1.9994	1.9874	2.2034	2.1977	2.2851	2.4769	2.4534	2.5165	2.597	2.8243	2.8281	3.1105	2.9819	3.1203	3.1724	3.2482	3.3791	3.5729	3.6696	3.5978	3.8887	3.9866	3.9606	4.1599	4.651	4.7905	4.8779	4.9385	4.9995	5.5733	5.607	5.623	5.955	6.1058	6.4486	6.7247	7.1092	7.354	7.546	8.1171	8.4071	8.8905	9.2145	9.4184	10.149	10.857	11.041	11.983	12.986
136	1.9289	2.002	2.1183	2.2067	2.2391	2.3185	2.4927	2.5746	2.6073	2.7016	2.6258	2.9186	2.9823	3.0334	3.2808	3.3796	3.2738	3.469	3.66	3.9569	3.8745	3.9537	4.3024	4.3914	4.4653	4.871	5.1167	4.8048	4.9768	5.3266	5.7552	5.7461	6.0073	5.9461	6.5281	6.8623	6.8335	7.4859	7.7393	8.2865	8.6638	8.8784	9.1454	9.6683	10.422	10.684	11.357	12.075	13.238
138	1.9838	2.0104	2.0681	2.1784	2.2913	2.3164	2.4753	2.4515	2.6265	2.827	2.8597	2.9272	2.9772	3.1482	3.3187	3.2963	3.299	3.4342	3.6239	3.8003	3.9654	3.9965	4.2036	4.258	4.5001	4.701	4.9398	4.6833	5.0557	5.3658	5.6402	5.8294	5.9664	6.2396	6.5708	6.7238	7.2746	7.3056	7.6315	8.0994	8.2431	8.639	9.8447	9.8477	10.278	10.827	11.474	12.232	13.127
140	1.8246	2.0504	2.0296	2.2031	2.1444	2.457	2.3713	2.5119	2.6705	2.7069	2.8384	2.9058	3.0521	3.097	3.2027	3.2458	3.3868	3.553	3.4681	3.927	3.9784	3.8884	4.2324	4.3627	4.6502	4.5791	4.751	4.8248	5.3815	5.4158	5.6744	5.5565	6.1461	6.3197	6.5006	6.9934	7.3319	7.2475	7.7365	7.9841	8.4972	8.6391	9.4173	9.9842	10.695	11.03	11.779	12.254	13.37
142	1.9516	2.0111	2.2358	2.2139	2.2612	2.46	2.5148	2.6155	2.5482	2.8066	2.8637	2.9313	2.9619	3.0741	3.2879	3.3623	3.4921	3.5787	3.4656	3.8191	3.9282	4.0347	4.1356	4.3427	4.7279	4.7249	4.5576	4.911	5.2424	5.6207	5.5963	5.7566	6.2443	6.3953	6.4898	6.8374	7.3569	7.3428	7.803	8.3466	8.4673	9.1197	9.4623	9.9711	10.586	11.028	11.435	12.546	13.525
144	1.8088	1.955	2.2948	2.2714	2.2246	2.2885	2.4653	2.5208	2.6537	2.5494	2.841	2.9429	2.8932	3.1947	3.236	3.4893	3.3498	3.6821	3.7881	3.9181	3.8716	4.1957	4.2513	4.4756	4.6455	4.6669	5.0319	5.1946	5.2957	5.3482	5.8292	6.0946	6.1974	6.2016	6.5323	6.8616	6.8116	7.6948	7.7997	8.0506	8.5486	9.1163	9.4192	10.009	10.638	10.919	11.355	12.499	13.533
146	1.8813	2.1138	2.1206	2.0543	2.2386	2.3538	2.4719	2.6089	2.6394	2.6988	2.9292	2.8681	3.0578	3.1861	3.4089	3.5118	3.4327	3.6208	3.7634	3.9058	4.0284	4.0559	4.216	4.4815	4.4915	4.7397	4.8356	5.0863	5.2224	5.6138	5.8948	5.9379	6.2054	6.3867	6.6178	6.689	7.2838	7.6143	7.9615	8.0128	8.2859	9.1348	9.6081	9.8151	10.259	10.926	11.481	12.51	13.777
148	2.0637	2.1459	2.086	2.288	2.2938	2.3395	2.4636	2.5145	2.6446	2.7697	2.8818	3.0359	3.0489	3.2726	3.2862	3.1598	3.6237	3.7769	3.7947	3.852	3.9566	3.9854	4.4412	4.3954	4.4398	4.6602	4.7576	4.8835	5.0602	5.7008	5.8528	6.1243	6.1497	6.3319	6.6597	7.0507	7.1007	7.4446	7.791	8.1256	8.6209	9.1317	9.3823	9.5839	10.602	10.915	11.865	12.795	13.564
150	2.074	2.0859	2.0631	2.2756	2.3709	2.406	2.5308	2.328	2.8617	2.6881	2.9771	2.9899	3.1313	3.1132	3.3696	3.3164	3.7092	3.8851	3.7958	3.9199	4.0483	4.3469	4.3226	4.2942	4.6481	4.8036	4.8469	5.1533	5.2287	5.5719	5.733	5.8468	5.9635	6.3651	6.6409	7.0467	7.3497	7.6449	7.9492	8.1521	8.43	8.8984	9.6845	9.7209	10.507	11.202	11.571	12.634	14.073
152	1.9133	1.9512	2.0852	2.3228	2.2789	2.5899	2.4872	2.614	2.5966	2.774	2.8125	3.0696	3.1032	3.1726	3.1995	3.4351	3.6325	3.5616	3.5802	3.7727	4.074	4.3001	4.2569	4.5962	4.5374	4.7823	4.8024	5.2751	5.2235	5.5448	5.806	5.9728	6.1461	6.272	6.3877	6.6998	7.2899	7.6749	7.909	8.0217	8.7229	9.1704	9.3469	9.9164	10.436	11.111	11.424	12.828	13.912
154	1.8998	2.0165	2.0743	2.287	2.2488	2.5374	2.4029	2.7972	2.7765	2.6474	2.9713	2.9034	2.8997	3.1547	3.457	3.4991	3.5401	3.6684	3.7796	3.755	3.9719	4.1566	4.2905	4.6499	4.5666	4.7563	4.9676	5.202	5.5725	5.8364	5.7814	5.7802	6.2574	6.383	6.6173	6.6303	7.443	7.5494	7.9112	8.2972	8.8646	9.121	9.3959	9.8859	10.429	11.317	11.598	13.016	14.118
156	1.8842	2.0483	2.1491	2.3423	2.3784	2.3373	2.6287	2.52	2.7679	2.886	2.7864	2.8422	3.112	3.162	3.3872	3.3036	3.6523	3.6307	3.6942	3.9332	4.1397	4.1357	4.1612	4.521	4.7523	4.8625	4.9567	5.4931	5.4876	5.5687	5.457	5.793	6.2582	6.4727	6.607	7.2404	7.0485	7.4169	7.8386	8.3958	8.5666	8.9853	9.2905	9.7309	10.747	11.279	11.598	12.81	14.588
158	2.0918	2.1009	2.1283	2.2994	2.3564	2.4081	2.6303	2.5884	2.8102	2.8612	2.9092	2.8548	2.9973	3.1658	3.4134	3.4668	3.6124	3.6527	3.8194	3.8429	4.1853	4.0581	4.3968	4.8988	4.7128	4.9491	4.9914	5.3248	5.3877	5.4664	5.7137	5.9547	6.3367	6.5469	6.7922	6.8724	7.2493	7.6099	7.9	8.2081	8.5195	9.0606	9.6439	9.8651	10.676	10.892	12.143	12.573	14.466
160	2.0543	2.0534	2.285	2.4328	2.5325	2.3273	2.6095	2.6686	2.6516	2.8896	2.7429	2.9925	3.0966	3.3187	3.4676	3.6152	3.5612	3.7509	3.8471	3.8104	4.014	4.1727	4.1878	4.6947	4.8084	4.7219	4.9665	5.1051	5.2327	5.7218	5.9198	5.8853	6.1937	6.5669	6.6757	7.2317	7.1439	7.341	7.8689	8.2403	8.7556	8.7662	9.2629	9.8399	10.792	10.921	11.619	13.079	14.103
162	2.0257	2.0296	2.2364	2.2943	2.4755	2.6477	2.4767	2.7456	2.497	2.826	2.8501	2.8854	3.413	3.3181	3.3211	3.5608	3.4785	3.6419	3.8373	4.1828	4.3252	4.1457	4.4136	4.8493	4.6591	4.6532	4.9415	5.374	5.4749	5.6298	6.0774	6.1591	6.3707	6.4951	6.8775	6.9674	7.5284	7.546	7.784	8.4521	8.8319	9.0889	9.1756	10.339	10.519	11.219	12.163	13.259	14.737
164	1.9711	2.1266	2.1041	2.1981	2.2118	2.3257	2.6195	2.5662	2.6964	2.9982	2.8711	2.8815	3.2138	3.3023	3.2968	3.6973	3.7209	3.5881	3.8128	3.795	4.1873	4.0697	4.3452	4.368	4.7155	4.8561	4.9862	5.322	5.4056	5.4736	5.7887	6.0933	6.2911	6.2488	6.5534	7.1562	7.3117	7.4104	8.0937	8.6438	8.8428	9.2083	9.635	10.002	10.633	11.314	12.063	12.948	15.026
166	2.0287	2.0274	2.1658	2.241	2.442	2.4614	2.4649	2.5409	2.6405	2.9192	2.9614	2.9405	3.0521	3.4972	3.3748	3.4677	3.7377	3.7115	3.9019	4.1482	3.9925	4.2703	4.3564	4.5477	4.6769	4.9014	5.0988	5.2466	5.4584	5.7039	5.7898	5.8745	6.361	6.6922	6.9164	6.922	7.3319	7.794	8.3394	8.3525	8.5933	9.162	9.9452	10.354	10.661	11.297	12.215	13.215	15.53
168	2.2244	2.0959	2.0886	2.3261	2.5092	2.3932	2.5814	2.5988	2.7583	2.8178	2.9537	2.9181	3.202	3.3446	3.3947	3.4434	3.5544	3.5911	3.898	3.8682	4.1863	4.3064	4.3205	4.6056	4.9038	4.8964	5.0904	5.0357	5.1713	5.8348	5.9774	5.734	6.3407	6.7799	6.9243	7.1031	7.0691	7.9212	8.1388	8.1268	8.6313	8.6957	9.6335	10.043	10.486	11.636	12.553	13.262	15.397
170	2.1399	2.201	2.2982	2.4836	2.351	2.4993	2.6105	2.8199	2.7937	2.9206	2.8215	3.1257	3.1284	3.445	3.3631	3.4904	3.473	3.7549	3.7774	3.9124	4.0568	4.1662	4.4989	4.5883	4.829	5.0376	5.0345	5.0828	5.5281	5.7663	5.9012	5.6797	6.3391	6.6793	7.256	7.111	7.6075	7.6399	8.1774	8.38	8.9604	9.196	9.7654	9.7912	10.717	11.181	12.3	12.886	15.39
172	1.8907	2.1977	2.2118	2.4342	2.5136	2.3549	2.5309	2.8251	2.7238	2.8052	2.8649	3.068	3.0828	3.2698	3.3046	3.3628	3.6109	3.6848	3.9254	4.1096	4.1101	4.3985	4.3831	4.6477	4.9318	4.8666	5.0367	5.1335	5.4571	5.8014	5.8823	6.0247	6.2309	6.4484	6.7546	7.0585	7.2592	7.8502	8.064	8.6114	8.8735	9.1355	9.585	10.324	10.637	11.151	12.026	13.374	15.701
174	1.8815	2.2223	2.171	2.4279	2.242	2.5355	2.5853	2.6804	2.6982	2.9134	3.0334	3.06	3.1794	3.2741	3.3411	3.4804	3.4672	3.4098	3.7223	4.1835	4.1879	4.2299	4.4617	4.7108	5.0198	4.8863	4.9486	5.1948	5.1585	5.8191	5.9596	6.3158	6.3106	6.268	6.7073	6.882	7.5773	7.8526	7.8967	8.3868	8.8898	9.15	9.6758	9.9382	10.76	11.105	11.724	13.405	15.754
176	2.1408	2.1599	2.1048	2.4034	2.3234	2.415	2.54	2.6501	2.7678	2.8482	2.9331	2.9523	3.1337	3.2533	3.2603	3.5322	3.667	3.6672	3.7351	4.0648	4.1546	4.2214	4.6244	4.7669	4.9994	4.9636	4.9869	5.0469	5.423	5.4551	5.9897	6.017	6.3186	6.5138	6.5637	6.9297	7.4878	7.7904	8.1438	8.574	8.4141	8.8537	9.3587	10.073	10.712	11.347	12.264	13.402	16.361
178	2.114	2.1287	2.1144	2.2918	2.3389	2.4323	2.5758	2.5781	2.7204	2.9111	2.9187	3.1018	3.3484	3.2455	3.4181	3.6786	3.6635	3.9042	3.8087	3.9801	4.2842	4.3054	4.6601	4.6956	4.8669	4.9306	4.9485	5.1082	5.2829	5.7192	5.677	6.4005	6.2098	6.5753	6.7423	6.9442	7.2266	7.7535	8.157	8.3302	8.57	9.1465	9.9721	9.8993	10.549	11.18	12.359	13.755	16.168
180	2.1051	2.1447	2.2104	2.4678	2.3276	2.4206	2.6026	2.6723	2.731	2.7545	3.0008	3.0379	3.1998	3.2638	3.4239	3.4949	3.5628	3.5816	3.7612	3.9917	4.2568	4.1361	4.4064	4.5928	4.8094	5.0362	5.2634	5.3325	5.5365	5.8036	5.7261	6.047	6.3371	6.5489	7.1065	7.0905	7.356	7.6629	7.9032	8.2006	9.0604	9.4865	9.6302	10.006	10.797	11.129	12.462	13.787	16.377
182	2.245	1.9895	1.9852	2.3248	2.2672	2.4499	2.6189	2.6756	2.701	2.8512	2.9207	3.0222	3.24	3.2527	3.3017	3.5692	3.6754	3.6144	3.9932	4.0266	4.0906	4.4504	4.5011	4.6345	4.7731	4.891	5.1444	5.4064	5.3785	5.5843	5.8839	6.0717	6.2512	6.4083	6.8128	7.0853	7.5084	7.9849	8.2819	8.4042	8.6862	9.3352	9.6518	10.096	10.78	11.121	12.675	13.751	17.403
184	2.2582	2.1073	2.223	2.3552	2.2246	2.5346	2.5056	2.7066	2.8825	2.9377	2.7354	3.0756	3.1244	3.4481	3.5548	3.6486	3.5731	3.7294	3.8743	3.9369	4.1435	4.2265	4.3799	4.4425	4.7373	4.8493	5.1054	5.4671	5.2321	5.7724	6.0841	6.2026	6.4595	6.506	6.9603	6.9822	7.1836	7.5486	7.8758	8.2323	8.7827	9.1986	10.06	10.311	10.461	11.269	12.708	14.382	17.194
186	1.9786	2.2696	2.2158	2.2674	2.4219	2.5159	2.5761	2.7028	2.6695	2.94	2.9512	3.1592	2.9614	3.2714	3.4385	3.5621	3.6094	3.6516	3.8527	3.9085	4.1161	4.4661	4.4161	4.5102	4.8069	4.8617	4.9362	5.09	5.4198	5.6931	5.7744	6.2099	6.5168	6.7114	6.8261	7.0589	7.4466	7.6241	8.0274	8.338	8.7469	9.041	9.8054	10.309	10.664	11.666	12.552	14.363	17.14
188	1.8965	2.1706	2.1503	2.315	2.4437	2.4296	2.3582	2.7789	2.9054	2.9077	3.019	3.0967	3.2771	3.2723	3.4612	3.489	3.5523	3.8455	4.031	3.9706	4.2297	4.3379	4.5167	4.7578	4.7074	5.2416	4.843	5.1964	5.3187	6.122	5.7928	6.1204	6.2207	6.572	7.1022	7.1935	7.4877	7.6666	7.9912	8.23	8.8539	9.402	9.6378	10.013	10.563	11.282	12.581	14.591	18.565
190	2.0063	2.0724	2.1596	2.4051	2.3534	2.4145	2.413	2.6184	2.749	3.0144	2.9011	3.1409	3.0472	3.3897	3.4045	3.4308	3.6237	3.7971	3.7997	4.0045	4.2931	4.3795	4.4164	4.5147	4.6257	4.7497	5.0642	5.2443	5.387	5.7467	6.2793	6.3562	6.5041	6.3319	6.9031	6.9883	7.4639	7.8908	7.6729	8.1082	8.7807	9.1987	9.6996	9.9689	10.446	12.12	12.478	14.508	18.863
192	2.1833	2.052	2.3415	2.1829	2.4979	2.6071	2.5139	2.6955	2.8025	2.8896	3.0643	3.1766	3.017	3.308	3.4495	3.4521	3.5519	3.8814	3.8399	3.9698	4.2755	4.2422	4.531	4.5246	4.7346	4.9129	5.0875	5.16	5.5949	5.8611	6.0486	6.1677	6.3169	6.4022	7.0913	7.0437	7.109	7.8127	8.0366	8.4966	8.712	9.1417	9.6902	9.9697	10.41	11.259	12.564	14.943	19.046
194	1.9366	2.1081	2.249	2.3926	2.5441	2.4266	2.6416	2.5989	2.7739	2.7285	2.8598	3.2431	3.1418	3.0433	3.6262	3.5559	3.5724	3.9048	3.8638	4.054	3.9871	4.2977	4.3233	4.4412	4.8156	4.9194	5.2855	5.3229	5.4754	5.6022	5.8186	5.9829	6.5027	6.7083	6.8177	7.2479	7.5268	7.8864	8.1521	8.2964	8.8986	9.0797	9.4162	9.9402	10.936	11.652	12.771	14.77	20.019
196	2.0517	2.0298	2.2385	2.3369	2.4337	2.5738	2.65	2.8093	2.8281	2.7384	2.8645	3.1793	3.3004	3.321	3.373	3.4519	3.6463	3.8993	3.9216	3.9935	4.2132	4.2844	4.4609	4.7068	4.6879	4.95	5.1589	5.4046	5.4087	5.5128	5.8014	6.1786	6.3864	6.8751	7.1249	6.8069	7.5931	7.7961	8.1801	8.7162	8.6791	8.9012	9.707	9.8068	10.781	11.647	12.984	14.977	20.962
198	1.9949	2.0848	2.1459	2.3132	2.5107	2.4072	2.4936	2.7646	2.7068	2.8157	2.9305	3.0375	3.3493	3.0903	3.4033	3.4837	3.6271	3.8978	3.8743	3.8864	3.9798	4.8976	4.4098	4.3848	4.6752	4.8727	5.2618	5.4112	5.5668	5.7842	5.8273	6.2869	6.3357	6.5085	6.8396	7.2157	7.5129	7.6776	7.9828	8.6374	8.6135	9.1639	9.6475	10.094	10.809	11.392	12.926	15.334	21.25
200	1.9455	2.0058	2.1662	2.3552	2.4947	2.558	2.6481	2.9145	2.543	2.9139	3.0353	3.1789	3.2892	3.1567	3.5313	3.6228	3.507	3.7799	3.8163	3.9829	4.0621	4.3372	4.3759	4.6986	4.6034	4.871	4.7994	5.0237	5.5391	5.5299	6.0648	6.0499	6.3735	6.637	6.7414	7.2075	7.27	7.7848	7.8644	8.2313	8.6269	9.0882	9.7087	10.261	10.632	11.568	12.85	15.633	22.504
202	2.0161	1.9578	2.2106	2.246	2.2971	2.55	2.6855	2.879	2.8665	2.6686	2.9682	3.2124	3.0815	3.0724	3.4554	3.585	3.7038	3.6763	3.6193	3.9905	4.2891	4.2512	4.431	4.6002	4.5219	4.7549	4.8873	5.4015	5.376	6.0436	6.2072	6.1451	6.6578	6.5845	7.0799	7.1948	7.476	7.7555	8.202	8.0679	8.937	9.3672	9.4158	10.152	10.888	11.406	12.687	15.965	22.77
204	2.0898	2.2109	2.2246	2.4154	2.1849	2.412	2.4905	2.6867	2.648	3.0232	3.0533	3.1217	3.0487	3.4119	3.5074	3.5123	3.6095	3.835	3.8359	3.823	4.2049	4.2392	4.4043	4.7797	4.7431	4.77	5.1361	5.2632	5.5621	5.639	5.9408	6.0345	6.2663	6.5616	6.959	7.1824	7.2479	7.6562	7.8938	8.2464	8.648	8.9844	9.5599	10.033	10.674	11.465	13.293	16.427	23.484
206	1.9232	2.1418	2.2195	2.2696	2.3532	2.4436	2.6136	2.7216	2.6655	2.8168	2.9828	3.0206	3.3806	3.2527	3.3856	3.3887	3.5033	3.7151	3.9538	4.1395	4.1325	4.2677	4.332	4.433	4.5232	4.7836	5.2993	5.3153	5.6721	5.4286	5.9422	5.9278	6.1188	6.7278	6.7972	7.3533	7.5537	7.7247	8.1273	8.3557	8.7523	9.1816	9.2966	10.194	10.967	12.034	13.398	17.143	24.766
208	2.0827	2.1192	2.0814	2.3246	2.4315	2.4563	2.469	2.7167	2.7845	2.9615	3.0381	3.1434	3.2022	3.3135	3.2128	3.4454	3.5018	3.6579	3.8382	4.1264	4.3277	4.3312	4.3845	4.1299	4.6099	4.7876	5.1719	5.3111	5.3726	5.6407	5.9918	5.989	6.2041	6.2407	6.6384	7.3147	7.4721	7.4417	8.1091	8.4535	8.5967	9.2131	9.5794	9.9979	11.116	11.977	13.527	16.808	25.725
210	1.9018	2.2259	2.1513	2.3274	2.3726	2.5037	2.5766	2.8331	2.7576	2.9478	3.0501	3.2287	3.2353	3.2931	3.4495	3.5629	3.7515	3.5375	3.8604	3.9086	4.2046	4.2008	4.3718	4.7172	4.7935	5.0829	5.1306	5.2723	5.301	5.4503	6.0281	6.1518	6.3741	6.1946	6.8051	6.9938	7.465	7.5113	8.0419	8.3535	8.6657	9.2962	9.6992	10.11	10.716	11.579	13.747	17.574	26.897
212	2.0756	2.0045	2.3622	2.307	2.4176	2.6043	2.6251	2.5478	2.8053	2.7625	2.8869	3.0579	3.0552	3.2163	3.5011	3.3825	3.89	3.7568	3.7219	3.9605	4.0014	4.415	4.4915	4.7225	4.8991	4.7668	4.8103	5.281	5.4699	5.6792	5.8829	5.93	6.4858	6.4451	6.4289	6.9021	7.1599	7.8865	7.955	8.2837	8.6854	9.3642	9.4171	10.613	10.745	11.914	13.359	17.844	28.009
214	2.1677	2.2972	2.324	2.3327	2.2523	2.551	2.5718	2.5795	2.8319	2.9319	3.1127	3.1514	3.0661	3.2419	3.3369	3.5837	3.7265	3.8182	3.8105	3.9066	4.161	4.4863	4.4632	4.7175	4.6775	4.637	5.0874	5.2984	5.588	5.4449	5.8549	6.2951	6.3461	6.4484	6.6763	6.6146	7.2549	7.7043	8.2496	8.3272	8.9368	9.0804	9.6998	10.121	10.811	12.354	14.073	18.11	28.896
216	2.0336	2.0338	2.1424	2.2929	2.1782	2.3905	2.648	2.6015	2.8035	2.9342	3.0912	3.1713	3.1819	3.2747	3.2462	3.3221	3.8119	3.7382	3.8444	3.7994	4.2697	4.184	4.6593	4.6294	4.6145	4.9091	4.8119	5.3133	5.225	5.6986	6.1587	6.3097	6.3216	6.4421	6.7196	7.06	7.3192	7.8819	7.8758	8.0759	8.6709	9.1559	9.5885	10.184	10.86	11.945	14.436	18.718	29.629
218	1.9696	2.1673	2.1583	2.2132	2.3564	2.5629	2.7497	2.5946	2.8031	2.7698	3.0424	3.0848	3.194	3.4025	3.4514	3.5022	3.5288	3.8193	3.9021	4.0725	4.2703	4.3652	4.7078	4.537	4.7082	4.7821	4.9888	5.0369	5.3452	5.5819	5.905	6.2084	6.2289	6.6099	6.5014	6.7232	7.2093	7.6699	8.1891	8.351	8.7505	9.0215	9.4314	10.349	10.541	11.965	14.208	19.61	30.321
220	1.8103	2.1477	2.2194	2.2341	2.3506	2.5945	2.6589	2.6208	2.626	3.0335	3.15	3.1593	2.9538	3.4005	3.0238	3.4285	3.6148	3.5007	4.1062	3.8704	4.1475	4.2319	4.5714	4.5521	4.8665	4.7345	5.1011	4.9593	5.6909	5.5625	6.2226	5.9323	5.9883	6.5648	7.0006	6.9558	7.2744	7.8915	8.2101	8.448	9.0414	8.8824	9.169	10.38	10.738	11.885	14.583	20.423	31.739
222	2.0104	2.1388	2.1788	2.3057	2.3593	2.4381	2.6154	2.6246	2.699	2.9037	3.0257	3.1236	3.1017	3.193	3.2648	3.5311	3.556	3.6753	3.7928	4.0357	4.0989	4.3059	4.6163	4.7808	4.5022	5.0245	4.9256	5.3227	5.5107	5.3619	5.9615	5.9287	6.253	6.3977	6.5818	7.1243	7.3817	7.662	8.1176	8.2327	9.0305	8.9405	9.3533	10.326	10.764	12.03	14.859	20.815	32.886
224	2.0247	2.1279	2.2712	2.2217	2.5164	2.4679	2.6812	2.8609	2.7268	3.051	3.0269	2.9594	3.2283	3.3419	3.2927	3.5552	3.6179	3.6182	3.7113	4.1208	4.1637	4.0926	4.5519	4.6456	4.9078	4.9068	5.0246	5.2795	5.3687	5.5167	5.6944	6.1512	6.3556	6.4984	7.1058	7.3632	7.3332	7.1497	7.8347	8.3551	8.7463	9.1735	9.3684	10.328	11.085	12.093	15.13	21.256	34.072
226	1.9507	2.1399	2.198	2.1829	2.3784	2.589	2.559	2.5063	2.6589	2.6908	2.8968	2.8056	3.2246	3.2749	3.2948	3.5217	3.6966	3.6108	3.6744	3.8797	4.3441	4.383	4.3824	4.4161	4.9265	5.059	5.0317	5.1899	5.6327	5.4211	5.8228	6.018	6.3231	6.4204	6.395	7.1678	7.2849	7.5424	7.8465	8.2008	8.5726	8.6948	9.5375	9.9061	11.163	12.269	15.437	22.447	34.615
228	2.0491	2.3681	2.1291	2.227	2.3918	2.4425	2.5124	2.5801	2.5556	2.9511	2.8627	3.0792	3.0821	3.3138	3.3221	3.2638	3.4318	3.5522	3.9006	4.1118	4.2816	4.3947	4.2417	4.4233	4.8088	4.8903	5.0234	5.1229	5.5164	5.6442	5.9739	5.8861	6.219	6.388	6.6625	6.8836	7.3245	7.7196	8.3213	8.4011	8.5827	8.5855	9.4136	9.8924	10.755	12.628	15.825	23.242	35.243
230	2.0166	2.1584	2.319	2.3916	2.4038	2.4932	2.6345	2.6357	2.8508	3.0366	2.9115	2.9846	3.054	3.2171	3.5154	3.4346	3.4164	3.6027	4.0368	4.1704	4.1505	4.0265	4.208	4.3852	4.7898	4.8215	4.8085	5.3548	5.4098	5.4919	5.7266	5.8266	6.3178	6.6353	6.8062	6.7933	7.3373	7.7383	8.0783	8.3292	8.8178	9.0884	9.5376	9.9849	11.012	12.621	15.674	24.386	36.45
232	2.0873	2.0488	2.0144	2.1976	2.4248	2.4922	2.4976	2.7505	2.7625	2.9193	3.0418	3.1345	3.213	3.403	3.3956	3.5664	3.3911	3.7798	3.8364	4.0975	3.9857	4.3035	4.3283	4.4937	4.7598	4.779	4.8391	5.1265	5.2969	5.6196	5.7511	5.8281	6.1601	6.3775	6.9204	6.9725	7.215	7.9325	7.861	8.2842	8.3616	9.1422	9.3769	9.951	11.147	12.894	16.427	25.288	37.346
234	2.0173	2.0992	2.2255	2.3019	2.6956	2.4073	2.4786	2.556	2.7724	2.8212	2.9155	2.9461	3.0882	3.1662	3.3477	3.4208	3.3382	3.7694	3.9555	4.0864	4.2855	4.4785	4.5221	4.5603	4.9187	4.79	4.8445	4.8448	5.3655	5.5367	6.1175	6.3951	5.8597	6.3598	6.841	6.9936	7.1731	7.5234	8.0433	7.9883	8.4232	9.0974	9.2741	10.163	11.154	12.808	16.368	26.084	36.952
236	2.1621	2.0713	2.3592	2.3161	2.4142	2.285	2.5673	2.6945	2.8115	2.7756	2.8507	3.1007	3.3676	3.3221	3.2897	3.5581	3.4818	3.5573	3.8267	4.1369	4.0903	4.1873	4.3027	4.6724	4.653	4.8176	4.9784	5.1832	5.275	5.6802	5.9417	6.0089	6.1736	6.5401	6.914	6.7899	7.2176	7.6469	7.8077	8.1794	8.857	9.3355	9.3717	9.9753	11.361	13.202	17.136	27.217	37.713
238	2.0087	2.1379	2.4231	2.2219	2.4234	2.3916	2.5316	2.7523	2.9068	2.6878	3.0054	3.0112	3.1739	3.4169	3.324	3.6517	3.4986	3.6744	3.8324	3.9539	4.2031	4.3188	4.3603	4.6237	4.8214	4.8741	5.0022	5.2649	5.1647	5.4768	5.7866	6.0623	6.522	6.5812	6.7602	6.5555	6.9467	7.4491	7.7806	8.0699	8.3641	8.6813	9.4636	10.275	11.474	13.191	17.836	27.705	38.507
240	2.0196	2.0724	2.1961	2.3172	2.2693	2.4636	2.6602	2.6195	2.7275	2.7109	2.8481	3.0273	2.9857	3.3736	3.434	3.574	3.5955	3.6249	3.5674	3.7809	4.223	4.306	4.4127	4.6127	4.6266	4.8464	5.0471	5.0971	5.0921	5.4159	5.6877	6.1683	6.3746	6.4611	6.6298	7.0822	7.1494	7.2858	7.7677	7.9197	8.0925	8.6128	9.656	10.478	11.447	13.502	19.004	29.146	38.77
242	1.9071	2.0313	2.1803	2.2395	2.2723	2.3594	2.5924	2.7307	2.5358	2.8107	2.7539	2.8964	3.1702	3.3934	3.3187	3.3856	3.6614	3.7654	3.757	3.8402	3.9857	4.2548	4.5225	4.2283	4.6463	4.8627	5.2203	5.2293	4.9829	5.5898	5.6652	6.0523	5.9845	6.8461	6.6303	6.7619	7.3729	7.2878	8.0215	8.1359	8.1261	9.1022	9.6545	10.212	11.506	14.027	19.242	30.369	37.893
244	1.9427	2.0691	2.1682	2.4155	2.4041	2.349	2.5386	2.4919	2.6125	2.7658	2.7353	2.8801	3.1436	3.2085	3.2654	3.515	3.4452	3.681	3.7404	3.6728	3.9635	4.2004	4.2352	4.4559	4.6554	4.6472	5.0601	4.9196	5.4159	5.4082	5.5869	5.9407	6.3152	6.6942	6.6624	6.7925	6.8865	7.2156	7.533	7.8177	8.4528	8.7596	9.0388	9.9341	11.331	14.06	20.05	31.124	37.944
246	2.0556	1.9183	2.0735	2.1665	2.3261	2.4236	2.5145	2.5009	2.6673	2.7286	2.6354	2.9593	3.0557	3.2454	3.2759	3.4067	3.6517	3.5966	3.5306	3.8861	4.0206	4.0981	4.2728	4.5542	4.5843	4.475	4.8456	5.2625	5.2717	5.3531	5.5856	6.222	6.3846	6.5394	6.7833	6.8981	6.9657	7.3123	7.7893	7.8826	8.5947	8.9943	9.2907	10.295	11.307	14.025	20.582	31.561	38.665
248	2.1518	2.0361	2.2681	2.3386	2.3595	2.44	2.3918	2.5887	2.6708	2.73	3.062	3.1142	3.0947	3.2527	3.393	3.2312	3.4961	3.6163	3.9656	3.8444	4.2128	3.9412	4.1764	4.4307	4.6101	4.7274	4.8157	4.986	5.3869	5.5086	5.9916	5.9987	6.1398	6.3901	6.6236	7.0771	7.1464	7.2867	7.7503	8.182	8.6003	8.7437	9.3293	10.075	11.328	14.59	20.785	32.413	38.355
250	1.9062	2.1388	2.2256	2.2419	2.3399	2.2963	2.5839	2.5007	2.6545	2.89	3.014	3.0205	3.0264	3.2257	3.3048	3.3237	3.3048	3.7067	3.6795	3.8943	4.0802	4.0237	4.2991	4.3964	4.4006	4.7477	4.9194	5.0371	5.3889	5.6757	5.6159	5.7722	6.0304	6.0272	6.4317	6.4886	6.9149	7.1891	7.873	8.3113	8.3876	8.8775	9.105	10.104	11.599	15.127	21.678	33.346	38.443
252	2.0119	2.1991	2.2616	2.1189	2.3007	2.3756	2.4953	2.632	2.6654	2.7498	3.17	2.9819	3.1027	3.0352	3.3365	3.5536	3.3146	3.5869	3.561	3.6948	4.0217	4.0467	4.3967	4.6228	4.5355	4.5851	5.018	4.9844	5.5155	5.5443	5.9903	5.8504	6.1511	6.464	6.5779	6.8278	6.9205	7.4188	7.5061	7.856	8.5091	9.1508	9.2766	10.167	11.754	14.983	23.609	32.759	38.701
254	1.9484	2.1203	2.1487	2.3445	2.1951	2.3901	2.5603	2.5668	2.6019	2.7096	3.0189	2.9059	3.1025	3.1412	3.4629	3.3616	3.5436	3.5435	3.5657	3.745	3.9617	4.1122	4.2939	4.6813	4.3573	4.7197	4.7542	4.7695	5.0454	5.1668	5.6669	5.5802	6.1283	6.3364	6.5034	6.8251	6.9316	7.4684	7.5654	7.9374	8.3445	8.8601	9.0839	10.105	11.953	15.793	23.883	33.757	38.845
256	1.8733	2.1773	2.0164	2.134	2.1695	2.2448	2.7336	2.6859	2.6236	2.7376	2.9093	2.8761	3.1354	3.2213	3.4439	3.2205	3.6672	3.4231	3.8212	3.7546	4.0708	4.2314	4.4081	4.5901	4.6967	4.8331	4.7145	5.02	5.2752	5.3776	5.5613	6.0281	6.0743	6.3363	6.3009	6.6352	6.9159	7.1013	7.3503	7.791	8.1969	8.6036	9.292	10.615	12.458	16.217	24.74	34.375	38.113
258	1.8798	2.0494	2.1984	2.2369	2.27	2.4206	2.4736	2.6571	2.6834	2.776	2.9629	2.8679	2.9175	3.0981	3.2674	3.198	3.5285	3.581	3.8154	3.698	3.9607	4.3585	4.4561	4.2669	4.1859	4.5592	4.7166	4.9581	5.359	5.3758	5.7022	6.2316	5.9621	6.1055	6.1511	6.5242	7.1933	7.3189	7.3302	7.9358	8.2379	8.1495	9.4074	10.299	12.194	16.35	25.741	34.276	37.664
260	1.9539	2.1551	2.1479	2.2522	2.5054	2.2725	2.5076	2.3879	2.6397	2.8739	2.6271	2.887	2.9515	3.2012	3.2433	3.453	3.4778	3.6328	3.8009	3.8396	3.7827	4.1885	4.2422	4.2026	4.3245	5.0333	4.6372	5.0694	5.2415	4.9078	5.7022	5.8394	6.0205	6.1541	6.2852	6.8981	7.1659	7.1972	7.4494	8.0124	8.1406	8.6391	9.3647	10.262	12.569	16.994	27.08	34.583	37.788
262	1.9765	1.9977	2.0809	2.2179	2.3199	2.3352	2.3658	2.5801	2.6475	3.0019	2.9104	2.8863	2.9095	3.2487	3.1614	3.4296	3.4583	3.4904	3.8648	3.7618	4.0561	3.9831	4.2063	4.3229	4.5797	4.6514	4.5194	5.0737	4.9864	5.2308	5.5464	5.6409	5.9987	6.1349	6.325	6.7071	7.3425	7.2364	7.5852	7.8131	8.1886	8.8612	9.5113	10.184	12.607	17.808	27.308	34.141	37.067
264	1.9471	2.1278	2.0444	2.1222	2.1987	2.1813	2.5511	2.7606	2.5867	2.6267	2.9582	3.0367	2.9738	3.3242	3.1076	3.4125	3.4838	3.4913	3.8169	3.9207	3.8968	4.0185	4.3535	4.5021	4.7707	4.6033	4.9745	4.9315	4.9742	5.4079	5.4412	5.9255	6.1596	6.2145	6.7458	6.6612	6.688	6.9311	7.5234	7.77	8.7644	8.5457	9.2643	10.553	12.819	19.022	27.525	34.816	36.784
266	1.9639	2.0677	2.1075	2.1436	2.3287	2.3931	2.453	2.6458	2.6896	2.5345	2.9092	2.929	3.0772	3.2705	3.3334	3.2773	3.4279	3.6285	3.7482	4.0914	3.8274	3.9919	4.2554	4.4576	4.5445	4.4819	4.7457	5.1752	5.0674	5.6334	5.5719	5.5597	5.9127	6.0429	6.5437	6.5712	6.7131	6.8207	7.5329	7.6873	8.1902	8.7624	9.544	10.625	12.948	18.896	27.71	34.185	36.09
268	1.8528	1.9853	2.1449	2.0644	2.1852	2.395	2.5264	2.4434	2.6859	2.581	2.8464	2.9893	2.9303	3.1585	3.3562	3.2714	3.421	3.5327	3.7666	3.6865	4.0516	4.2357	4.5532	4.2343	4.5864	4.4744	4.6569	4.7815	5.1278	5.447	5.7049	5.6581	5.6413	5.9637	6.4785	6.4976	6.5619	6.9982	7.6654	7.5156	8.3745	8.7958	9.6349	10.66	13.351	19.904	29.178	33.894	35.682
270	1.8971	2.0052	2.2455	2.2437	2.3612	2.455	2.6422	2.5991	2.5238	2.9257	2.6145	2.7418	3.0238	3.0188	3.1585	3.2936	3.7284	3.4522	3.83	3.857	4.0078	3.9019	4.2552	4.3404	4.5401	4.6204	4.8366	5.0194	4.9432	5.4299	5.8071	5.7886	5.5215	5.9454	6.2582	6.3977	6.9187	7.2115	7.1822	8.1032	8.1848	8.6903	9.3235	10.382	13.659	20.061	29.364	33.286	36.19
272	1.9519	2.0087	2.1611	2.1107	2.3638	2.2424	2.3421	2.6506	2.6146	2.6455	2.7972	2.691	3.015	3.1011	3.1751	3.2009	3.6458	3.4771	3.5765	3.694	3.9396	3.8011	4.0933	4.2641	4.279	4.8075	4.8713	5.0517	5.0807	5.2692	5.7336	5.5812	6.0126	6.0297	6.3425	6.6799	6.9013	7.0663	7.4845	7.9638	8.5294	8.7554	9.4497	10.479	13.718	20.77	30.014	33.892	35.032
274	2.0527	1.9175	1.8745	2.1302	2.2573	2.4269	2.4142	2.5363	2.6777	2.7959	2.6895	2.784	3.0315	3.1395	3.1369	3.1031	3.5791	3.5476	3.5278	3.617	3.773	3.8552	4.1327	4.4927	4.2766	4.6314	4.54	4.8304	5.0974	5.3606	5.6485	5.6581	5.5751	5.7774	6.5072	6.4889	6.773	6.7916	7.3572	7.9343	8.3062	8.6916	9.4587	10.677	13.859	21.438	30.095	33.08	34.45
276	1.8914	1.989	2.1427	2.2622	2.2358	2.2256	2.4331	2.5741	2.5086	2.5362	2.5728	2.9673	3.0203	2.9322	3.2665	3.2616	3.4196	3.4093	3.7603	3.6575	3.8532	3.8933	3.9801	4.3915	4.3571	4.4702	4.6511	4.9661	4.8815	5.3719	5.2583	5.5405	5.9202	5.8441	6.3519	6.3682	6.6631	7.1822	7.5218	8.0038	8.1119	8.7483	9.4782	11.059	15.02	22.104	30.212	33.937	33.819
278	1.9591	2.1871	1.9296	2.0651	2.2857	2.4407	2.4836	2.5905	2.5619	2.6675	2.7993	2.9259	3.0207	3.0362	3.0843	3.028	3.3686	3.3073	3.6846	3.9117	4.0779	4.0934	4.0969	4.3439	4.3389	4.5641	4.8329	4.8339	4.8656	5.018	5.4609	5.5062	5.661	6.0728	6.3974	6.3293	6.7589	6.9425	7.2585	7.6139	7.9837	8.4478	9.8405	11.144	15.53	23.247	30.541	32.999	34.291
280	1.963	1.9548	2.0639	2.178	2.2518	2.2033	2.4277	2.5826	2.6961	2.6885	2.8233	2.8469	2.8111	2.931	2.9363	3.3534	3.3798	3.5178	3.5151	3.6983	3.8221	3.9953	4.132	4.1612	4.2346	4.4878	4.7895	4.8474	5.3385	5.1363	5.2048	5.4607	5.6229	6.1104	6.3871	6.6765	6.6157	7.025	7.0328	7.6891	8.0822	8.6168	9.7411	11.365	16.03	23.962	31.184	33.67	34.094
282	1.8898	2.1824	2.0502	2.1939	2.2626	2.5448	2.6332	2.6942	2.4229	2.7123	2.8608	2.7633	2.9023	2.9389	3.1043	3.42	3.2723	3.3158	3.4368	3.6598	3.762	3.9598	4.0359	4.246	4.0304	4.3286	4.4827	4.8308	4.8376	4.9894	5.2717	5.5553	5.6762	5.8979	5.9775	6.2097	6.602	6.9049	7.3044	7.7041	8.3116	9.1351	9.7077	11.641	16.14	24.793	30.64	32.986	34.005
284	1.8925	2.0815	2.0933	2.1891	2.2891	2.2761	2.4667	2.5821	2.521	2.7411	2.6691	2.794	3.0714	3.1294	3.0857	3.2938	3.2172	3.3618	3.3092	3.716	3.8589	3.6493	4.0073	4.1085	4.043	4.5601	4.4601	4.7002	5.1825	5.1788	5.3645	5.3781	5.5097	5.8016	5.9916	6.2202	6.6357	7.01	7.3943	7.5644	8.3489	8.6494	9.13	11.67	16.665	25.108	30.921	32.651	33.646
286	1.7815	2.082	1.8022	2.1101	2.1177	2.3298	2.299	2.3375	2.5137	2.8376	2.7954	2.8425	3.0042	2.9674	2.9234	3.1977	3.3927	3.352	3.7347	3.5638	3.8215	4.0196	3.924	4.0036	4.3034	4.2445	4.5458	4.7055	4.97	5.3138	5.4827	5.4982	5.8013	5.6531	6.4162	6.5777	6.7373	6.8297	7.1929	7.2916	7.8492	8.2969	9.8486	12.472	17.585	25.509	29.96	32.6	32.17
288	1.7722	2.0579	2.0038	2.0395	2.0498	2.2918	2.3981	2.476	2.5403	2.6891	2.913	2.8734	2.9553	3.0313	3.1536	3.1991	3.298	3.2663	3.6516	3.4384	3.7169	3.9754	4.1092	4.0196	4.4761	4.4669	4.8151	4.389	4.8428	5.2033	5.3233	5.4555	5.6459	5.8498	6.4959	6.1893	6.6874	6.8024	7.1903	7.191	7.6726	8.8467	10.114	12.374	17.672	25.748	30.605	31.853	32.403
290	2.0052	1.9674	2.0506	2.1111	2.3663	2.3344	2.4719	2.3865	2.567	2.6329	2.7377	2.7144	2.7023	2.7948	3.2133	3.1032	3.2602	3.3778	3.539	3.6546	3.8523	3.7922	3.9657	4.0798	4.4766	4.4692	4.6253	4.5443	5.0816	5.0687	5.3612	5.4807	5.5733	5.8472	5.9142	5.9435	6.44	6.9218	6.969	7.3549	7.9784	8.956	10.012	12.654	17.879	26.244	30.826	31.068	32.239
292	1.7353	2.0116	2.0671	2.0971	2.2978	2.2422	2.2548	2.5213	2.4785	2.6192	2.8338	2.8069	2.7939	3.0607	3.1344	3.1644	3.3645	3.4731	3.4816	3.4826	3.6427	3.7709	4.0177	4.1793	4.3092	4.1894	4.4686	4.6898	4.9575	4.9541	5.0892	5.5298	5.9299	5.9613	6.0137	6.3254	6.5918	6.9116	7.2483	7.5265	7.8931	8.568	9.52	12.252	18.228	26.283	30.52	31.295	32.745
294	1.7377	1.8105	2.1106	2.1792	2.2968	2.3497	2.2613	2.531	2.5153	2.6269	2.7415	2.8117	2.9598	2.8713	3.1461	3.4076	3.1856	3.5092	3.5588	3.5615	3.6571	3.8045	3.9405	4.1541	4.1651	4.2859	4.4438	4.9889	4.7615	4.9799	5.3436	5.5612	5.3876	5.8162	6.1383	6.2563	6.4122	6.71	7.1392	7.8501	7.7021	8.3241	9.5819	13.301	18.875	27.131	30.274	31.438	31.757
296	1.7802	1.9663	1.8848	2.2263	2.217	2.3005	2.4036	2.4045	2.6548	2.653	2.5066	2.7194	2.7971	2.9184	3.0128	3.2213	3.2653	3.2157	3.3274	3.517	3.6432	3.7754	3.939	4.22	4.4085	4.3198	4.5285	4.9779	4.8911	4.8346	5.5461	5.534	5.5263	5.8313	6.1252	5.9959	6.4911	6.844	7.0232	7.4221	7.7786	8.5774	10.247	13.883	20.724	27.381	30.228	30.698	31.21
298	2.0461	2.1988	2.0418	2.1306	2.1872	2.3177	2.226	2.3439	2.5574	2.6565	2.7353	2.8159	2.7827	3.0465	2.8074	2.9902	3.0085	3.2986	3.3214	3.588	3.6561	3.7512	3.7651	4.0409	4.2508	4.3698	4.6559	4.6804	4.7512	5.02	5.2065	5.3576	5.3206	5.689	5.9493	6.1355	6.2573	6.8022	7.0932	7.4181	7.8302	8.7155	10.598	14.031	20.387	27.466	29.781	31.429	31.33
300	1.8003	1.9637	1.9233	2.0918	2.2088	2.1445	2.4116	2.459	2.6272	2.6066	3.0019	2.9342	2.8935	2.8866	2.9457	3.1903	3.1227	3.0215	3.3495	3.8194	3.5884	3.7738	3.8629	4.0066	4.2691	4.3197	4.3595	4.6288	4.7014	4.9054	5.3681	5.3929	5.6538	5.758	5.9017	6.0909	6.5158	6.8778	7.1401	7.5022	7.947	8.7564	10.624	14.311	21.079	27.576	29.323	30.107	30.532
302	1.6244	1.9264	2.0519	2.0168	2.0836	2.073	2.2222	2.2685	2.3693	2.5066	2.7898	2.8981	2.8019	2.8893	3.0498	2.9878	3.26	3.3689	3.3243	3.4526	3.5828	3.6047	3.7602	3.9924	4.1833	4.2774	4.4076	4.6303	4.7976	5.0242	5.2501	5.4001	5.7392	5.4333	5.8345	6.1844	6.2359	6.7913	7.2919	7.6009	7.7431	8.9416	11.057	14.697	21.792	27.01	29.338	30.107	31.964
304	1.7614	2.1507	1.9955	2.0681	2.2303	2.1193	2.222	2.4039	2.5418	2.5021	2.7321	2.7417	2.6488	3.0494	2.9168	3.2547	3.1737	3.2951	3.6815	3.6383	3.4461	3.6696	3.8805	4.0059	4.1739	4.0362	4.5503	4.53	4.6728	4.9452	5.1052	5.442	5.688	5.5049	6.004	6.2243	6.4959	6.4546	6.9128	7.5807	7.9293	8.926	11.168	15.034	22.335	27.263	29.375	30.161	30.094
306	1.6875	1.8424	2.1763	2.0889	2.1557	2.0663	2.0914	2.2605	2.3018	2.5133	2.6072	2.5412	2.737	2.9845	2.8291	3.1061	3.3599	3.2145	3.3891	3.6168	3.4081	3.6123	3.8072	4.0944	4.0865	4.1234	4.3436	4.577	4.4469	4.812	5.2204	5.2921	5.4556	5.6364	5.7849	6.3922	6.5685	6.5068	6.8529	7.7317	7.6027	9.0072	11.038	15.682	22.644	27.185	28.616	29.475	30.359
308	1.8401	2.0487	2.0205	2.0238	2.1471	2.2271	2.1356	2.348	2.3473	2.5542	2.4904	2.714	2.7256	2.9374	2.9622	2.9629	2.9907	3.1962	3.5159	3.365	3.4439	3.7096	3.8228	3.9113	4.0525	3.912	4.1131	4.3809	4.5681	4.7957	5.0935	5.2198	5.3901	5.4532	6.1399	6.198	6.464	6.4369	6.9074	7.4859	7.3828	9.1226	11.44	15.759	23.743	27.82	29.15	29.282	30.528
310	1.9154	1.9686	1.836	2.0535	2.0786	2.1735	2.3162	2.3606	2.3612	2.3648	2.7256	2.777	2.7551	2.9239	3.011	2.9271	3.252	3.2079	3.3764	3.3637	3.4327	3.7638	3.7303	4.0273	4.1979	4.0608	4.0217	4.5178	4.7338	4.8253	4.8397	5.1333	5.3978	5.6535	5.808	6.0805	6.4713	6.6389	6.882	7.3218	7.7099	8.9693	11.777	16.506	23.77	26.762	27.61	28.544	30.058
312	1.8811	1.9808	1.9676	2.1119	2.2953	2.2034	2.14	2.3504	2.2593	2.5853	2.8367	2.9688	2.8913	2.7727	3.0706	2.8499	3.0245	3.2922	3.3461	3.5658	3.6953	3.6641	3.6456	4.0083	4.3781	4.2902	4.3774	4.6849	4.607	4.834	4.9008	5.0927	5.2119	5.5799	5.5398	5.6719	6.4216	6.7073	7.0028	6.9069	8.0958	8.7025	11.807	17.485	23.692	27.258	27.992	28.974	29.32
314	1.9028	1.871	1.9335	2.1086	2.1749	2.0826	2.2659	2.0838	2.2793	2.4444	2.4072	2.6314	2.917	2.9496	2.7674	2.8432	3.2401	3.2884	3.2046	3.3547	3.5101	3.6538	3.8188	3.9841	3.9915	3.9917	4.5782	4.5156	4.3255	4.7422	4.9137	5.0231	5.2827	5.4281	5.5478	5.8579	6.0461	6.7452	6.8812	7.1156	7.5994	8.9223	11.789	18.018	24.426	27.245	28.212	28.48	28.791
316	1.9128	1.8024	1.9644	1.9586	2.0514	2.0951	2.4298	2.1786	2.3255	2.5767	2.3194	2.5618	2.8013	2.7674	2.9661	3.0175	3.0945	3.3179	3.2862	3.4294	3.6203	3.4828	3.7129	3.9828	4.065	3.9778	4.2471	4.4889	4.4497	4.6098	4.6933	5.0099	5.2529	5.3278	5.6316	5.9627	6.3546	6.3575	6.7482	7.2084	7.7217	9.4212	12.34	18.949	24.605	27.869	27.837	27.726	28.777
318	1.6511	1.7287	1.9196	1.9917	2.0881	2.0832	2.3255	2.3893	2.3048	2.6854	2.4873	2.6985	2.826	2.8168	2.7658	2.8968	2.8899	2.9983	3.0679	3.1938	3.5295	3.568	3.6489	3.9044	3.8316	4.1698	4.2514	4.4719	4.4306	4.6176	4.7767	5.2652	5.2577	5.4309	5.6245	6.0677	6.284	6.0488	6.2697	7.4505	7.8079	8.8999	12.482	19.127	24.741	26.574	28.181	27.532	28.827
320	1.665	1.8469	2.1026	1.9384	1.847	2.0228	2.1021	2.2739	2.3267	2.5867	2.5821	2.8062	2.5523	2.5357	2.8081	2.9505	2.9697	3.1016	3.2141	3.0483	3.2288	3.65	3.7498	3.7088	3.8917	3.9187	4.181	4.1303	4.4338	4.7378	4.6818	5.1788	5.3848	5.4077	5.6569	5.6971	6.349	6.2355	6.6886	7.1946	7.5497	9.4557	12.668	19.144	24.632	26.973	27.742	27.424	27.203
322	1.7783	1.6604	2.0956	2.0365	2.0419	2.1839	2.1978	2.3601	2.3266	2.5157	2.4406	2.6907	2.717	2.6639	2.7331	3.1026	3.1429	2.9987	3.1497	3.2947	3.2725	3.6045	3.5926	3.8487	4.1426	3.9694	4.1751	4.2558	4.2952	4.6022	4.7115	5.1904	5.2413	5.0891	5.6307	5.9144	6.1039	6.3856	6.9558	7.0256	7.8264	9.6462	13.61	19.472	24.116	26.145	26.133	27.81	27.346
324	1.6432	1.8029	1.8524	1.8831	1.9471	2.2039	2.177	2.2167	2.3921	2.5033	2.3868	2.5377	2.7399	2.7704	2.8397	3.0269	2.9809	2.9986	3.0847	3.3436	3.5141	3.6003	3.6035	3.7722	3.8877	3.935	4.1924	4.2124	4.1839	4.6073	4.7658	5.0854	5.1897	5.4264	5.6662	5.709	6.0115	6.3049	6.7323	6.797	8.035	9.6404	14.168	20.325	24.3	25.413	26.133	27.477	27.685
326	1.7228	1.8635	1.8842	1.9868	1.9183	1.9917	2.0964	2.3225	2.261	2.346	2.4641	2.4623	2.5131	2.7301	2.7108	3.1316	2.7776	3.073	3.1568	3.3516	3.5557	3.6451	3.6365	3.5646	3.9487	4.0213	4.2047	4.3468	4.505	4.6706	4.594	4.7173	4.9112	5.1081	5.3364	5.71	6.0581	6.238	6.6054	6.8437	8.1631	10.465	14.624	20.392	24.829	25.724	26.529	26.843	28.052
328	1.6816	1.7899	1.914	1.8007	1.8796	2.014	2.0922	2.2655	2.3017	2.3171	2.3143	2.5594	2.562	3.0493	2.8804	2.9227	3.0145	2.8039	3.1847	3.423	3.364	3.3574	3.321	3.8625	3.8545	4.0206	4.5057	4.3935	4.4179	4.6479	4.7177	4.8321	4.907	5.2709	5.7002	5.8432	6.0995	6.097	6.3472	7.2497	8.1558	10.516	14.66	20.938	24.285	25.598	26.036	26.428	27.293
330	1.7881	1.7187	1.8567	1.9862	1.9519	2.0842	2.0985	2.3931	1.9807	2.2413	2.4196	2.6183	2.6561	2.8586	2.7417	2.9183	2.9213	3.2503	3.1826	3.4029	3.3006	3.1693	3.5676	3.6921	3.9682	3.8942	4.1628	4.4429	4.354	4.5047	4.6598	4.6328	5.2383	5.252	5.367	5.9902	6.0123	6.1778	6.4987	7.2388	7.9912	10.459	14.843	20.404	24.55	25.511	26.183	25.96	26.606
332	1.7176	1.8964	1.8675	1.838	2.0934	1.9984	2.2556	2.1389	1.9784	2.2367	2.4627	2.4624	2.6406	2.5729	2.571	2.663	2.8349	3.1146	2.9092	3.1372	3.1163	3.4893	3.4918	3.5858	3.9073	4.2309	4.0834	4.169	4.5832	4.3977	4.7416	4.8825	5.2264	5.0633	5.3039	5.365	5.8648	5.925	6.6541	7.0391	7.9338	10.484	15.48	21.267	23.998	25.515	26.342	26.606	26.329
334	1.5491	1.7773	1.8269	1.8529	1.9951	1.8259	2.0153	2.3082	2.0199	2.1424	2.301	2.2513	2.4243	2.7314	2.7158	2.7715	2.7381	3.1348	2.9133	3.0525	3.0396	3.4625	3.4324	3.4388	3.5244	3.8403	3.8226	4.147	4.2491	4.2268	4.4579	5.1924	5.0071	5.0702	4.9685	5.6923	5.5729	6.2072	6.785	7.0964	8.493	11.028	15.518	21.766	23.833	24.591	25.798	26.604	25.673
336	1.5357	1.5681	1.8422	1.9743	2.0165	1.9851	1.9199	2.1148	2.2709	2.2178	2.1654	2.3494	2.59	2.5396	2.5563	2.9057	3.0668	3.0028	2.9997	3.1047	3.0653	3.4774	3.5273	3.4805	3.781	3.8424	3.7724	3.9238	4.333	4.2003	4.4841	4.8478	4.9044	4.8141	5.2139	5.4056	5.6017	6.1159	6.575	7.122	8.3418	11.204	15.954	21.642	23.825	24.402	25.119	25.726	25.157
338	1.5024	1.7752	1.7597	1.7364	2.0427	2.0401	2.2344	2.1624	2.35	2.2293	2.3955	2.2188	2.697	2.6074	2.6846	2.5662	2.989	2.9062	2.9174	2.995	3.2609	3.3082	3.48	3.4183	3.549	3.7748	3.9693	3.8561	4.1066	4.7779	4.5757	4.5687	4.8817	4.9269	5.2274	5.4865	5.6724	5.7141	6.7158	7.0444	8.5302	10.865	16.536	21.44	23.426	24.93	24.806	25.119	25.987
340	1.688	1.6865	1.7942	1.7074	1.9599	2.0513	1.9461	1.9527	2.1875	2.3576	2.3957	2.3997	2.5956	2.5826	2.6414	2.5623	2.7404	2.7413	2.9089	3.0118	3.2152	3.2113	3.2941	3.3574	3.7876	3.7769	3.9316	4.2455	4.222	4.2854	4.4229	4.5677	4.6466	5.0379	5.1916	5.269	5.6842	5.7933	6.4122	7.3295	8.7487	11.282	17.003	21.755	23.493	23.91	24.664	24.488	25.423
342	1.7124	1.5652	1.5958	1.8886	2.0197	2.0817	2.0458	2.1559	2.2056	2.2577	2.2761	2.391	2.3435	2.7869	2.6755	2.6976	2.7191	2.7166	3.0991	3.0698	3.1435	3.2259	3.2201	3.6911	3.767	3.6022	3.8671	3.8816	4.2585	4.2078	4.5096	4.5831	4.471	4.858	5.122	5.2201	5.736	5.9647	6.4629	7.0399	8.8652	12.074	17.253	21.366	22.94	23.913	24.459	24.309	25.09
344	1.5729	1.5941	1.8345	1.7911	1.8973	1.9641	1.943	2.1331	2.2193	2.2177	2.2481	2.3528	2.2002	2.4171	2.3777	2.4877	2.9276	2.7398	2.9051	3.1255	3.0169	3.1267	3.3156	3.6033	3.5423	3.6083	3.8141	3.9118	4.1297	4.0944	4.5879	4.588	4.8545	4.9105	5.0539	5.5267	5.5517	5.9431	6.6055	7.1314	8.5418	12.046	17.927	21.962	23.298	23.314	24.202	24.673	24.522
346	1.5258	1.8604	1.7444	1.7213	1.8242	1.9561	1.853	2.1107	2.3614	2.0998	2.315	2.3126	2.3181	2.5104	2.4359	2.7733	2.8516	2.5743	2.7919	2.8513	3.0033	3.2538	3.1586	3.4622	3.423	3.6929	3.702	3.6869	4.116	4.1158	4.1625	4.3077	4.5017	4.8943	4.9969	4.9451	5.4006	5.731	6.3378	6.8375	8.6751	12.723	17.846	21.255	22.916	23.368	24.406	23.719	23.886
348	1.4867	1.6577	1.6788	1.7362	1.8547	1.9138	1.9543	2.0108	2.2484	2.075	2.0987	2.1625	2.1992	2.3557	2.5138	2.8403	2.7068	2.7016	2.7617	3.0112	3.1025	2.9913	3.4313	3.3045	3.5258	3.4274	3.39	3.6215	3.7508	4.1433	4.0384	4.3389	4.5239	4.4912	4.6497	4.9561	5.3744	5.3732	6.0837	6.6944	8.5606	12.43	17.523	20.41	21.483	22.424	22.366	22.941	22.769
[truncated: 171 more columns]
