# Supplementary material for: A single-source photon source model of a linear accelerator for Monte Carlo dose calculation
Source: PLoS One. 2017 Sep 8;12(9):e0183486. doi: 10.1371/journal.pone.0183486 (PMC5590861; doi:10.1371/journal.pone.0183486)
Supplement: S2 Dataset — (ZIP) [file pone.0183486.s006.zip › S2 Dataset/30x30_VSM.txt]

0	2	4	6	8	10	12	14	16	18	20	22	24	26	28	30	32	34	36	38	40	42	44	46	48	50	52	54	56	58	60	62	64	66	68	70	72	74	76	78	80	82	84	86	88	90	92	94	96	98
0	10.944	11.948	12.207	11.996	12.595	12.795	13.118	13.195	13.316	13.415	14.424	14.6	15.017	14.96	14.98	15.949	15.858	16.273	16.349	16.428	17.531	17.071	18.077	18.105	18.94	19.111	19.732	20.876	20.996	21.651	21.892	22.713	24.379	31.994	52.573	77.268	78.731	79.745	79.742	80.085	80.718	82.562	82.763	81.636	82.223	82.151	84.557	83.458	84.487
2	8.0503	8.9091	8.7724	8.9961	9.3256	9.4812	9.8292	10.101	10.619	10.469	11.002	11.199	11.479	11.382	11.679	12.27	12.98	12.729	13.173	13.065	13.52	14.051	14.717	15.003	15.27	15.71	16.207	17.038	17.344	17.656	18.992	20.408	23.756	40.859	79.456	110.27	112.9	114.39	114.42	114.54	114.66	116.64	116.42	115.22	117.91	117.52	119.24	118.81	120.39
4	6.0935	6.8869	6.9117	7.5557	7.8734	7.9315	7.9863	8.2095	8.469	8.7765	8.9919	8.8585	9.4741	9.4186	9.5415	9.7869	10.262	10.645	10.888	11.338	11.114	11.742	12.226	12.295	12.705	13.213	13.842	14.653	15.32	15.53	16.719	19.207	25.769	49.928	97.735	124.2	128.95	129.23	128.69	129.91	130.73	131.04	132.02	130.51	132.15	132.48	133.86	132.77	133.27
6	4.8393	5.5159	5.7798	6.2479	6.207	6.5445	6.499	6.865	7.1744	7.1434	7.425	7.241	7.5867	7.8652	7.976	8.1683	8.5415	8.601	9.2815	9.9932	10.117	9.905	10.378	10.625	10.982	11.431	12.291	12.572	13.06	13.778	15.797	18.89	29.253	58.204	109.18	131.52	136.22	134.8	137.89	137.52	137.96	137.85	138.8	137.76	140.78	140.18	139.86	139.36	140.89
8	3.9917	4.4	4.8183	5.2051	5.1037	5.4966	5.3653	5.8109	6.0251	6.0588	6.1648	6.3987	6.3863	6.6421	6.8763	7.1262	7.3082	7.6827	8.3293	8.4809	8.3882	8.7214	9.0325	9.1582	9.6641	10.114	10.671	11.191	12.052	13.457	14.673	19.138	32.429	65.222	118.98	136.99	138.52	138.82	140.25	141.75	141.2	142.42	141.46	141.3	141.9	142.46	144.17	144.66	144.01
10	3.3855	3.9515	4.0791	4.5341	4.5326	4.6847	4.5598	4.7494	4.9814	5.1566	5.2749	5.5026	5.6205	5.8871	6.0814	6.4113	6.6942	6.8853	7.0693	7.3764	7.3749	7.7836	8.4359	8.4253	8.8991	9.2301	9.5126	9.8939	10.876	12.284	14.978	19.453	36.177	73.674	126.12	137.54	139.39	140.31	141.52	142.8	144.49	144.71	145	144.52	143.38	145.98	148.33	146.4	146.81
12	3.1925	3.5193	3.6063	4.065	4.0063	4.0861	4.116	4.2964	4.4295	4.8584	5.0086	4.9556	5.3554	5.2717	5.5023	5.8122	5.9945	6.2196	6.406	6.8004	6.9965	7.2364	7.2497	8.0207	8.2152	8.4907	9.2001	9.2939	10.634	11.899	15.098	21.28	40.293	82.369	130.29	139.92	140.9	141.66	142.7	144.05	145.61	145.87	145.4	147.62	146.61	146.14	148.41	147.35	148.03
14	3.2689	3.3459	3.6324	3.6695	3.6262	3.9612	3.9479	4.1405	4.2957	4.5839	4.6244	4.5868	4.8162	4.8141	5.1878	5.2845	5.5456	5.8852	5.9394	6.3036	6.3065	6.7167	6.931	7.4268	7.6338	8.2914	9.0115	9.008	10.206	12.007	15.242	22.911	45.316	90.338	132.68	139.45	142.03	143.66	143.15	143.37	145.42	144.69	143.9	145.4	144.29	145.94	147.17	148.69	148.21
16	3.2086	3.2326	3.2777	3.4775	3.6809	3.7632	3.7305	3.9025	4.1362	4.0805	4.3314	4.5656	4.7179	4.5727	5.056	5.028	5.139	5.5919	5.5082	6.0236	6.061	6.4179	6.6133	7.0768	7.4253	8.2125	8.3743	9.0289	10.179	12.281	16.01	24.829	49.63	99.286	133.9	138.44	139.89	140.65	142.28	142.51	143.5	145.27	142.59	146.3	143.43	145.03	147.92	147.43	146.57
18	3.022	3.2387	3.3473	3.3047	3.4856	3.636	3.7004	3.8294	3.8959	3.9179	4.1166	4.676	4.4197	4.5673	4.7218	4.9756	5.0557	5.3342	5.6367	5.7672	6.0542	6.3536	6.7146	7.0017	7.5444	7.9708	8.3193	9.3294	10.711	12.745	17.381	27.493	54.735	106.74	133.77	137.98	139.6	139.98	141.41	141.24	141.95	143.75	144.66	144.61	143.89	144.1	145.65	145.69	144.81
20	3.0898	3.1617	3.1928	3.3234	3.508	3.7522	3.6854	3.8121	4.0504	4.096	4.3359	4.3197	4.7041	4.5095	4.6268	5.1169	5.2761	5.4662	5.6309	5.8582	5.9948	6.1709	6.6661	7.1337	7.6622	8.0831	8.7667	9.3305	10.89	13.509	18.5	30.396	61.011	112.11	133.07	136.69	138.21	138.53	141.37	140.62	142.05	143.87	142.35	142.17	141.84	144.1	144.12	144.62	144.76
22	2.966	3.1222	3.4644	3.4335	3.4051	3.7263	3.6818	3.9508	4.0192	4.1655	4.3015	4.3579	4.5809	4.7089	4.8859	5.0265	5.0795	5.3788	6.0616	5.9462	6.4466	6.5885	6.6619	7.0801	7.8608	8.1765	8.9559	10.244	11.069	14.165	19.921	33.772	66.394	117.77	133.16	136.38	136.24	137.7	139.58	139.12	140.63	141.25	143.26	141.76	142.59	143.49	143.39	144.53	145.07
24	3.0489	3.1744	3.2224	3.3124	3.4781	3.5236	3.7764	4.0373	4.2395	4.1058	4.3724	4.4319	4.5834	4.6889	5.0686	5.1816	5.4444	5.7365	5.8387	5.9995	6.3357	6.804	7.0473	7.3621	8.003	8.5628	8.9672	10.119	11.939	14.737	21.215	37.267	72.785	120.28	131.49	134.07	135.87	136.82	137.78	139.97	138.91	138.79	140.17	140.11	141.95	142.13	143.86	142.66	143.24
26	3.0296	3.1695	3.3373	3.3343	3.4293	3.5921	3.9345	4.2446	4.2025	4.2062	4.3537	4.5262	4.6428	5.0329	5.0434	5.2085	5.5612	5.7398	5.9932	6.0807	6.4579	7.0158	7.1155	7.7517	8.196	9.0109	9.1864	10.561	12.31	15.537	22.745	41.875	80.71	122.35	130.57	134.39	135.7	136.68	137.38	138.4	138.96	138.99	139.2	139.29	140	140.92	142.54	140.59	142.95
28	3.1649	3.3386	3.3422	3.5649	3.5779	3.7768	3.9607	4.206	4.3588	4.2847	4.4021	4.5347	4.8625	4.851	5.0837	5.397	5.3789	5.9542	6.1056	6.3153	6.651	7.1059	7.6819	7.8131	8.4958	8.9664	9.7336	10.825	12.777	16.55	24.738	47.175	89.32	124.91	130.75	131.44	133.89	135.11	136.47	137.03	137.26	137.2	137.48	138.85	137.36	138.53	138.63	140.18	141.07
30	3.1349	3.2431	3.4086	3.6612	3.8217	3.7553	4.168	4.245	4.5514	4.5487	4.4776	4.6539	4.827	5.1634	5.2458	5.6405	5.7577	6.0911	6.1432	6.5103	6.6471	7.0965	7.7621	8.1159	8.829	9.3093	10.038	11.094	13.552	17.577	26.868	51.037	95.472	124.56	129.87	131.92	132.22	133.47	133.39	136.41	136.13	136.8	135.46	139	137.91	138.7	137.73	140.45	139.25
32	3.2611	3.2929	3.6117	3.6672	3.7991	3.7532	4.0605	4.0606	4.3896	4.5997	4.6983	4.6407	5.008	5.1285	5.2804	5.4629	5.9156	6.2181	6.3165	6.6756	6.7828	7.2603	7.9682	8.1244	8.9994	9.4428	10.232	11.994	14.18	18.659	29.548	55.551	103.16	123.53	128.53	130.94	131.48	132.93	133.42	134.62	135.4	134.55	134.66	137.87	136.58	137.21	137.8	138.59	136.15
34	3.2645	3.3859	3.6868	3.6256	3.9135	4.0081	4.1283	4.2124	4.3924	4.6222	4.7376	4.8319	5.1504	5.2066	5.3874	5.6771	5.9801	6.4178	6.4173	6.6403	7.1176	7.6508	8.1411	8.5185	9.1901	9.9137	10.569	12.531	14.486	19.251	32.902	61.136	106.83	121.95	128.26	128.81	130.63	131.97	133.48	134.22	133.98	133.28	133.9	136.39	135.55	135.13	135.81	136.65	136.43
36	3.3346	3.4226	3.6227	3.7749	4.0476	4.0152	4.305	4.3721	4.5591	4.6806	4.7565	5.0632	5.324	5.2244	5.728	5.8621	6.1871	6.4156	6.7035	6.876	7.3995	8.0128	8.496	8.8394	9.2388	10.023	11.286	12.809	15.528	21.086	36.222	66.782	110.95	123.19	127.85	127.59	127.83	130.38	130.6	131.37	132.22	133.55	132.66	133.52	134.48	133.18	133.96	135.99	137.25
38	3.2001	3.5549	3.637	3.8606	3.7971	4.0757	4.434	4.4024	4.801	4.6722	5.0806	5.1145	5.2313	5.5024	5.6909	6.095	6.2634	6.5337	6.7838	7.264	7.4602	7.9046	8.5594	8.7012	9.3633	10.499	11.426	13.187	16.457	22.509	39.748	73.531	115.48	122.07	125.88	126.6	128.74	128.6	129.82	129.33	131.65	131.37	131.76	132.25	133.29	132.96	134.04	132.88	135.18
40	3.3671	3.5301	3.8442	3.8968	4.0279	4.09	4.3868	4.5567	4.6463	4.7886	4.9383	4.9558	5.2933	5.6724	6.0457	6.2722	6.4609	6.7798	6.8988	7.1903	7.5843	8.1541	8.8118	9.2041	9.9296	10.698	11.329	13.702	17.272	23.721	44.713	80.211	115.3	121.77	123.83	125.92	127.3	127.64	129.32	129.47	130.53	130.71	132.11	131.87	132.03	131.54	132.84	132.04	134.38
42	3.3753	3.5324	3.8339	4.1301	4.1996	4.2671	4.4267	4.483	4.7288	4.88	4.8946	5.1134	5.2632	5.6631	6.0876	6.0478	6.5886	6.6786	7.0711	7.5274	8.1476	8.1811	8.6743	9.2165	9.8394	10.974	12.488	13.754	17.718	26.123	47.557	86.9	115.93	121.89	124.66	124.72	127.57	127.03	128.66	128.31	129.84	129.94	128.98	131.42	130.26	130.97	131.78	132.6	134.13
44	3.3987	3.5593	3.7455	3.934	3.9287	4.3078	4.2881	4.5823	4.935	4.949	5.0868	5.4659	5.7348	5.8525	5.9651	6.2636	6.6665	6.9806	7.0594	7.7419	8.4261	8.5458	9.1377	9.5696	10.201	11.348	12.453	14.644	18.767	28.362	51.664	93.081	116.14	120.6	123.68	123.16	124.9	126.79	125.72	126.05	127.83	125.93	127.91	129.34	130.05	129.63	131.76	130.97	132.41
46	3.5085	3.6404	3.9459	3.9729	4.1355	4.3053	4.5015	4.7319	4.9915	5.0879	5.2301	5.5665	5.5758	6.0584	6.0466	6.3823	6.6371	7.1863	7.4089	8.0436	8.2665	8.895	9.1792	9.7818	10.732	11.595	13.197	15.248	19.512	30.752	56.394	98.249	116.08	118.7	121.89	121.47	123.29	124.84	126.83	125.09	126.9	126.34	127.12	129.04	127.88	128.64	129.01	129.82	130.35
48	3.6751	3.7637	3.9671	3.9573	4.2004	4.2901	4.6382	4.8327	4.9493	5.1841	5.3384	5.5879	5.84	6.0943	6.235	6.3624	6.8054	7.4195	7.6018	8.1084	8.5011	8.7269	9.5473	10.047	10.795	12.181	13.196	16	21.307	34.302	61.479	101.78	115.28	118.36	120.16	122.39	122.39	123.1	123.05	124.9	123.57	125.73	125.86	126.76	126.96	127.79	128.29	128.48	128.72
50	3.4685	3.7383	4.0341	4.1936	4.3397	4.5135	4.6617	4.9943	5.0835	5.2206	5.4152	5.4724	5.9938	6.1246	6.2163	6.6581	7.3148	7.5943	7.7842	8.272	8.6017	9.1795	9.7156	10.239	11.328	12.307	13.684	16.819	22.059	36.942	66.282	104.09	114.03	117.25	117.99	121.49	121.16	122.12	122.52	122.44	122.4	122.56	124.31	125.41	126.36	126.74	128.24	127.83	127.18
52	3.4757	3.7781	4.1172	4.1028	4.3011	4.5191	4.7726	4.8623	5.1723	5.5045	5.4169	5.6545	5.8799	6.3856	6.6985	6.7994	7.4373	7.5415	7.8249	8.2596	8.6942	9.4912	9.9259	10.509	11.638	12.859	14.204	17.374	23.365	40.565	73.135	106.29	113.97	115.55	116.91	119.62	121.71	119.94	121.57	121.61	123.29	123.13	123.03	124.86	125.76	125.37	126.18	125.53	125.55
54	3.5225	4.0362	4.1256	4.2406	4.4032	4.7631	4.9359	4.9404	5.2002	5.4342	5.4189	5.7833	6.1391	6.518	6.5059	6.9259	7.4071	7.6897	8.1423	8.6245	8.9263	9.3685	10.063	10.883	11.532	12.8	14.964	17.93	25.307	43.568	78.373	106.8	112.71	114.95	117.69	117.68	120.43	119.24	119.1	119.33	121.79	122.71	121.8	123.78	123.45	123.57	123.36	124.89	124.94
56	3.7419	4.1177	4.0803	4.4226	4.4555	4.7674	4.7951	5.0859	5.1553	5.4249	5.6605	5.8949	6.3421	6.5623	6.7796	7.1555	7.4646	7.7585	8.1952	8.7629	9.0698	9.7261	10.381	11.362	11.987	13.399	15.041	19.016	26.895	47.501	85.047	107.91	111.64	114.72	115.29	116.49	119.86	118.53	118.43	120.33	121.28	121.29	121.82	122.47	122.83	122.41	123.97	122.47	124.08
58	3.7747	3.802	4.2427	4.3303	4.5223	4.9316	4.7501	5.2143	5.4261	5.5992	5.6189	6.1445	6.2977	6.6849	6.7075	7.2957	7.3649	7.6062	8.0671	8.8388	9.1909	9.873	10.285	11.368	12.102	13.746	15.8	20.112	30.264	52.063	88.967	107.71	110.83	114.18	113.78	115.27	117.25	117.75	118.62	118.72	119.65	120.69	120.27	121.28	121.04	120.8	121.12	122.07	122.6
60	3.8159	3.9865	4.3299	4.5074	4.5006	4.8614	4.8211	5.1603	5.408	5.9251	5.9766	6.1495	6.5755	6.7125	6.8356	7.2487	7.4933	8.026	8.4966	8.7017	9.5874	9.8147	10.563	11.414	12.687	13.892	16.322	21.331	31.907	54.99	93.067	106.77	111.66	113.2	114.52	115.67	117.19	117.94	117.01	116.66	118.28	118.17	120.51	120.84	120.08	120.43	120.79	120.59	120.58
62	3.7253	4.2044	4.257	4.4896	4.6146	4.9308	5.1754	5.353	5.3813	5.6377	6.0946	6.1814	6.4533	6.6836	6.966	7.2847	7.8847	8.1837	8.7704	9.1554	9.425	10.232	11.067	11.552	13.14	14.617	17.31	21.731	34.377	60.597	95.981	107.28	109.78	111.56	113.03	114.73	115.59	116.18	114.7	115.34	116.3	117.07	118.65	118.63	117.86	119.88	119.4	119.89	121.63
64	3.8149	4.0727	4.1637	4.3987	4.7159	4.9041	5.1823	5.5805	5.5314	5.6791	5.9288	6.2693	6.4741	6.8239	7.2218	7.6232	7.8012	8.3772	8.9759	9.3773	9.6414	10.323	11.088	12.284	13.153	14.739	17.496	22.957	37.741	65.268	98.548	106.55	109.87	109.7	110.65	114.05	115.05	114.36	114.61	115.87	115.43	117.72	116.96	116.3	117.49	116.97	119.63	119.32	120.43
66	4.0012	4.2673	4.1704	4.6158	4.6334	5.1147	5.1426	5.34	5.6428	6.0145	6.0451	6.3843	6.5262	6.8645	7.2822	7.4978	7.7395	8.432	8.8649	9.3633	10.088	10.547	11.383	12.318	13.659	15.102	18.534	24.101	40.538	69.852	99.759	105.51	107.94	108.82	110.28	111.83	114.58	114.15	113.07	114.89	114.87	114.72	115.4	116.16	116.22	115.7	117.84	118.17	118.91
68	4.0371	4.145	4.4239	4.6424	5.0663	5.0531	5.2424	5.4289	5.742	5.8586	6.2039	6.4868	6.8341	6.9212	7.4566	7.9524	7.9875	8.5989	8.8982	9.3324	9.9634	10.87	11.751	12.621	13.959	15.978	19.427	26.49	44.186	75.648	100.39	104.66	107.58	108.31	110.09	110.64	112.58	113.33	114.2	113.16	114.13	113.81	114.67	116.7	115.36	117.48	116.48	117.23	117.26
70	3.9667	4.2559	4.6336	4.5426	4.8601	5.0473	5.4845	5.6128	6.0121	6.0343	6.1396	6.5406	6.6376	7.0756	7.3471	7.95	8.1755	8.6904	8.8629	9.5726	10.526	10.662	11.896	12.502	14.371	15.976	19.81	27.671	47.432	80.259	101.84	103.58	107.97	106.8	109.69	109.02	111.11	111.87	112.54	111.72	113.13	113.77	114.46	114.08	115.06	115.01	116.05	116.25	116.12
72	4.1022	4.3978	4.5633	5.0059	5.2094	5.2793	5.4445	5.7019	6.0615	6.0344	6.1406	6.4144	6.8849	7.2433	7.7628	7.9689	8.6113	8.9634	9.0836	9.9673	10.268	11.097	11.939	13.084	14.843	16.525	20.278	30.393	51.311	85.398	99.453	102.1	106.35	106.25	106.72	107.52	109.75	109.08	110.58	110.62	112.02	112.62	112.64	112.41	113.62	114.45	114.16	114.69	115.09
74	3.9754	4.5018	4.6125	4.8798	5.0446	5.1663	5.4186	5.8105	6.1712	6.2182	6.5284	6.7295	6.8226	7.3676	7.6024	8.0693	8.5336	9.1067	9.5884	9.7161	10.313	11.436	12.063	13.245	14.702	17.204	21.317	32.552	55.436	87.974	99.474	101.6	105.4	104.18	106.32	106.93	108.3	108.28	109.81	108.87	110.93	111.49	110.72	111.12	112.94	114.12	111.83	113.36	112.98
76	4.0448	4.4379	4.6523	5.016	5.155	5.3498	5.3819	5.9749	6.0094	6.3774	6.4865	7.0649	7.2769	7.6056	7.676	8.0985	8.9685	9.292	10.075	10.309	10.736	11.292	12.559	13.582	15.003	17.77	22.413	35.16	59.482	89.895	98.825	101.56	102.74	103.73	105.11	105.36	107.39	107.8	108.17	108.15	109.6	108.49	109.23	111.18	111.85	111.57	112.19	110.97	111.89
78	4.013	4.4009	4.4367	4.7341	5.068	5.3042	5.5801	5.7984	5.9387	6.2858	6.5396	6.6468	7.1733	7.7296	7.8596	8.5948	8.8785	9.1752	10.032	10.265	11.108	11.693	12.717	13.69	15.548	18.146	23.248	37.572	63.743	92.191	98.834	101.62	101.55	102.55	103.41	105.67	106.7	106.5	106.06	107.8	109.98	108.88	110.47	110.63	109.33	111.13	110.84	111.14	110.75
80	4.1609	4.3734	4.8857	5.1598	4.9886	5.4486	5.6396	5.7235	6.1565	6.5109	6.7883	7.1592	7.639	7.7847	8.0964	8.4532	8.9526	9.0851	10.113	10.278	10.822	11.838	13.104	13.987	15.74	18.648	25.001	40.694	67.329	93.657	97.329	100.06	102.57	102.16	102.23	103.05	105.52	104.6	105.75	107.68	107.92	107.35	107.91	109.39	108.31	110.17	110.33	109.53	110.37
82	4.1524	4.399	4.5457	4.7094	5.2329	5.4333	5.5884	5.9897	6.2596	6.3824	6.6485	7.1223	7.632	7.7717	8.0651	8.6083	8.8649	9.6931	10.081	10.4	11.148	12.084	13.383	14.476	16.16	19.146	26.405	44.091	73.633	92.239	96.584	98.616	101.25	101.17	102.38	104.08	104.45	104.33	105.07	105.42	106.23	107.41	106.91	106.64	107.33	108.8	109.93	110.08	110.47
84	4.3277	4.5152	4.8995	4.9626	5.3219	5.6045	5.6576	5.7933	6.5275	6.4187	6.8607	7.2502	7.3339	7.9107	8.0579	8.3694	9.1454	9.1515	9.8882	10.628	11.139	12.321	13.067	14.788	16.595	19.762	28.238	45.266	75.981	93	96.21	98	99.747	99.958	100.33	102.23	102.73	103.72	103.22	104.35	105.04	106.71	106.46	106.06	107.31	107.03	108.21	107.75	109.14
86	4.4176	4.4832	4.8242	5.1514	5.241	5.7085	5.7666	6.1228	6.5374	6.6656	7.013	7.432	7.6059	7.9201	8.4617	8.8053	9.1847	9.5227	10.353	11.042	11.755	12.242	13.25	14.962	16.809	21.248	29.903	49.167	79.444	93.074	95.993	96.136	97.576	99.225	100.21	101.27	100.98	102.36	102.59	103.32	105.13	105.61	104.8	105.09	105.28	106.7	106.7	106.57	107.67
88	4.4442	4.7213	5.0416	5.047	5.4745	5.5939	6.0811	6.0392	6.4679	6.8697	7.1075	7.4394	7.4758	7.7674	8.5824	8.8646	9.4171	10.017	10.35	10.798	11.748	12.49	13.677	15.056	17.763	21.646	31.997	52.849	82.06	92.741	94.707	95.738	97.246	98.411	100.4	100.6	99.866	101.32	101.36	102.48	103.65	104.73	103.85	103.71	103.65	105.74	105.85	106.99	106.07
90	4.4555	4.7525	4.9683	5.1748	5.4948	5.817	5.9816	6.1288	6.3871	6.5346	7.106	7.3458	7.9514	8.0765	8.3489	8.8654	9.5161	9.9234	10.184	11.327	12.097	12.419	14.009	15.419	17.995	22.529	34.366	56.798	83.825	91.96	95.035	95.607	97.669	97.263	98.916	99.849	100.46	98.765	100.85	101.89	103.07	101.88	102.4	103.52	104.18	103.62	104.18	105.7	104.96
92	4.4419	4.7731	4.8081	5.144	5.6644	5.8832	5.915	6.2171	6.5515	6.8285	7.4224	7.2753	7.7868	8.2597	8.6033	9.063	9.5098	10.041	10.576	11.307	11.739	13.197	13.937	15.604	18.244	24.394	37.508	60.87	85.871	91.688	93.108	94.983	96.128	96.634	97.375	98.457	99.26	100.13	100.34	100.47	100.34	100.95	101.68	102.21	102.92	103.27	102.99	104.09	105.13
94	4.6791	4.7393	5.1836	5.4246	5.5266	5.7674	6.2343	6.2852	6.7657	7.0342	7.3366	7.6512	8.0484	8.121	8.7314	9.0156	9.4711	10.261	10.924	11.076	11.714	13.253	14.726	16.07	19.11	25.195	39.878	65.022	85.51	89.968	92.309	93.685	94.932	95.342	96.5	97.403	97.866	97.446	96.857	100.02	100.15	100.55	100.3	101.22	101.31	102.06	103.31	104.15	104.02
96	4.7191	4.8614	5.2201	5.2419	5.5664	5.7047	6.3313	6.4109	6.6146	7.3134	7.13	7.8069	7.8463	8.4862	8.592	9.1227	9.6638	10.216	10.911	11.463	12.534	13.575	14.864	16.5	20.145	26.387	41.955	69.377	85.106	89.588	91.953	93.462	93.268	95.376	96.384	96.202	96.954	96.65	97.572	100.12	98.384	98.556	100.13	98.859	100.9	101.19	101.47	104.15	102.96
98	4.7519	4.9578	5.0632	5.2829	5.5068	5.953	6.1531	6.79	6.9241	7.0594	7.2779	7.7418	8.1091	8.5453	8.8805	9.499	9.7239	10.929	11.12	11.634	12.52	13.449	15.056	16.827	20.03	28.611	45.683	72.681	86.594	88.74	91.106	92.824	93.703	94.491	93.692	95.972	95.36	95.763	97.321	97.516	97.369	99.407	99.23	98.842	99.383	100.11	100.01	102.54	102.04
100	4.6644	4.9145	5.1409	5.5298	5.8774	6.0109	6.209	6.7214	6.8592	7.2296	7.1615	7.8557	8.0653	8.4407	9.1835	9.6072	10.231	10.405	11.179	12.037	12.456	13.597	15.106	17.192	20.713	30.725	49.002	75.544	85.153	88.202	91.033	92.063	93.2	92.949	94.239	95.533	94.527	95.158	95.687	96.485	97.896	95.999	97.723	98.163	98.572	98.721	100.39	100.14	100.46
102	4.7294	4.9737	5.0614	5.4213	5.84	5.9902	6.27	6.5206	6.8084	7.0782	7.6985	7.7712	8.3991	8.6706	9.2289	9.8376	10.229	10.596	11.087	11.763	12.402	13.658	14.895	17.521	22.077	32.585	51.756	77.006	84.971	88.055	90.511	89.924	91.09	90.742	92.342	94.497	92.54	93.354	95.705	96.159	95.61	97.501	95.709	96.335	98.332	97.692	99.25	99.991	99.699
104	4.7178	4.9589	5.2886	5.4175	5.9684	6.146	6.2909	6.758	6.8071	7.078	7.707	8.457	8.5745	8.8781	9.2777	9.8521	9.9525	10.838	11.333	12.003	12.832	13.761	15.534	18.61	22.726	35.161	54.525	78.172	85.14	87.05	89.148	90.152	89.297	89.439	90.823	92.49	92.506	93.556	94.44	94.876	95.19	95.227	96.044	96.252	96.471	97.941	99.738	98.856	98.191
106	4.8416	5.0827	5.0575	5.3218	5.8636	5.9629	6.437	6.5679	6.9244	7.4431	7.9092	7.9557	8.2905	8.8658	9.1221	9.9392	10.225	11.128	11.487	11.935	12.697	14.156	15.788	18.93	23.618	36.376	58.156	79.613	84.231	87.797	87.829	88.871	88.581	88.733	90.039	91.562	91.488	92.839	92.484	93.658	93.823	93.495	95.041	95.929	96.117	95.821	96.213	98.028	97.778
108	4.7528	5.2194	5.3042	5.551	5.8457	6.4474	6.7359	6.764	7.2805	7.506	7.8459	8.2888	8.3503	9.0501	9.4836	9.556	10.525	10.998	11.478	12.309	13.345	14.411	16.315	18.945	24.935	38.774	62.189	79.789	83.528	86.368	87.124	88.262	87.981	89.122	89.401	90.199	92.101	91.922	92.041	93.638	93.279	93.512	93.486	94.325	95.275	94.928	97.311	96.986	95.772
110	4.837	5.2008	5.405	5.9024	5.9405	6.2793	6.7965	6.9136	7.2732	7.5894	7.7809	8.3512	8.4718	8.9952	9.4148	9.8721	10.679	10.891	11.913	12.528	13.102	14.708	16.635	19.801	26.747	41.043	66.532	80.404	83.11	84.828	85.332	85.659	85.791	88.791	88.974	87.728	90.399	91.802	91.481	91.769	91.44	92.95	92.57	92.414	94.774	94.329	95.212	96.767	95.905
112	4.9082	5.3192	5.4503	5.647	5.8797	6.5116	6.7572	6.8391	7.1805	7.5901	7.7592	8.3175	8.5557	8.9407	9.6738	9.8413	10.396	10.964	12.055	12.558	13.545	14.444	16.636	19.792	27.813	44.777	68.415	78.488	82.803	83.927	84.329	86.321	86.96	88.005	87.602	88.389	88.814	90.216	90.656	90.636	91.423	92.078	92.401	92.497	92.94	93.622	95.006	95.13	93.675
114	4.9697	5.247	5.4929	5.5408	6.3409	6.121	6.7081	6.7866	7.1056	7.5348	8.0735	8.3001	8.4568	8.9792	9.5595	10.129	10.29	11.465	12.004	12.342	13.608	15.289	17.03	20.49	29.701	47.751	70.526	79.288	82.156	84.684	85.267	85.392	85.885	86.294	88.008	88.293	87.87	89.623	89.616	90.419	92.003	91.584	92.876	92.075	90.703	93.327	93.279	93.217	93.08
116	5.0395	5.2834	5.5753	5.9109	6.0078	6.4883	6.6496	7.0053	7.2761	7.6837	7.9946	8.4999	8.8598	9.3713	9.6469	10.109	10.841	11.36	12.308	12.654	13.903	14.983	17.114	21.469	31.527	49.573	71.441	79.043	82.115	82.676	84.155	84.566	85.417	84.95	86.492	86.664	87.388	87.629	89.243	89.385	90.489	89.297	90.738	91.464	93.125	92.181	92.483	91.719	91.938
118	5.194	5.1243	5.483	5.894	5.9972	6.4895	6.6749	6.9235	7.5438	7.8059	7.9982	8.3278	8.8809	9.5163	9.4368	10.244	10.838	11.736	12.032	12.728	13.971	15.703	17.981	22.416	33.759	52.388	73.854	77.014	79.684	82.45	82.646	83.802	84.628	83.849	85.46	86.08	86.55	87.364	87.848	88.502	88.236	88.237	88.523	89.733	91.041	89.42	91.758	90.668	91.301
120	5.0574	5.1935	5.5651	5.8467	6.1115	6.3761	6.7739	7.0303	7.419	7.7079	8.0318	8.6727	8.8453	9.1349	9.7762	10.044	11.006	11.527	12.383	13.07	14.515	15.597	18.365	23.363	35.784	55.415	73.907	78.032	81.255	81.695	82.462	83.265	84.014	83.908	83.998	85.864	86.372	86.342	86.778	87.416	88.995	89.458	87.091	89.533	89.82	89.371	89.909	90.396	91.19
122	5.1031	5.3449	5.7483	5.9322	6.2212	6.5039	6.9891	7.1053	7.3765	7.6106	8.1011	8.3336	8.6119	9.504	9.7124	10.372	10.974	11.382	12.637	13.34	14.352	15.633	18.61	25.108	37.847	59.42	74.643	76.345	79.663	80.328	82.698	82.323	81.754	83.209	82.839	85.632	84.679	85.28	86.029	86.575	86.822	87.22	87.107	87.699	89.453	88.917	90.39	89.707	90.178
124	5.2306	5.4211	5.5732	5.9514	6.0719	6.5768	6.9765	7.0921	7.5088	7.7736	8.3874	8.873	8.8706	9.4985	9.9446	10.395	10.767	11.546	12.308	13.545	14.441	16.344	19.124	26.079	40.515	62.211	73.848	74.883	78.873	80.761	82.53	81.455	80.689	81.786	82.291	83.851	84.72	84.631	85.153	85.934	87.326	86.05	86.92	86.71	89.751	88.559	89.77	88.024	88.576
126	5.028	5.7151	5.7397	6.0301	6.0986	6.5957	6.7727	7.3443	7.687	8.1923	8.2404	8.7444	8.9437	9.5288	10.213	10.551	11.086	11.61	12.683	13.216	14.723	16.88	19.775	29.088	42.794	65.805	73.546	75.191	77.875	79.148	79.977	79.969	80.033	81.034	80.572	82.74	83.72	83.756	84.658	84.452	86.212	85.031	85.851	86.653	87.211	88.355	88.402	88.021	87.452
128	5.1651	5.6007	5.6565	5.857	6.3415	6.5737	6.8125	7.3459	7.4989	8.2623	8.2085	8.5784	9.0478	9.563	10.248	10.437	11.164	11.953	13.086	13.524	14.747	17.04	20.487	29.805	45.671	67.11	73.141	74.966	76.635	78.533	79.149	78.976	79.616	81.508	80.228	81.801	83.122	82.395	83.876	83.325	83.749	85.538	84.9	85.248	87.627	87.602	87.724	87.163	86.986
130	5.1943	5.7444	6.0021	6.1089	6.2642	6.6679	7.0302	7.2353	7.7448	8.0373	8.4924	8.8706	9.3559	9.7068	10.719	10.939	11.398	12.054	12.882	13.68	14.829	17.237	21.371	31.235	47.338	68.481	72.976	74.361	75.965	77.605	78.817	79.182	79.98	80.112	79.202	81.475	81.532	81.049	82.038	83.176	83.242	83.988	83.753	84.256	85.32	85.697	86.223	87.468	86.95
132	5.2468	5.7835	6.1169	6.1418	6.3454	6.5467	7.3105	7.3801	7.9192	8.1268	8.3953	8.8408	9.1917	9.9312	10.377	10.989	11.326	11.653	12.891	13.341	14.986	18.091	22.86	32.843	50.554	68.902	72.078	74.481	75.575	76.034	76.694	78.434	80.259	79.348	78.656	80.456	80.927	81.204	81.033	83.085	83.673	83.077	83.015	84.488	83.707	85.405	85.01	85.554	86.551
134	5.2923	5.6885	5.9373	5.9573	6.4831	6.7093	7.1746	7.1831	7.6447	7.9627	8.4736	8.9155	9.2632	9.8566	10.355	11.27	11.384	11.973	13.112	13.942	15.391	18.302	23.345	34.552	53.538	69.405	71.544	73.724	75.137	75.715	76.247	78.574	78.7	78.47	77.791	78.905	78.959	80.468	80.577	81.265	82.323	82.176	82.103	83.453	85.046	84.015	83.995	82.934	84.731
136	5.3212	5.6921	5.7536	6.2809	6.5404	6.7968	7.3639	7.3626	7.6494	8.1776	8.8531	8.7791	9.2865	10.12	10.539	10.766	11.64	12.108	12.868	14.166	15.647	18.272	23.716	36.315	56.024	68.689	71.552	73.374	74.639	74.782	75.58	77.374	77.154	78.097	77.722	78.674	78.333	80.192	80.987	81.401	80.758	81.076	81.839	82.837	82.254	82.805	84.73	83.91	83.704
138	5.4398	5.6657	5.9841	6.4397	6.468	6.9091	7.4537	7.5398	7.7751	8.1213	8.6706	8.8098	9.244	10.095	10.646	10.863	11.593	12.277	13.032	14.299	15.925	18.61	26.074	39.102	59.032	68.599	71.25	72.618	74.163	74.685	74.574	75.116	75.864	76.982	76.547	77.904	78.065	78.23	80.155	78.942	80.799	81.203	83.01	82.176	82.585	82.235	82.095	82.739	83.712
140	5.4821	5.9032	6.0179	6.2828	6.4514	6.9538	7.2708	7.3837	8.0876	8.4807	8.6156	9.0704	9.7317	10.11	10.746	11.102	11.743	12.124	13.225	14.301	16.007	20.001	27.67	41.191	61.037	68.19	70.638	71.667	72.473	74.63	75.471	75.67	75.045	76.656	75.973	77.43	78.449	78.643	77.964	79.062	80.528	80.541	81.178	80.849	81.979	81.917	81.285	82.402	81.133
142	5.4772	5.8984	6.1742	6.5871	6.7237	7.3451	7.2656	7.6073	8.0151	8.3971	8.5132	9.1638	9.6759	9.8064	10.551	11.201	11.658	12.494	13.129	14.332	16.622	20.421	28.585	43.469	62.115	68.639	69.932	71.446	70.697	71.87	74.752	74.108	74.294	76.423	75.725	77.558	77.362	76.817	78.854	79.124	79.442	78.471	80.117	80.373	80.23	80.614	80.573	81.724	81.741
144	5.198	5.8436	6.063	6.4497	6.763	7.0029	7.3843	7.694	7.8505	8.3131	8.7958	8.9136	9.7468	10.119	10.478	11.251	11.8	12.406	13.722	15.073	17.205	21.475	30.469	45.683	63.298	67.619	70.102	70.894	71.796	72.014	72.946	74.198	73.933	74.223	74.517	76.053	76.155	76.525	77.603	77.505	78.227	79.551	80.19	80.96	80.34	79.992	79.872	81.028	80.493
146	5.4225	5.8595	6.1965	6.4806	6.8955	6.9843	7.6868	7.8145	7.7447	8.464	8.5511	9.405	9.6313	10.098	10.954	11.243	12.2	12.794	13.552	14.759	17.426	21.754	32.326	48.185	64.149	66.563	68.25	69.323	70.088	71.001	71.566	73.047	73.894	73.803	73.253	74.351	75.698	76.357	76.415	75.528	76.662	77.257	78.897	78.841	78.897	79.67	78.746	79.515	79.321
148	5.3842	5.5789	6.039	6.23	6.6144	6.8665	7.396	7.635	7.9072	8.3921	8.6639	9.2267	9.7477	9.8733	10.745	11.345	11.857	12.933	13.787	15.137	17.612	23.106	33.95	51.133	63.708	66.802	67.13	69.753	69.015	69.431	71.855	72.511	73.538	72.848	74.091	73.446	75.237	75.445	74.976	76.099	75.909	76.752	77.995	78.076	77.362	78.771	77.618	77.868	79.62
150	5.2469	5.7486	6.0904	6.4297	6.6553	6.9763	7.095	7.7729	8.2336	8.3458	8.748	8.9609	9.8884	10.422	10.656	11.126	12.258	13.308	13.705	15.629	18.225	23.895	35.795	53.235	63.67	66.412	67.386	69.228	68.878	70.444	70.521	71.081	71.952	72.727	72.287	72.362	73.858	73.674	74.207	75.663	77.12	76.098	75.998	76.926	77.661	78.292	77.698	77.36	77.316
152	5.5023	5.8459	6.343	6.5641	6.6531	6.9837	7.6801	7.555	7.9467	8.3477	8.834	8.9298	9.6376	10.329	10.746	11.737	11.668	13.082	13.521	15.421	18.197	25.254	36.882	54.239	62.453	65.702	67.107	67.726	68.492	69.281	70.012	71.875	71.596	71.95	72.215	72.991	74.184	72.175	72.55	75.309	75.715	75.271	75.674	75.429	76.517	77.15	77.217	76.974	76.716
154	5.3784	5.9207	6.2367	6.4352	6.8595	7.2329	7.4537	7.8517	8.066	8.6239	8.8695	9.4388	9.7807	10.556	10.847	11.318	12.121	12.962	14.18	16.039	19.091	26.555	39.65	56.241	62.683	65.06	67.062	66.759	67.423	68.011	69.245	70.272	70.846	70.653	72.081	73.186	73.993	73.114	73.749	74.119	75.07	74.42	73.846	75.054	74.439	76.692	76.825	76.604	75.844
156	5.4573	5.7359	6.3058	6.4087	6.8573	7.2897	7.6543	7.7184	8.2955	8.6516	8.9875	9.7487	10.056	10.425	10.673	11.361	12.087	13.454	14.265	15.936	19.354	28.118	41.491	57.172	62.653	64.665	66.475	65.616	66.492	67.434	68.436	68.728	69.618	70.539	71.222	71.665	72.348	72.35	73.053	72.453	74.064	73.079	73.868	73.259	74.603	74.936	74.25	74.562	75.075
158	5.4208	5.7953	5.91	6.5849	7.1935	7.0716	7.7464	7.608	8.2475	8.6588	9.2086	9.6986	9.6773	10.509	10.785	11.593	12.29	13.168	14.77	16.32	20.426	30.238	44.431	57.684	61.137	63.998	65.542	64.888	66.326	66.718	68.315	69.081	69.035	69.931	69.237	70.806	70.387	72.13	71.63	72.388	73.517	72.979	72.65	72.438	73.666	74.786	75.368	73.916	74.643
160	5.4996	5.7928	5.8988	6.6871	6.9471	7.0432	7.4116	8.2075	8.2376	8.7048	9.0702	9.2601	10.035	10.206	11.095	11.716	12.38	13.13	14.822	16.723	20.823	31.979	47.497	58.812	61.063	63.624	65.574	65.957	67.143	67.359	67.888	68.208	67.503	69.107	69.21	70.726	70.568	70.947	71.122	71.564	72.537	72.445	71.817	72.988	73.802	73.312	73.079	73.736	73.6
162	5.3256	5.9204	6.3016	6.6628	6.7709	7.3504	7.4364	7.9374	8.4854	8.5755	9.2495	9.2972	9.8156	10.413	10.929	11.421	12.604	13.666	14.912	17.004	22.069	33.208	49.452	59.725	60.985	62.556	63.33	63.399	65.649	66.706	68.128	67.647	67.467	67.827	68.393	70.698	69.845	70.838	69.157	71.218	71.11	71.633	70.37	71.934	72.946	72.708	72.654	72.114	73.804
164	5.6784	5.8248	6.2542	6.9047	6.971	7.183	7.7946	7.8744	8.4942	8.7821	8.9898	9.32	9.8706	10.517	11.15	11.576	12.76	13.387	15.039	17.438	23.881	34.566	49.876	58.336	60.343	62.907	63.335	63.275	64.955	64.991	65.342	66.238	66.446	67.074	67.918	68.455	68.951	68.223	68.465	70.481	70.252	71.067	71.579	72.41	72.054	72.719	72.371	71.879	71.132
166	5.8147	5.9343	6.3729	6.692	6.9138	6.9831	7.4446	7.9059	8.3595	8.9104	8.9739	9.444	10.003	10.528	10.983	11.658	12.707	13.839	15.306	17.788	24.421	36.625	52.335	58.617	60.314	61.125	61.911	63.703	64.471	64.794	65.324	66.21	65.53	65.886	67.639	68.509	67.592	68.245	69.051	68.41	69.698	70.72	69.703	71.755	71.532	71.018	70.785	70.662	70.614
168	5.6592	6.2426	6.4345	6.6939	6.9523	7.1317	7.4443	8.0092	8.3158	8.8266	9.1351	9.6665	9.6203	10.492	11.208	12.022	12.657	13.575	15.411	18.586	25.986	38.906	54.349	58.098	60.016	60.473	60.435	63.232	63.391	63.923	64.501	65.43	66.284	66.844	67.948	67.689	67.497	68.19	68.476	68.234	68.511	69.626	69.329	69.362	70.414	70.591	70.547	71.567	71.284
170	5.6787	6.0058	6.6426	6.7273	6.9941	7.3175	7.579	8.1703	8.6852	8.4968	9.2526	9.4104	10.155	10.532	11.055	11.809	12.746	13.952	15.415	19.405	27.443	40.513	54.188	58.062	60.153	61.372	60.353	63.004	63.118	63.277	63.937	65.265	65.213	65.945	66.647	66.795	66.523	67.323	67.9	68.515	68.256	69.011	67.938	69.504	69.868	70.433	70.53	70.357	69.415
172	5.6301	5.8626	6.4327	6.6948	6.8837	7.2191	7.7201	7.768	8.638	8.8548	9.3392	9.5451	10.372	10.633	11.192	11.965	12.606	14.023	15.957	20.234	28.62	42.456	54.874	58.17	58.718	60.73	60.835	60.764	63.219	61.6	63.481	63.629	63.522	63.956	64.908	65.775	66.019	66.678	67.289	67.418	67.383	67.758	68.01	68.31	68.686	69.637	69.162	69.688	69.919
174	5.7408	5.9718	6.3377	6.8261	7.1083	7.4228	7.5979	7.8616	8.6562	9.0011	9.1317	9.5761	10.194	10.771	11.632	12.247	13.078	14.69	16.153	20.895	30.339	43.812	54.973	56.503	58.279	60.759	59.723	61.177	61.493	61.912	62.673	63.081	63.505	64.772	64.796	64.587	65.382	66.7	66.539	67.458	66.993	67.583	67.416	68.409	69.772	69.783	68.692	69.183	68.844
176	5.7623	6.1779	6.3239	6.592	7.0524	7.2083	7.63	7.9296	8.4017	8.972	9.2483	9.4371	10.257	10.443	11.219	12.008	13.25	14.668	16.95	22.277	31.935	46.836	54.765	56.124	58.094	59.674	60.26	61.539	60.965	61.233	63.199	63.272	63.36	63.083	64.285	63.958	64.741	65.831	65.912	66.084	66.555	66.883	67.466	66.903	67.999	68.584	68.431	67.292	67.79
178	5.5636	6.0525	6.2977	6.744	7.226	7.4648	7.6802	8.3853	8.4861	8.7924	9.0922	9.678	10.225	10.408	11.511	12.159	13.019	14.831	17.052	22.536	33.626	47.402	54.8	56.158	57.693	58.358	59.628	60.612	60.389	62.076	61.88	61.58	62.093	62.727	62.917	63.723	64.2	64.053	65.362	65.801	65.218	66.269	65.698	65.967	66.392	67.42	67.886	67.401	67.368
180	5.7021	6.0982	6.4746	6.6358	7.0028	7.3773	7.6105	7.9174	8.5791	8.7716	9.3749	9.7741	9.9841	10.587	11.51	11.836	13.467	14.756	17.087	23.439	34.918	48.967	55.093	55.837	57.256	58.369	57.837	59.703	59.771	59.572	60.216	61.418	61.632	62.303	61.912	63.82	63.887	63.54	64.012	65.164	64.439	65.161	64.855	65.33	65.568	66.882	65.639	66.492	66.133
182	5.6656	6.107	6.5936	6.6984	7.3119	7.4731	8.0415	7.9558	8.4394	9.0722	9.3715	9.8167	10.305	10.886	11.384	11.903	13.572	14.787	18.338	25.732	37.124	49.809	54.407	54.966	56.425	58.292	56.892	60.435	59.868	60.47	59.42	61.349	61.106	62.785	62.077	62.52	63.151	63.103	63.934	63.792	63.905	65.617	65.239	65.433	65.951	64.941	65.829	65.924	66.501
184	5.6261	6.0671	6.5613	6.5956	7.2355	7.3686	7.7462	8.2227	8.6927	9.1242	9.4885	9.8248	10.054	10.613	11.694	12.14	14.019	15.116	18.496	26.523	37.473	49.466	53.846	55.332	56.187	57.657	57.385	57.947	58.148	59.301	59.874	59.575	61.2	61.881	61.639	61.652	62.863	63.009	63.149	63.584	63.32	64.478	64.363	64.553	64.167	65.125	65.292	66.049	65.53
186	5.4651	6.2152	6.4804	7.0086	7.2154	7.3198	7.856	8.0813	8.4458	8.886	9.1267	9.7724	10.197	11.222	11.628	12.384	13.72	15.503	19.366	28.198	40.105	50.012	54.023	55.033	55.61	56.545	57.575	58.09	58.185	58.706	59.291	59.75	59.9	59.349	61.194	61.668	62.085	63.037	62.945	61.947	62.659	63.044	63.019	63.741	63.939	64.29	64.163	65.202	65.383
188	5.7554	6.1628	6.5051	6.9053	7.2575	7.4677	7.9429	8.398	8.5594	9.3304	9.2767	9.9201	10.406	10.768	11.398	12.276	13.576	15.326	20.243	29.12	42.107	50.238	53.39	53.875	55.646	56.158	56.627	57.839	57.52	58.58	59.15	59.196	59.345	59.096	60.656	60.296	62.102	61.169	61.674	61.074	62.556	62.595	62.81	64.529	63.254	64.171	63.087	64.533	64.136
190	5.8489	6.2065	6.5927	7.0472	7.0658	7.2976	7.8904	8.3406	8.5354	9.0209	9.5633	9.8549	10.551	10.87	11.736	12.649	14.012	15.837	20.9	30.144	43.571	50.3	53.859	53.147	54.044	55.163	55.86	57.451	57.026	58.505	58.578	58.03	57.971	59.017	59.762	60.865	61.7	61.076	61.309	61.399	61.927	62.175	62.276	62.334	62.706	62.638	62.876	63.746	64.103
192	6.2341	6.0899	6.5387	6.9332	7.3454	7.5506	7.8565	8.0717	8.321	8.8735	9.7184	9.7657	10.449	10.816	11.699	12.619	13.818	16.465	22.004	31.296	44.36	50.314	53.244	53.546	53.897	54.832	54.533	56.847	57.463	57.571	57.752	57.372	57.569	57.701	59.865	59.513	60.551	61.144	60.985	60.769	61.186	61.616	61.986	61.135	61.916	61.971	62.563	62.667	62.913
194	5.738	6.1936	6.5922	6.952	7.0405	7.5134	7.866	8.3291	8.4943	8.9667	9.2103	9.9186	10.46	11.002	12.164	12.85	14.787	16.82	23.209	32.992	45.505	50.587	52.048	52.361	54.214	54.213	54.243	56.228	56.375	56.594	56.408	57.528	57.203	58.696	59.193	59.51	59.397	60.413	59.266	60.328	59.894	61.219	61.52	60.756	61.306	62.423	62.234	61.826	61.201
196	5.8435	6.2917	6.4378	7.0552	7.1478	7.5413	7.8633	8.4083	8.7749	9.1284	9.4755	9.7387	10.641	11.051	11.778	13.225	14.732	17.094	24.36	34.672	46.571	49.596	52.203	52.357	52.403	53.312	54.087	55.433	55.578	55.968	56.374	56.324	56.738	58.764	57.792	58.174	59.397	58.962	58.852	59.124	60.409	60.495	60.363	60.229	61.36	61.168	60.672	61.337	60.795
198	5.862	6.2329	6.5947	6.7682	7.2362	7.4473	7.5739	8.2619	8.3762	9.2089	9.4813	10.099	10.315	11.11	11.932	13.465	14.677	18.162	25.43	36.28	46.554	49.621	51.67	52.053	52.721	54.019	53.622	54.698	54.847	55.569	55.945	55.525	56.428	57.651	56.653	58.402	58.394	59.003	58.865	57.962	59.683	59.402	60.36	59.767	60.613	61.17	61.039	60.187	60.368
200	5.7968	6.371	6.8048	6.9953	7.4617	7.8386	8.0665	7.9707	8.4429	8.8243	9.3553	9.8172	10.41	10.82	12.202	13.4	15.111	18.778	26.404	37.397	46.851	49.353	51.139	51.778	52.29	52.865	52.993	54.211	54.061	54.669	55.171	55.828	55.39	57.058	56.703	57.878	57.635	58.117	57.654	57.273	59.473	58.543	58.257	59.069	59.497	59.889	59.553	58.998	60.417
202	5.9668	6.2699	6.4904	7.1247	7.0301	7.4084	7.8462	8.1071	8.6578	9.054	9.3918	9.9735	10.158	11.335	12.102	13.386	15.59	19.001	27.633	39.542	48.232	49.544	51.071	51.72	52.212	51.878	52.203	53.088	53.031	54.129	53.371	54.672	55.598	55.931	55.523	56.944	56.719	57.484	57.102	58.735	57.49	57.978	58.462	58.821	59.356	58.561	59.602	58.547	60.764
204	5.8906	6.1087	6.5806	7.0546	7.2042	7.7693	7.7925	7.963	8.3272	8.9226	9.175	9.9458	10.003	11.223	12.181	13.357	15.595	20.239	28.923	41.027	47.778	49.855	50.216	51.054	51.641	52.02	52.297	53.083	53.805	53.622	53.602	54.892	54.146	55.826	55.167	55.559	55.411	56.348	56.436	56.802	56.901	56.302	57.395	58.535	57.281	58.443	59.026	59.504	59.644
206	5.9629	6.1691	6.8096	6.7676	7.274	7.6343	7.833	8.2231	8.6648	8.9224	9.5244	10.193	10.495	11.186	12.137	13.484	15.444	21.375	30.143	41.716	47.217	49.012	50.348	49.702	51.346	52.212	52.098	51.719	53.992	52.525	53.741	53.68	52.839	54.733	54.396	55.217	56.481	56.171	55.53	56.992	55.999	55.941	56.567	58.008	56.968	57.91	58.791	59.551	59.327
208	5.6165	6.3106	6.8537	7.1279	7.0374	8.0182	8.0226	8.2952	8.6571	9.1771	9.2444	10.271	10.729	11.473	12.581	13.871	16.419	22.11	31.693	42.442	46.543	48.431	49.289	50.094	50.162	50.755	51.354	51.985	53.044	52.681	52.401	53.138	53.295	54.246	54.266	54.883	55.395	56.078	55.294	55.469	56.074	56.835	56.888	57.477	57.361	56.88	58.281	58.236	59.351
210	6.087	6.2618	6.5396	7.0148	7.1115	7.6448	7.8084	8.4281	8.5452	9.1773	9.686	9.8285	10.587	11.343	12.182	13.738	17.11	22.988	33.107	43.135	46.788	47.392	48.824	49.591	50.256	49.16	51.362	51.397	50.829	51.601	52.191	52.634	52.862	53.164	54.367	54.726	53.955	54.54	53.883	55.445	56.016	55.747	55.889	56.563	55.939	56.64	57.527	57.75	57.461
212	5.9344	6.1849	6.6099	6.7497	7.2008	7.41	7.8111	8.2675	8.9217	8.9023	9.4244	9.9608	10.367	11.503	12.504	14.083	17.405	24.633	35.623	44.005	46.063	46.854	47.632	49.155	49.372	49.24	50.514	50.454	51.046	51.277	51.89	52.676	52.387	53.24	54.051	54.109	54.756	55.03	55.056	54.734	54.614	55.679	55.496	55.931	56.407	56.465	57.854	57.35	57.314
214	5.653	6.2012	6.5583	7.1263	7.1344	7.4668	8.037	8.2523	8.844	8.8498	9.6256	10.118	10.364	11.479	12.938	14.623	17.666	25.343	36.422	43.423	45.711	46.693	47.267	49.285	49.84	49.94	49.817	49.734	50.472	51.362	51.65	51.371	51.961	53.454	53.107	53.807	53.589	53.342	53.159	54.397	54.158	54.78	54.588	56.812	55.492	56.268	56.84	55.681	56.969
216	6.0095	6.4353	6.4664	6.921	7.2927	7.5251	8.2181	7.9904	8.409	8.9752	9.8344	10.118	10.802	11.327	12.75	14.58	18.683	26.711	37.279	44.379	45.225	45.498	47.065	48.276	48.798	48.747	49.261	48.995	50.057	50.446	52.319	51.864	51.195	52.019	52.833	53.53	53.316	52.499	53.37	54.273	53.765	54.117	54.295	55.551	55.831	56.816	56.291	55.402	56.14
218	5.9046	6.243	6.795	6.8639	7.0639	7.5405	7.9181	8.3834	8.6465	9.1167	9.609	10.12	10.822	11.543	12.943	15.166	19.486	27.71	39.022	44.804	45.059	45.593	46.444	46.725	47.981	48.246	49.254	47.698	49.136	49.524	50.796	51.392	51.243	50.991	51.688	52.07	52.428	52.713	53.129	54.118	53.226	53.843	53.711	54.464	54.563	55.758	55.191	54.947	55.693
220	5.6703	6.0687	6.475	6.6722	7.3335	7.3757	7.8626	8.4647	8.3699	8.7883	9.4649	10.254	10.599	11.604	12.921	15.111	20.377	29.259	40.864	43.868	44.702	45.798	46.203	47.735	47.602	48.073	48.129	48.238	49.624	50.538	50.135	50.979	51.321	50.297	51.102	51.7	52.103	52.02	52.673	52.957	52.822	53.204	53.023	53.941	54.141	54.633	55.042	54.132	54.576
222	5.6881	6.2913	6.6006	6.7382	7.2388	7.7923	8.1856	8.2982	8.8045	9.1937	9.6246	10.27	10.989	11.702	13.027	15.431	21.304	30.05	40.341	43.681	44.359	45.14	45.735	46.783	47.184	48.324	47.427	48.061	48.783	50.615	48.627	49.925	50.34	50.523	50.766	50.391	51.178	51.44	51.485	52.241	52.046	53.044	52.98	52.878	53.526	53.949	53.336	53.79	54.313
224	5.8041	6.2952	6.6067	6.8709	7.2653	7.66	7.9755	8.2217	8.9114	9.0677	9.8131	10.347	10.849	11.892	13.127	16.011	22.421	31.441	40.549	43.594	44.322	45.111	45.063	45.609	46.338	47.149	47.591	48.155	48.567	48.931	48.572	49.147	49.977	49.917	50.376	50.861	51.117	51.614	51.11	50.908	51.674	52.326	51.905	51.975	52.183	54.08	53.215	54.096	53.537
226	5.6702	6.1695	6.3463	6.918	7.5665	7.7542	8.0108	8.2006	8.781	9.1474	9.358	10.046	10.566	11.678	13.483	16.677	23.841	32.641	40.748	42.22	43.696	44.712	44.318	44.957	44.927	46.553	46.381	47.802	47.795	48.529	49.722	49.568	49.189	49.463	48.611	50.146	50.08	50.486	50.492	50.898	51.874	52.263	51.673	51.048	52.236	53.079	53.466	52.646	52.864
228	5.6047	6.2036	6.5693	6.9974	7.4182	7.6854	7.7571	8.3459	8.3477	9.0187	9.3715	10.125	10.558	11.776	13.598	17.105	24.801	34.144	41.721	42.261	43.459	44.597	44.567	44.349	45.848	46.034	45.992	47.323	47.208	47.971	47.83	48.296	48.362	48.485	47.746	49.153	49.786	49.978	49.568	50.397	51.576	51.519	50.163	49.996	51.427	52.206	51.173	52.104	51.939
230	5.5576	5.9788	6.6989	6.8838	7.4865	7.5896	7.8575	8.3399	8.7501	9.4008	9.6391	10.135	10.663	12.456	13.972	17.735	25.606	35.585	40.63	42.48	43.701	43.561	44.129	44.875	46.008	45.78	46.221	46.298	46.627	46.674	47.524	48.239	48.666	48.082	48.046	48.894	49.508	49.652	49.845	50.221	50.571	51.291	49.691	50.337	51.579	52.078	50.764	51.607	51.804
232	5.79	6.1697	6.433	6.4552	6.9751	7.5602	7.7938	8.1114	8.7581	9.0421	9.518	9.9475	10.833	12.36	14.041	19.094	26.834	36.213	41.151	42.125	44.231	42.448	43.566	44.087	44.227	45.065	45.635	46.347	46.325	47.281	46.88	47.894	47.105	47.172	47.17	47.973	49.248	49.376	48.782	49.553	49.809	50.795	49.862	50.955	50.61	51.885	50.825	51.788	51.394
234	5.5741	6.4582	6.6088	6.746	7.3161	7.6436	7.6686	8.0087	8.8414	9.1572	9.4513	10.019	11.196	12.641	14.591	19.766	26.862	36.855	41.103	41.71	42.237	42.424	43.823	43.608	43.571	44.502	45.679	46.746	46.17	46.681	46.554	46.739	47.008	47.077	47.647	46.917	48.5	48.899	48.569	49.467	49.146	50.046	50.115	49.211	49.892	50.209	49.937	51.1	51.484
236	5.811	6.2524	6.4185	6.87	7.2745	7.3278	7.9123	7.9381	9.0073	9.4284	9.7524	10.334	11.293	12.412	15.065	20.524	28.241	36.864	39.845	41.396	41.711	43.147	43.114	43.07	44.075	44.266	44.265	44.868	45.843	45.464	45.744	46.595	46.225	46.778	46.87	47.714	48.312	49.748	47.861	48.106	48.365	48.24	49.355	48.901	49.754	48.856	49.43	50.42	50.524
238	5.8004	6.3748	6.4802	7.043	6.9312	7.1449	7.65	8.0078	8.7634	8.8764	9.6133	10.616	11.339	12.559	15.956	21.827	29.943	37.406	40.93	41.198	41.211	42.653	42.697	43.49	43.296	43.919	44.228	44.953	44.844	45.593	45.208	45.665	46.02	46.553	46.771	47.837	48.007	47.74	47.853	47.842	48.435	47.505	47.946	49.17	49.651	48.999	48.48	49.508	50.414
240	5.9777	6.3075	6.8363	6.8107	6.995	7.4153	7.5435	8.4395	8.7132	9.0214	10.005	10.568	11.105	12.673	16.311	22.693	31.109	37.736	40.001	41.168	40.755	42.18	42.57	43.045	42.863	43.366	43.33	44.473	44.801	44.386	44.891	45.069	46.465	46.54	46.386	46.375	47.541	47.186	47.868	46.586	47.141	47.83	47.537	48.557	48.621	48.263	49.009	48.849	49.645
242	5.72	6.1561	6.5298	6.7057	7.1767	7.4175	7.361	8.3958	8.4787	9.163	10.09	10.302	11.077	13.082	16.978	23.189	31.933	37.407	38.984	40.02	40.907	41.534	41.985	42.224	41.933	42.815	43.331	43.809	44.436	44.193	44.683	44.663	45.523	46.315	45.598	45.587	47.137	46.507	46.567	46.859	46.766	47.526	47.283	48.14	47.976	47.917	48.193	49.018	49.166
244	5.9507	6.3313	6.5032	6.5721	7.2153	7.5332	7.763	8.4274	8.6061	8.8779	9.624	10.361	11.508	13.279	17.321	23.95	32.803	38.129	38.924	40.102	40.775	40.595	42.065	41.304	42.497	42.121	42.949	43.759	44.433	44.25	44.819	44.408	44.42	44.531	44.989	45.113	46.631	45.842	46.32	46.739	46.739	46.573	47.189	46.678	47.425	47.424	48.227	48.28	47.776
246	6.0963	6.2565	6.3903	6.7441	7.1134	7.5986	7.9284	8.1766	8.8518	8.8003	9.5171	10.49	11.576	13.425	18.768	25.317	33.366	37.049	38.542	39.865	40.62	40.634	41.555	41.393	41.522	42.675	42.541	43.378	44.078	43.451	43.731	44.437	44.459	44.736	44.618	45.088	45.438	46.096	45.412	46.498	45.52	45.776	46.857	46.838	47.377	46.975	48.184	47.26	47.564
248	5.7027	6.2573	6.4857	6.8788	7.0454	7.5793	7.8874	8.1037	8.5904	8.8206	9.7442	10.416	11.435	13.765	19.223	26.309	34.337	37.082	38.413	38.918	40.178	40.211	39.964	41.081	41.2	42.161	43.181	42.313	43.616	43.597	42.889	43.593	44.086	44.009	43.813	44.881	45.188	44.953	45.854	45.725	45.166	45.056	46.311	46.365	45.585	46.645	47.112	46.724	47.512
250	5.8324	5.8557	6.5865	6.9718	7.1653	7.2932	7.4976	8.305	8.6978	9.1019	9.5483	10.502	11.57	14.483	19.693	27.2	34.574	36.557	38.241	38.345	40.182	39.976	40.213	39.509	40.594	41.298	41.684	41.571	42.253	43.359	43.304	43.258	43.641	43.422	43.366	44.214	44.053	44.158	44.821	45.408	45.514	45.695	45.66	45.765	46.085	45.692	46.171	47.025	46.38
252	6.0518	6.4053	6.4969	6.7084	7.0714	7.216	7.5544	8.3	8.8922	9.2959	9.7252	10.368	11.722	14.868	20.106	28.293	35.068	36.692	37.502	37.754	39.138	39.275	39.285	39.882	40.541	40.861	40.985	41.559	42.871	42.864	42.823	42.886	42.896	42.573	42.733	43.067	44.091	44.352	44.357	45.611	44.532	45.343	45.289	45.547	45.083	45.796	46.513	46.353	46.495
254	6.0398	6.4047	6.5729	7.1534	7.2414	7.1404	7.5412	8.2459	8.7513	9.364	9.7562	10.564	12.389	15.519	20.903	29.994	35.05	36.289	37.064	37.638	38.659	38.787	39.25	39.61	39.532	40.956	40.352	41.141	41.399	42.164	42.065	42.214	42.214	41.751	43.261	43.451	43.782	43.141	43.987	44.16	44.308	44.207	44.572	44.451	44.943	45.44	45.424	45.44	46.076
256	5.7135	6.3772	6.5722	6.7588	7.1873	7.2778	7.6742	8.1399	8.928	9.5823	9.7465	10.811	12.552	16.237	22.293	30.394	33.93	36.247	37.533	37.244	38.031	39.073	39.038	39.965	39.732	39.962	39.995	40.334	41.786	41.486	41.015	42.101	41.692	41.686	42.756	43.318	43.176	43.28	43.736	44.105	44.002	43.702	44.085	44.588	44.221	44.837	44.208	44.864	45.83
258	5.6006	6.2485	6.4425	6.5956	7.3306	7.2693	7.8663	8.2755	8.9089	9.1587	9.7404	10.791	12.388	16.479	23.039	30.335	34.396	36.048	36.806	37.101	37.203	38.375	39.239	38.985	39.262	39.55	39.429	39.74	41.216	41.851	41.302	40.974	41.668	41.939	42.154	42.606	43.268	42.353	43.873	44.376	42.944	43.506	43.2	43.804	44.365	44.595	44.47	44.298	44.893
260	5.7053	6.2535	6.404	6.7441	6.8654	7.3139	7.9825	8.136	8.6247	9.0547	10.092	10.996	13.326	17.04	23.405	31.707	34.636	36.084	36.524	36.319	36.883	36.946	38.428	38.944	39.103	39.344	39.52	40.06	40.537	41.39	41.384	41.119	41.953	42.511	41.653	42.2	43.007	41.891	43.127	42.719	43.353	43.086	43.429	43.39	43.325	44.025	44.505	43.532	43.686
262	5.6342	5.8832	6.4324	6.8103	7.2643	7.2365	7.8835	8.183	8.3191	8.8757	9.991	11.3	13.461	18.187	25.273	32.506	34.513	35.329	36.798	36.851	36.659	37.38	38.268	38.878	37.995	38.155	39.136	39.01	40.266	40.963	40.806	41.18	41.097	41.49	41.086	41.846	42.678	42.228	43.05	42.547	42.212	43.405	43.812	42.901	42.697	43.61	44.184	43.214	43.594
264	5.7503	6.0357	6.3744	6.6673	7.284	7.3756	7.8486	7.6326	8.4472	9.2086	9.7328	11.346	14.046	18.968	26.679	31.977	34.598	35.373	36.634	36.673	36.113	37.208	37.323	38.838	38.465	38.298	37.494	38.574	39.801	40.463	40.35	40.538	40.113	41.04	39.844	41.136	42.058	42.162	42.03	41.966	41.542	42.105	42.495	42.288	42.473	42.93	43.824	43.927	43.297
266	5.7814	6.1877	6.4163	6.9637	6.6763	7.1335	7.7335	8.1162	8.323	9.4004	10.172	11.646	14.555	19.748	26.977	32.544	35.104	33.906	35.672	35.643	36.817	37.228	37.529	37.889	38.29	38.219	37.718	38.364	38.891	39.232	39.459	39.703	40.2	39.878	40.221	40.927	40.773	41.606	41.22	41.572	41.759	41.999	43.012	42.427	42.538	43.409	43.405	43.56	43.383
268	5.703	6.1297	6.7823	6.9406	6.7744	7.1984	7.7786	7.9534	8.6095	8.7745	9.7674	12.083	14.918	20.511	27.346	32.922	34.633	34.238	34.497	35.06	36.012	36.575	36.662	37.34	37.596	37.323	37.82	38.282	38.924	39.411	39.186	39.814	39.139	39.419	40.577	40.208	41.486	40.491	40.256	40.384	41.183	41.034	42.393	41.695	42.149	42.484	42.51	43.573	42.404
270	5.524	6.132	6.2137	6.7386	7.2764	7.2547	7.5609	8.0982	8.4969	9.2391	9.932	11.503	15.392	20.875	28.638	32.318	33.85	34.316	34.351	35.172	35.285	36.65	36.632	36.895	36.549	37.907	36.846	38.098	38.817	38.065	38.924	38.408	39.361	40.522	38.763	39.123	39.953	40.193	40.798	40.529	40.669	41.806	41.774	41.387	42.046	41.732	42.128	41.944	43.192
272	5.7365	6.2536	6.4651	6.602	7.0852	7.2048	7.6249	8.4182	8.9272	9.6362	10.41	12.001	16.01	21.7	29.216	32.111	33.751	33.766	34.071	34.807	35.695	36.109	36.244	36.386	36.654	37.332	37.063	37.446	37.701	38.191	38.308	39.161	39.345	39.051	38.872	38.707	39.492	40.459	40.467	40.234	39.722	40.668	41.554	41.327	40.107	41.521	41.12	42.326	42.405
274	5.8312	5.8354	6.5751	6.9967	6.884	7.2027	7.7945	8.4509	8.79	9.3043	10.225	12.035	16.644	22.715	29.592	32.209	33.939	33.613	34.114	34.909	34.372	34.652	35.413	35.418	35.774	36.941	36.428	37.758	37.996	37.427	36.898	38.083	38.137	38.134	38.723	37.906	39.48	39.495	40.141	40.438	39.827	40.018	40.115	40.53	40.611	41.135	40.65	41.601	41.29
276	5.641	6.1493	6.1923	6.5127	7.0057	7.3988	7.8772	8.2905	8.3906	9.5834	10.372	12.32	16.868	23.604	30.182	32.148	33.342	34.158	34.738	34.343	34.406	34.629	35.789	35.728	35.768	36.046	36.148	37.033	37.281	37.593	36.971	37.47	37.985	38.525	38.239	38.668	38.99	39.218	38.957	39.589	39.322	39.329	39.641	39.752	40.326	40.862	40.457	41.753	41.223
278	5.5914	5.8979	6.2996	6.9181	7.1444	7.2838	7.656	7.6799	8.4461	9.4703	10.427	12.814	17.481	24.719	30.271	32.147	32.671	32.862	34.648	34.455	33.952	34.991	35.083	35.065	34.968	35.444	36.221	35.904	36.56	37.491	37.295	37.633	38.067	37.973	38.077	38.784	39.104	38.852	39.747	39.606	38.932	39.232	39.762	39.279	40.545	40.155	40.294	40.397	40.408
280	5.6083	6.0286	6.3629	6.729	7.0287	7.3158	7.7432	7.9124	8.3349	9.5591	10.815	13.541	18.251	25.126	30.711	31.348	32.732	32.522	33.478	33.926	34.307	33.929	34.655	35.203	35.347	35.297	34.979	36.014	36.217	36.434	36.958	37.497	37.397	37.237	36.914	37.602	37.493	38.841	38.565	38.302	38.451	38.398	38.864	38.467	40.146	39.941	39.655	39.551	40.086
282	5.6415	6.2092	6.3718	6.557	6.8117	7.3059	7.5681	8.2252	8.9242	9.5309	11.051	14.02	19.562	25.894	30.432	31.659	32.338	32.203	32.656	32.919	33.954	34.06	34.393	34.498	34.51	34.232	35.202	35.785	35.869	36.077	36.717	37.375	37.201	37.183	37.151	37.435	37.07	37.7	38.53	38.064	37.947	38.034	38.554	39.293	39.107	39.072	39.735	39.42	39.506
284	5.71	6.2546	6.3163	6.2662	6.832	7.368	7.4719	7.972	8.7271	9.7937	11.462	14.544	19.719	26.827	30.548	30.914	31.365	32.299	33.002	32.273	33.518	33.856	34.267	34.031	34.438	34.656	34.643	35.182	35.369	35.71	36.246	36.771	36.498	37.227	36.588	37.452	36.942	37.434	38.08	37.863	38.202	38.181	38.858	38.604	38.552	38.844	38.557	39.509	38.605
286	5.4412	5.9109	6.188	6.6888	6.8402	7.1596	7.7533	8.0191	8.9428	9.904	11.646	15.342	20.364	27.387	30.606	31.121	31.683	32.033	32.661	32.711	32.778	33.09	33.9	33.822	33.888	34.749	34.841	34.726	35.146	35.301	36.174	36.276	35.93	36.173	35.882	37.245	36.412	37.474	38.261	37.743	37.405	38.253	37.91	38.19	38.18	38.667	38.55	38.638	38.385
288	5.5313	5.7886	6.2578	6.6969	6.8255	7.2201	7.6437	8.4225	9.0965	10.049	11.553	15.792	21.479	27.053	29.433	30.785	30.971	31.781	32.768	31.528	33.339	33.04	33.096	33.792	34.01	34.528	34.314	34.429	35.017	34.584	35.464	36.147	35.742	35.824	35.411	36.392	36.62	36.222	36.897	37.275	37.235	38.151	36.723	38.283	37.298	37.303	38.35	38.489	38.24
290	5.604	5.9655	6.2769	6.4603	7.0179	6.9973	8.0065	8.2257	8.7424	9.7779	12.07	16.206	22.043	27.876	29.532	29.093	30.884	31.772	31.905	31.618	32.177	32.692	33.121	32.637	34.049	33.317	34.031	34.572	34.41	34.923	35.633	35.098	35.592	36.291	35.261	36.107	35.795	36.196	36.501	37.137	36.575	36.855	36.431	37.752	37.484	37.276	37.855	38.014	37.832
292	5.3393	6.0768	6.2826	6.528	7.0859	6.9053	7.927	8.3827	8.6344	10.01	12.661	16.699	22.826	28.148	28.764	29.735	30.454	30.885	31.919	31.57	32.183	32.032	32.965	32.552	32.652	33.554	34.217	33.495	34.419	34.267	35.598	35.095	34.6	35.349	35.83	36.135	35.628	35.616	36.127	36.114	36.864	36.465	36.992	36.81	37.566	36.906	37.257	37.503	37.382
294	5.5837	6.0164	6.4756	6.315	6.8429	7.4929	8.0873	7.998	8.5345	10.173	12.919	17.945	24.144	28.406	29.211	29.9	30.277	30.499	31.594	31.995	31.899	32.395	31.848	32.549	32.523	33.236	33.802	33.661	33.3	34.203	34.828	34.744	34.887	34.73	35.439	35.125	35.182	34.988	35.93	35.71	35.646	36.53	36.561	37.343	36.849	37.011	36.941	37.005	37.301
296	5.607	5.9085	6.354	6.7561	6.9564	7.304	7.7417	8.3309	8.9953	10.318	13.354	18.132	24.584	27.805	29.535	30.354	29.565	30.033	31.011	30.675	31.262	31.098	32.277	31.979	32.29	33.233	33.495	32.733	33.573	34.107	33.996	33.671	34.479	34.986	34.186	34.718	35.568	35.445	36.13	34.905	36.26	35.884	36.285	36.324	36.702	36.005	36.291	36.234	37.143
298	5.6615	6.1428	6.172	6.6405	6.9328	7.3727	7.6077	8.2239	9.0674	10.922	14.219	18.832	25.385	27.687	28.639	29.281	30.176	30.214	30.989	31.178	31.08	31.252	32.142	32.118	32.566	32.528	31.876	32.399	33.323	33.08	33.576	33.37	34.017	34.638	34.828	34.208	35.29	35.048	35.527	35.55	35.286	35.83	35.928	36.455	35.652	35.65	36.554	35.72	36.255
300	5.6596	5.9962	6.1757	6.5571	6.5943	6.8308	7.8582	8.2148	8.9082	11.317	14.333	20.031	25.313	27.143	29.024	29.415	29.541	29.733	30.238	30.437	30.693	31.677	32.358	32.194	31.66	31.987	32.201	32.934	33.698	33.12	34.024	33.382	33.013	33.745	33.818	34.099	34.751	34.534	34.145	34.683	35.289	35.622	35.568	35.461	35.592	36.327	35.487	35.901	35.374
302	5.3868	5.9032	5.9296	6.5153	6.9013	7.1319	7.61	8.3693	9.512	11.141	15.008	20.296	25.813	27.726	28.549	28.664	28.789	28.992	29.097	29.781	30.349	30.884	31.403	31.234	31.168	32.088	31.807	32.098	32.207	32.256	32.69	33.549	32.878	33.704	33.417	33.57	33.57	33.951	33.816	33.986	35.142	34.982	35.679	35.317	35.085	36.047	36.314	35.405	35.39
304	5.5302	5.6016	5.8045	6.6411	7.0801	7.0774	7.5777	8.4879	9.3836	11.897	15.523	21.287	25.719	27.272	28.558	28.318	28.365	28.679	29.189	29.857	30.091	30.598	30.494	30.617	30.755	30.684	31.803	31.586	31.839	32.07	32.419	33.44	32.922	33.308	33.366	34.57	33.805	33.66	33.648	34.054	35.041	34.369	34.362	34.944	35.182	34.501	34.931	35.054	34.918
306	5.2161	5.932	6.2164	6.3754	6.592	7.0028	7.3274	8.509	9.6776	12.227	16.461	21.859	25.378	27.024	28.177	27.808	28.909	28.358	29.247	29.286	30.13	30.439	30.493	30.072	30.753	30.228	30.638	30.901	32.191	32.445	31.946	32.419	32.755	32.286	33.004	33.503	33.026	33.123	33.375	33.813	33.985	34.219	33.114	34.442	34.886	34.39	34.459	35.016	34.657
308	5.5645	5.783	6.1581	6.4382	6.6492	6.9257	7.6941	8.0565	9.77	12.307	17.005	22.39	25.964	26.577	27.67	27.609	28.556	28.824	29.227	29.163	30.028	30.005	29.879	29.982	30.671	30.383	31.122	30.699	31.137	31.889	31.595	32.248	33.167	32.381	32.866	32.697	32.754	33.434	33.169	33.532	33.153	33.999	33.376	33.999	33.646	34.188	34.306	34.198	34.197
310	5.1966	5.7689	5.9938	6.5432	6.8211	6.9409	7.5153	8.6887	9.9775	12.473	17.156	22.487	25.582	26.943	26.935	27.097	27.715	28.527	28.789	29.598	28.978	29.582	29.125	29.612	30.576	30.091	30.337	31.342	31.045	30.99	31.471	31.795	32.254	31.691	32.333	32.019	33.134	32.536	32.473	33.059	32.66	33.471	33.719	33.498	33.701	33.243	34.175	33.507	34.171
312	5.0979	5.7214	5.9982	6.4771	6.6722	6.8501	7.7637	8.6603	10.026	13.056	17.357	23.112	25.103	27.094	27.747	26.886	27.278	28.211	28.129	28.668	28.803	29.046	29.22	29.532	29.869	29.436	30.79	30.792	31.044	31.254	31.206	30.904	31.965	32.35	32.16	32.852	33.006	32.179	32.8	33.488	32.031	32.7	33.499	33.273	33.357	33.02	33.848	33.791	34.69
314	5.2909	5.763	6.0634	6.5824	6.4306	7.3534	7.4103	8.8445	10.454	13.657	18.746	23.545	25.818	26.833	27.1	27.251	26.829	27.634	27.967	28.233	28.359	28.16	28.925	28.667	29.265	29.44	29.959	30.835	31.087	31.071	30.826	30.931	30.967	31.595	31.267	32.08	32.91	31.371	32.437	32.754	32.652	31.982	32.825	32.576	32.498	32.989	33.427	33.471	34.227
316	5.216	5.8177	5.9064	6.2841	6.7286	7.1066	7.6593	8.7072	10.677	14.152	19.308	23.665	25.313	25.862	26.538	26.586	27.133	27.947	28.578	28.238	28.704	28.808	28.849	28.179	28.862	29.274	29.242	30.805	29.664	30.484	30.309	30.524	31	31.451	31.176	31.938	32.293	30.987	31.664	32.071	31.837	31.903	32.641	32.907	32.968	32.035	33.044	33.257	32.904
318	5.195	5.5108	5.9466	6.502	6.6127	7.0098	7.5898	8.6684	10.424	14.298	20.021	24.078	26.162	26.144	26.441	26.801	27.036	27.473	28.621	28.002	28.817	29.45	28.233	28.073	28.884	29.118	29.353	29.643	30.081	30.822	29.658	30.086	30.091	31.311	30.988	31.275	30.818	31.496	31.404	31.795	32.037	31.661	31.901	32.993	32.102	32.085	32.112	33.316	33.273
320	5.2681	5.6979	6.092	6.3565	6.6825	7.0616	7.6878	8.5258	11.226	14.922	20.384	24.1	25.672	25.943	25.811	25.737	26.8	27.34	27.845	28.488	28.113	28.739	28.108	27.794	27.947	28.887	28.472	29.03	30.129	30.422	30.323	30.046	30.536	30.9	30.912	30.556	30.545	30.814	30.905	31.271	31.508	31.52	31.919	31.75	32.104	32.122	32.031	33.252	32.43
322	5.2051	5.8924	6.0227	6.2719	6.5834	7.2008	7.8011	8.895	11.815	15.413	21.353	24.4	24.739	25.564	25.483	26.3	26.633	26.826	27.08	27.281	28.028	27.936	27.92	27.31	27.912	28.588	28.604	28.003	29.883	29.975	29.812	30.348	30.258	30.089	30.888	30.179	29.252	30.555	30.884	30.979	31.326	30.796	31.065	31.72	31.171	31.356	31.729	31.306	32.074
324	5.2452	5.8311	5.8968	6.1268	6.5168	7.3263	7.8389	9.3962	12.12	16.054	21.439	24.149	24.763	25.485	25.812	26.328	26.72	25.997	26.341	26.964	27.508	27.022	27.448	27.469	27.742	27.859	28.19	28.899	29.049	29.505	29.324	29.683	29.267	29.123	29.557	30.47	29.649	30.621	30.983	30.358	30.837	30.634	30.422	30.629	31.353	31.435	31.304	31.757	31.254
326	4.9475	5.4634	5.7921	6.4011	6.5582	6.8292	8.0235	9.55	12.672	16.573	21.584	23.757	24.279	25.338	25.84	26.054	26.045	26.656	26.714	26.657	27.468	27.365	26.719	27.496	27.48	27.922	27.245	28.2	28.842	28.955	29.639	28.42	29.493	29	29.273	29.63	29.932	30.438	29.942	30.459	30.449	30.549	30.291	30.43	31.219	31.248	31.135	31.445	31.465
328	5.1928	5.5906	5.8702	6.0712	6.3939	7.2709	7.9374	9.6841	13.147	17.486	21.829	23.285	24.165	24.276	25.2	25.81	25.641	26.31	26.474	26.208	26.333	26.871	27.366	28.468	27.426	27.861	27.725	27.83	27.705	28.096	29.017	28.561	28.984	28.984	28.824	29.226	29.28	29.966	30.2	29.879	29.641	30.001	29.793	29.275	29.884	30.621	30.631	30.218	30.696
330	5.1188	5.5848	6.035	6.3741	6.702	7.2812	8.3337	10.06	13.351	17.589	21.888	23.49	24.031	23.874	24.032	25.195	25.557	25.818	26.226	26.227	26.001	25.98	27.108	26.974	26.383	27.662	27.319	27.73	27.639	27.924	28.134	27.979	28.358	29.338	28.578	29.103	29.211	29.873	29.353	30.147	29.685	29.543	29.983	29.97	29.963	31.011	29.685	30.253	30.719
332	4.9099	5.7954	6.1733	6.2213	6.7847	7.3419	8.6021	10.118	13.844	18.561	21.882	22.672	23.132	24.308	24.136	24.735	25.401	25.563	25.91	25.731	26.226	26.418	25.993	26.048	26.223	27.64	26.993	27.441	27.866	27.428	27.833	28.248	28.397	28.089	28.041	28.742	28.276	29.29	29.272	29.324	28.98	29.238	29.311	29.456	30.038	28.994	29.7	30.283	30.414
334	5.1319	5.8507	5.9221	6.3726	7.0383	7.6481	8.2065	10.747	13.668	18.548	22.154	22.803	23.424	24.466	24.037	24.915	25.041	25.378	25.016	25.655	25.5	25.472	25.845	25.53	26.553	27.07	27.263	26.94	27.554	27.425	27.501	27.477	27.519	27.92	28.768	28.655	28.404	29.24	28.937	28.543	28.924	28.904	29.205	29.682	29.738	29.09	29.77	30.449	30.092
336	4.9473	5.6441	5.9161	6.2779	6.6677	7.0406	8.3352	11.097	14.339	19.082	22.287	22.84	22.77	24.212	24.061	24.887	24.492	25.341	25.217	25.309	25.664	25.748	25.987	26.075	26.436	26.724	26.953	26.354	27.655	27.498	26.996	27.511	27.15	28.024	28.756	28.331	28.468	28.367	28.184	27.866	28.015	28.741	29.51	28.677	29.219	29.228	29.103	29.799	29.931
338	5.0755	5.7023	5.9287	6.061	6.4828	7.1916	8.7297	11.202	15.04	20.096	22.314	22.925	22.963	23.685	23.968	24.676	24.114	24.845	24.617	25.209	25.325	25.813	25.287	26.012	26.348	26.854	26.61	26.378	26.103	26.413	26.974	26.72	27.33	27.966	27.3	27.664	27.854	27.86	28.48	27.598	27.848	27.669	28.352	29.124	28.214	28.227	28.638	28.847	29.012
340	4.8699	5.3365	5.4845	6.2537	6.6874	7.487	8.7393	11.893	15.62	20.464	21.551	22.312	22.631	23.981	23.828	23.385	24.555	24.49	24.371	24.591	25.089	25.042	26.387	25.866	25.814	25.845	26.031	26.425	26.552	26.358	26.666	26.197	27.364	27.949	27.784	27.181	27.789	27.229	27.568	27.768	27.753	27.7	28.149	27.456	27.704	28.371	28.423	28.884	28.887
342	5.0267	5.5544	5.7119	6.261	6.3174	7.8029	9.1988	11.884	16.202	20.227	21.502	22.445	23.012	22.852	22.542	23.801	23.862	23.898	23.856	24.041	24.56	24.494	25.246	25.125	24.771	25.337	25.322	26.384	25.796	26.348	26.373	26.217	26.694	27.153	26.967	27.287	27.268	26.849	27.538	27.938	27.795	27.369	27.73	27.805	28.283	27.559	27.916	27.916	28.103
344	4.8887	5.4958	5.6783	5.8982	6.7184	7.7889	9.574	12.103	16.811	20.505	21.909	22.165	22.76	22.612	22.639	23.38	23.566	23.83	22.939	24.239	24.069	24.361	25.187	25.194	24.715	25.045	25.412	25.134	26.057	26.354	25.805	25.922	25.864	26.348	26.836	26.837	27.144	26.405	26.41	27.392	27.276	26.552	27.215	27.121	28.693	27.479	27.521	27.724	28.343
346	4.6792	5.3864	5.5766	5.919	6.921	7.5299	9.7993	12.942	17.004	20.124	20.69	21.749	22.48	22.621	22.433	22.881	23.255	23.603	23.097	23.617	23.94	24.307	25.181	24.815	24.446	24.995	24.624	25.007	25.449	25.499	25.13	26.014	25.521	26.486	26.299	25.732	26.601	26.18	26.891	26.661	26.953	26.91	26.615	26.282	27.179	27.559	27.254	26.688	27.581
348	4.6676	5.2369	5.6267	5.9204	6.319	7.5338	9.7382	12.61	16.761	19.308	19.828	20.395	21.621	21.682	21.736	21.927	22.035	21.762	22.874	22.187	22.429	22.65	23.581	23.992	23.443	23.131	23.032	23.425	24.155	24.352	24.268	24.371	25.038	25.398	25.437	25.068	25.383	24.847	24.925	25.469	25.44	25.511	25.615	25.212	25.955	25.991	26.176	25.518	26.329
[truncated: 171 more columns]
