# Supplementary material for: A single-source photon source model of a linear accelerator for Monte Carlo dose calculation
Source: PLoS One. 2017 Sep 8;12(9):e0183486. doi: 10.1371/journal.pone.0183486 (PMC5590861; doi:10.1371/journal.pone.0183486)
Supplement: S2 Dataset — (ZIP) [file pone.0183486.s006.zip › S2 Dataset/3x3_VSM.txt]

0	2	4	6	8	10	12	14	16	18	20	22	24	26	28	30	32	34	36	38	40	42	44	46	48	50	52	54	56	58	60	62	64	66	68	70	72	74	76	78	80	82	84	86	88	90	92	94	96	98
0	1.4345	1.2308	1.477	1.2798	1.3511	1.6935	1.5828	1.4138	1.0067	1.1984	1.3443	1.2828	1.235	1.5206	1.2762	1.2202	1.2349	1.0916	1.2486	1.3276	1.113	1.0705	1.1014	1.2369	1.3622	1.2882	1.1722	1.1635	1.1402	1.4179	1.0196	0.83817	1.2669	1.2706	1.2794	1.1353	1.1933	1.3935	1.1101	1.1204	1.0893	1.1638	1.532	1.1635	1.2723	1.0522	0.96023	1.0643	0.98623
2	1.5511	1.7504	1.5195	1.5601	1.7169	1.8226	1.8171	1.187	1.4803	1.3244	1.4405	1.2865	1.236	1.5307	1.4959	1.2592	1.3046	1.2674	1.2065	1.2514	1.1512	1.1191	1.2562	1.302	1.5247	1.4388	1.5382	1.247	1.4159	1.5654	1.5009	1.1148	1.3969	1.4794	1.3204	1.3248	1.2731	1.3368	1.3908	1.384	1.1561	1.2366	1.5927	1.4011	1.3547	1.4267	1.3712	1.2884	1.4186
4	1.8271	1.884	1.7509	1.9415	2.059	1.7994	1.7516	1.561	1.7469	1.4212	1.7521	1.8666	1.4821	1.8195	1.4074	1.6262	1.7881	1.7977	1.4267	1.6628	1.2792	1.5192	1.7732	1.6888	1.7115	1.8161	1.69	1.3034	1.7121	2.0378	1.779	1.624	1.6309	1.7365	1.6061	1.6342	1.607	1.8566	1.6555	1.5142	1.8332	1.4975	1.6166	1.6341	1.6388	1.8795	1.5943	1.9092	1.7818
6	2.0649	2.2381	2.2526	1.9822	2.2141	1.9522	1.9329	1.6418	1.5988	1.7386	1.6533	2.0137	1.4744	1.7215	1.7077	1.823	1.704	1.7709	1.773	1.8095	1.2886	1.7658	1.9605	1.6065	1.7405	1.9643	1.6814	1.5844	1.8905	2.0327	2.2741	1.7629	1.8414	1.6983	1.7615	1.9201	1.9625	1.9597	1.8932	1.8726	1.9119	1.9141	1.8692	1.9078	1.6476	1.6664	1.6443	1.8513	1.7687
8	1.948	2.399	2.1669	2.3046	2.3046	2.0701	2.0855	1.8708	2.0157	1.5928	1.7778	1.8331	1.694	1.9515	2.304	2.1045	1.6128	1.7898	1.9522	1.8665	1.6742	1.5951	1.7364	1.5889	1.7858	2.2096	1.8035	1.9938	2.0905	2.0426	2.291	1.5983	2.0823	1.958	1.9774	2.0341	1.9507	1.9433	2.2644	1.987	2.0475	2.2945	2.1504	1.9463	1.9746	1.8341	1.9887	2.217	2.4881
10	2.4473	2.4354	2.2405	2.4193	2.0825	2.2651	2.2653	1.8964	1.7447	1.8791	1.7234	2.3326	1.6692	2.2591	2.154	2.1258	1.8492	1.753	2.0813	1.8654	1.8039	1.888	1.9468	2.0819	2.1282	2.2613	2.0306	2.2814	2.0485	1.915	2.0547	2.1704	2.0511	2.2567	2.3341	2.0188	1.9077	1.9498	2.3757	1.6819	2.0463	1.9794	2.2356	2.199	2.0865	1.8655	2.073	2.8204	2.4266
12	2.3309	2.2677	2.5195	2.2477	2.3922	2.394	2.4264	1.987	1.8734	1.5649	1.8457	1.8666	1.863	2.0684	1.9368	2.0147	1.9374	1.7654	2.2525	1.7346	2.0445	2.018	1.8811	1.9577	1.9794	1.8964	1.6218	2.0461	2.229	1.8356	1.7106	2.0218	2.0307	2.4303	2.2508	2.2062	2.0242	2.3047	2.306	2.0951	2.0889	1.7368	2.1019	2.3308	2.1966	1.9658	2.163	2.3081	2.4324
14	1.9782	2.053	2.4194	2.2605	2.3247	2.0836	2.173	2.0529	1.6612	1.6695	1.9189	1.7196	1.88	1.97	1.8936	2.0834	1.9583	1.8364	1.7783	1.7656	2.0198	1.6628	1.9195	1.9866	1.6288	1.9868	1.8913	2.1241	2.2359	2.1129	1.719	2.012	2.0764	2.4795	2.3379	2.2475	2.0564	1.946	2.111	2.1662	1.9057	2.1376	1.94	2.1582	2.1664	2.3663	2.3822	2.2577	2.4113
16	2.0753	2.3093	2.1674	2.3925	2.1865	2.2645	2.0521	1.9007	2.1166	1.7404	1.6951	1.6209	1.8523	1.9802	1.7616	1.6749	1.8129	1.8963	1.8226	2.2007	1.8665	1.6313	2.0603	2.1856	1.8198	1.9295	1.9494	1.9657	2.0892	1.814	1.815	1.8281	1.8117	2.4307	2.3514	2.1008	2.3342	2.5268	2.2866	2.0576	2.1251	1.831	1.9452	2.1037	2.2473	2.0127	2.3161	2.2184	2.083
18	1.8476	1.8994	2.234	2.582	2.1492	2.1824	2.0023	1.7619	2.1922	2.0178	2.0294	1.6757	1.6871	1.8081	1.7486	1.7016	1.9673	1.778	1.9996	2.1638	2.1383	1.9669	1.8502	2.0681	1.5502	2.0664	1.9088	1.8331	2.259	2.0537	1.981	1.8603	1.6569	1.8082	2.0835	1.9459	2.2777	2.3984	2.1848	2.1249	2.1136	2.1633	2.0756	2.236	1.9812	1.9133	2.2162	2.0524	1.9399
20	1.9699	2.136	2.0643	2.1962	2.2645	2.0612	2.012	1.9015	1.8633	1.6848	1.9663	1.9638	1.5941	1.6997	1.5664	2.0333	1.9639	2.0218	1.7086	2.0475	2.0249	2.0401	2.0339	2.0488	1.7278	2.0939	2.1423	1.9259	2.028	2.1554	1.8931	1.8161	1.8586	2.1306	1.9144	2.3586	2.4888	2.0494	2.141	1.8421	1.9562	2.2312	1.9019	2.144	2.2031	2.1256	2.2768	2.1225	1.9085
22	2.3552	2.2046	1.9626	2.2268	2.2189	2.1666	1.7735	1.7936	1.7986	1.7008	1.9235	1.9861	1.8805	1.5966	1.9304	2.0916	1.5914	1.5296	1.7796	1.865	2.0847	2.0039	1.9145	1.952	2.1954	1.5645	1.8904	1.9534	1.9585	1.9803	1.9774	1.9722	1.7247	2.2011	2.5814	2.5166	2.1942	2.0174	1.9137	2.0569	2.1682	2.1828	1.7854	2.1742	1.9806	1.946	2.3723	2.3019	2.2818
24	2.1456	1.9392	2.3744	2.1676	1.9775	2.0877	1.9269	1.6717	1.9742	1.9183	2.1026	1.8653	2.003	1.62	1.7017	1.9223	1.6166	1.7855	1.8474	2.0485	2.0193	2.0281	1.7546	2.0945	1.835	1.9476	1.8561	1.8402	1.837	1.7603	1.8804	1.9447	1.8356	2.0116	1.904	2.1618	1.8971	2.1356	1.7936	2.2709	2.1457	2.1358	1.7461	2.1158	2.1638	1.9163	2.0892	1.9969	2.3998
26	1.868	2.1484	2.5585	2.2305	2.0923	2.1367	1.7221	1.8503	1.7368	2.1077	1.9216	1.9724	1.7592	1.7229	1.5639	1.9554	1.5722	1.6661	1.6037	1.8567	2.1487	1.897	2.0294	2.0035	1.8433	1.4298	1.7398	1.6357	1.9394	2.0359	2.1415	1.9915	1.9929	2.0699	1.6778	1.803	1.6072	1.7343	2.3106	1.904	2.4265	2.0259	2.2251	2.2034	2.093	1.9272	2.0443	2.1619	2.2175
28	1.91	2.1718	2.6333	2.2757	2.261	1.7969	1.7855	1.703	1.9045	1.9111	1.8335	1.7596	1.7208	1.7156	1.6909	2.172	2.0276	1.6662	1.5681	1.8648	1.8087	2.2741	2.1318	1.6791	1.9944	1.7792	1.7662	1.7797	1.9996	2.0218	2.1521	1.8934	1.9394	1.7343	1.9899	1.7264	1.8609	1.9573	1.9665	2.0907	2.2241	2.117	2.0755	1.7264	1.9561	1.8453	2.238	1.9751	2.256
30	1.8561	2.2211	2.3035	2.0893	2.038	1.6664	1.9479	1.6819	1.726	1.6982	1.7702	1.8681	1.9242	1.6358	1.7729	1.8173	1.5481	1.9395	1.6957	1.6737	1.6554	1.9281	2.0187	1.842	1.9104	1.7728	1.7898	1.9946	1.8737	2.0814	1.9481	1.6596	1.7939	2.0318	1.9643	1.7172	2.1917	1.9354	2.0436	1.9127	2.0932	2.0839	1.975	2.035	2.2906	1.9786	2.2158	1.9811	2.0596
32	1.931	1.9972	2.2064	2.4198	1.9891	1.6273	1.9278	1.7383	1.5633	1.6323	1.413	1.8752	1.8929	1.8535	1.7684	1.7183	1.9136	2.1087	1.5861	1.871	1.9729	1.8211	1.8483	1.7854	1.7295	2.0017	1.7809	1.8989	1.9619	1.9026	1.936	1.7252	1.9062	1.7916	1.8344	1.7746	2.2865	2.0201	1.7885	2.2856	2.037	2.2336	2.1492	2.1241	2.1146	2.2085	1.9675	2.102	2.0452
34	1.9253	2.0195	2.2067	2.0512	2.2023	1.6147	1.5118	1.9438	1.6742	1.4663	1.8203	1.6354	1.9086	1.8333	1.8117	1.7955	1.8373	1.9339	1.9586	1.6562	1.7302	1.8282	1.8219	1.9544	2.0696	1.8186	1.8689	1.8787	2.0286	2.0138	1.6603	2.0305	1.838	2.1402	1.8369	2.0163	1.9053	1.8999	2.1392	2.0487	2.2179	2.0568	2.0235	1.9059	1.9985	1.9524	2.0411	1.9203	2.1618
36	2.1208	2.7565	2.2021	2.0269	1.8383	1.5628	1.5916	1.5764	1.4874	1.4082	1.7136	2.0123	2.1492	1.53	2.1111	1.764	1.6472	1.896	1.914	1.6162	1.9226	1.6933	1.6026	1.8292	2.2167	1.8771	1.757	2.0245	2.0509	1.7485	1.8344	1.7457	1.9335	2.0312	1.7004	2.0595	1.7309	2.1421	2.0543	1.8173	2.1439	2.1539	1.8011	2.0412	1.7725	1.9942	1.727	2.0063	1.9269
38	2.2297	2.4496	2.3625	2.0034	1.7522	1.3397	1.536	1.8477	1.6739	1.7419	1.7673	1.7782	1.7151	1.6492	1.9028	1.8657	1.5835	1.7011	1.9565	1.762	1.8075	1.6892	1.6675	1.9138	2.3413	1.6585	1.62	1.7529	2.0114	1.8575	1.9795	1.6939	1.802	2.132	1.7831	1.5304	1.7803	2.0577	1.8035	2.0258	2.1705	1.9718	1.7863	2.09	1.9707	1.8753	2.0557	2.1462	2.1765
40	2.1253	1.7431	2.1511	2.0298	1.6745	1.6176	1.665	1.8853	1.7386	1.5505	1.8803	1.843	1.449	1.3926	1.9542	1.7271	1.4405	1.7151	1.8514	1.8164	1.8343	1.3479	1.679	1.5753	2.1689	1.9263	2.006	2.0735	1.793	1.657	1.8417	1.6976	2.0396	1.9696	1.775	1.8896	2.0617	1.6337	1.8909	2.1383	1.8314	1.8123	1.8052	1.8482	2.2436	1.913	2.2026	2.1889	2.0363
42	1.7949	1.817	2.0649	1.7378	1.5014	1.6148	1.557	1.5416	1.6039	1.7071	1.8514	1.9279	1.6639	1.5998	1.9491	1.6636	1.7234	1.8363	1.9717	1.8315	2.0396	1.6274	1.5882	1.714	1.6329	1.9625	1.7753	2.2309	1.6604	1.9581	1.5934	1.6486	1.8889	1.9231	1.8782	1.8546	2.0697	1.5803	2.1531	1.9501	2.0349	1.9751	2.0568	2.0362	1.965	1.8481	1.7423	2.2516	2.0739
44	1.6123	2.1708	2.0106	1.9582	1.7399	1.6455	1.3054	1.561	1.6396	1.5228	1.8524	1.8809	1.6844	1.8197	1.6157	1.5745	1.5268	1.8906	1.4799	1.9425	1.7414	1.6328	1.4712	1.5443	1.7167	2.1852	2.1142	1.8852	1.8235	1.9904	2.0522	1.3272	1.8645	1.9911	1.8208	1.7718	1.9103	1.7708	1.7358	1.8632	2.2664	1.9531	1.8486	1.9124	2.2052	1.9006	1.8437	2.2712	1.6148
46	1.8138	1.8071	2.1565	1.7948	1.968	1.6222	1.519	1.6248	1.6961	1.4458	1.5325	1.6177	1.6126	1.6069	1.8119	1.4738	1.6912	1.4297	1.7289	1.5577	1.717	1.2462	1.5668	1.6521	1.6209	1.4849	1.7662	1.7851	1.6223	2.1361	1.5248	1.7389	1.8208	2.0044	1.8037	1.7728	1.8053	2.0164	2.0056	1.6195	2.1265	1.7879	1.8542	1.9599	2.087	1.7941	2.0415	1.9701	1.994
48	2.0075	1.6375	1.8768	1.9439	1.7844	1.9334	1.3751	1.4406	1.3759	1.6264	1.6381	1.6303	1.5248	1.6351	1.6338	1.4883	1.5927	1.2927	1.676	1.8319	1.9242	1.6967	1.5335	1.5491	1.5157	1.7938	1.7046	1.8391	2.0541	1.7817	1.7816	1.7127	1.8289	1.8007	2.0979	1.6904	1.5904	1.9704	1.8959	1.7545	2.142	1.7431	1.9145	1.7515	1.5374	1.9597	1.9401	2.0857	2.0174
50	1.9213	1.8637	1.7478	1.9578	1.7106	1.6059	1.3366	1.653	1.7227	1.6124	1.2798	1.3103	1.5883	1.6603	1.5258	1.5443	1.4982	1.5855	1.7014	1.8643	1.7297	1.7327	1.4618	1.5819	1.5257	1.7163	1.6111	1.7385	2.1586	1.7975	1.6942	1.5092	1.8455	1.704	1.9419	1.6385	1.8161	1.7862	1.9821	2.0976	1.8137	2.0987	1.7144	1.6378	1.8694	1.991	1.9618	1.9219	1.7115
52	1.5428	1.5016	1.6385	1.487	1.8158	1.4705	1.4456	1.5635	1.5653	1.6129	1.4926	1.4844	1.8023	1.4475	1.4743	1.8295	1.3818	1.9138	1.5904	1.8241	1.6929	1.5113	1.4163	1.4852	1.6828	1.3405	1.9692	1.4935	1.6845	1.5655	1.4231	1.7453	1.9087	1.8702	1.9532	1.6828	1.8904	1.9175	2.1681	1.9639	1.83	2.1226	1.6864	1.6015	1.908	1.8773	1.7784	1.8616	2.022
54	1.4108	1.4721	1.7076	1.4083	1.7102	1.6463	1.6448	1.6291	1.4573	1.3164	1.404	1.3786	1.8425	1.6309	1.537	1.8341	1.476	1.5351	1.8516	1.6065	1.751	1.6132	1.7828	1.7561	1.7305	1.6776	1.9148	1.5196	1.7372	1.3167	1.8725	1.8038	1.6918	1.7138	1.8943	1.8683	1.9006	1.738	2.229	2.1969	2.2861	1.9553	1.8803	1.4474	1.8434	1.8385	1.8383	2.0123	1.9993
56	1.7154	1.737	1.7437	1.3828	1.4161	1.4827	1.5403	1.6023	1.4778	1.4041	1.4646	1.3079	1.7585	1.6013	1.7593	1.5418	1.5411	1.928	1.7683	1.565	1.7462	1.6147	1.7098	1.8143	1.6673	1.4758	1.2251	1.392	1.6014	1.5523	1.892	1.8395	1.7688	1.8362	1.3692	1.6551	1.7269	1.6179	1.8892	1.9179	2.0085	1.9917	1.5882	1.8812	1.8739	1.8984	1.8278	1.6172	1.9352
58	1.6418	1.57	1.622	1.6069	1.1983	1.5034	1.2552	1.3896	1.6313	1.3785	1.6073	1.5399	1.6693	1.8198	1.7137	1.746	1.5541	1.4473	1.5834	1.7458	1.7136	1.8723	1.5743	1.7363	1.37	1.6937	1.4947	1.5825	1.6508	1.5865	1.625	1.7973	1.6543	1.846	1.8058	1.9015	1.6584	1.6841	1.7084	2.0206	1.8277	1.8667	1.7841	1.7712	1.6409	1.6158	2.1711	1.5583	1.8892
60	1.6416	1.767	1.3475	1.6519	1.5728	1.2429	1.4837	1.2437	1.4213	1.6023	1.7285	1.5024	1.5146	1.7739	1.4198	1.5768	1.5597	1.6943	1.864	1.5054	1.6075	1.8652	1.6175	1.5832	1.2392	1.616	1.3419	1.3442	1.6618	1.7063	1.6419	1.7048	1.6559	1.7567	1.673	1.8988	1.5314	1.7911	1.8509	1.5641	1.5724	1.8214	1.7283	1.8961	2.0501	2.1418	1.7196	1.7471	2.0895
62	1.5359	1.4516	1.469	1.5248	1.5325	1.53	1.4818	1.523	1.4988	1.4023	1.518	1.3245	1.4799	1.8017	1.5617	1.1533	1.5366	1.6507	1.4015	1.4933	1.528	1.9104	1.4773	1.3896	1.2907	1.7275	1.6368	1.7753	1.6466	1.6925	1.7074	1.7935	1.7399	1.5546	1.6327	1.7646	1.5471	1.7586	1.7366	1.492	1.7204	1.9937	1.7795	1.8843	1.9149	2.1631	1.9785	1.8942	2.2039
64	1.6937	1.448	1.4106	1.4497	1.5934	1.6145	1.6448	1.5932	1.5801	1.4468	1.2708	1.6472	1.4456	1.5182	1.5735	1.3615	1.5198	1.4097	1.3499	1.4016	1.5503	1.5944	1.4196	1.4781	1.5643	1.7754	1.4087	1.8198	1.7362	1.6092	1.6746	1.7194	1.6688	1.6697	1.6312	1.6277	1.5998	1.6236	2.0214	1.817	1.9929	1.836	1.8833	1.8136	1.7026	1.8663	1.7462	1.6889	1.9624
66	1.3795	1.603	1.1971	1.2742	1.3689	1.6076	1.4784	1.618	1.4444	1.4973	1.3764	1.6673	1.4138	1.492	1.7972	1.2624	1.4867	1.3839	1.5013	1.3881	1.5961	1.4943	1.7811	1.5987	1.5909	1.592	1.7505	1.8059	1.7079	1.7081	1.4217	1.6389	1.5379	1.6774	1.6262	1.8588	1.5586	1.5039	1.5256	2.0648	1.7966	1.7878	1.8742	1.9925	2.2187	1.789	1.576	1.8259	1.9881
68	1.507	1.3626	1.3583	1.5684	1.6147	1.7051	1.4865	1.4593	1.5675	1.5014	1.3056	1.4407	1.4519	1.6791	1.6508	1.2613	1.2879	1.3095	1.3516	1.4462	1.5358	1.3231	1.6196	1.5029	1.4451	1.5853	2.067	1.8085	1.6155	1.6716	1.9023	1.6145	1.7473	1.7486	1.4413	1.432	1.5719	1.4105	1.7418	2.0563	1.7019	1.7868	1.6167	1.9092	1.8146	2.0491	1.5989	1.7768	1.552
70	1.3729	1.3821	1.3155	1.4169	1.3424	1.3828	1.427	1.3775	1.4154	1.6864	1.3976	1.4844	1.4873	1.3643	1.6199	1.5642	1.4026	1.3467	1.4249	1.658	1.5387	1.3949	1.4676	1.5734	1.3709	1.7261	1.9142	1.6146	1.7077	1.8627	2.0597	1.4708	1.5886	1.6959	1.629	1.7241	1.3904	1.4277	1.6542	1.7975	1.6327	1.9133	1.837	1.6308	1.7867	1.908	1.9345	1.8124	1.8534
72	1.3305	1.2427	1.6217	1.4072	1.3382	1.1402	1.1555	1.3492	1.5275	1.4676	1.5414	1.6079	1.6324	1.3561	1.5933	1.3917	1.36	1.2765	1.5986	1.615	1.5118	1.0927	1.6059	1.3071	1.5851	1.7586	1.459	1.5201	1.6631	1.6768	1.8324	1.7413	1.4362	1.6041	1.5264	1.4054	1.8153	1.3769	1.4469	1.7994	1.6149	1.5529	1.7513	1.5147	1.6507	1.8199	1.6605	1.4536	1.7357
74	1.3547	1.3439	1.253	1.3255	1.4232	1.2109	1.3996	1.093	1.6552	1.5162	1.1876	1.5063	1.5273	1.5096	1.5525	1.3665	1.6631	1.4917	1.3589	1.3464	1.3637	1.0481	1.1324	1.3234	1.6511	1.4798	1.5347	1.3816	1.8231	1.6179	1.2726	1.5251	1.8302	1.5945	1.5808	1.7175	1.6826	1.5643	1.8624	1.9918	1.9308	1.6413	2.1175	1.8623	1.7504	1.7293	1.5416	1.7889	1.7622
76	1.5467	1.3403	1.4655	1.1777	1.2505	1.5227	1.1037	1.1158	1.4503	1.293	1.4479	1.4478	1.5448	1.5917	1.54	1.501	1.682	1.7329	1.2597	1.3022	1.6737	1.2042	1.2294	1.5602	1.5736	1.4953	1.668	1.3426	1.5098	1.6856	1.3441	1.5191	1.4806	1.5125	1.5472	1.5195	1.552	1.5102	1.5957	1.8685	1.7446	1.6289	1.8015	1.6068	1.6573	1.6848	1.6452	1.8892	1.7432
78	1.2162	1.3501	1.2919	1.1496	1.5553	1.5589	1.337	1.3632	1.3635	1.1742	1.4928	1.6167	1.5405	1.5495	1.4236	1.4922	1.8473	1.5834	1.3879	1.2678	1.8095	1.4861	1.4329	1.7051	1.6091	1.3337	1.5131	1.3953	1.6406	1.6504	1.9124	1.4519	1.4785	1.4987	1.6275	1.6475	1.6534	1.545	1.6538	1.4016	1.6368	1.8305	1.6463	1.4925	1.4013	1.5576	1.78	1.7451	1.8495
80	1.4642	1.3927	1.5668	0.94368	1.5451	1.4507	1.3215	1.2556	1.3265	1.3087	1.4342	1.5724	1.4753	1.3386	1.4433	1.4854	1.2876	1.4955	1.299	1.2176	1.6068	1.4742	1.5546	1.3396	1.3304	1.5308	1.4595	1.6161	1.47	1.4535	1.836	1.6881	1.569	1.6217	1.5817	1.5304	1.5635	1.6267	1.3843	1.6502	1.8218	1.7159	1.4873	1.4889	1.4033	1.4768	1.8152	1.8468	1.7077
82	1.1764	1.5702	1.3143	1.217	1.5446	1.2775	1.3884	1.2783	1.3029	1.5697	1.243	1.4986	1.4891	1.2451	1.3578	1.5296	1.2956	1.5317	1.6874	1.3807	1.1916	1.3393	1.5012	1.345	1.5742	1.7425	1.4633	1.6782	1.5938	1.6399	1.7875	1.6511	1.562	1.494	1.6001	1.3819	1.7967	1.6476	1.5571	1.3161	1.7022	1.3879	1.9404	1.5415	1.6159	1.6149	1.776	1.6367	1.8008
84	1.114	1.3322	1.3811	1.4096	1.3715	1.2687	1.2259	1.51	1.2514	1.726	1.3931	1.458	1.4219	1.261	1.3191	1.3797	1.4791	1.7265	1.7928	1.5966	1.3918	1.3088	1.5263	1.2731	1.231	1.5903	1.5378	1.416	1.7714	1.436	1.6572	1.6651	1.6515	1.4381	1.4031	1.3909	1.7582	1.4614	1.711	1.6645	1.5571	1.5475	1.5416	1.5293	1.6823	1.9033	1.8371	1.4867	1.7836
86	1.3854	1.1396	1.3163	1.5497	1.0869	1.3267	1.1611	1.6501	1.6142	1.6046	1.6133	1.3326	1.2195	1.315	1.2074	1.4285	1.4097	1.5498	1.6412	1.5249	1.4398	1.2487	1.358	1.466	1.4665	1.4636	1.6403	1.8626	1.5024	1.5595	1.516	1.5006	1.6641	1.648	1.3608	1.4676	1.5325	1.5242	1.3689	1.532	1.7559	1.4944	1.5148	1.4896	1.9727	1.7491	1.8696	1.6381	1.6944
88	1.1156	1.2683	1.2803	1.5419	1.0304	1.2253	1.0564	1.5588	1.3273	1.6468	1.3877	1.2538	1.1443	1.3939	1.2246	1.247	1.3815	1.587	1.59	1.6169	1.7607	1.5507	1.7896	1.2974	1.2576	1.1972	1.5849	1.5919	1.4235	1.3499	1.5414	1.5458	1.7361	1.6983	1.4697	1.5648	1.7313	1.5036	1.3908	1.5694	1.5146	1.6334	1.6962	1.6274	1.6784	1.7161	1.8086	1.5712	1.4498
90	1.1417	1.1444	1.1817	1.1764	1.1455	1.2644	1.2619	1.3382	1.2878	1.4358	1.4099	1.3437	1.1857	1.2113	1.4842	1.3785	1.2717	1.42	1.2885	1.5474	1.4257	1.6213	1.5908	1.1929	1.3887	1.3377	1.635	1.3389	1.134	1.294	1.4432	1.4728	1.4953	1.451	1.3349	1.2877	1.6222	1.694	1.6883	1.5719	1.4624	1.6009	1.6199	1.6073	1.931	1.7613	1.6466	1.7857	1.6445
92	1.3305	1.3663	1.1171	1.0671	1.3543	1.0879	1.4543	1.1955	1.2708	1.3692	1.2073	1.2806	1.5676	1.0778	1.5095	1.2635	1.4343	1.4441	1.6478	1.6296	1.3454	1.6944	1.4189	1.3419	1.3494	1.3278	1.1877	1.3735	1.3361	1.6645	1.3197	1.5061	1.2558	1.2891	1.3102	1.4362	1.3821	1.7626	1.4669	1.6255	1.7079	1.6201	1.3314	1.5981	1.7993	1.8787	1.3889	1.8545	1.6928
94	1.2567	1.4326	0.88111	1.3136	1.2672	1.3075	1.4247	1.0655	1.1724	1.3371	1.2764	1.3452	1.5541	1.0938	1.245	1.464	1.4986	1.5164	1.3295	1.5503	1.2463	1.4515	1.2758	1.0415	1.4019	1.3634	1.2942	1.396	1.5937	1.8757	1.6324	1.5068	1.3893	1.5243	1.4061	1.5638	1.5934	1.6129	1.5661	1.6258	1.951	1.8019	1.3886	1.5113	1.6241	1.6543	1.5887	1.8535	1.1439
96	0.86658	1.3877	1.1265	1.1387	1.0967	1.2097	1.3609	1.1634	1.4232	1.095	1.4316	1.3615	1.2696	1.3736	1.1807	1.1504	1.0981	1.4734	1.3514	1.3791	1.312	1.3179	1.135	1.2466	1.3994	1.5152	1.3073	1.3621	1.6839	1.6305	1.6308	1.3338	1.6738	1.4327	1.3364	1.6678	1.4776	1.6822	1.3751	1.3371	1.6765	1.3984	1.4625	1.3975	1.6888	1.6648	1.6897	1.643	1.3735
98	0.99592	1.2092	1.1366	1.0209	1.4011	1.2179	1.1044	1.1239	1.2538	1.4655	1.431	1.2426	1.2274	1.2753	1.2711	1.0724	1.0386	1.2615	1.6523	1.2425	1.4192	1.546	1.3806	1.3285	1.2518	1.4369	1.1065	1.4072	1.5545	1.3533	1.4694	1.2759	1.4672	1.281	1.4903	1.5509	1.5755	1.3843	1.3038	1.4247	1.6063	1.405	1.4902	1.2027	1.5145	1.351	1.6316	1.458	1.5254
100	1.2899	1.1145	1.2911	1.1679	1.298	1.1712	1.016	1.1714	1.3093	1.1354	1.2659	1.0353	1.0842	1.1717	1.0956	1.0605	1.1485	1.3373	1.5459	1.0123	1.4118	1.2646	1.5032	1.186	1.3117	1.2625	1.2349	1.4711	1.342	1.619	1.3537	1.5493	1.5952	1.1913	1.39	1.5498	1.4601	1.467	1.2725	1.1043	1.261	1.1843	1.5027	1.5763	1.645	1.2867	1.6793	1.3583	1.549
102	1.0809	1.1388	1.1444	1.2601	0.95855	1.1677	1.2187	1.1561	1.0662	1.2199	1.0886	1.3658	1.4637	1.2128	1.0648	1.1552	1.3096	1.1874	1.2867	1.172	1.3224	1.2621	1.6073	1.4719	1.1976	1.4874	1.3868	1.324	1.4141	1.4446	1.4893	1.3441	1.3881	1.3822	1.1997	1.5287	1.2353	1.6407	1.6124	1.2289	1.6107	1.344	1.2644	1.4535	1.3855	1.3045	1.4786	1.7584	1.6473
104	1.0435	1.0282	1.2369	1.0865	1.1426	1.2391	1.0638	1.0339	1.0134	1.2904	1.1721	1.352	1.1846	1.0465	1.0443	1.351	1.109	1.2206	1.1178	1.2159	1.191	1.2014	1.3255	1.1542	1.3297	1.4285	1.3327	1.2285	1.5456	1.331	1.5074	1.0132	1.5895	1.4199	1.7016	1.2936	1.4439	1.367	1.6016	1.1632	1.6116	1.2226	1.4396	1.7447	1.3868	1.6262	1.5428	1.5469	1.5727
106	1.0267	1.2421	1.2355	1.157	1.3576	1.1893	1.0996	1.0427	1.1234	1.2151	1.1639	1.2761	1.4035	1.1482	1.0852	1.0752	1.228	1.4351	1.0598	1.1629	1.3132	1.0793	1.1614	1.3815	1.3532	1.4066	1.2737	1.1088	1.25	1.2736	1.4582	1.3451	1.7354	1.3987	1.186	1.3377	1.3766	1.2509	1.1966	1.6958	1.2767	1.3043	1.4236	1.4869	1.3448	1.6361	1.6082	1.4982	1.2814
108	0.83559	1.0827	1.1413	1.0951	1.1641	1.1149	1.0738	1.0767	1.218	0.99694	1.1753	1.2034	1.3263	1.3169	0.95274	1.1081	1.1222	1.2143	1.1396	1.2115	1.2864	1.004	1.2845	1.3342	1.1272	1.2849	1.2677	1.1073	1.2115	1.4922	1.5175	1.4307	1.5455	1.4781	1.3531	1.4256	1.4708	1.246	0.98988	1.6669	1.4577	1.4413	1.3339	1.7782	1.3657	1.3995	1.3679	1.6569	1.6536
110	1.1247	1.1174	1.4841	1.0772	1.1803	1.1718	1.2044	1.2054	1.4221	1.0461	1.1948	1.1721	1.2821	1.4245	1.2936	1.393	1.1396	1.4135	1.2521	1.2565	1.2894	1.2855	1.2308	1.2286	1.1358	1.2459	1.1799	1.1107	1.4451	1.4649	1.3445	1.4634	1.544	1.4426	1.1833	1.161	1.3054	1.13	1.2782	1.4732	1.7823	1.7547	1.373	1.7086	1.3058	1.3826	1.3971	1.6154	1.4843
112	1.0155	1.0725	1.2674	1.0236	1.054	1.1183	1.27	1.1725	1.1136	1.188	1.1929	1.1406	1.3579	1.3276	1.3622	1.6066	1.2274	1.277	1.2814	1.2986	1.137	1.2186	1.1908	1.4952	1.1135	1.2226	1.325	1.4525	1.1815	1.4041	1.54	1.0267	1.3737	1.4059	1.3035	1.1746	1.3038	1.2163	1.3917	1.2851	1.5637	1.4917	1.4426	1.439	1.4252	1.2757	1.3595	1.5661	1.5898
114	0.89663	1.2462	1.2133	1.0373	1.1159	1.0124	1.1633	1.2118	1.1918	1.2276	1.2367	1.109	1.1643	1.1527	1.1375	1.2224	1.1878	1.4758	1.3148	1.0978	1.101	1.1685	1.335	1.4882	1.5112	1.2225	1.3722	1.2356	1.0041	1.291	1.387	1.3799	0.98434	1.1696	1.1736	1.2456	1.356	1.3195	1.3317	1.2628	1.1898	1.6267	1.4191	1.4231	1.4126	1.319	1.4003	1.5661	1.5627
116	1.0006	1.11	1.0515	1.154	1.0496	1.2742	1.1561	1.1418	1.3436	1.0303	1.0242	1.048	1.3579	1.2819	1.3378	1.0314	1.1278	1.1881	1.3252	1.3205	1.2162	1.2878	1.1885	1.2093	1.3262	1.4134	1.2928	1.0104	1.1261	1.2723	1.2265	1.3472	1.2521	1.274	1.0932	1.4631	1.4549	1.5811	1.3973	1.3221	1.4237	1.2639	1.7173	1.4646	1.2292	1.3517	1.6514	1.4803	1.5797
118	1.0822	1.2	1.1464	1.0377	1.0748	1.0791	1.3349	1.3159	1.2433	1.2155	0.79268	1.1554	1.2417	1.1377	1.1145	1.0411	0.97103	1.2986	1.1269	1.2241	1.1508	1.1842	1.0195	1.3598	1.1971	1.4291	1.3868	1.1323	1.1254	1.0642	1.2695	1.0868	1.3403	1.31	1.4296	1.538	1.363	1.4635	1.4533	1.483	1.3242	1.2218	1.8266	1.2021	1.3561	1.4336	1.6483	1.6622	1.6475
120	1.021	0.99703	0.88072	1.1267	1.2383	1.0458	1.2412	1.3049	1.2182	0.95805	0.88984	1.0467	1.2215	1.1624	0.92532	1.1834	1.2317	1.1565	1.0267	1.4038	1.2469	1.2722	1.4058	1.2308	1.004	1.2965	1.3862	1.2135	1.3443	1.1089	1.2532	1.177	1.0516	1.1552	1.1908	1.3497	1.2428	1.3471	1.3614	1.4411	1.3368	1.491	1.5783	1.421	1.1555	1.6887	1.4052	1.4772	1.634
122	1.0192	0.79728	0.93016	1.1342	1.2276	1.0551	1.103	1.1911	1.0413	0.98716	1.0487	0.96174	1.0375	1.2547	1.4451	1.4444	1.0625	0.95377	0.90595	1.3181	1.1641	1.2959	1.4009	1.1511	1.3072	1.1304	1.3834	1.1362	1.0931	1.0821	1.073	1.2404	1.1967	1.1352	1.267	1.0281	1.179	1.3418	1.2541	1.5476	1.2306	1.3941	1.657	1.3267	1.1474	1.3985	1.4275	1.6833	1.4159
124	1.022	0.79292	1.1956	1.091	1.2945	1.0994	0.99942	1.3452	1.2007	0.89271	1.032	1.0223	1.0393	1.0946	0.92787	1.304	1.0862	1.2088	0.89554	1.1521	1.1131	1.3761	1.4191	1.1593	1.311	1.2115	1.2085	1.0203	0.97746	1.32	0.94586	1.2077	1.2231	1.3191	1.312	1.4361	1.4126	1.4991	1.2494	1.1356	1.2555	1.2226	1.4301	1.5669	1.3616	1.6629	1.2989	1.5482	1.5986
126	0.92191	0.91215	1.0019	1.2003	1.0521	1.1131	1.292	1.2692	1.0993	1.0121	0.96458	1.0808	0.99009	1.0657	1.0832	1.218	0.9385	1.2221	1.0284	1.2619	1.0298	1.2785	1.2242	1.0242	1.1835	1.2851	1.3354	1.2729	1.154	1.2508	1.2491	1.3106	1.2056	1.3915	1.2777	1.4693	1.2896	1.1763	1.245	1.1317	1.3022	1.2596	1.4661	1.5416	1.3345	1.5495	1.1938	1.5683	1.5519
128	0.8724	0.86412	1.1198	1.0255	1.1189	1.1802	1.1796	0.93635	1.2536	1.1865	1.0031	0.96127	1.3616	1.0231	0.81958	1.0645	1.1789	1.1701	1.1897	1.2422	1.3113	1.2429	1.0739	1.0389	1.0653	1.0101	1.2769	1.1893	1.2344	1.279	1.2049	0.904	1.0604	1.5617	1.3795	1.2073	1.3788	1.2635	1.4443	1.0379	1.3367	1.2676	1.0972	1.3266	1.304	1.5266	1.2263	1.436	1.5634
130	0.84624	1.2089	1.0322	1.1399	1.1089	0.87501	0.92006	0.97163	1.2862	1.1195	1.0244	1.1369	0.9969	1.0776	0.94418	1.2118	0.91892	1.0838	1.069	1.0791	1.2453	1.1046	1.0899	1.2486	1.0773	1.033	1.0644	1.2759	1.1643	1.2554	0.97768	0.94856	0.90588	1.297	1.346	1.234	1.3457	1.3295	1.3069	1.1742	1.3937	1.2256	1.1911	1.2317	1.4874	1.3976	1.2564	1.4406	1.4978
132	0.85008	1.0804	0.92964	1.1241	1.3422	1.1832	0.9495	1.1976	1.2846	1.0777	0.96497	1.0728	1.2328	1.158	1.2005	1.0307	1.1447	1.2367	1.0361	1.2212	1.1277	1.1866	1.1142	1.2436	1.1905	1.0222	0.99889	1.2949	1.1324	1.4558	1.194	1.0062	1.0319	1.1351	1.2463	1.1156	1.4454	1.1164	1.2704	1.4611	1.278	1.3745	1.5553	1.242	1.7065	1.3314	1.4476	1.4646	1.2816
134	1.02	1.0935	0.85503	1.0253	1.0088	1.2878	1.2993	1.0643	1.2645	1.0189	1.1332	0.918	0.99876	1.2029	1.2464	1.0655	1.0072	0.90764	1.0424	1.1238	1.1442	0.92254	1.1699	1.202	1.0987	1.2631	0.99104	1.3289	1.298	1.4046	1.2804	1.0247	1.2019	1.2486	1.5456	1.3103	1.2667	1.1217	1.521	1.1418	1.3717	1.3805	1.6133	1.1694	1.3279	1.1494	1.505	1.3034	1.634
136	0.92146	0.99891	1.0766	1.1564	0.86604	0.9735	1.1003	0.982	1.1764	1.2499	1.0306	1.0058	1.0564	1.0279	1.2101	1.1136	1.1392	0.83605	1.1867	1.0719	1.0532	1.1115	1.0696	1.0139	1.17	1.156	1.1749	1.2252	1.2845	1.5663	1.1953	1.1701	1.0736	1.1882	1.319	1.087	1.2228	1.1449	1.309	1.1807	1.2267	1.2375	1.571	1.322	1.0632	1.4593	1.2274	1.2347	1.6251
138	0.97312	1.0778	1.303	0.99227	0.91177	0.99697	0.9912	1.2229	1.2548	1.0504	1.0549	0.94273	0.97117	1.0702	1.1336	0.91713	0.92136	1.025	1.1356	1.0902	1.1954	0.8823	1.0275	1.3183	1.1635	0.91685	1.1533	1.0598	1.1628	1.178	1.3035	1.2421	0.91251	1.0753	1.1329	1.2144	1.2344	1.2641	1.4298	1.4495	1.2723	1.2942	1.234	1.2542	1.2648	1.1287	1.1086	1.4468	1.6564
140	0.92352	1.005	1.219	1.1452	1.0173	0.95111	1.0212	0.97693	0.99601	0.95338	1.1648	0.7424	1.0454	1.305	1.1343	0.92957	1.1278	1.1557	1.227	1.189	1.1111	1.175	1.209	1.3287	1.029	1.2826	1.327	1.5039	1.496	1.2576	1.4973	1.3379	1.098	1.1865	1.3488	1.1851	1.1566	1.1958	1.1993	1.3767	1.3349	1.3072	1.3504	1.2554	1.3496	1.0031	1.2986	1.3533	1.5625
142	0.76087	0.98213	1.2597	1.2018	1.1806	1.0083	0.95165	0.95935	0.96834	1.1271	0.9968	0.8903	1.0091	1.4095	1.1875	1.0978	0.9874	0.92013	1.1216	1.1576	1.0787	1.2187	1.1837	1.084	1.1292	1.09	1.0485	1.0994	1.3842	1.0244	1.2263	1.2415	1.0864	1.0195	1.3564	1.4306	1.195	1.2709	1.3561	1.2411	1.3155	1.2457	1.202	1.0677	1.0967	1.5103	1.4695	1.4266	1.3589
144	0.6988	0.99488	0.89474	0.80868	0.93984	0.79316	0.96888	0.97008	0.97299	1.0978	0.95755	1.022	0.98186	1.0329	1.1706	1.0118	1.0225	1.1325	0.97646	1.3254	1.2075	1.1543	1.0661	0.98438	0.77096	0.7856	1.2229	0.90708	1.0426	1.1514	1.249	1.0058	1.0762	1.26	1.1841	1.2502	1.1832	1.2162	1.3573	1.2954	1.2183	1.2231	1.108	1.0779	1.2214	1.2603	1.2864	1.1519	1.5008
146	0.81517	1.0361	1.0319	1.0162	1.0373	0.99146	0.95425	0.94605	0.90953	0.98576	0.99559	1.26	0.90405	0.93459	1.1679	0.98104	1.0158	0.94538	0.99925	1.1211	0.9418	1.323	0.88834	1.0891	0.87726	0.90002	1.2172	0.91415	1.1968	1.0663	1.1373	1.0077	0.86294	1.2829	1.3399	1.2452	1.2789	1.0864	1.2916	1.1826	1.052	1.2794	0.94245	0.97069	1.1926	1.1753	1.0816	1.2851	1.2661
148	0.73963	1.1847	0.6757	0.83636	1.1363	0.9611	0.7659	0.8642	0.91221	0.91356	0.94346	1.0938	1.2333	1.0746	1.0799	0.87425	0.95667	0.97565	0.95034	1.337	1.1583	1.0516	1.0331	0.98556	1.063	1.0577	1.0469	1.0146	0.92379	0.98424	1.3273	1.1182	1.0425	1.1821	1.0576	1.0634	1.2462	1.0492	1.3336	1.0031	1.0915	0.98527	1.0934	1.1498	1.2387	1.4154	1.0335	0.91653	1.3023
150	0.8602	0.97433	0.70487	0.92209	1.2847	0.92855	0.92838	0.91446	0.99265	0.82269	1.0393	1.1146	1.1507	1.1266	1.1206	0.8982	0.98952	0.97707	0.91997	1.2139	1.1243	1.0752	1.2066	1.273	1.0532	1.0906	0.91276	1.1734	0.99082	1.171	1.0588	1.2326	0.97271	1.0688	1.2718	1.201	1.1629	1.0679	1.262	0.98709	1.0805	1.0606	1.2571	1.1506	1.2252	1.0413	1.3323	1.1391	1.0294
152	0.89562	0.8597	0.96641	1.0853	1.221	0.92007	1.0807	0.8483	0.88986	1.0359	1.1371	1.1303	1.1925	1.0953	0.99535	0.83074	0.92654	0.87272	1.087	1.1539	1.2391	1.0901	1.2452	1.3415	1.0203	0.77288	1.2665	1.3166	1.1419	1.1423	1.1638	1.1955	1.2555	1.3334	1.162	1.0927	1.1864	1.2266	1.0284	1.0997	1.016	0.96171	1.2665	1.1197	1.1462	1.3424	1.1402	1.1923	1.0914
154	0.7995	1.0204	1.0066	1.0684	0.93337	0.86422	0.7958	0.75755	0.96272	1.2664	1.0933	1.1232	1.0024	0.95251	1.0491	0.72083	0.86821	0.87895	1.1412	0.98439	0.90105	1.1889	1.0808	1.0732	1.1228	1.0885	1.3339	1.1159	1.0049	1.1219	1.5053	1.1776	1.1902	1.0111	1.2082	1.1288	1.3518	1.1956	0.90125	1.0157	1.2307	1.3201	1.0646	1.098	1.0731	1.2501	1.3363	1.5162	1.0876
156	0.78052	0.7655	0.91344	0.96546	0.84628	1.0481	0.85902	0.99808	0.94653	0.94727	0.88488	0.96952	0.99193	0.97497	0.88667	0.75609	1.0325	1.1422	1.099	0.86186	1.1763	1.0726	1.2597	1.0193	1.1986	1.2649	1.4675	1.1603	0.99635	0.98402	1.1546	1.0701	1.185	1.0338	1.0281	1.2863	1.3108	1.2913	1.0443	1.0011	1.0965	1.2885	1.3298	1.1169	1.2662	1.3221	1.2773	1.3644	1.1682
158	0.84753	0.76137	0.82455	0.85972	1.0135	1.2167	0.96561	0.82427	0.98853	1.0706	0.84294	0.78098	0.98702	1.1226	0.93192	1.0497	0.99431	1.0041	1.0201	0.76696	1.0693	1.0755	1.1944	0.81462	1.2319	1.2123	1.1855	1.2854	0.80799	1.1955	1.075	1.1901	1.0837	1.1275	1.1141	1.2702	1.0871	1.1022	1.1418	1.0876	1.1018	1.2811	1.5543	1.1601	1.1276	1.2005	1.5659	1.3886	1.2912
160	1.027	0.89011	0.94758	0.79442	0.96459	0.86411	1.2542	0.69286	0.94229	1.0223	0.8508	0.96558	1.1761	0.87751	0.81544	0.83753	1.0466	0.73961	0.91948	1.0401	1.0489	1.1902	1.0355	1.1272	0.95692	1.1615	1.0678	1.0313	0.94063	0.93431	1.2954	1.1646	1.1832	1.0562	1.0557	1.2395	1.2575	0.94851	1.2139	0.99964	1.1516	1.2092	1.4097	1.1312	1.1699	1.1668	1.1691	1.3876	1.1499
162	0.99413	0.78949	0.85673	0.7725	0.8647	0.88508	1.157	0.86905	0.89178	0.94466	0.86621	1.0533	0.98353	1.056	0.9426	0.736	0.93148	0.94879	1.0817	1.0586	0.86519	0.90086	0.91893	0.99381	1.2148	0.99588	1.0291	0.93184	0.96886	1.042	1.1327	1.0125	0.96414	0.99278	1.0535	1.1212	1.283	1.1861	1.1611	1.3768	1.0643	1.129	1.265	1.2456	0.98898	1.1046	1.2329	1.3068	1.5071
164	0.92892	0.76082	0.59792	0.79605	0.79289	0.93439	0.9598	0.91166	1.023	1.0149	0.79121	1.1038	1.0166	1.066	0.99882	0.80441	0.94753	1.1755	1.0604	1.1743	0.87104	0.92354	0.78364	0.99421	1.181	1.0894	1.1493	1.0085	1.2098	1.0055	1.2608	1.0172	1.0396	1.0778	0.9884	1.0605	1.2417	1.1448	1.5791	1.3254	1.0105	1.1424	1.2246	1.0193	1.0284	1.0602	1.1387	1.4334	1.4694
166	0.77835	0.77259	0.75096	0.75971	1.0635	1.0766	0.87276	0.95442	0.78612	0.90221	0.82486	0.96361	0.90304	1.022	1.0018	1.0472	1.0217	1.0683	1.1686	0.84255	0.91495	0.97331	0.89187	0.88698	0.90382	1.1401	1.0529	0.89228	0.98188	0.96976	1.1236	1.359	1.1216	0.9785	1.0047	1.0954	1.2398	1.0451	1.2272	1.1061	1.17	1.372	1.1549	0.98016	1.0664	1.139	1.1425	1.2535	1.205
168	0.77443	0.74403	0.74929	0.75726	0.94574	1.0577	0.69154	0.85314	0.76246	0.69043	0.88671	0.86824	0.89906	1.0366	1.0615	0.92294	0.95174	0.9935	0.98393	0.83728	0.90286	0.98861	0.85801	1.0768	1.0418	1.059	1.0391	1.3868	1.0584	1.3292	0.90953	0.87584	1.0403	1.2001	1.1687	1.0451	1.0355	1.0838	1.1435	1.1915	1.0388	1.1765	0.85708	1.165	1.0497	1.083	1.2212	1.3089	1.2398
170	0.81558	0.80332	0.86725	1.0095	0.98524	0.90609	0.84229	0.79296	0.73295	0.88617	0.7532	0.96104	1.1001	0.95479	0.98126	0.87426	1.0055	0.90002	0.86807	0.90071	1.0128	0.89994	1.0524	1.2862	0.86093	1.0198	1.077	1.1401	1.1412	1.3708	0.99809	0.89797	0.84	1.2183	1.4358	1.1601	1.1456	0.85336	1.1497	0.87323	1.0227	1.1986	0.88701	1.1938	1.1119	1.1344	1.1618	1.1286	1.0721
172	0.82745	0.81075	0.9076	0.79437	0.70637	0.95978	0.83034	1.024	0.97434	0.80295	0.93351	1.0937	0.94968	0.91241	0.87739	0.80032	0.70754	0.99834	0.90899	0.75188	0.93891	1.0535	1.1345	1.1199	0.94889	1.0471	1.1301	0.85533	1.1549	1.1752	0.97635	1.1216	0.84944	1.1069	1.0458	1.1745	0.98958	1.0874	1.0978	1.0121	1.1502	1.2065	1.2439	1.1408	1.307	1.0796	1.2099	1.261	1.2845
174	0.81864	0.68421	0.91126	0.78492	0.80657	0.88748	0.85725	0.89907	0.98406	0.73282	1.0077	0.93828	0.79667	0.84864	0.79929	0.71537	0.85604	1.0322	0.91989	0.91843	1.129	0.88386	1.0946	0.89272	0.96579	0.87277	1.0301	0.93541	0.90048	1.0298	1.1975	1.1467	1.1179	1.1381	0.92619	1.2765	1.1061	1.1812	1.003	0.8727	1.5958	1.1308	1.3137	1.3099	1.1423	1.0446	1.2129	1.3179	1.23
176	0.90208	0.70069	0.88805	0.88129	0.73814	0.8275	0.7886	0.99802	0.94773	0.73843	0.90812	0.74417	0.77558	0.8938	0.91038	0.91277	0.72427	1.0834	1.0751	0.96594	1.1862	0.91437	0.92532	0.72269	0.88	0.95089	0.86855	0.80683	1.0426	1.1442	1.1195	1.0583	0.95329	0.99429	0.92751	1.176	1.0755	1.091	1.0718	1.0412	1.2431	1.0691	1.3233	1.3626	1.1929	1.3129	1.3232	1.0989	1.0014
178	0.69317	0.82336	1.0651	1.101	1.0015	0.76946	0.97937	0.94864	1.0339	0.75565	0.81042	0.88412	0.63092	0.79265	0.98157	1.0973	0.81779	0.71336	1.0389	1.0098	1.2314	0.88539	1.0941	0.84798	0.77896	0.88184	0.95309	0.94976	1.1556	1.0287	0.97861	1.4429	1.0943	1.0233	1.0462	1.1612	0.90446	0.92519	0.94449	0.95616	1.2827	1.2656	1.3686	1.208	1.1235	0.98618	0.88004	1.0134	1.0582
180	0.77595	0.82853	0.966	1.1749	1.027	0.95801	0.88733	0.94454	1.0123	0.80443	0.69136	0.90971	0.76197	0.9213	0.82949	0.84133	0.8091	0.70753	0.76322	0.91392	1.0323	0.82636	1.0261	0.68179	1.0635	0.78764	1.021	1.0359	0.94034	0.86639	1.0003	0.95402	1.0353	0.86102	0.98312	1.2212	1.0101	0.89915	1.076	1.0649	1.1156	1.052	1.0638	1.1179	1.1564	0.97598	1.1273	0.88707	1.1698
182	0.92287	0.73383	1.0213	0.99362	0.88395	0.79138	0.87858	0.92343	1.0009	0.99957	0.96453	0.67787	0.98091	1.0162	0.79686	0.87273	0.80625	0.95174	0.68413	0.90758	0.81664	0.85464	0.94027	0.84182	0.82498	0.70239	0.90416	0.79932	0.83504	0.94047	0.90534	0.82275	0.78853	0.82588	1.2932	1.2013	1.2668	0.97051	1.0437	1.1481	1.2986	1.0655	1.1332	1.2699	1.1395	1.1492	1.1269	1.2473	1.2948
184	0.74934	0.90079	0.99071	0.75717	0.90935	0.72293	0.85076	0.92541	1.0545	0.92134	0.83895	0.74733	0.86507	1.0572	0.80787	0.84768	0.9614	0.81912	0.84094	0.86524	0.96395	1.0108	0.9231	0.80275	0.76004	0.73884	0.7351	0.76905	1.0143	1.0544	1.0912	0.75753	0.90464	1.0589	1.0072	0.99114	1.0424	1.2577	1.0533	1.1456	1.0821	1.1847	1.1969	0.90063	1.0855	1.3854	1.0733	0.99842	1.1772
186	0.50099	0.85824	0.88173	0.87383	0.69031	0.66531	0.87529	0.88238	1.0312	0.84461	0.84788	0.84695	0.71901	1.1621	0.93845	0.91625	0.71943	0.797	0.8412	0.85751	1.2122	1.0673	0.96214	0.90097	0.90986	0.84105	0.82099	0.87339	0.94755	0.97153	0.90809	1.0026	0.97644	0.96149	0.98394	0.98613	1.1631	1.208	0.96588	0.87873	1.0435	0.8826	1.0805	0.80121	0.93201	1.0053	0.94673	0.83989	1.053
188	0.62115	0.81897	0.867	0.8818	0.88716	0.775	0.84748	0.93375	0.84477	0.80139	0.79681	0.84917	0.83038	0.86354	0.92228	1.086	0.85376	0.66498	0.92967	1.0868	1.0055	0.96478	1.1254	0.74699	0.84565	0.87054	1.0435	0.77879	0.7956	0.81618	0.88082	1.0379	1.0038	0.83902	0.90226	0.88119	0.92728	1.2125	1.2219	0.91281	1.1774	0.99466	0.9843	0.87973	1.0137	0.84104	0.88097	0.95906	0.99357
190	0.68038	0.60923	0.61382	0.76755	0.89069	0.96127	0.81532	0.95549	0.77179	0.7292	0.83838	0.97132	0.95239	0.91807	0.877	0.95216	0.95603	0.84807	0.9796	0.93528	0.86926	1.0256	0.91216	0.73761	0.93639	0.90461	1.1627	0.86555	0.85152	0.84246	0.85039	0.92812	0.92831	0.85089	0.84603	0.94039	0.85481	1.2401	1.1874	0.92225	0.99984	0.99834	0.96937	0.81043	1.156	0.95014	1.1188	0.97693	1.004
192	0.62981	0.62681	0.74681	0.71543	0.93567	0.73217	0.91225	0.76017	0.59699	0.89401	0.84196	1.0344	0.93958	0.93084	0.9216	0.86525	0.82074	0.88	1.0132	0.75423	0.81399	0.77489	0.71592	0.70892	0.85391	0.69134	0.90076	0.91315	1.0675	0.75111	0.70659	1.0386	0.88738	0.783	0.80132	0.868	0.9129	1.0408	1.1196	1.0112	1.1016	0.81024	1.0006	0.87726	1.156	1.0392	1.0226	1.1901	0.97276
194	0.88344	0.841	0.59934	0.61654	0.80644	0.80104	0.86195	0.92271	0.7425	0.7299	0.87634	0.7434	0.90476	0.84459	0.95167	0.76937	0.79685	0.82489	0.97025	0.94269	0.9346	0.8877	0.94215	0.70021	0.63678	0.70879	0.93782	0.84937	0.82139	0.88464	0.79871	0.89902	1.1491	0.9217	0.71666	0.93927	0.70845	1.0914	0.99379	1.1068	1.2517	0.81496	1.0124	0.83351	1.0157	0.90401	1.0737	1.083	1.114
196	0.86073	0.87743	0.8508	0.773	0.59267	0.67254	0.98142	0.77878	0.82283	0.77094	0.62425	0.75734	0.93067	0.91747	0.96312	0.83183	0.8392	0.87967	0.91785	0.93876	0.87284	0.75375	0.88479	0.58137	0.7075	0.60139	0.84243	0.87634	0.79151	1.0003	0.89286	0.66566	1.0556	0.82851	0.81601	0.81093	0.92174	0.92828	1.2748	1.233	1.0381	0.92859	0.95563	0.79541	0.99191	0.86007	1.0476	0.88538	1.0724
198	0.71655	0.95509	0.62996	0.63423	0.73242	0.62764	0.74876	0.81922	0.74019	0.71928	0.88117	0.75677	0.88601	0.83557	0.78802	0.81632	0.75645	0.87163	0.94507	0.69879	0.76211	0.9376	0.89373	0.74218	0.67828	0.97704	0.82733	0.91251	0.78747	0.84413	0.77504	0.90142	0.8	0.84701	0.72695	0.7989	0.82486	0.8741	1.1775	1.0399	0.87142	0.69981	0.93234	0.89513	1.0228	1.2082	0.8551	0.94924	1.0198
200	0.81382	0.72023	0.84276	0.66687	0.71023	0.72696	0.71554	0.79855	0.56199	0.63614	0.80659	0.81812	0.7974	0.73688	0.67911	0.71843	0.78711	0.72965	1.0265	0.96171	0.83216	0.83713	0.93808	0.83667	0.63757	1.0862	0.92763	0.73845	0.81545	0.93159	0.7742	0.99842	0.75376	0.88206	0.87569	0.76943	0.79387	1.1305	0.90226	0.99245	0.88818	1.055	0.95546	0.88827	1.1757	1.0871	0.8924	1.0883	1.1204
202	0.73206	0.81821	0.70679	0.68471	0.91348	0.82915	0.73073	0.75698	0.47488	0.69947	0.70157	0.79398	0.84551	0.75947	0.65676	0.83691	0.89249	0.79322	0.7969	0.93803	0.95696	0.72935	0.76272	0.88265	0.71457	0.89943	0.98729	0.9191	0.8385	0.82936	0.86131	0.8506	0.75197	0.8012	1.0309	0.7054	0.87141	0.96327	0.86077	0.92118	0.69304	0.90029	1.0429	1.0044	0.96319	0.95094	0.98572	0.77737	0.85649
204	0.79606	0.58713	0.73331	0.66793	0.88983	0.82348	0.79481	0.74332	0.76813	0.93882	0.76464	0.74267	0.83664	0.78037	0.90059	0.74135	0.95775	0.7318	0.84977	0.96599	0.87165	0.73864	0.81041	0.78363	0.76277	0.7889	0.82034	0.67344	0.79387	0.94508	0.83108	0.97893	0.98409	0.86602	0.92961	0.95039	0.93713	0.87662	0.94335	0.77595	0.80811	1.044	0.79236	1.0273	1.0376	0.96499	0.95512	0.92588	1.2954
206	0.70949	0.62052	0.70965	0.70667	0.90618	0.88004	0.70038	0.87206	0.69427	0.89089	0.86884	0.78113	0.86258	0.85024	0.98436	0.74712	0.89772	0.99102	1.0116	0.94478	0.87808	0.77735	0.78857	1.0034	0.81801	0.75716	0.82145	0.84691	0.8696	0.79743	0.88438	1.0044	0.84709	0.82466	0.89594	0.8125	0.93307	1.0283	0.78961	0.79468	0.83551	1.0952	0.90099	0.9889	1.0397	1.0712	0.6952	1.0482	1.1412
208	0.57188	0.48725	0.72023	0.81239	0.64579	0.65861	0.85267	0.96534	0.89036	0.98005	0.81755	0.57626	1.0675	0.80184	0.69724	0.94118	1.0414	0.94901	0.84019	0.81142	0.91815	0.75112	0.72104	1.0075	0.82979	0.73739	0.8198	0.92468	1.1194	0.80357	0.84194	0.76324	0.90536	0.85104	0.90827	0.91148	0.79698	0.83577	0.95256	0.89897	0.82087	0.98964	0.98494	1.0258	1.008	1.0722	0.74021	1.0873	0.93972
210	0.59561	0.73796	0.64708	0.72268	0.61377	0.97879	0.92486	0.86853	0.88795	0.81115	0.82875	0.55308	0.66843	0.94633	0.75426	0.6876	0.8592	0.75547	0.82711	0.82245	0.83199	0.82431	0.59712	0.82476	0.88937	0.83723	0.97453	0.888	0.79863	0.88504	0.99951	0.95692	0.82094	0.88109	1.0834	0.74476	1.003	0.79022	0.94094	0.94066	0.94341	1.0698	1.0306	1.0868	0.88724	1.0862	0.9205	0.99895	0.81428
212	0.573	0.63972	0.61763	0.92663	0.57845	0.57281	0.83922	0.80035	0.67856	0.77468	0.65209	0.60704	0.84143	0.78197	0.74689	0.62421	0.75223	0.66762	0.78767	0.70839	0.62234	0.81616	0.64171	0.62205	0.72377	0.88164	0.8487	0.8799	0.86905	0.80833	0.94599	1.0561	0.79429	0.73334	0.98572	0.68888	0.91788	1.0128	0.83866	0.92937	0.99603	0.90001	0.86069	0.96898	0.85843	0.98148	1.0922	0.9906	0.86742
214	0.59903	0.70951	0.74154	0.69781	0.53257	0.53766	0.65043	0.81442	0.88537	0.79851	0.79004	0.73077	0.49262	0.79457	0.72104	0.59965	0.69609	0.73627	0.7026	0.79855	0.70919	0.67139	0.72021	0.77173	1.0027	0.79993	0.93137	0.95043	0.78217	0.83912	0.96362	0.77606	0.73943	0.76928	1.1009	1.039	0.82397	0.91916	0.85072	0.84668	0.88654	0.91536	0.84028	1.0989	1.1326	0.89531	0.88952	1.0455	1.1163
216	0.55306	0.82264	0.78617	0.77264	0.65557	0.67231	0.7266	0.68412	0.73791	0.63687	0.89536	0.61033	0.65274	0.54977	0.71711	0.67303	0.70099	0.88887	0.79079	0.72552	0.55255	0.66216	0.66899	0.81095	0.79931	0.87573	0.7814	0.80002	1.1011	0.68882	0.92033	0.7689	0.70834	0.85736	1.0709	0.97322	0.92172	0.67622	1.0192	0.90865	0.59613	0.74264	0.68597	0.96751	0.94501	0.82617	0.80679	0.88631	1.0524
218	0.53799	0.82699	0.69756	0.7715	0.69457	0.72782	0.92641	0.82898	0.58284	0.8021	0.74691	0.51846	0.56853	0.5941	0.72823	0.79219	0.93236	0.66373	0.79388	0.63998	0.73838	0.64307	0.72933	0.97883	0.76637	0.76671	0.81322	0.73318	0.80903	0.7157	0.86102	0.81497	0.90359	0.85698	0.99164	0.98107	0.87245	0.86011	0.72003	0.84925	0.8204	0.69808	0.56969	0.92899	0.85475	0.94811	0.94941	0.96824	0.99956
220	0.62907	0.80158	0.69532	0.71938	0.74806	0.53041	0.64549	0.56957	0.547	0.5929	0.70259	0.77583	0.73872	0.6206	0.7932	0.65769	0.78549	0.71301	0.73846	0.73237	0.61287	0.58197	0.60372	0.77231	0.61911	0.84983	0.92164	0.62369	0.76025	0.75922	0.8184	0.86624	0.76524	0.88326	0.80121	0.92357	0.86758	1.1655	0.86034	0.85149	0.77839	0.80784	0.81496	0.78322	0.82282	0.94927	0.9794	1.066	0.98212
222	0.69482	0.78986	0.68856	0.82837	0.71182	0.61666	0.64392	0.72015	0.79434	0.71217	0.68774	0.72689	0.68065	0.84582	0.6874	0.62133	0.75591	0.65524	0.66092	0.85952	0.65413	0.62205	0.70709	0.7099	0.76809	0.84091	0.92707	0.75788	0.77523	0.76159	0.76454	0.70511	0.78472	1.0353	0.83945	0.92622	0.71384	0.81596	0.89413	0.81679	0.90645	0.81232	0.8861	0.99359	1.0231	0.94694	1.0036	0.85503	0.91449
224	0.62717	0.55822	0.54297	0.73492	0.74624	0.54065	0.60602	0.6901	0.65879	0.60737	0.76101	0.59249	0.66369	0.83421	0.58195	0.73008	0.73449	0.7041	0.73323	0.73051	0.8057	0.63182	0.65403	0.68887	0.83325	0.88183	0.86927	0.77557	0.84847	0.93411	0.75242	0.69526	0.68204	0.9892	0.92318	0.83472	0.79484	0.81171	0.80081	0.71693	1.0238	0.95331	0.99285	0.82641	0.93647	1.0985	0.93831	1.0456	0.90215
226	0.80394	0.58818	0.61045	0.83845	0.70828	0.57556	0.60213	0.58481	0.82426	0.79175	0.59346	0.54537	0.56831	0.87119	0.65256	0.68876	0.61084	0.6615	0.68919	0.75337	0.62262	0.66507	0.6278	0.78615	0.6512	0.75436	0.73219	0.76652	0.69447	0.83361	0.71843	0.77121	0.71306	0.82394	0.94935	0.926	0.8345	0.8465	0.82287	1.0988	0.9821	0.87348	1.0378	0.92716	1.0294	0.95142	0.80443	0.82403	0.86892
228	0.72066	0.49028	0.73964	0.78168	0.6123	1.0385	0.74534	0.62754	0.73243	0.72392	0.48681	0.76657	0.74773	0.65468	0.69684	0.56616	0.97945	0.61784	0.74258	0.62661	0.748	0.6905	0.7395	0.82557	0.71114	0.69304	0.70588	0.81535	0.71667	0.78112	0.69782	0.86608	0.71002	0.77637	0.85235	1.0216	0.86317	1.0217	0.88752	0.96972	0.98133	1.037	0.90951	0.89447	0.8456	0.87317	0.99414	0.87333	1.0163
230	0.61704	0.43349	0.6514	0.76332	0.72481	0.88525	0.6445	0.65157	0.61137	0.71837	0.48321	0.78888	0.7166	0.68482	0.61519	0.6329	0.75111	0.73437	0.70576	0.65405	0.72254	0.80046	0.6721	0.64509	0.7377	0.53226	0.73854	0.61278	0.65579	0.72061	0.85647	0.91596	0.7007	0.77804	0.89134	0.87953	0.73602	0.85159	0.9166	0.9651	1.0218	0.83137	0.72449	0.97231	0.89794	0.93671	0.91365	0.99108	0.93755
232	0.5341	0.61516	0.70886	0.76882	0.64079	0.73318	0.60947	0.7008	0.5699	0.54958	0.44983	0.7525	0.65502	0.65127	0.47452	0.63863	0.70362	0.69398	0.65225	0.61714	0.77433	0.82315	0.70501	0.89768	0.67162	0.58319	0.75732	0.58031	0.77516	0.8511	0.65745	0.90166	0.83306	0.78093	0.77222	0.71932	0.62419	0.96099	1.05	0.90562	0.88429	0.71073	0.7061	1.0833	0.79427	0.98271	0.84057	0.96579	0.66047
234	0.55987	0.51198	0.5953	0.6131	0.59049	0.47283	0.70242	0.77629	0.65101	0.82491	0.71608	0.80491	0.59737	0.78894	0.61742	0.76117	0.62722	0.83543	0.82579	0.72321	0.6759	0.64297	0.73689	0.75734	0.72151	0.86582	0.84704	0.73371	0.81147	0.674	0.89684	0.65801	0.75591	0.74962	0.57497	0.791	0.86653	0.82832	0.88729	0.77208	0.87912	0.90803	0.84499	0.77067	0.87428	0.91585	0.85466	0.77665	0.85283
236	0.58538	0.54478	0.52355	0.60332	0.74133	0.62281	0.75049	0.46453	0.72267	0.87195	0.74388	0.76018	0.65496	0.73333	0.65739	0.74946	0.75688	0.73671	0.62102	0.68039	0.67824	0.53735	0.66373	0.60592	0.77885	0.76047	0.6752	0.74868	0.94272	0.85066	0.72116	0.76716	0.81398	0.66847	0.65401	0.79428	0.8599	0.8051	0.65957	0.75485	0.96162	0.83363	0.88462	0.76038	0.84563	0.73918	0.93552	0.74792	0.85386
238	0.62677	0.46182	0.41227	0.69048	0.65064	0.58058	0.72765	0.68713	0.59909	0.78089	0.69886	0.66115	0.63936	0.65818	0.90832	0.61116	0.58995	0.86758	0.61961	0.70132	0.67641	0.64392	0.8706	0.69571	0.70357	0.91043	0.63264	0.45207	0.69369	0.73161	0.88188	0.74881	0.86442	0.47792	0.728	0.87803	0.94676	0.77401	0.70165	0.91447	0.89129	0.88041	0.73968	0.8753	0.78486	0.82833	0.90055	0.79993	0.91968
240	0.64281	0.45599	0.45772	0.59473	0.69325	0.76101	0.69417	0.71369	0.73134	0.53318	0.5834	0.68867	0.67342	0.94577	0.72817	0.70725	0.66875	0.73425	0.669	0.6024	0.64625	0.6776	0.68959	0.71573	0.87496	0.85829	0.72567	0.5814	0.60631	0.89685	0.72333	0.81076	0.75022	0.56569	0.74982	0.673	0.72674	0.77432	0.7756	0.69294	0.78779	0.74107	0.86993	0.78409	0.83697	1.0553	0.70581	0.69911	1.1586
242	0.62397	0.67771	0.62857	0.6507	0.71232	0.66926	0.77183	0.7198	0.73736	0.74557	0.72446	0.81793	0.57327	0.61879	0.81488	0.59095	0.57265	0.6515	0.73363	0.40059	0.74573	0.72751	0.621	0.54135	0.6634	0.69003	0.72253	0.69177	0.65334	0.6195	0.66102	0.65413	0.6431	0.48945	0.58438	0.82618	0.93819	0.75563	0.89401	0.73432	0.74136	0.64958	0.90854	0.79501	0.87407	1.0906	0.83197	0.92653	0.89985
244	0.64087	0.48824	0.54822	0.65395	0.54254	0.59854	0.52196	0.59334	0.71345	0.69781	0.73193	0.76906	0.50512	0.6155	0.88677	0.63521	0.58689	0.63368	0.7716	0.40997	0.67102	0.73147	0.68889	0.84082	0.87172	0.55293	0.77714	0.50293	0.68426	0.77987	0.66564	0.80491	0.65729	0.63202	0.86806	0.81766	0.77551	0.70063	0.89183	1.0106	1.1186	0.69928	0.8299	0.78908	0.77728	0.93274	0.88155	1.0537	0.94503
246	0.57769	0.49291	0.45837	0.63481	0.48379	0.6258	0.46879	0.51895	0.69066	0.5895	0.71259	0.63008	0.62577	0.65956	0.73548	0.58822	0.72128	0.57648	0.83938	0.68431	0.67594	0.76418	0.59091	0.63729	0.88955	0.62143	0.52544	0.62588	0.52038	0.79433	0.70183	1.1265	0.68116	0.63294	0.90467	0.9081	0.73771	0.93794	0.97164	0.65277	0.83313	0.86639	0.85349	0.91012	0.89233	0.73863	0.83416	0.87542	0.88362
248	0.50468	0.52206	0.66091	0.50051	0.51192	0.58908	0.57367	0.64092	0.63826	0.72436	0.51525	0.71349	0.74484	0.69855	0.75588	0.62048	0.893	0.81228	0.83736	0.75585	0.77612	0.55943	0.61072	0.58303	0.53573	0.85034	0.57492	0.55303	0.73354	0.60938	0.73839	0.93376	0.82478	0.75818	0.89414	0.78529	0.80835	0.74433	0.90987	0.80097	0.67343	0.97859	0.9189	0.62612	0.65957	0.89674	0.81171	0.70797	1.0525
250	0.49277	0.65454	0.56968	0.53097	0.55428	0.51413	0.76092	0.58007	0.63806	0.66322	0.60574	0.68809	0.59939	0.55945	0.73233	0.68714	0.74261	0.80034	0.67447	0.82792	0.6833	0.62129	0.70849	0.81273	0.71207	0.77266	0.58304	0.68554	0.68033	0.76094	0.7369	0.92703	0.69448	0.63148	0.76998	0.88832	0.97457	0.70187	0.74584	0.6515	1.0017	0.97497	0.77056	0.65984	0.73602	0.87607	0.92148	0.84507	0.97494
252	0.57372	0.63406	0.44714	0.46291	0.67394	0.81085	0.73802	0.66541	0.60075	0.77095	0.74637	0.74693	0.72962	0.51531	0.67374	0.70789	0.82506	0.64002	0.73371	0.55881	0.64198	0.67147	0.65218	0.6209	0.85897	0.77342	0.58054	0.78081	0.74121	0.69205	0.72824	0.7998	0.93675	0.7962	0.84083	0.6335	0.65704	0.66671	0.70854	0.92623	0.82482	0.8118	0.9092	0.71725	0.79605	0.7914	0.90043	0.78611	0.85758
254	0.45741	0.54006	0.50637	0.78323	0.61536	0.67789	0.78778	0.57958	0.63496	0.47955	0.53265	0.67057	0.722	0.60613	0.38891	0.76705	0.84174	0.56818	0.81155	0.88345	0.758	0.79701	0.68384	0.68754	0.82693	0.56374	0.4925	0.77046	0.61906	0.88285	0.67857	0.60148	0.83924	0.58456	0.83982	0.78201	0.77211	0.66119	0.84853	0.82944	0.80502	0.7251	0.83847	0.88368	0.90756	0.69606	0.64258	0.76782	0.94279
256	0.56794	0.54351	0.56922	0.64199	0.57385	0.59686	0.86498	0.6791	0.47151	0.46238	0.56305	0.64402	0.70945	0.56532	0.56767	0.723	0.63029	0.61318	0.87708	0.72525	0.64272	0.7327	0.64539	0.67211	0.73547	0.59222	0.6789	0.59453	0.74889	0.80021	0.75992	0.73835	0.88617	0.73807	0.67009	0.66883	0.65174	0.86173	0.79364	0.70622	0.72681	0.62863	0.79532	0.70646	0.72376	0.57747	0.85194	0.82971	0.97992
258	0.60462	0.49169	0.50889	0.60276	0.38651	0.5053	0.69148	0.65203	0.56028	0.56007	0.53636	0.50429	0.69294	0.54318	0.49942	0.71395	0.86587	0.8506	0.77158	0.88718	0.75986	0.68714	0.70033	0.57703	0.61549	0.60185	0.66002	0.75473	0.70895	0.76148	0.82367	0.77719	0.83729	0.6734	0.70444	0.75229	0.78888	0.79542	0.74123	0.74778	0.76458	0.70249	0.89369	0.71367	0.67712	0.94982	0.73519	0.83735	0.92083
260	0.5933	0.51773	0.54066	0.54246	0.46079	0.62588	0.68812	0.76204	0.63883	0.58106	0.46693	0.77347	0.67955	0.45645	0.48755	0.60508	0.7166	0.81584	0.84385	0.77683	0.6356	0.62484	0.53224	0.51407	0.63507	0.49421	0.68709	0.60765	0.77588	1.0883	0.82886	0.63458	0.68993	0.70606	0.61784	0.82748	0.81754	0.72911	0.57635	0.7395	1.0188	0.65822	0.93107	0.74229	0.85845	0.72739	0.91701	0.75834	0.77019
262	0.63054	0.57095	0.4463	0.55305	0.62354	0.54473	0.60609	0.73297	0.50114	0.52788	0.67016	0.54868	0.70262	0.55627	0.50707	0.42473	0.54964	0.78048	0.81473	0.88325	0.64743	0.45823	0.4656	0.58847	0.77729	0.43665	0.53222	0.59683	0.80576	0.77917	0.86518	0.56323	0.65885	0.7181	0.72729	0.91206	0.69098	0.66336	0.59136	0.72909	0.93786	0.64812	0.98091	0.9272	0.81417	0.70959	0.81904	0.8126	1.0562
264	0.4934	0.47081	0.45839	0.66012	0.55534	0.45129	0.60832	0.56691	0.48833	0.39226	0.60764	0.47661	0.72335	0.59903	0.62898	0.6023	0.61687	0.84591	0.71559	0.55274	0.5165	0.64472	0.43743	0.71433	0.58786	0.55702	0.60774	0.71561	0.63248	0.7353	0.61213	0.71696	0.70451	0.66036	0.65363	0.8015	0.89921	0.77299	0.65656	0.73885	0.68974	0.64239	0.78185	0.90383	0.75477	0.69399	0.70125	0.87055	0.87387
266	0.44511	0.60243	0.42228	0.40824	0.61337	0.55072	0.59949	0.52692	0.5303	0.39312	0.67275	0.7532	0.72696	0.62454	0.61566	0.49834	0.60366	0.56852	0.78377	0.62416	0.4821	0.65853	0.75665	0.77985	0.76076	0.6675	0.81715	0.57409	0.63639	0.61282	0.5984	0.63585	0.6627	0.57498	0.50545	0.80745	0.73306	0.82557	0.77828	0.73106	0.72425	0.78663	0.66741	0.8406	0.6855	0.69803	0.7511	0.67209	0.92707
268	0.40464	0.65258	0.5226	0.53144	0.63742	0.65343	0.613	0.48844	0.48676	0.53601	0.57558	0.60784	0.59553	0.58195	0.75561	0.46289	0.53246	0.71516	0.64092	0.49197	0.47695	0.83753	0.65307	0.65654	0.89497	0.56078	0.69056	0.67814	0.6122	0.58942	0.59737	0.48793	0.76448	0.61259	0.63943	0.76368	0.68283	0.63621	0.98002	0.70042	0.63614	0.89591	0.70556	0.91336	0.65032	0.61753	0.86388	0.95253	0.90842
270	0.45541	0.65377	0.60387	0.55092	0.65817	0.53158	0.52443	0.51237	0.49721	0.48032	0.48108	0.5459	0.58038	0.56233	0.57608	0.67664	0.69014	0.50444	0.78144	0.61643	0.57669	0.70467	0.58593	0.61599	0.70171	0.53166	0.71062	0.57058	0.73005	0.69453	0.65434	0.56268	0.85725	0.62821	0.55585	0.67298	0.67908	0.842	0.88713	0.80951	0.76033	0.71054	0.82238	0.70221	0.70341	0.6491	0.75963	0.74398	0.70639
272	0.6056	0.47666	0.72385	0.64448	0.63341	0.51535	0.29238	0.42736	0.58399	0.44206	0.57076	0.51531	0.6174	0.59817	0.6744	0.52372	0.76204	0.53868	0.59653	0.55925	0.59336	0.51336	0.52224	0.51324	0.56484	0.59416	0.70581	0.75121	0.49356	0.65458	0.65735	0.68755	0.71391	0.68567	0.76418	0.68435	0.66029	0.68425	0.75774	0.85863	0.64168	0.63864	0.77209	0.71879	0.69476	0.79394	0.86316	0.70436	0.70374
274	0.64301	0.61476	0.51021	0.70015	0.55742	0.48359	0.38027	0.6044	0.71526	0.52559	0.55736	0.54458	0.65867	0.48088	0.69461	0.63472	0.70923	0.57778	0.70193	0.67583	0.71891	0.69662	0.51281	0.63721	0.69456	0.51674	0.769	0.69444	0.54043	0.63608	0.54327	0.72123	0.4507	0.57881	0.6553	0.79801	0.6712	0.58395	0.54538	0.64883	0.71452	0.66344	0.78628	0.69985	0.70058	0.6388	0.76591	0.69314	0.59807
276	0.40754	0.62993	0.6151	0.47456	0.48632	0.65399	0.68784	0.62436	0.53387	0.43838	0.48959	0.53575	0.62597	0.52735	0.49531	0.46188	0.75098	0.67586	0.55295	0.46792	0.5892	0.6768	0.51735	0.6469	0.53831	0.49946	0.73596	0.66305	0.59532	0.65136	0.45865	0.72801	0.60717	0.69755	0.61898	0.58389	0.79335	0.76058	0.5478	0.54138	0.67628	0.75279	0.78728	0.69286	0.58893	0.61399	0.67251	0.75202	0.80211
278	0.5101	0.61164	0.5455	0.51844	0.57997	0.67501	0.79372	0.58943	0.66508	0.59047	0.48642	0.6152	0.59849	0.59893	0.63462	0.55628	0.70385	0.85622	0.58281	0.58514	0.70979	0.4576	0.57448	0.57038	0.55171	0.47811	0.82196	0.67356	0.61209	0.63729	0.5002	0.59753	0.65268	0.56978	0.63063	0.59835	0.64162	0.67634	0.71583	0.59635	0.64153	0.78304	0.80404	0.76322	0.72496	0.69689	0.61769	0.87109	0.68343
280	0.45077	0.4976	0.44359	0.46137	0.53032	0.71184	0.69363	0.54593	0.51219	0.59148	0.33617	0.59772	0.53066	0.62407	0.6234	0.49162	0.52945	0.76643	0.69022	0.57172	0.5868	0.4963	0.4952	0.55325	0.64403	0.55729	0.69539	0.57984	0.52329	0.49403	0.50326	0.55418	0.54084	0.61018	0.48164	0.64192	0.54974	0.64542	0.59713	0.66336	0.83385	0.69803	0.9157	0.70005	0.97915	0.74563	0.59687	0.70159	0.71327
282	0.58413	0.42555	0.43472	0.58148	0.62028	0.62434	0.62536	0.57268	0.53867	0.62927	0.5193	0.55031	0.49514	0.64324	0.60237	0.54327	0.60119	0.64306	0.58619	0.53578	0.54753	0.57436	0.40455	0.37983	0.58902	0.64661	0.4729	0.50985	0.47738	0.53964	0.52087	0.4706	0.62154	0.67278	0.5794	0.62566	0.5584	0.60369	0.58191	0.69428	0.75427	0.78957	0.77843	0.70579	0.79331	0.7193	0.6339	0.73851	0.72998
284	0.44208	0.40711	0.4723	0.61846	0.62003	0.60697	0.53865	0.62404	0.52124	0.48981	0.4435	0.65474	0.54816	0.53203	0.62889	0.5069	0.5951	0.56124	0.56359	0.47239	0.57612	0.70844	0.49495	0.42884	0.55993	0.56324	0.54533	0.53571	0.65294	0.54827	0.45854	0.52885	0.61018	0.61895	0.70281	0.63694	0.72872	0.92478	0.63205	0.71391	0.79159	0.718	0.57716	0.75155	0.7175	0.74135	0.81924	0.75205	0.77234
286	0.40972	0.34045	0.46197	0.49942	0.43683	0.4866	0.64612	0.55524	0.5949	0.54454	0.52496	0.56814	0.40763	0.49221	0.4304	0.54737	0.62611	0.64998	0.50149	0.51529	0.51506	0.61249	0.49632	0.42232	0.51767	0.69803	0.66594	0.54638	0.53238	0.61197	0.62384	0.55186	0.75214	0.74467	0.63465	0.8026	0.90414	0.62551	0.91591	0.75271	0.77713	0.67564	0.68071	0.80971	0.59427	0.55266	0.82296	0.87286	0.74901
288	0.4695	0.42554	0.49623	0.36253	0.56673	0.68788	0.58734	0.46565	0.55343	0.58593	0.39893	0.58838	0.6171	0.55441	0.44081	0.3893	0.497	0.55437	0.39242	0.45739	0.45458	0.42399	0.53019	0.52421	0.53652	0.70913	0.67396	0.58108	0.61473	0.62411	0.81191	0.63869	0.60629	0.62512	0.75738	0.73308	0.6783	0.66486	0.67867	0.7999	0.70784	0.61747	0.57478	0.62553	0.7455	0.64441	0.79373	0.768	0.80035
290	0.36898	0.5858	0.59303	0.52695	0.53271	0.54744	0.48837	0.53963	0.45622	0.57364	0.49095	0.45091	0.60951	0.56232	0.5323	0.7327	0.62101	0.74985	0.49685	0.52603	0.44131	0.4333	0.51079	0.46673	0.54355	0.58128	0.54295	0.60277	0.57996	0.63809	0.6135	0.54999	0.58993	0.62135	0.62292	0.60992	0.66433	0.6526	0.49463	0.80769	0.65886	0.52571	0.64962	0.6125	0.65799	0.60674	0.63092	0.66726	0.70907
292	0.43818	0.51483	0.53124	0.45449	0.47966	0.57442	0.45594	0.58501	0.52967	0.54997	0.52196	0.58496	0.5607	0.64571	0.39163	0.51948	0.69449	0.72622	0.61581	0.5634	0.47506	0.47127	0.49134	0.60709	0.62235	0.54094	0.55379	0.73255	0.52017	0.78786	0.46586	0.66171	0.45174	0.47499	0.70736	0.62162	0.64894	0.76503	0.53636	0.9228	0.73937	0.55224	0.84558	0.69643	0.70429	0.62483	0.7374	0.77987	0.77961
294	0.47237	0.56046	0.42496	0.50779	0.41782	0.67856	0.31831	0.57383	0.66477	0.41381	0.45137	0.61754	0.51235	0.61963	0.5406	0.58916	0.60747	0.38499	0.55636	0.59994	0.53229	0.60611	0.52689	0.58325	0.59912	0.5413	0.6452	0.67815	0.55364	0.7548	0.54289	0.7373	0.65005	0.51015	0.72004	0.56677	0.60627	0.59029	0.70686	0.66353	0.67865	0.46775	0.63383	0.56625	0.4644	0.61341	0.44713	0.71107	0.71442
296	0.45726	0.42637	0.40621	0.48794	0.44659	0.45202	0.36337	0.56051	0.56769	0.44507	0.53653	0.56006	0.43248	0.62947	0.54179	0.59717	0.42945	0.48692	0.54625	0.4727	0.53636	0.59522	0.55948	0.6847	0.68899	0.55278	0.57588	0.63548	0.51103	0.62261	0.74669	0.55412	0.64622	0.5911	0.54056	0.4821	0.7023	0.4636	0.48909	0.58398	0.63131	0.64547	0.66934	0.68234	0.51158	0.5691	0.53994	0.72362	0.68071
298	0.49102	0.2791	0.40437	0.44484	0.46597	0.42279	0.48553	0.44288	0.3082	0.40778	0.47915	0.60715	0.41533	0.7127	0.58828	0.62428	0.60577	0.41001	0.55658	0.61363	0.68571	0.51244	0.52897	0.56913	0.66417	0.6548	0.61851	0.56464	0.55646	0.6259	0.64881	0.63729	0.56634	0.64893	0.73833	0.61308	0.52834	0.61816	0.54431	0.78058	0.50476	0.67958	0.55435	0.8087	0.55616	0.60141	0.47368	0.70122	0.85293
300	0.48225	0.40465	0.63011	0.4605	0.48471	0.55609	0.41872	0.40994	0.38938	0.50951	0.46651	0.64814	0.47279	0.70259	0.61688	0.67768	0.55648	0.33178	0.48517	0.52084	0.53442	0.59016	0.54307	0.52144	0.52971	0.73877	0.63193	0.59031	0.64346	0.42179	0.68337	0.78307	0.72483	0.52062	0.47251	0.56104	0.61214	0.58511	0.62079	0.71205	0.65576	0.53996	0.63227	0.6071	0.67875	0.77732	0.54451	0.58658	0.7586
302	0.45409	0.44851	0.52976	0.54113	0.51858	0.43104	0.5138	0.41656	0.43184	0.60936	0.52923	0.66785	0.50976	0.60624	0.45194	0.555	0.44816	0.54833	0.41988	0.56341	0.44713	0.43419	0.53515	0.47153	0.41019	0.55241	0.72582	0.56411	0.67635	0.55533	0.68596	0.76743	0.65336	0.58219	0.55661	0.5644	0.4651	0.81448	0.68953	0.55916	0.51821	0.76021	0.64889	0.63714	0.58163	0.52562	0.50267	0.70018	0.65979
304	0.41172	0.47185	0.47573	0.53184	0.47551	0.42047	0.49902	0.50073	0.52979	0.60124	0.52982	0.62993	0.34412	0.63351	0.54473	0.43625	0.38711	0.39838	0.51436	0.6176	0.68986	0.45569	0.53421	0.48146	0.66516	0.6067	0.707	0.59276	0.64655	0.55334	0.62176	0.60701	0.57353	0.55584	0.76327	0.67315	0.42946	0.84037	0.69479	0.60917	0.76011	0.67243	0.50775	0.60352	0.77286	0.66122	0.62	0.6552	0.51138
306	0.49819	0.53471	0.44634	0.46168	0.45394	0.40797	0.51614	0.48134	0.45377	0.35543	0.49341	0.38655	0.66907	0.44587	0.40418	0.39223	0.49067	0.45807	0.39994	0.54474	0.71551	0.4893	0.54254	0.3507	0.43688	0.43088	0.5481	0.54602	0.41891	0.70081	0.68843	0.54401	0.58103	0.48647	0.51849	0.61344	0.5259	0.75714	0.4618	0.57865	0.64326	0.58842	0.44427	0.58277	0.48135	0.55379	0.72186	0.7003	0.68127
308	0.48554	0.48874	0.63564	0.42139	0.33935	0.33531	0.39256	0.57654	0.70459	0.42247	0.41252	0.45363	0.51279	0.41341	0.43389	0.45165	0.58703	0.42277	0.48404	0.41929	0.54423	0.56473	0.4221	0.55052	0.4781	0.45726	0.58199	0.49167	0.57679	0.49189	0.60485	0.44362	0.45236	0.49541	0.50075	0.57423	0.54756	0.32924	0.57982	0.49297	0.68256	0.54874	0.57606	0.6063	0.58256	0.64215	0.68466	0.76539	0.5875
310	0.45068	0.32538	0.49292	0.43971	0.40137	0.5301	0.38997	0.6712	0.52624	0.3942	0.46812	0.46639	0.40674	0.55063	0.42012	0.55451	0.60269	0.56618	0.46185	0.39004	0.35861	0.6155	0.44217	0.57573	0.43455	0.38562	0.40755	0.5139	0.58806	0.56298	0.40645	0.49823	0.67271	0.48572	0.48099	0.44932	0.66005	0.40157	0.60793	0.65043	0.61452	0.49591	0.80939	0.72982	0.59462	0.61519	0.56737	0.80554	0.7959
312	0.34917	0.33949	0.37441	0.57031	0.40322	0.63211	0.3968	0.60296	0.45927	0.42381	0.41172	0.51613	0.38421	0.39496	0.3254	0.46454	0.60139	0.53618	0.4733	0.49046	0.38295	0.55006	0.50534	0.49638	0.45655	0.53179	0.52861	0.59562	0.33608	0.41982	0.50071	0.60083	0.52903	0.61073	0.71009	0.80648	0.66606	0.52916	0.55789	0.66687	0.47353	0.51054	0.64409	0.66113	0.65233	0.579	0.64791	0.87256	0.7645
314	0.40116	0.23951	0.35019	0.58824	0.46833	0.46771	0.38601	0.51839	0.58903	0.48601	0.39709	0.44577	0.40175	0.65197	0.43395	0.54081	0.62774	0.54411	0.48943	0.56308	0.37466	0.47804	0.43814	0.39593	0.5028	0.45969	0.54619	0.6178	0.37654	0.53538	0.54928	0.52827	0.49971	0.54051	0.59288	0.80841	0.62345	0.55314	0.50563	0.5489	0.49086	0.46236	0.61135	0.68279	0.60941	0.60391	0.43243	0.60224	0.68626
316	0.39865	0.34649	0.41309	0.45741	0.52474	0.39041	0.42459	0.56043	0.4664	0.43321	0.482	0.48704	0.40948	0.48945	0.45751	0.61109	0.54885	0.48064	0.6184	0.43813	0.54524	0.45413	0.3393	0.50925	0.4102	0.45329	0.6201	0.57018	0.46654	0.50793	0.56619	0.77565	0.57474	0.58891	0.55193	0.56352	0.44714	0.36812	0.47314	0.4636	0.55717	0.58137	0.55938	0.73414	0.48368	0.68204	0.52551	0.55565	0.59384
318	0.33255	0.31517	0.37557	0.42021	0.52164	0.39132	0.31241	0.44929	0.4552	0.50438	0.42549	0.3959	0.36659	0.47094	0.42609	0.50599	0.42019	0.43724	0.50717	0.56857	0.43287	0.50777	0.4493	0.29059	0.42264	0.40535	0.44736	0.55737	0.50923	0.44804	0.52499	0.63598	0.51386	0.43022	0.592	0.52432	0.49757	0.51439	0.7471	0.40831	0.45672	0.58767	0.3848	0.7447	0.5504	0.70862	0.5831	0.57726	0.54906
320	0.37333	0.37175	0.42953	0.42241	0.56189	0.40994	0.3625	0.49513	0.54833	0.4252	0.49009	0.23841	0.3951	0.52385	0.46844	0.51693	0.59203	0.4377	0.54532	0.46609	0.4287	0.64346	0.46168	0.27582	0.37384	0.39863	0.45531	0.44506	0.62507	0.53747	0.49578	0.54035	0.56464	0.58265	0.59539	0.67551	0.4473	0.45709	0.71347	0.46741	0.62625	0.70864	0.65854	0.7103	0.66257	0.76832	0.61171	0.70863	0.71695
322	0.47306	0.42383	0.39028	0.47479	0.5511	0.45022	0.39769	0.4136	0.51955	0.36866	0.51574	0.37462	0.49189	0.35671	0.54138	0.5403	0.48541	0.72683	0.60813	0.412	0.48568	0.41594	0.24028	0.50341	0.49712	0.46969	0.48722	0.43225	0.49798	0.4877	0.50692	0.29579	0.65832	0.66489	0.47635	0.57977	0.52966	0.42839	0.64782	0.6279	0.38419	0.612	0.7294	0.50994	0.63768	0.50039	0.584	0.60809	0.73775
324	0.43792	0.28687	0.37739	0.45638	0.49052	0.44402	0.42648	0.46477	0.4693	0.38016	0.28822	0.36093	0.53409	0.29446	0.39961	0.36653	0.45532	0.55318	0.61136	0.61988	0.55153	0.41202	0.37185	0.55913	0.43658	0.4364	0.71221	0.52307	0.32915	0.50169	0.49854	0.40987	0.54444	0.46605	0.39159	0.63379	0.52173	0.54719	0.6027	0.6044	0.45265	0.53304	0.63711	0.56522	0.6488	0.5678	0.50882	0.66118	0.58242
326	0.44533	0.42886	0.40391	0.43813	0.56834	0.50406	0.43063	0.38077	0.4222	0.37304	0.40904	0.42309	0.38245	0.37291	0.44667	0.42869	0.38047	0.51716	0.45336	0.65248	0.51712	0.54285	0.51754	0.5895	0.61252	0.50173	0.58619	0.56188	0.43687	0.50427	0.34249	0.54329	0.5607	0.50497	0.48885	0.66189	0.53355	0.53559	0.61004	0.59136	0.54416	0.58554	0.55138	0.70898	0.61031	0.66663	0.52975	0.4314	0.56207
328	0.45575	0.30772	0.47715	0.54186	0.60174	0.44806	0.43703	0.44271	0.51056	0.45706	0.443	0.52943	0.31425	0.36315	0.23576	0.57372	0.47757	0.42314	0.5367	0.49399	0.67293	0.51348	0.49151	0.4678	0.40878	0.47098	0.60375	0.48085	0.42729	0.44228	0.43885	0.60456	0.4057	0.47979	0.37451	0.5229	0.6489	0.56288	0.44689	0.56475	0.45168	0.46096	0.61687	0.63491	0.57786	0.67112	0.72511	0.49498	0.69018
330	0.43107	0.42139	0.40451	0.30826	0.34392	0.28729	0.54922	0.44308	0.42287	0.45459	0.49841	0.45369	0.38625	0.41155	0.24189	0.55205	0.43849	0.49691	0.55204	0.47001	0.67344	0.50487	0.54915	0.3494	0.34645	0.46399	0.44121	0.50033	0.48999	0.65667	0.45974	0.71232	0.38734	0.51413	0.51422	0.54917	0.52663	0.38675	0.4515	0.48531	0.47392	0.48634	0.63152	0.52138	0.52248	0.53486	0.4857	0.5441	0.67696
332	0.43175	0.35996	0.39031	0.37347	0.41877	0.40244	0.5055	0.40728	0.49719	0.36455	0.41693	0.4142	0.45018	0.48779	0.3559	0.51211	0.43489	0.53071	0.43709	0.47739	0.59098	0.50783	0.44496	0.39468	0.30698	0.45676	0.43506	0.5829	0.41991	0.64415	0.6269	0.57178	0.58507	0.64823	0.59219	0.33295	0.6186	0.52627	0.52687	0.49969	0.62286	0.61225	0.52584	0.45246	0.59955	0.53564	0.52012	0.56896	0.58779
334	0.52155	0.29275	0.27309	0.27377	0.36152	0.38596	0.55416	0.45719	0.61299	0.36283	0.28306	0.51665	0.42715	0.40614	0.44663	0.29997	0.49828	0.50057	0.34019	0.40669	0.42624	0.73017	0.52036	0.39573	0.39283	0.43099	0.75188	0.63358	0.39557	0.50605	0.44708	0.55087	0.54004	0.67767	0.58263	0.55246	0.53656	0.74728	0.56886	0.56531	0.72541	0.60403	0.56229	0.45884	0.60073	0.54787	0.50104	0.53955	0.90251
336	0.3392	0.31926	0.38968	0.30363	0.32189	0.3506	0.45687	0.38061	0.43603	0.38901	0.38036	0.40668	0.53164	0.40579	0.30015	0.38617	0.60329	0.3864	0.40498	0.36456	0.47429	0.39364	0.71681	0.53017	0.37911	0.30375	0.48169	0.41929	0.39428	0.45227	0.33927	0.55385	0.5583	0.76056	0.62979	0.68751	0.55825	0.81639	0.44848	0.61197	0.59656	0.32978	0.48585	0.598	0.55796	0.63146	0.5307	0.68591	0.6053
338	0.3962	0.31167	0.38151	0.26369	0.34252	0.19518	0.36992	0.33073	0.44734	0.35909	0.32673	0.42707	0.34254	0.30583	0.33358	0.37007	0.50241	0.39003	0.41348	0.44757	0.51523	0.41441	0.37741	0.55101	0.39141	0.43634	0.48137	0.49736	0.43571	0.37743	0.47445	0.41509	0.50309	0.43221	0.59778	0.63743	0.63381	0.54547	0.65345	0.54011	0.40079	0.531	0.55338	0.48798	0.64427	0.53988	0.64501	0.66877	0.60165
340	0.41452	0.30113	0.36119	0.34046	0.33052	0.27184	0.32164	0.35201	0.4295	0.44877	0.35228	0.51344	0.34842	0.42134	0.48722	0.50889	0.42479	0.38221	0.42334	0.56088	0.52708	0.49409	0.38457	0.64165	0.39505	0.54188	0.56093	0.34576	0.36773	0.53038	0.43499	0.53101	0.51408	0.38078	0.58665	0.6321	0.48917	0.46588	0.76683	0.66558	0.32551	0.73312	0.58128	0.58538	0.57668	0.49253	0.57447	0.64594	0.49793
342	0.31381	0.34479	0.3915	0.31874	0.28796	0.38906	0.32156	0.47102	0.45287	0.28133	0.32419	0.464	0.49358	0.34137	0.5346	0.40266	0.40867	0.34604	0.48025	0.50583	0.50651	0.39068	0.39285	0.5845	0.47893	0.42518	0.38282	0.29674	0.46825	0.52044	0.55868	0.56077	0.41725	0.45937	0.47939	0.4805	0.51274	0.5704	0.71448	0.54703	0.51456	0.6024	0.46005	0.53091	0.5471	0.48401	0.6527	0.65617	0.66988
344	0.39199	0.2966	0.25619	0.35631	0.39984	0.29185	0.45124	0.33113	0.48854	0.37976	0.39171	0.49702	0.42615	0.45221	0.45349	0.37987	0.44334	0.54189	0.32601	0.4695	0.50014	0.45879	0.62806	0.59124	0.45724	0.47399	0.43864	0.42992	0.51088	0.52838	0.49394	0.53869	0.4397	0.39438	0.53816	0.45406	0.58282	0.51005	0.63107	0.38312	0.44109	0.53538	0.57014	0.68207	0.4925	0.48072	0.67362	0.5764	0.57801
346	0.57549	0.27293	0.38491	0.3679	0.3835	0.3674	0.39266	0.36814	0.36903	0.44771	0.43733	0.40512	0.28103	0.37495	0.42368	0.42807	0.34607	0.45632	0.42708	0.4927	0.41901	0.45442	0.57362	0.40852	0.43068	0.38117	0.42154	0.39612	0.50707	0.45813	0.3887	0.39778	0.40305	0.43626	0.46324	0.37083	0.49858	0.525	0.54951	0.52711	0.40873	0.51169	0.64319	0.59664	0.6124	0.40404	0.62097	0.41057	0.45085
348	0.49418	0.22853	0.26399	0.37264	0.39127	0.38188	0.36034	0.46845	0.41036	0.41512	0.40648	0.43249	0.36472	0.37563	0.45957	0.41735	0.33105	0.42392	0.27338	0.41859	0.53455	0.58304	0.43792	0.48731	0.39457	0.27992	0.25409	0.5149	0.46346	0.42253	0.37165	0.36639	0.51351	0.50171	0.39378	0.36464	0.4647	0.3115	0.46876	0.38825	0.41146	0.40503	0.54965	0.5889	0.37345	0.47005	0.53721	0.5427	0.43269
[truncated: 171 more columns]
