# Supplementary material for: A single-source photon source model of a linear accelerator for Monte Carlo dose calculation
Source: PLoS One. 2017 Sep 8;12(9):e0183486. doi: 10.1371/journal.pone.0183486 (PMC5590861; doi:10.1371/journal.pone.0183486)
Supplement: S2 Dataset — (ZIP) [file pone.0183486.s006.zip › S2 Dataset/5x5_VSM.txt]

0	2	4	6	8	10	12	14	16	18	20	22	24	26	28	30	32	34	36	38	40	42	44	46	48	50	52	54	56	58	60	62	64	66	68	70	72	74	76	78	80	82	84	86	88	90	92	94	96	98
0	1.3353	1.1686	1.6366	1.6337	1.4625	1.4553	1.3838	1.224	1.3301	1.3021	1.1783	1.4816	1.2248	1.3575	1.3168	1.0439	1.234	1.1831	1.2059	1.3151	1.3221	1.1449	1.1981	1.1533	0.89364	1.3894	1.3973	1.2352	1.3442	1.3759	1.3881	1.4752	1.2814	1.3767	1.1329	1.133	0.95434	1.0973	1.3593	1.1631	1.3506	1.4153	1.133	1.4493	1.7816	1.1773	1.3513	1.3554	1.3542
2	1.5221	1.2831	1.7735	1.6741	1.4776	1.3487	1.5188	1.4778	1.5274	1.5978	1.1572	1.243	1.8828	1.44	1.398	1.2835	1.2833	1.1626	1.4565	1.4941	1.5283	1.6021	1.2326	1.3108	1.159	1.3839	1.4278	1.3653	1.7975	1.5218	1.4872	1.3808	1.4178	1.7466	1.4855	1.3669	1.2685	1.4719	1.5276	1.3433	1.6822	1.6397	1.5597	1.6122	1.4781	1.5236	1.8491	1.7572	1.6128
4	1.5436	1.939	1.9318	1.8857	1.784	1.5366	1.7608	1.9224	1.7058	1.6499	1.4683	1.3511	1.6627	1.5206	1.4526	1.7371	1.5106	1.5553	1.56	1.5528	1.5538	1.6365	1.6022	1.617	1.5815	1.6611	1.5237	1.4065	1.7596	1.5179	1.783	1.7161	1.5685	1.6503	1.9748	1.6964	1.7487	2.1428	1.7655	1.7708	1.5844	2.0175	1.7959	1.7484	1.9743	1.7869	2.0069	2.1304	2.1291
6	1.5893	2.1499	2.084	2.0978	2.3757	2.0998	2.1314	2.2476	1.6317	1.4059	1.7864	1.4744	1.5913	1.7194	2.0279	1.6948	1.4779	1.5528	1.5252	1.7121	1.7672	2.0852	1.7365	2.0693	1.8747	1.8922	1.7919	1.5232	1.7421	2.0277	1.6593	1.9068	2.1034	1.691	2.0404	2.2182	1.815	2.0855	2.0743	2.1234	2.1119	2.2132	2.1806	1.736	2.0263	2.0752	2.2867	1.8853	2.2491
8	1.9328	2.0518	2.2371	2.0822	2.5137	2.1545	2.1013	2.4324	1.8566	1.4806	1.671	1.7671	1.8079	2.1394	2.0744	1.6135	1.8463	1.6013	1.6241	1.8543	1.9413	2.3131	2.0825	2.0355	2.1546	1.7313	1.7636	2.1749	1.9973	1.8669	1.8549	1.7617	1.9854	2.0587	2.3476	2.1753	2.2804	2.1376	2.3836	2.3421	2.3461	2.42	1.8948	1.938	1.9171	2.152	1.9322	2.0485	2.2322
10	1.9483	2.3079	2.4678	2.1686	2.5524	2.5042	2.0797	2.189	2.0804	1.931	1.4949	1.9171	1.9159	1.91	1.8572	1.7406	2.0512	2.1556	1.804	1.8506	2.1244	2.099	1.9718	1.7042	1.9194	2.2217	2.1155	1.8268	2.0053	2.0065	1.8985	1.8552	2.0383	2.1044	2.4169	2.105	2.1607	2.4303	2.3558	2.4223	1.8679	1.9293	2.3036	2.1796	2.2891	2.1152	2.0277	2.0724	2.3575
12	2.0322	2.3686	2.2214	2.7013	2.584	2.6014	2.1952	2.0956	2.0112	1.8129	1.8878	1.7654	1.6629	1.5983	1.8601	2.0716	2.1706	2.0594	2.0338	1.8953	1.9635	1.6446	1.6448	2.0525	2.0587	1.9944	1.9424	2.1403	2.0786	1.799	1.9748	2.044	1.8035	2.1446	1.9512	1.923	2.1541	2.0509	2.2949	1.9851	1.8669	2.169	2.256	2.2031	2.3302	2.2673	2.3353	2.1742	2.3963
14	2.251	2.094	2.3173	2.6101	2.13	2.1553	1.9573	2.206	1.9755	1.7713	2.0932	1.5605	2.058	1.9036	2.1386	2.2343	1.8783	1.773	2.2383	2.3049	1.6355	2.1203	1.4648	1.954	1.8627	1.9114	1.7994	2.1318	1.9432	1.7221	2.1438	1.9828	1.8165	2.52	1.986	2.2341	1.7724	2.098	1.8049	2.0951	2.2563	2.0023	2.2193	2.2729	2.2915	2.38	2.2279	2.1368	2.6273
16	2.3461	2.1708	2.4758	2.4707	2.1943	1.8955	2.1328	1.8073	1.9934	1.9339	2.1264	2.1054	1.8011	2.0769	2.0369	1.9835	1.8714	1.7482	2.391	2.2972	2.0003	1.9173	1.6639	1.9495	1.7183	1.9481	2.0758	2.1453	1.8458	2.0364	2.0498	2.1363	2.1361	2.2398	2.1447	1.8578	2.0664	2.1602	1.8508	1.6432	2.083	1.8904	2.2438	2.6317	2.1375	2.3121	2.2991	2.3013	2.3528
18	2.1267	2.5303	2.2971	2.2959	2.6072	2.0493	2.0773	1.9673	1.7873	1.8909	1.8998	2.0067	2.1679	2.0496	1.8627	1.9807	2.1179	2.1625	2.4527	2.2058	2.1157	2.0853	1.8177	2.0038	1.9307	1.7553	2.078	2.0001	1.8509	2.0893	1.7431	2.0555	2.3733	2.072	2.2238	2.1696	2.3186	2.0678	2.0567	1.9686	2.1082	2.1912	2.1954	2.1252	1.8336	2.2901	2.2474	1.9344	2.4116
20	2.3376	2.3734	2.0237	2.0911	2.551	2.4458	1.7926	1.6612	1.7424	1.776	1.5548	1.6532	1.851	1.9916	1.9387	1.902	2.1446	2.3632	1.9462	1.6777	2.1048	2.0629	2.049	1.9325	1.8112	1.9589	2.1141	2.1045	1.8685	1.9825	2.0091	1.9748	2.4438	2.133	2.271	2.222	2.0624	2.0044	2.2766	2.2757	2.4033	1.9387	2.2086	2.0017	1.8806	2.0957	2.2592	2.0233	2.7769
22	2.4232	2.0796	2.4803	2.334	2.1898	2.1565	1.8357	1.964	1.744	1.5221	1.9901	1.7226	1.8041	1.9411	1.8357	1.8872	2.0406	1.6719	1.5464	1.6185	1.7636	1.7043	2.1173	2.1132	1.8003	1.8715	2.0954	1.9341	2.1835	2.0304	2.104	2.2798	2.2447	2.3996	2.0402	2.452	1.9002	2.2223	2.0745	2.0612	2.4512	2.2243	2.2688	2.2588	2.4001	2.4112	2.3192	2.1181	2.5772
24	2.2124	2.0149	2.1215	2.0537	2.2599	1.8586	1.9416	2.1046	2.0017	1.8281	2.0618	1.8003	1.9371	2.0138	2.0635	1.8705	2.1691	1.9781	1.6867	1.5992	1.8224	1.729	2.0715	1.8029	1.9143	1.9157	1.9173	2.0243	2.0032	2.0836	2.2656	2.465	2.2882	1.9762	2.0825	2.372	2.0626	1.9754	2.2365	1.9366	2.2634	1.9478	2.2518	2.3221	2.3134	2.092	2.5125	2.187	2.7211
26	2.2594	1.8826	2.1952	2.0123	1.8519	1.8999	2.0336	2.0211	2.0511	2.248	1.6311	1.7867	1.8305	1.5957	1.7988	1.7754	1.7996	1.6595	2.2119	2.0872	1.8901	1.7768	1.9371	1.9846	1.9826	1.8962	1.8966	1.7418	2.0547	2.31	2.0955	2.6003	2.1881	1.8993	1.7917	1.9311	2.2409	2.0755	2.2625	2.1796	2.2516	2.2222	2.4049	2.1714	2.4358	2.3202	2.457	2.1768	2.3263
28	2.0752	1.8398	2.0728	2.0689	2.0325	1.7622	1.7896	1.9195	2.0414	2.141	1.7692	2.0743	2.0084	1.8026	1.3852	2.0776	2.0984	2.0052	1.8847	1.5956	1.8304	1.699	2.1548	1.7175	1.6725	1.604	1.7629	1.9028	2.1894	2.1408	1.7462	2.19	2.2419	2.051	1.9956	2.239	2.1303	2.0999	2.1779	1.7257	2.0729	2.0659	2.3717	2.0164	2.4338	2.2201	2.2827	2.2235	2.1091
30	1.5965	1.9288	2.1564	2.372	1.6288	1.9447	1.9145	1.762	1.4303	1.6592	1.517	1.664	1.5964	1.7313	1.6163	1.5669	2.1019	2.2158	1.9418	1.9753	1.9088	1.8848	1.6934	1.6841	1.9652	1.7286	2.1237	2.2256	2.0421	1.6667	1.8061	2.2435	2.3807	1.8469	2.1112	2.0823	2.133	2.1655	1.9223	2.0638	1.7917	2.0953	2.3885	2.5094	2.331	2.3143	2.1028	2.2802	2.2218
32	1.7353	2.1433	2.1277	2.3179	2.0267	1.9804	1.7884	2.0671	1.813	1.7254	1.7536	1.737	1.6987	1.7356	1.7052	1.9616	2.024	1.8191	1.906	1.981	1.9027	1.8542	1.5729	1.7138	1.7562	1.9551	1.9201	1.6442	1.9819	1.8802	2.1658	1.7842	2.3041	1.9344	1.9485	2.1799	1.7177	1.9026	2.1291	1.8026	2.1666	2.048	2.8851	2.6713	2.5901	2.313	2.3067	2.2774	2.3415
34	2.1185	2.176	2.1909	2.231	2.0494	1.7459	1.7959	1.8379	1.7845	1.6149	2.1446	1.8174	1.7543	1.7606	1.516	1.8203	1.8189	1.8164	1.8731	1.9447	2.0143	1.6198	1.8142	1.5548	2.0781	2.0519	1.7748	1.7949	2.1098	1.9875	1.8883	2.2341	1.8724	1.9018	1.9641	1.9651	2.4366	2.2818	1.9761	2.1648	2.1641	2.0786	2.1771	2.321	2.4077	2.4235	1.9764	2.18	2.3874
36	1.6995	2.0716	1.9249	2.1184	1.8473	2.1439	1.8832	1.882	1.7103	1.7502	1.8425	1.7017	1.9297	1.9414	1.6086	1.6789	1.4753	1.7246	1.9218	1.6859	1.6296	1.4909	1.5853	1.6803	1.8363	1.7925	1.9458	2.1765	1.8291	2.1806	1.7494	1.6697	1.8989	1.9586	2.1592	1.8489	2.2701	2.1579	1.8996	1.6589	2.029	2.4028	2.1507	2.5577	2.0928	2.1834	2.1771	2.0413	2.4324
38	1.8488	2.0241	2.1043	1.9518	1.9736	1.9986	1.5789	1.777	1.6158	1.9632	1.3731	1.7663	1.6743	1.8819	1.6632	1.6569	1.7368	1.7477	1.78	1.8834	1.938	1.5333	1.7338	1.7664	1.8913	2.0924	1.6517	1.6868	2.1887	1.9419	1.7198	1.6989	2.2133	1.8389	2.013	1.915	1.9638	1.9277	1.8774	2.234	1.8607	2.3759	2.2874	2.1575	2.0306	2.194	2.3726	2.3761	2.2223
40	1.9534	2.236	1.9606	1.9975	1.9008	1.6474	1.5505	1.5581	1.6757	1.63	1.6347	1.988	1.8074	1.5738	1.8643	1.8806	1.6751	1.792	1.6153	1.6949	1.5523	1.891	1.7486	1.9142	1.9618	1.7664	1.671	1.9951	1.7639	2.0314	1.8264	1.8281	2.053	1.9896	1.903	2.3604	2.0033	1.7135	1.8641	1.9289	2.3039	2.0317	2.1802	2.0352	1.9716	2.0248	2.2335	1.9752	2.0768
42	1.8343	1.8022	2.2192	1.6089	1.7537	1.763	1.4981	1.4325	1.7795	1.7204	1.8532	1.6009	1.4809	1.6283	1.753	1.6973	1.6701	1.7727	1.4339	1.6932	1.5149	1.8365	1.7222	1.7953	2.0336	2.1349	1.8428	1.8239	1.8289	1.8718	1.9496	2.0767	2.3787	2.3084	1.8852	2.5001	2.2231	2.0733	1.9386	2.157	2.1622	1.9892	2.3219	1.9324	2.2611	2.3223	2.0727	2.2654	2.0961
44	1.9992	1.7684	1.9538	1.5125	1.5678	1.7418	1.2829	1.5451	1.5631	1.8463	1.7499	1.4521	1.5955	1.6833	1.5605	1.5851	1.5423	1.6092	1.6887	1.76	1.828	1.6046	1.5562	1.6992	1.9113	2.0022	1.509	1.8776	1.7831	1.8838	1.8233	1.7741	2.0951	2.1005	1.8218	2.3253	2.1495	2.0619	1.9086	2.2385	1.9908	2.1162	2.2304	2.2153	2.0589	2.3665	2.5141	2.3695	2.1677
46	1.7923	1.977	1.8221	2.0061	1.6232	1.6226	1.5809	1.4355	1.5785	1.8595	1.6141	1.5029	1.4849	1.699	1.4741	1.5627	1.5124	1.9155	1.4951	1.573	1.7187	1.8111	1.8154	1.4282	1.6349	1.7534	1.8308	1.7827	1.3408	1.855	1.8476	1.95	2.0851	1.7773	1.9055	2.321	2.1591	2.0673	1.7733	1.9057	1.9472	2.1908	1.9147	1.8085	2.1637	2.3019	2.0702	2.1986	2.1336
48	1.8031	1.852	1.7841	1.7582	1.5819	1.666	1.4708	1.3635	1.628	1.819	1.6736	1.7187	1.7665	1.4485	1.4066	1.7133	1.4781	1.8173	1.7295	1.755	1.7457	1.4609	1.8915	1.5547	1.7848	1.671	1.7003	1.6738	1.7774	1.8923	1.6594	1.9283	1.9375	1.7806	2.1712	2.0324	2.084	2.1494	1.5902	1.8632	1.8956	1.9112	1.8383	1.9996	2.4464	2.1589	2.1758	2.4391	2.0808
50	2.1861	2.0385	1.6836	1.517	1.6264	1.7924	1.8166	1.4945	1.6423	1.7537	1.4909	1.4795	1.6722	1.5018	1.5835	1.4313	1.5555	1.5408	1.8993	1.987	1.4539	1.4987	1.8198	1.7529	1.8728	1.7452	1.58	1.8263	2.0136	1.7864	1.8419	1.6941	1.672	2.0579	2.1581	1.9038	1.6003	1.8106	1.7273	1.6372	2.1807	1.9664	1.7999	2.2039	1.8222	2.2046	2.1062	1.5769	2.1063
52	1.6414	1.828	1.4455	1.5437	1.7176	1.5969	1.4818	1.5369	1.6972	1.7947	1.4425	1.6081	1.8121	1.673	1.5612	1.7428	1.7122	1.8887	1.7884	1.8677	1.7367	1.4585	1.7325	1.7136	1.778	1.9185	1.426	1.9561	1.7617	1.8484	1.5177	1.7383	1.7004	1.6689	2.0743	1.8223	1.8367	1.8782	2.135	2.1863	1.8496	2.0394	2.0201	2.1269	1.8668	2.1774	2.1728	1.7653	2.1789
54	1.6737	1.9278	1.948	1.7231	1.4954	1.9736	1.6166	1.5777	1.5152	1.8066	1.4274	1.7233	1.9556	1.6472	1.6846	1.5934	1.5376	1.5069	1.767	1.6294	1.8292	1.5399	1.6051	1.9106	1.9672	1.6681	1.8299	1.9157	1.7306	1.7736	1.8794	1.7602	1.6557	1.7623	1.8573	1.8779	1.97	2.3313	2.0675	2.1064	2.0111	2.21	2.0881	1.8601	2.1041	1.8366	2.0478	1.9818	1.7353
56	1.6472	1.9599	1.9055	1.4419	1.5756	1.9331	1.5254	1.5017	1.4627	1.5132	1.6631	1.3491	1.7281	1.6261	1.6517	1.6315	1.8957	1.5708	1.7786	1.7797	1.5793	1.7967	1.7856	1.713	1.9551	2.0392	1.8961	1.7914	1.653	1.7753	1.7506	1.9127	1.7073	2.1834	1.7513	1.9346	1.9452	2.0933	1.922	2.0735	2.0927	2.1051	2.2366	1.8987	2.0963	1.9205	2.0615	2.1807	1.8133
58	1.3844	1.475	1.8086	1.4647	1.5461	1.5002	1.4699	1.3252	1.4991	1.6141	1.9097	1.7778	1.6429	1.4635	1.5668	1.5913	1.6326	1.5968	1.7302	1.6283	1.5716	1.4841	1.3944	1.7917	1.7447	1.7672	2.0685	1.8623	1.9752	1.7583	1.8738	1.876	1.6401	1.644	1.8571	1.8327	1.616	1.9279	2.1344	2.0644	2.173	2.2448	1.7569	1.7996	1.7809	1.6086	2.4902	1.8973	2.0354
60	1.2722	1.7568	1.8139	1.3998	1.441	1.3576	1.4773	1.4022	1.5119	1.4385	1.6857	1.6222	1.3329	1.4509	1.4406	1.8547	1.6728	1.6315	1.5995	1.4294	1.3218	1.5562	1.4503	1.9916	1.8035	1.6041	1.7041	1.7082	1.9295	1.4854	1.9055	1.8338	1.9512	1.6024	2.0519	1.8489	1.4537	1.9249	2.1184	2.0545	2.0528	1.7616	1.7828	1.8526	1.8393	1.8325	2.2682	1.6808	2.1354
62	1.6843	1.8129	1.5419	1.3798	1.7092	1.5518	1.6149	1.4417	1.4911	1.6952	1.634	1.3452	1.387	1.6166	1.7279	1.6942	1.6445	1.7291	1.4449	1.3281	1.1462	1.6905	1.7436	1.7331	1.4528	1.8163	1.6199	1.9172	1.8036	1.6892	1.5442	1.5854	1.6268	1.7005	1.7719	1.7938	1.574	1.7083	1.8664	1.864	1.7623	1.8877	2.1397	2.0422	2.1065	2.0594	2.0162	2.1361	1.9092
64	1.8484	1.595	1.5913	1.5961	1.5699	1.3593	1.6661	1.7423	1.6614	1.2836	1.4739	1.5392	1.4482	1.4543	1.7949	1.8633	1.4093	1.3929	1.3035	1.5503	1.4967	1.8857	1.9516	1.4952	1.5979	1.9262	1.576	1.6145	1.8174	2.0377	2.0225	1.6351	1.5308	2.0114	1.7947	1.605	1.9176	1.7125	1.9056	1.9907	1.8468	1.9634	1.9839	1.8897	1.9902	2.0888	2.1187	2.2558	2.0883
66	1.5803	1.7927	1.5302	1.4757	1.4361	1.7898	1.4384	1.9329	1.4311	1.5052	1.376	1.487	1.2201	1.4844	1.742	1.7614	1.3699	1.4237	1.5533	1.7118	1.6928	1.9988	1.9171	1.8423	1.5736	1.7686	1.5249	1.5349	1.5203	1.8867	1.6566	1.6753	1.6658	1.9152	1.8636	1.757	1.8294	1.7312	1.9208	2.2283	1.7047	1.9254	1.6822	1.729	2.2712	1.7913	1.7317	1.9367	1.9899
68	1.5201	1.4875	1.3304	1.1111	1.5109	1.553	1.4209	1.5925	1.3612	1.3773	1.4294	1.5553	1.4277	1.5368	1.4889	1.6976	1.375	1.5408	1.6196	1.5438	1.84	1.9559	2.1071	1.9862	1.8176	1.6392	1.7513	1.951	1.7333	1.7824	1.6098	1.6002	1.8238	1.7828	1.6457	1.6703	1.6694	1.8469	1.5879	2.1121	2.022	2.0172	1.689	1.7706	1.9985	2.0369	2.1254	1.8949	1.8461
70	1.5157	1.4312	1.1108	1.3089	1.5206	1.3951	1.7651	1.8491	1.516	1.4654	1.5771	1.7633	1.471	1.6442	1.7676	1.5444	1.4844	1.4269	1.7411	1.7914	1.8658	1.8288	1.7855	2.0652	1.7751	1.4778	1.6566	1.8881	1.6089	1.9722	1.4736	1.4541	1.6585	1.9734	1.6949	1.4552	1.7244	1.6632	1.6983	1.9073	2.134	2.2297	1.6949	1.7563	1.8529	1.7369	1.9496	1.9515	2.1517
72	1.3369	1.3599	1.1641	1.1929	1.4067	1.4972	1.5743	1.5611	1.6853	1.5524	1.2776	1.698	1.5008	1.8035	1.6187	1.4027	1.207	1.7481	1.6922	1.731	1.9288	1.9001	1.7745	1.6578	1.5552	1.4723	1.8093	1.6886	1.5926	1.8627	1.6599	1.4719	1.6062	1.8175	1.6193	1.941	1.6146	1.5665	1.6879	2.0791	2.0107	2.1297	1.7798	1.8687	1.9451	1.7721	2.1703	2.165	1.9148
74	1.6024	1.3493	1.0592	1.3682	1.2958	1.4463	1.6716	1.5381	1.2363	1.3397	1.4135	1.6009	1.4179	1.7988	1.4296	1.4018	1.4183	1.4399	1.4009	1.6719	1.7187	1.4728	1.5943	1.7284	1.4406	1.6996	1.6737	1.5321	1.65	1.6323	1.7877	1.5405	1.7651	1.7253	1.7844	1.7228	1.4349	1.3691	1.7979	1.8642	1.7969	1.8697	1.6291	1.9342	1.9106	1.6434	1.9445	1.7786	2.0085
76	1.331	1.3493	1.1203	1.3521	1.3796	1.4847	1.3961	1.7675	1.4577	1.4003	1.5222	1.2471	1.4609	1.5742	1.3747	1.4289	1.5679	1.5397	1.7474	1.3362	1.5311	1.7769	1.99	1.4881	1.4878	1.943	1.8663	1.6853	1.4948	1.5498	1.5383	1.924	1.7577	1.4622	1.5295	1.762	1.5507	1.844	1.8619	1.7406	1.6566	1.7749	1.4671	1.842	1.9003	1.7525	2.0456	2.1328	2.0287
78	1.2759	1.332	1.1503	1.4603	1.2186	1.308	1.2395	1.4774	1.4843	1.5035	1.2178	1.3129	1.4895	1.4379	1.468	1.8038	1.6223	1.4196	1.7399	1.3542	1.4403	1.8768	1.5652	1.6872	1.4814	1.9763	1.909	1.544	1.7489	1.5038	1.5528	1.7073	1.7184	1.7623	1.5224	1.9237	1.5417	1.8361	1.9809	1.7197	1.9126	1.4485	1.6339	1.6284	1.7176	2.0649	2.3682	1.825	2.1588
80	1.2248	1.3984	1.5119	1.3302	1.3143	1.2667	1.5376	1.5337	1.2497	1.3696	1.5864	1.2533	1.2469	1.3719	1.5148	1.5511	1.2799	1.3098	1.4894	1.6218	1.4102	1.356	1.4418	1.6558	1.6628	1.6807	1.6582	1.636	1.6682	1.4987	1.5143	1.686	1.5291	1.7644	1.6418	1.6529	1.4753	1.8671	1.8884	1.446	1.5531	1.4333	1.9047	1.6552	1.9331	1.9059	1.965	1.6386	1.8245
82	1.1107	1.4726	1.6739	1.4586	1.4731	1.3502	1.4029	1.1425	1.4356	1.5999	1.4826	1.726	1.3632	1.7214	1.3214	1.4265	1.3004	1.5179	1.4411	1.3261	1.3666	1.5751	1.5097	1.5787	1.9404	1.389	1.3582	1.3939	1.3342	1.509	1.5279	1.642	1.4584	1.34	1.6807	1.7354	1.7253	1.7389	1.7666	1.2669	1.6762	1.7845	1.7907	1.7358	1.5178	1.9939	2.0597	1.9686	1.5568
84	1.0455	1.5566	1.3624	1.6623	1.1416	1.4466	1.3071	1.4884	1.5649	1.5374	1.2271	1.5463	1.2595	1.6244	1.2032	1.5329	1.4012	1.4261	1.6419	1.5627	1.5414	1.4821	1.5851	1.4726	1.6739	1.7218	1.8275	1.4492	1.4328	1.5851	1.5791	1.8167	1.5137	1.4904	1.579	1.4602	1.7981	1.7272	1.582	1.5494	1.5923	2.0423	1.7515	1.9756	1.6719	1.621	2.1075	2.0805	1.7378
86	1.1997	1.405	1.2266	1.3496	1.3099	1.3642	1.5636	1.3335	1.5555	1.5546	1.3488	1.5165	1.4581	1.3241	1.2974	1.3182	1.4329	1.3969	1.8447	1.7189	1.3588	1.4453	1.3981	1.3682	1.4583	1.6047	1.7206	1.4243	1.6698	1.6598	1.4096	1.4031	1.5475	1.4948	1.6428	1.6454	1.7401	1.8592	1.7558	1.8524	1.8246	1.8045	1.9483	1.8849	1.8092	1.5373	2.0652	1.8555	1.9528
88	1.1555	1.3233	1.3815	1.2491	1.4825	1.3265	1.7099	1.3828	1.5833	1.3622	1.4314	1.3073	1.5091	1.7837	1.5211	1.5047	1.1159	1.5192	1.83	2.1743	1.2417	1.1838	1.4343	1.3663	1.4805	1.6139	1.7813	1.656	1.5293	1.2213	1.6069	1.2481	1.6605	1.3065	1.4575	1.5255	1.7534	1.5433	1.693	1.89	1.7949	1.775	1.5916	1.9366	1.4018	1.7763	1.9564	1.7126	1.8863
90	1.0343	1.3239	1.128	0.93477	1.3787	1.5137	1.559	1.6114	1.6185	1.3196	1.4335	1.7054	1.4967	1.5269	1.6075	1.5245	1.4092	1.6113	1.4715	1.4296	1.2106	1.147	1.2619	1.6575	1.5764	1.7173	1.9372	1.3634	1.568	1.4996	1.5782	1.3289	1.9829	1.482	1.2987	1.949	1.5415	1.5215	1.6398	1.9646	1.539	1.7263	1.6834	1.8877	1.5637	1.7923	2.2359	1.7791	2.1441
92	0.98621	1.1343	1.0159	0.98429	1.416	1.3234	1.3725	1.2551	1.4483	1.1722	1.317	1.7195	1.2599	1.385	1.504	1.4592	1.5972	1.1204	1.496	1.513	1.3206	1.283	1.7284	1.6655	1.7057	1.8408	1.7953	1.5811	1.7393	1.9214	1.5291	1.4715	1.7453	1.5631	1.6239	1.7918	1.7071	1.4006	1.6431	2.106	1.7807	1.75	1.8305	1.8354	1.893	1.7718	1.7063	1.6739	1.6475
94	1.3576	1.1976	1.0561	1.1297	1.3435	0.95963	1.0897	1.4385	1.2045	1.1549	1.6022	1.2833	1.3546	1.5706	1.4075	1.364	1.5027	1.1975	1.6758	1.2074	1.2062	1.4929	1.5414	1.7157	1.6395	1.795	2.0249	1.3881	1.2951	1.3121	1.6979	1.6307	1.524	1.3422	1.5384	1.5717	1.5103	1.7122	1.3864	1.5787	1.8651	1.93	1.4546	1.6032	1.9221	2.1079	1.352	1.6654	1.8121
96	1.1642	1.2035	1.5193	1.2606	0.98654	1.2446	1.1433	1.3166	1.2784	1.1184	1.4339	1.4148	1.4198	1.569	1.2347	1.1945	1.5276	1.4391	1.6278	1.3093	1.2388	1.5315	1.5639	1.6381	1.5331	1.3433	1.6249	1.5728	1.6881	1.2446	1.3676	1.6711	1.6239	1.4606	1.4529	1.5664	1.5703	1.5657	1.3559	1.4738	2.0922	1.5433	1.6814	1.7431	1.524	2.1297	1.5178	1.5865	1.6177
98	0.85841	1.1837	1.5575	1.0724	1.2086	1.0934	1.3345	1.2076	1.2996	1.0711	1.35	1.3804	1.3249	1.2888	1.187	1.4584	1.4899	1.4931	1.2607	1.2511	1.3976	1.4296	1.5023	1.8039	1.6854	1.4571	1.7474	1.5577	1.4905	1.6753	1.5182	1.5173	1.2729	1.4154	1.5748	1.6376	1.7468	1.7541	1.4295	1.6303	1.8436	1.5756	1.9409	1.5017	1.7387	1.7369	1.7094	1.863	1.9721
100	1.081	1.0674	1.1986	1.1372	1.1895	1.0057	1.2351	1.3545	1.3738	1.1122	1.263	1.4893	1.2985	1.3889	1.2165	1.3907	1.1406	1.7454	1.2539	1.4812	1.3198	1.2336	1.3494	1.4591	1.4642	1.448	1.588	1.6321	1.7612	1.4463	1.4536	1.1859	1.2065	1.5174	1.5616	1.513	1.7025	1.6651	1.6693	1.7838	1.9049	1.6826	1.6203	1.6622	1.7593	1.7262	1.7694	1.8427	1.6233
102	0.94098	1.1643	1.1268	0.98208	1.1313	1.2549	1.289	1.3504	1.3428	1.0697	1.4527	1.4611	1.3161	1.2848	1.1974	1.3471	1.3387	1.4749	1.1217	1.5297	1.498	1.5663	1.5588	1.3786	1.3924	1.3054	1.6083	1.3124	1.4612	1.4772	1.4964	1.1302	1.4489	1.4992	1.5278	1.5367	1.3395	1.5754	1.5933	1.6102	1.5913	1.5365	1.9045	1.5528	1.5261	1.6133	1.7066	1.7817	1.7281
104	1.0518	1.2105	0.99775	1.0147	1.1148	1.25	1.472	1.1409	1.3418	1.1638	1.1016	1.2443	1.1707	1.4662	1.5839	1.1272	1.5709	1.3736	1.2441	1.2439	1.1953	1.5334	1.5246	1.5831	1.1888	1.3507	1.556	1.3937	1.4381	1.3808	1.3268	1.4375	1.7335	1.5712	1.4151	1.6855	1.5555	1.465	1.652	1.5838	1.6853	1.5833	1.5215	1.5029	1.8083	1.7672	1.619	1.7861	1.6771
106	1.2205	1.302	1.1242	1.1004	1.1926	1.1772	1.3135	1.0218	1.0709	1.142	1.2498	1.1236	1.3987	1.2467	1.1635	1.2352	1.2368	1.3186	1.1881	1.2237	1.5425	1.7155	1.6787	1.7775	1.4096	1.4277	1.5463	1.1777	1.5538	1.5965	1.2173	1.7783	1.5376	1.4059	1.3558	1.6865	1.5355	1.5496	1.6256	1.3946	1.7175	1.6152	1.653	1.3534	1.6409	1.6536	1.6854	1.7996	1.5074
108	1.0909	1.1301	1.0734	1.2553	1.1307	1.2424	1.1971	1.1536	1.2857	1.3315	1.2254	1.1837	1.2188	0.9925	1.1117	1.2166	1.3039	1.2376	1.1293	1.39	1.2824	1.4906	1.9787	1.652	1.6164	1.5282	1.2877	1.3897	1.5488	1.5912	1.3211	1.6691	1.5235	1.4924	1.5641	1.8802	1.6623	1.5306	1.6623	1.7115	1.8432	1.6284	1.5931	1.3822	1.7245	1.5464	1.4752	1.5909	1.6065
110	1.151	1.1818	1.1744	0.96978	1.1061	1.2246	1.8731	1.5364	1.2989	1.3656	1.1923	1.304	1.2107	1.2849	1.4188	1.2333	1.2748	1.36	1.2669	1.3271	1.3777	1.561	1.5553	1.5631	1.9107	1.2337	1.1684	1.468	1.2962	1.4364	1.4792	1.6292	1.3842	1.2849	1.3576	1.8333	1.6213	1.3859	1.5605	1.5548	1.6506	1.845	1.4156	1.5079	1.9267	1.7268	1.4759	1.3565	1.8434
112	0.79261	1.2142	1.209	1.0889	1.2852	1.1014	1.6522	1.4233	1.127	1.4888	1.3945	1.2337	1.373	1.3272	1.2792	1.3061	1.3106	1.2582	1.4282	1.2632	1.3175	1.3124	1.7103	1.5657	1.5866	1.5239	1.1132	1.4145	1.3193	1.1477	1.6504	1.4953	1.5587	1.3984	1.3825	1.3839	1.4936	1.2236	1.4147	1.2027	1.7631	1.6732	1.6426	1.5203	1.6738	1.6919	1.6878	1.6022	1.5299
114	0.95147	1.2257	1.1213	1.1834	1.368	1.0366	1.5417	1.2757	1.1401	1.1789	1.2231	0.98591	1.2282	1.1329	1.3106	1.2508	1.4549	1.3426	1.6858	1.4085	1.4338	1.6583	1.6076	1.5735	1.4945	1.1802	1.2244	1.1396	1.1583	1.3656	1.454	1.3199	1.4514	1.5635	1.3357	1.4111	1.4023	1.3514	1.3157	1.4781	1.7933	1.6119	1.7396	1.4335	1.6302	1.9665	1.6707	2.1137	1.8867
116	0.88723	1.0155	1.0614	1.2194	1.0114	1.3352	1.2625	1.1168	1.0322	1.2544	1.2288	1.2075	1.114	1.0951	1.1568	1.3705	1.3602	1.6937	1.3783	1.5584	1.1362	1.3195	1.4125	1.3936	1.1929	1.2052	1.3548	1.2727	1.1071	1.377	1.6464	1.4259	1.4604	1.2219	1.4033	1.317	1.3779	1.5155	1.6387	1.4768	1.6074	1.6681	1.6944	1.74	1.6441	1.7471	1.6296	1.6175	2.1613
118	0.92392	0.93985	1.2915	0.9917	1.1019	1.4848	1.3661	1.1709	1.1302	1.1367	0.87314	1.0412	1.1659	1.2578	1.0569	1.1547	1.5226	1.4112	1.4016	1.5297	1.501	1.3817	1.5039	1.3321	1.5331	1.3036	1.1887	1.1647	1.3206	1.4693	1.4539	1.3354	1.5542	1.2945	0.97609	1.4416	1.2417	1.0977	1.4331	1.5257	1.4584	1.7168	1.6947	1.5649	1.6089	1.553	1.8696	1.6007	2.1779
120	0.93259	1.1209	1.1846	0.86055	1.069	1.238	1.3631	1.4073	0.81191	1.1674	1.1108	1.1578	1.3498	1.4696	0.90589	1.033	1.5608	1.0407	1.626	1.3262	1.1833	1.3114	1.2493	1.2423	1.3094	1.2144	1.2497	1.4095	1.6483	1.5191	1.7022	1.8396	1.5283	1.2958	1.2535	1.3718	1.4036	0.96461	1.6116	1.3568	1.5275	1.5415	1.8116	1.4114	1.6735	1.6472	1.6847	1.5497	1.9658
122	0.74268	1.1376	1.3014	1.0812	1.2184	1.1238	1.3592	1.2716	0.91622	1.3265	1.1584	0.9138	1.4248	1.2573	1.1329	1.157	1.1769	1.1681	1.5956	1.3439	1.2348	1.4774	1.0813	1.3015	1.4314	1.2161	1.3758	1.4926	1.3815	1.3697	1.5591	1.6421	1.4611	1.5406	1.4397	1.505	1.4573	1.4254	1.4468	1.308	1.4401	1.4851	1.2787	1.5924	1.5228	1.5301	1.8114	1.615	1.8382
124	0.8763	1.176	1.3254	0.84591	1.0819	1.2848	1.2537	1.0719	1.3026	1.3401	1.0905	1.2742	1.2943	1.1169	1.3057	1.1624	1.2811	1.0909	1.2639	1.6663	1.3626	1.2261	1.4329	1.571	1.294	1.3703	1.4525	1.4967	1.3071	1.3734	1.5151	1.4307	1.493	1.0888	1.5448	1.6263	1.4304	1.538	1.41	1.5173	1.4709	1.3137	1.6716	1.5629	1.6174	1.8139	1.8762	1.5846	1.4632
126	0.81757	0.80924	0.95344	0.86487	1.1502	1.2862	1.4928	1.315	1.4188	1.5402	0.97699	1.2696	1.1965	1.2885	1.1817	1.2173	1.17	1.0224	1.3323	1.373	1.0831	1.4623	1.4629	1.4995	1.5167	1.1869	1.3359	1.1798	1.0545	1.1898	1.5493	1.6708	1.6055	1.1533	1.5075	1.5152	1.332	1.3102	1.4267	1.5772	1.5039	1.7196	1.6374	1.5867	1.6124	1.7962	1.6703	1.3829	1.7189
128	0.79887	0.95526	0.97877	0.97494	1.2392	1.2132	1.1539	1.306	1.2724	1.326	1.0693	1.5722	1.0211	1.416	1.1927	0.9996	1.1883	1.0744	1.1307	1.2431	1.1017	1.2763	1.1479	1.4874	1.3586	1.2838	1.3912	1.4989	0.92396	1.2166	1.4949	1.5116	1.5045	1.4946	1.2769	1.48	1.5461	1.3835	1.6608	1.476	1.4023	1.5595	1.5033	1.6514	1.7237	1.5092	1.7733	1.4775	1.7239
130	0.84497	0.74169	0.80814	1.1849	1.213	1.1639	1.1388	1.4896	1.1904	1.2952	1.2975	1.2798	1.411	1.3553	1.0889	1.0348	1.0703	1.2042	1.2311	1.1267	1.1724	1.2124	1.2905	1.3491	1.5402	1.4671	1.5324	1.4825	1.0888	1.2352	1.3517	1.2682	1.5981	1.3501	1.4078	1.5681	1.4587	1.4633	1.4228	1.5838	1.5872	1.8793	1.5558	1.5816	1.5267	1.4065	1.7378	1.5901	1.6997
132	1.0982	0.92617	0.80124	1.0596	1.1213	0.94273	1.0365	1.1804	1.2936	1.0446	1.4633	1.1146	1.1568	1.3151	1.0411	1.1163	1.2483	1.0592	1.2646	1.2521	1.1383	1.1757	1.3352	1.1255	1.3474	1.4352	1.4939	1.3329	1.13	1.684	1.3282	1.2237	1.4375	1.4209	1.4152	1.3515	1.3073	1.4703	1.2194	1.6684	1.6783	1.5172	1.4048	1.3057	1.7848	1.3965	1.6583	1.209	1.7704
134	0.96588	1.0379	0.69185	0.95851	1.1495	0.9355	0.9011	1.1535	1.4083	1.201	1.2797	1.1357	1.1996	1.2757	1.3785	1.3115	1.4519	1.1747	1.2126	1.1391	1.128	1.0721	1.021	1.1902	1.0779	1.5705	1.4556	1.5277	1.3164	1.4959	1.2906	1.203	1.3962	1.4596	1.5115	1.6034	1.3643	1.628	1.4757	1.4785	1.6526	1.5957	1.4211	1.361	1.7768	1.6216	1.4568	1.2497	1.7828
136	1.0373	0.85555	0.96521	1.1354	1.1029	0.98355	1.3086	1.3927	1.5037	1.1037	1.0516	1.0869	0.99189	1.0555	1.033	1.2847	1.077	1.309	1.2868	1.355	1.1997	1.3344	1.2414	1.5021	1.3935	1.2972	1.4817	1.193	1.3647	1.3411	1.3414	1.612	1.2587	1.3445	1.5804	1.6163	1.1912	1.6075	1.5847	1.4273	1.8128	1.418	1.4393	1.3701	1.6519	1.4292	1.5964	1.7362	1.8758
138	1.2555	1.0142	1.06	1.2051	1.0957	0.95816	1.0114	1.5576	1.2856	1.1769	1.1762	0.79608	1.2159	1.2049	1.2	1.1441	1.4488	1.4114	1.3656	1.4097	1.5106	1.0781	1.0114	1.3887	1.2948	1.2928	1.3715	1.3915	1.3221	0.9292	1.4412	1.4867	1.3488	1.2117	1.0867	1.4251	1.5036	1.7197	1.8767	1.7196	1.5777	1.3166	1.3195	1.289	1.7738	1.6268	1.7053	1.6849	1.507
140	1.0354	1.2024	0.96945	1.0913	1.3082	1.1493	1.038	1.3304	1.4462	1.2194	1.1338	1.156	1.0535	1.233	1.5212	1.1959	1.1636	1.3153	1.4813	1.2272	1.4919	1.2823	1.078	1.2541	1.2744	1.1331	1.4858	1.2786	1.3289	1.2052	1.2273	1.3202	1.3157	1.3145	1.3935	1.3329	1.6327	1.5144	1.4825	2.0243	1.5181	1.4332	1.6014	1.4988	1.7466	1.9795	1.4811	1.6049	1.6391
142	0.85106	0.9474	1.1355	1.2068	1.1756	1.1479	1.1427	1.179	1.161	1.1765	1.1388	1.2315	1.1204	1.3041	1.1283	1.1081	1.2574	1.4094	1.2436	1.2231	1.2959	1.184	1.0576	1.1583	1.1962	1.2396	1.4316	1.1488	1.4441	1.3469	1.4243	1.2646	1.0415	1.3017	1.4215	1.3968	1.3907	1.6508	1.7435	1.6497	1.8641	1.5768	1.7675	1.5278	1.6359	1.3276	1.489	1.7375	1.5494
144	0.88629	0.79234	1.2769	1.1553	1.2589	1.1174	1.0511	1.0033	1.113	0.94801	1.1386	1.0381	1.2223	1.0736	0.97296	1.0988	1.0043	1.3323	1.3771	1.1063	1.1723	1.2717	0.95245	1.1635	1.2523	1.5024	1.3944	1.13	1.3807	1.3779	1.36	1.4085	1.3391	1.2681	1.5539	1.3683	1.5605	1.2072	1.7182	1.6003	1.639	1.4899	1.5852	1.4994	1.7495	1.3033	1.5435	1.6311	1.4716
146	0.82121	0.9172	0.97794	1.3027	1.1668	1.0792	0.91938	1.0786	1.0991	0.98261	1.1402	1.0636	0.8594	0.95203	1.0708	1.65	1.2095	1.2121	1.1945	1.0728	1.0221	1.4132	1.1492	1.173	1.3338	1.4196	1.3621	1.3556	1.4731	1.5133	1.142	1.3308	1.4202	0.95358	1.3505	1.1075	1.436	1.4541	1.2951	1.6617	1.3402	1.4279	1.7842	1.366	1.6927	1.6253	1.8317	1.4998	1.5764
148	0.83512	0.63547	1.0955	1.2042	0.97648	1.1051	0.95469	0.99634	1.0689	0.94106	1.1216	1.0811	0.93483	0.94055	1.0888	1.3526	1.2981	1.2885	1.0872	0.82772	0.94114	1.1499	1.2307	1.1825	1.4121	1.3437	1.4723	1.2622	1.1343	1.3832	1.221	1.3876	1.2622	1.2774	1.34	1.2807	1.5685	1.2157	1.2712	1.5049	1.209	1.2203	1.3508	1.2797	1.404	1.648	1.7669	1.6558	1.2924
150	0.78122	0.8215	1.2627	1.0262	0.92627	1.2457	1.0116	0.95743	1.0496	1.0627	1.0449	1.2523	0.90156	0.90996	1.0617	1.1411	1.0993	1.1065	1.1657	1.0111	1.211	0.82341	1.1074	1.2114	1.5427	1.5564	1.3504	1.2743	1.3369	1.2862	1.3223	1.3266	1.3723	1.1937	1.0716	1.3461	1.2986	1.3768	1.3367	1.401	1.2982	1.4684	1.2942	1.0562	1.4322	1.6647	1.7135	1.2674	1.6493
152	0.8673	1.0426	1.058	1.1004	1.1707	1.0857	0.84331	1.0237	1.0467	1.2019	1.0714	0.97683	1.1645	1.1089	1.1816	1.045	1.0664	1.0452	1.126	1.1532	1.1369	1.0759	1.4689	1.2563	1.1022	1.2104	1.2337	1.3889	1.0222	1.1983	1.4171	1.3612	1.1531	1.1637	1.4183	1.3002	1.3244	1.3558	1.668	1.3144	1.4469	1.2568	1.2376	1.2835	1.5307	1.7424	1.9829	1.2293	1.5343
154	0.80912	0.94667	0.90058	0.89974	0.98196	0.90495	0.96837	1.155	1.2565	1.189	0.88884	0.97129	0.99631	1.1099	1.1146	1.0629	1.1887	1.1483	1.075	1.0773	1.0897	1.4613	1.3048	1.0554	1.0281	1.2548	1.4128	1.2285	1.1117	1.4213	1.2485	1.188	1.2977	1.0248	1.1283	1.3252	1.4292	1.3914	1.5194	1.556	1.3463	1.2084	1.3713	1.3282	1.3526	1.7493	1.604	1.632	1.4105
156	0.76926	0.9894	1.0411	0.85514	0.78575	0.80379	0.91532	0.9079	0.88919	0.87625	0.74861	0.92033	1.1449	1.1435	1.211	1.1572	1.1754	1.1189	0.90025	1.2042	1.1453	1.2994	1.032	1.0293	1.0436	1.2498	1.1538	1.1721	1.0672	1.1588	1.1217	1.2719	0.93816	1.1463	1.3674	1.4996	1.5537	1.346	1.481	1.373	1.127	1.3256	1.4253	1.4188	1.4003	1.2299	1.5077	1.5676	1.1705
158	0.83539	0.85817	0.95572	0.85626	0.88765	1.0657	0.89607	0.97945	0.80636	0.95579	1.1694	1.2295	1.145	1.1009	0.998	1.0887	1.2413	0.87115	1.1165	0.98532	1.0201	0.97379	0.95009	1.177	0.93999	0.9757	1.1296	1.1382	0.94068	1.4065	1.2384	1.3332	1.3458	1.1588	1.2251	1.1744	1.3115	1.2238	1.3176	1.2872	1.1512	1.3657	1.5214	1.5622	1.565	1.3096	1.4633	1.6172	1.5578
160	0.68581	0.95992	1.0129	0.87381	0.83426	1.2055	0.85992	0.91741	1.0651	1.2088	1.0813	1.3047	0.93539	1.0747	0.85214	1.1102	1.233	1.0204	1.2158	1.3526	1.2982	1.0083	1.0365	1.2742	1.1318	1.0107	1.1332	1.2288	1.1712	1.2047	1.328	1.3717	1.3815	1.27	1.2781	1.218	1.1584	1.0606	1.3224	1.369	1.3108	1.4679	1.3434	1.5436	1.685	1.3383	1.5835	1.5959	1.5252
162	0.72253	0.77298	0.98623	1.0125	0.92208	0.97819	0.86527	1.0095	0.80266	1.0608	1.0632	1.1134	1.0233	0.79073	1.0751	1.1031	1.4141	1.0743	1.168	1.1541	1.1565	1.2459	1.2325	1.1439	1.0394	1.1399	1.362	1.2847	1.1254	1.19	1.268	1.2581	1.2063	0.98786	1.3169	1.2721	1.2289	1.5782	1.3743	1.304	1.3644	1.2818	1.4296	1.413	1.3392	1.5916	1.4028	1.2953	1.2672
164	0.96569	0.90479	1.0713	1.0358	1.0035	0.995	0.94755	0.95753	1.1188	1.0755	1.0797	1.1174	0.9659	1.1174	1.1849	1.12	1.0992	1.0547	1.0283	1.0248	1.1785	1.1776	1.0928	1.0451	1.0555	1.1261	1.2143	0.97976	1.2125	0.96746	0.97043	1.0626	1.3577	0.81584	1.2238	1.0636	1.2254	1.7225	1.4024	1.3969	1.322	1.3669	1.4604	1.3281	1.3258	1.7816	1.4597	1.437	1.3612
166	0.84612	0.9992	1.0695	1.3124	0.90699	0.85063	1.0505	1.2781	0.99043	1.0341	0.95254	0.97572	1.0592	1.1521	0.90165	1.2656	1.0231	1.1209	0.92976	1.0088	1.1375	0.97945	1.1688	1.0234	1.0196	1.0455	1.2801	1.0054	1.0327	1.1966	1.2397	1.1863	1.3924	1.2129	1.2937	1.0176	1.2711	1.3032	1.1877	1.2663	1.2948	1.3017	1.3708	1.3433	1.3745	1.3822	1.2303	1.6197	1.5657
168	0.95912	0.93158	1.1174	1.1583	0.99639	0.74722	0.8977	1.1982	0.98638	1.0114	1.0478	0.91653	0.98759	1.154	0.94402	1.0026	0.86066	0.93959	0.8791	1.0649	1.0445	0.87852	1.0631	1.0723	1.1636	0.96857	1.2186	1.0095	1.0649	1.0921	1.1622	1.154	1.2466	1.3176	1.122	0.9883	1.2619	1.4516	1.2462	1.1056	1.323	1.3105	1.2906	1.2945	1.1997	1.297	1.4487	1.4972	1.6832
170	0.97039	0.88856	0.87304	0.86758	1.014	1.0402	0.92785	1.0459	0.93609	1.3362	1.1299	0.97201	1.0445	1.0098	1.0961	0.87657	0.82682	1.0308	1.1065	0.89452	0.78154	1.2871	0.95695	1.1195	1.1518	0.90002	1.1143	1.0451	1.2237	1.0442	0.99659	1.0347	1.4921	1.2231	1.4076	1.2024	1.3292	1.6491	1.2399	1.5212	1.4207	1.3739	1.2245	1.1586	1.2968	1.4365	1.237	1.5859	1.5262
172	0.89988	0.81043	0.84485	0.62724	0.86906	0.85544	0.99584	0.7724	1.0895	1.1343	0.80396	0.72497	0.78951	0.92218	1.1459	0.85815	0.86528	1.0582	0.94208	1.1576	1.2549	1.088	0.79413	0.9489	1.2475	1.0489	1.1026	0.94941	0.97185	1.2107	0.88421	1.2899	1.3423	1.1854	1.0856	1.0021	1.2456	1.4032	1.224	1.6017	1.3182	1.408	1.1502	1.3093	1.1825	1.1708	1.4597	1.5348	1.433
174	0.77753	0.75253	0.82438	0.73796	0.81426	0.92069	1.0289	1.0261	1.0931	0.91343	1.1145	0.89035	0.84631	1.0824	1.318	0.75628	0.90692	1.1568	1.2799	1.205	1.2743	0.99646	1.1577	0.7988	1.089	1.0712	1.2557	1.104	1.1284	0.96352	1.1569	1.2712	1.2618	1.2107	1.1678	0.99006	1.3523	1.2719	1.2944	1.2487	1.3129	1.4705	1.4342	1.3089	1.2303	0.9737	1.2523	1.5382	1.6304
176	0.83701	0.92415	0.8116	0.91357	0.83244	0.95511	0.81024	1.0514	1.0816	0.91347	1.092	0.91619	0.95083	0.99856	1.0112	0.80186	0.76328	0.97903	1.147	1.1359	1.1736	1.0097	1.0134	1.0379	1.15	1.1289	1.4749	1.1984	1.3886	1.0869	1.1457	0.88849	1.2219	1.4769	1.2963	1.0971	1.1403	1.3461	1.3734	1.1872	1.3174	1.3388	1.198	1.4409	1.7258	1.231	1.3132	1.5113	1.4752
178	1.0529	0.89581	1.0497	0.99606	0.72044	0.7074	0.90863	0.94218	1.1313	0.9706	1.044	1.1412	0.75314	0.913	0.97657	0.88835	0.84825	0.9807	1.1075	1.22	0.97546	1.2826	1.0011	1.0413	1.0465	0.99541	1.1134	1.2139	1.2885	0.95537	1.0515	0.99049	1.041	1.3294	1.1131	1.0443	1.2338	1.2199	1.3639	1.091	1.2449	1.1339	1.4737	1.4207	1.6463	1.456	1.5301	1.2669	1.3421
180	0.71335	0.75498	1.0348	0.95271	0.79308	0.79236	0.97989	0.7762	1.0353	0.95274	0.8508	0.9918	0.95889	0.94315	0.94913	0.79819	0.8736	1.1292	0.9668	1.0705	1.1742	0.92146	1.0456	0.98739	0.84941	1.283	0.95063	1.1615	1.2725	1.1143	1.1856	0.90771	0.98649	1.1598	1.231	1.1904	1.1168	1.1841	1.5066	1.3871	1.3148	1.2819	1.4985	1.5315	1.5108	1.3547	1.5963	1.2002	1.593
182	0.75262	0.69041	0.74049	0.90831	0.80751	0.85455	0.92717	0.94891	0.9034	0.8682	0.95478	0.93141	1.0244	0.96241	1.1555	1.019	1.2727	1.3781	0.77189	0.92846	1.1085	0.99781	0.74365	0.78609	0.84202	0.84747	1.1199	1.1343	1.2551	1.0487	1.2216	1.0438	1.0565	1.2626	0.99843	1.3028	1.1858	1.1678	1.2779	1.5087	1.0688	1.202	1.1522	1.4088	1.6861	1.4042	1.2916	1.193	1.3383
184	0.88668	0.83583	0.51403	0.73299	0.80675	0.88762	0.76768	0.99923	0.79845	0.94405	1.0599	0.89297	1.0126	0.98685	0.99083	0.83771	1.1285	0.86053	0.78912	0.96652	0.93526	1.1126	1.1121	0.97378	0.86454	0.8581	1.1206	1.0812	0.98353	0.97923	1.2781	1.3155	1.0191	1.2463	1.1309	1.4436	1.2829	1.1688	1.1063	1.3798	1.0555	1.2797	1.3619	1.3939	1.4253	1.0877	1.2297	1.3203	1.26
186	0.7815	0.9981	0.73483	0.76956	0.86781	1.0772	0.88212	0.73151	0.90657	0.84827	1.0983	1.0962	0.8764	0.99082	0.93711	0.92493	0.95355	0.91891	0.87804	1.0504	0.78195	0.89702	1.0103	0.94238	0.9899	0.96809	0.94402	1.0856	0.96881	0.83329	1.3124	1.139	1.0292	1.222	1.0998	1.1109	1.4496	1.275	1.2023	1.4216	1.2164	1.0184	1.2905	1.3961	1.1148	1.33	1.3191	1.1866	1.1433
188	0.65511	0.68882	0.85198	0.7738	1.1534	0.98293	0.74572	0.75087	1.0528	0.9316	0.89919	1.0197	1.0489	1.0737	0.98164	0.98268	0.86237	1.1729	0.86467	0.87427	1.0538	1.0856	0.98229	1.1351	0.84461	0.98755	1.0026	1.1758	1.1793	1.0847	1.2972	1.2208	1.242	1.0201	1.1289	1.1523	1.3466	1.1071	1.2283	1.1555	1.2763	1.1936	1.2194	1.0347	1.1044	1.3806	1.4537	1.421	1.3949
190	0.6083	0.71121	0.66985	0.89	1.0389	1.056	0.76235	0.83413	0.93186	0.91933	0.78429	1.0271	1.0836	1.1217	0.76044	0.79806	1.107	0.79677	0.98975	0.89794	1.2516	1.1766	1.038	1.1268	0.79813	0.97999	0.97301	1.2362	1.083	1.1507	1.1629	1.3516	1.1891	1.0954	1.0902	1.3178	1.1507	1.2446	0.9856	1.1226	1.0818	1.0859	1.2673	1.4016	1.2398	1.5928	1.1425	1.5069	1.43
192	0.59032	0.75273	0.83691	0.76223	0.94516	0.92551	0.90438	0.90346	0.81576	0.75178	0.79321	0.91864	0.91999	1.0019	0.99361	0.96231	1.1559	0.8406	1.0129	1.2308	1.0656	0.70403	1.1241	1.2045	1.0167	0.96229	0.89831	1.1634	1.2034	1.2661	1.0143	1.1885	1.0841	1.1387	1.1878	1.255	0.84805	1.1755	1.1023	1.1219	1.1837	1.3334	1.1069	1.4214	1.2592	1.4648	1.2983	1.0889	1.3033
194	0.61239	0.79226	0.89364	0.68697	0.90545	0.73914	0.89507	0.75296	0.76369	0.80079	0.77593	0.81262	1.0802	0.72378	0.76648	0.76436	0.88082	0.93434	0.96543	1.1641	0.93916	0.79933	1.1494	1.0538	0.96412	0.81788	1.2469	1.2548	1.1589	1.0471	1.1359	0.90469	0.99386	1.0684	0.97258	1.1947	1.0808	1.1588	1.0492	1.0373	1.0948	1.1283	1.1989	1.3508	1.1304	1.1423	1.4524	1.1699	1.3489
196	0.59588	0.80275	0.86206	0.7722	0.87479	0.86118	0.72945	0.93182	0.64441	1.0086	1.0785	0.81674	0.82786	0.77802	0.82466	0.80783	0.87262	0.86409	0.83256	0.94712	0.76159	0.90197	0.93931	0.96706	0.8919	0.98101	1.1882	1.141	1.1108	0.96463	1.2731	0.93008	1.0089	1.0324	1.1285	1.045	1.0644	1.1291	1.2874	1.5261	1.2239	1.0371	1.2275	1.0288	1.0242	1.2943	1.0779	1.2467	1.2437
198	0.44909	0.95849	0.74675	0.78038	0.82603	0.75908	0.82117	0.73045	0.89148	0.70841	1.0302	0.97285	0.86227	0.6752	0.89481	0.88235	0.80576	0.86261	0.72892	0.89877	0.79155	0.83313	1.0803	1.0112	1.1266	1.1333	1.2013	0.99222	0.96894	0.95877	1.193	1.1031	1.1139	1.0189	0.96123	1.2834	1.1777	1.1614	1.1901	1.1526	1.1252	1.1459	1.1535	1.3023	1.1911	1.346	1.0717	1.2488	1.1528
200	0.68768	0.58835	1.0328	0.95857	0.58312	0.80537	0.89936	0.66269	0.92556	0.84299	0.95134	1.032	0.6856	0.70673	0.93228	1.0166	0.92693	0.81957	0.79019	0.80684	0.84526	0.76169	1.2602	1.2151	1.3071	0.84709	0.91229	1.2841	1.0772	1.1452	1.1919	1.2073	1.1265	0.98997	0.88594	1.148	1.165	1.2392	1.0562	1.0956	1.3789	1.1196	1.224	1.0659	1.1045	1.5413	1.4179	1.1363	1.4365
202	0.6495	0.63169	0.94851	0.87594	0.69015	0.92034	0.92317	0.93401	0.68396	0.96255	0.92939	1.0075	0.72348	0.86334	1.0222	0.9677	0.83121	0.86843	0.6609	0.89986	0.66773	0.85336	1.0058	0.88917	1.118	0.79494	0.89683	1.1802	1.117	1.0646	1.5177	1.0544	1.1886	1.2069	0.93826	0.89908	1.2217	0.963	1.1635	1.1074	1.1639	1.1162	1.2182	1.3328	1.141	1.4072	1.448	1.3707	1.4442
204	0.719	0.68899	0.93474	0.79303	0.81877	0.8348	0.91323	0.98594	1.0377	0.98647	0.95216	0.97765	0.88671	0.83046	0.94675	0.91148	0.77845	0.73201	1.0314	1.0279	0.90097	0.87356	1.0706	1.1569	0.92393	1.0569	1.1015	1.1731	1.0056	1.0861	1.216	0.9447	1.3509	1.1606	0.82918	1.1513	0.97074	0.98824	1.1097	1.1992	1.1446	1.0093	0.90824	1.1535	1.6599	1.5449	1.159	1.4417	1.4567
206	0.67493	0.76486	0.91666	0.96793	0.83864	0.65507	0.90895	0.89381	0.95359	0.93748	1.1028	0.90533	0.82408	1.0085	0.99896	0.78474	1.0395	0.6597	0.80984	0.97684	0.90044	0.87897	0.939	0.813	1.0572	0.96829	1.0329	1.2774	1.0218	1.1059	1.1437	1.0683	0.99306	0.99986	0.87553	0.93367	1.2919	0.91282	0.93777	1.1526	1.2127	1.1004	1.2878	1.2431	1.3578	1.2134	1.1191	1.3151	1.6556
208	0.65592	0.7265	0.83545	0.61627	0.71706	0.683	0.87817	0.77979	0.65105	0.83888	0.858	1.0112	0.85439	0.87647	0.7982	0.84426	0.95243	0.8618	0.75137	0.77389	0.78785	0.92083	1.1186	1.3501	1.2597	0.85393	0.86368	0.98793	1.1529	0.90367	0.88188	0.95907	1.0195	1.1574	0.88552	0.9367	0.96135	0.95948	1.0449	0.81016	1.232	1.2389	1.3262	1.2496	1.2701	1.2305	1.0885	1.2707	1.0646
210	0.75514	0.58991	0.57487	0.58938	0.72096	0.74223	0.74527	0.95172	0.67694	0.97634	0.69454	0.88705	0.57791	0.82574	0.80895	0.80736	0.73897	0.85279	0.96193	0.64482	0.75723	0.84392	1.0613	1.1123	1.0381	0.79869	1.0021	1.0936	0.87831	1.0287	0.96765	1.0492	0.83905	0.90286	1.2457	1.2337	1.1687	1.288	1.0155	0.92736	1.0482	1.3232	1.4179	1.1509	1.2021	1.2837	1.1076	1.473	1.1964
212	0.67786	0.68019	0.47418	0.7732	0.65818	0.85154	0.77832	0.70882	0.86273	0.74417	0.59812	0.77782	0.86207	1.1455	0.93165	0.90238	0.84119	0.76514	0.71953	0.90102	0.96459	1.124	1.0896	0.90077	0.72921	0.95965	0.97224	0.97218	0.90268	1.083	1.1883	0.89634	0.73658	1.1977	0.99706	1.2701	1.2522	1.0245	1.1883	1.0137	1.3412	1.3108	1.0975	1.0327	1.0733	1.3575	1.4132	1.2546	1.0846
214	0.75104	0.60298	0.74245	0.71704	0.70645	0.76423	0.65981	0.93645	0.6982	0.87921	0.86705	0.75409	0.844	0.85377	0.93405	0.83041	0.87432	0.72651	0.86356	0.98569	0.85485	1.0234	0.99031	0.89725	0.9028	0.91432	0.85332	0.74339	0.97759	1.0795	1.1461	1.0606	0.90602	1.1981	0.9395	1.2845	1.1214	1.0555	0.93359	0.97345	1.2189	1.3523	1.2509	1.1554	1.2245	1.6389	1.1134	1.118	1.1178
216	0.58252	0.78895	0.68544	0.70402	0.94806	0.63468	0.66901	0.91614	0.61854	0.73526	0.93037	0.96871	0.88525	0.81815	0.90315	0.96525	0.73839	0.8947	0.90025	1.0846	0.84846	1.0324	0.91273	0.84061	0.79877	0.96705	1.0482	0.88852	1.0235	0.9811	1.3108	1.1976	0.96943	1.0853	1.1461	1.1461	1.1994	1.1963	1.1288	0.92999	1.2196	1.2054	0.99484	1.0527	1.1346	1.0107	1.3001	1.1718	1.1792
218	0.90181	0.70579	0.77463	0.84076	0.72489	0.70693	0.47325	0.923	0.78419	0.73626	0.91547	0.92927	0.81489	0.99344	1.1987	0.94515	0.79979	0.60428	0.6356	1.0698	1.0082	0.85208	0.93231	1.1417	0.83142	0.8382	1.113	0.89752	0.95889	0.84689	1.2725	1.026	1.0841	1.0211	1.2513	0.98783	1.2869	1.2716	1.1188	1.245	1.3628	1.1119	1.0294	1.1242	1.2216	1.0722	1.1788	1.2928	0.84383
220	1.0432	0.81463	0.91517	0.76252	0.56684	0.6288	0.57234	0.90684	0.81075	0.82557	0.76107	0.69162	0.71304	1.0709	0.91328	0.95713	0.64507	0.76867	0.84508	1.0443	0.92507	0.90485	0.86741	1.0316	0.72618	0.78912	1.0527	0.96932	1.0409	1.1065	0.91724	0.84247	0.96497	0.89994	1.2777	0.97756	0.9921	1.1614	1.2168	1.2505	1.1269	0.84582	1.1912	1.0934	1.0626	1.1809	1.1908	1.0348	1.1038
222	0.86227	0.59632	0.62068	0.71275	0.49529	0.5262	0.79009	0.86586	0.73012	0.81329	0.74116	0.73348	0.60418	0.68597	0.86214	0.79828	0.88873	0.7929	0.97053	0.92303	0.96085	0.91067	0.74933	0.84548	0.95535	0.9454	0.95677	0.85769	0.83472	0.81078	1.0036	0.82163	1.0488	0.87542	1.1956	1.0916	0.93309	1.1609	1.0517	1.1345	1.0481	0.95744	1.3005	1.0001	1.0543	1.2504	1.2448	1.1867	1.3041
224	0.67115	0.70001	0.75633	0.9013	0.65287	0.6457	0.73489	0.77106	0.82914	0.72229	0.66443	0.99677	0.78039	0.87536	0.96169	0.68742	0.94817	1.0192	0.95174	0.86495	0.70521	0.80263	0.82346	0.83014	0.89445	0.94474	0.9097	0.96412	1.0004	0.92118	0.92689	0.83895	1.1758	0.98388	1.2036	1.0348	1.0407	1.103	1.0599	1.1063	1.0339	0.81255	1.2471	1.0909	1.0544	1.1551	1.0248	1.5667	1.2842
226	0.76934	0.74986	0.6849	0.73134	0.70992	0.76424	0.67071	0.89575	0.82591	0.80529	0.69207	0.89999	0.73283	0.86562	0.6366	0.68175	0.78284	1.0569	0.94755	0.55471	0.84734	1.0091	0.89793	0.88225	1.1824	1.0388	0.80305	0.78654	0.99677	0.79439	0.74276	0.8933	1.0154	0.83003	1.0165	1.1497	1.0753	1.1499	1.0236	1.4037	0.88063	0.99903	0.81253	1.1491	1.1133	1.3025	1.0377	1.4712	1.1608
228	0.79969	0.56575	0.69279	0.61477	0.74872	0.72993	0.85743	0.83908	0.63589	0.86349	0.8065	0.83304	0.79502	0.80499	0.72978	0.68684	0.74721	1.18	0.90089	0.90133	0.87886	0.76706	0.76774	1.0259	1.0414	0.93497	0.92786	0.86853	0.84442	1.021	0.93228	0.81854	0.84024	1.1427	1.1164	1.071	1.0835	0.98215	1.1021	1.2769	1.2424	0.99051	0.99066	1.134	0.94266	1.0679	1.4209	1.233	1.2913
230	0.70363	0.68001	0.83194	0.52575	0.63106	0.83672	0.7707	0.75025	0.75904	0.86925	0.65822	0.97315	0.92101	0.84994	0.93841	0.83036	0.77324	0.84557	0.91618	0.84633	0.80238	0.78942	0.80017	1.0615	0.88628	1.0081	0.974	0.97348	0.75464	0.9158	1.1051	0.95043	0.97258	0.95376	0.96889	1.0264	0.98296	1.0892	1.2008	1.0448	1.2922	1.0643	1.0827	1.1057	1.1545	1.3785	1.2078	1.1984	1.3177
232	0.71216	0.85852	0.73329	0.79498	0.7305	0.72164	0.66655	0.69301	0.5475	1.0125	0.74245	1.0071	0.7961	1.026	0.60632	0.62485	0.88178	0.8254	0.84149	0.97955	0.89552	0.80388	1.0215	1.1732	0.73331	1.0521	1.0025	0.9705	0.96425	1.0159	0.99032	0.94792	0.78671	0.92255	1.1247	1.1243	1.041	1.0911	1.0654	1.0372	0.93422	1.0776	1.1198	1.2193	1.4013	1.0496	1.0251	1.1159	1.4046
234	0.65119	0.89009	0.66663	0.77187	0.70828	0.78459	0.62472	0.8039	0.80587	0.72728	0.6378	0.95499	0.96824	0.80002	0.84059	0.86335	0.81754	0.98686	0.88121	0.92037	1.0071	0.84136	0.7791	0.98651	0.89854	1.0137	0.81812	1.0415	0.96668	1.0212	0.76397	0.92309	0.94699	0.83809	0.95803	1.1794	1.1251	1.0797	1.3422	1.0488	0.9812	1.075	0.99808	1.0506	1.3661	1.0078	1.0697	1.1523	1.3855
236	0.92817	0.76326	0.63187	0.62575	0.90421	0.7149	0.7533	0.8042	0.70265	0.62676	0.82657	0.7991	0.7883	0.92269	0.78445	0.75009	0.85023	0.66797	0.86611	0.78091	0.88576	0.8468	0.9483	1.0312	0.86946	0.94201	0.93693	0.83909	0.90579	0.92827	0.82433	1.0334	1.0151	0.92306	0.84469	0.94565	0.91077	1.1106	1.1658	0.90702	1.2524	1.0414	1.2602	1.0607	1.3079	0.93747	1.2324	0.84764	1.2719
238	0.63	0.55252	0.5413	0.53387	0.68295	0.77278	0.89256	0.92758	0.62236	0.60733	0.82544	0.67582	0.79483	0.60716	0.70855	0.91578	0.65222	0.83391	0.81852	0.83068	0.83299	0.87515	0.97156	0.734	0.98245	1.028	0.78976	0.68737	1.0317	0.98071	0.87207	1.1632	1.0361	0.94893	0.84785	0.8265	0.76369	0.78676	0.67517	1.1936	1.1831	1.0567	1.0638	1.0498	1.0289	1.0489	1.139	0.93248	1.2047
240	0.66396	0.58469	0.4752	0.5376	0.6657	0.67859	0.75113	0.71317	0.91683	0.55083	0.77869	0.85735	0.83967	0.9328	0.80611	0.8542	0.96955	0.59635	0.7571	0.7383	0.94237	0.79963	1.1289	0.80839	0.93188	0.91422	0.75231	0.84027	0.72024	0.84411	0.76273	0.88327	0.75995	0.91126	0.87026	0.94364	1.0407	0.89635	0.63424	1.1599	0.93301	0.82234	1.1046	1.2204	0.93164	1.0284	1.2035	1.1019	0.97604
242	0.61663	0.61724	0.45983	0.73688	0.51507	0.57558	0.77636	0.43587	0.59481	0.67784	0.81076	0.86446	0.71604	0.55063	0.63291	1.0088	0.80431	0.70509	1.0085	0.99649	1.087	0.9159	0.95474	1.0152	0.95343	0.85396	0.86494	0.86937	1.2551	0.99547	0.9466	0.99855	0.83253	1.1812	0.99196	0.92123	0.91297	0.88008	0.69647	0.88571	1.067	0.97873	0.99773	0.99014	1.024	0.9646	1.0296	1.0727	1.0173
244	0.51462	0.64329	0.62394	0.54371	0.48808	0.6079	0.91369	0.70684	0.6959	0.61859	0.83558	0.85517	0.81426	0.53667	0.80678	0.64846	0.83459	0.77346	0.64103	0.91041	0.74288	0.73694	0.89423	0.98854	0.85187	0.90116	0.6548	0.9702	1.0611	0.85461	1.1659	0.92949	1.046	0.93479	0.93832	1.0236	1.0839	0.92941	0.97361	0.74417	1.0245	1.0105	1.1619	0.88325	1.0976	1.0408	1.1709	1.0045	1.2076
246	0.56513	0.53878	0.60646	0.74398	0.72716	0.50626	0.59331	0.56876	0.7275	0.81435	0.86307	0.78639	0.6484	0.71698	0.71637	0.66281	0.89859	0.66405	0.78333	0.86644	0.5947	0.8263	0.69393	0.74864	0.61023	0.89048	0.83124	0.87407	0.93812	1.0775	0.81668	1.0003	0.83233	0.94316	0.90492	1.2206	0.83415	0.90405	0.96549	1.0389	0.97914	0.8146	1.0404	1.0647	0.98481	1.0999	1.0424	1.0687	1.077
248	0.69127	0.62409	0.72308	0.80771	0.71895	0.74943	0.7882	0.78343	0.61765	0.72877	0.67546	0.80086	0.67159	0.81395	0.70936	0.69913	0.93762	0.73869	0.88837	0.67394	0.7668	0.76779	0.75912	0.68661	0.91735	0.80102	0.85952	0.73961	1.0897	0.97469	0.81487	0.85539	0.93357	0.9461	1.0666	1.0226	0.83684	0.88908	1.039	1.1373	0.91605	0.96042	1.1054	1.0812	1.0834	1.1114	1.0909	1.1672	0.95922
250	0.58438	0.53172	0.62058	0.76336	0.88704	0.68397	0.60742	0.71213	0.81314	0.63016	0.62555	0.72578	0.65589	0.64366	0.60909	0.87413	0.81706	0.76945	0.89117	0.66605	0.80449	0.7679	0.74498	0.76384	0.80211	0.89817	0.83976	1.0484	0.87944	0.68644	0.8737	0.83021	1.0386	0.92857	0.87239	1.0752	0.96511	1.0414	1.1521	1.1002	1.2597	1.0951	0.88941	0.91787	1.1568	1.2143	1.0798	1.1405	1.1564
252	0.51573	0.49501	0.78691	0.77183	0.7961	0.65539	0.60418	0.67445	0.84938	0.56192	0.67145	0.89399	0.67442	0.72337	0.80251	0.99637	0.74581	0.76846	0.85344	0.79677	0.83937	0.83663	1.0451	0.75867	0.74609	0.846	0.84401	0.99964	0.96948	0.70658	1.0241	0.74246	1.0629	1.025	0.91599	0.9157	0.96845	1.164	0.77024	0.96318	1.0601	1.0791	0.90953	0.73515	1.1449	1.2322	1.1188	1.0566	1.0807
254	0.53867	0.39807	0.6199	0.49539	0.70261	0.72399	0.45262	0.78711	0.82329	0.59764	0.75469	0.99008	0.78796	0.82202	0.66169	0.83358	0.74453	0.8128	0.79059	0.71193	0.67696	0.93152	0.72311	0.56889	0.63506	0.84591	0.82307	0.74173	0.90502	0.83531	0.83552	0.85874	0.88072	1.0659	0.76326	0.75171	0.82453	1.0266	1.1385	0.96457	0.94971	1.0389	1.0637	1.2882	0.97104	1.0713	1.0216	1.2505	0.97287
256	0.49139	0.58474	0.52265	0.49992	0.72527	0.71194	0.66163	0.77664	0.50818	0.92083	0.8866	1.061	0.74207	0.68024	0.81434	0.65753	0.72073	0.73828	0.8819	0.70999	0.69323	1.1169	0.76342	0.68536	0.87195	0.92319	0.7026	0.85636	0.91325	0.78936	0.77556	0.85176	0.94701	0.96934	0.86026	1.1566	0.94323	0.98162	0.84571	0.82122	1.0892	0.9849	1.1374	1.2225	0.96966	1.078	1.0588	1.074	1.0633
258	0.39485	0.67598	0.7384	0.5711	0.58441	0.65959	0.94474	0.71309	0.55102	0.74362	0.72464	0.76534	0.66315	0.71559	0.68389	0.81064	0.96852	0.85901	0.72205	0.89222	0.85687	1.0929	0.80266	0.68594	0.86348	0.76922	0.75328	0.76794	0.72629	0.78975	0.96657	0.7501	0.88605	0.76997	0.69373	0.72418	0.86826	0.92501	0.87485	0.78348	0.94726	1.0012	0.97059	0.83394	0.9094	0.91418	1.3481	1.1452	0.9273
260	0.61452	0.57168	0.815	0.61781	0.68683	0.58261	0.76981	0.73747	0.82553	0.73851	0.65729	0.64685	0.67461	0.70643	0.5563	0.8589	0.7895	0.73781	0.88911	0.65025	0.86535	0.92871	0.81988	0.68347	0.86137	0.73535	0.68088	0.73551	0.94396	0.77405	0.79844	0.81026	0.91266	0.91264	0.74902	0.78684	0.95838	0.867	0.71581	0.87274	1.0475	1.2158	0.83322	0.75731	1.0951	1.0795	1.1104	1.0275	1.4085
262	0.52615	0.67173	0.55937	0.73603	0.76888	0.8307	0.81093	0.54231	0.51753	0.71412	0.62297	0.73426	0.74995	0.79479	0.72779	0.95853	0.94647	0.96057	0.93408	0.5515	0.87537	0.70146	0.65877	0.68228	0.7231	0.68985	0.96053	0.54724	0.74824	0.96463	0.8255	0.69753	0.66571	0.80579	1.0098	1.1113	0.91001	0.98924	0.904	0.88682	1.095	0.80571	0.74517	0.98896	1.1087	0.95737	1.0103	1.0207	1.1474
264	0.60147	0.51729	0.66388	0.54974	0.50807	0.71405	0.62365	0.5281	0.57851	0.81063	0.68538	0.57569	0.66664	0.75338	0.62963	0.75435	0.90382	0.94982	1.0346	0.62288	0.54634	0.69102	0.63815	0.72009	0.93085	0.93116	0.69348	0.61162	0.68615	0.96775	0.77376	0.86013	0.8942	0.79449	1.0222	0.81997	0.8485	0.85418	1.0372	1.1529	1.0634	0.96925	0.93261	0.92681	1.1842	1.0963	0.75462	1.1236	1.3396
266	0.5133	0.51608	0.74011	0.45801	0.45412	0.55411	0.60982	0.55028	0.75123	0.66819	0.72289	0.79682	0.5538	0.73121	0.65997	0.78388	0.96966	0.7614	0.77539	0.67572	0.62147	0.61984	0.79531	0.88347	0.67534	0.63419	0.86315	0.67122	0.78443	0.91619	0.8237	0.73907	0.91104	0.75171	0.57981	0.8827	0.79496	0.89909	1.0107	1.1014	1.0815	0.90554	0.88826	1.0228	1.3362	1.2069	1.098	1.1017	1.0356
268	0.60671	0.68006	0.43661	0.60333	0.56199	0.53198	0.71632	0.58117	0.65903	0.43928	0.78879	0.77863	0.60843	0.74236	0.70755	0.75147	0.9389	0.80376	0.7624	0.75793	0.69648	0.67902	0.79115	0.77297	0.60011	0.53371	0.76467	0.6097	0.6936	0.71665	0.75147	0.87557	1.0742	0.74155	0.98067	0.98398	0.94723	0.93821	1.1558	1.1411	1.0561	1.0085	0.92905	1.001	1.0736	1.198	1.1781	1.1441	1.0055
270	0.70405	0.77845	0.49011	0.54051	0.49837	0.57841	0.60861	0.72668	0.70857	0.47455	0.96733	0.50335	0.67963	0.66852	0.79811	0.65703	0.78365	0.68347	0.76246	0.5981	0.70917	0.58486	0.62968	0.79147	0.70004	0.71239	0.82793	0.91615	0.7829	0.67558	0.64257	0.92733	0.77573	0.76035	0.92142	0.93202	0.9064	1.0045	1.0708	0.87835	1.074	0.98809	0.97909	1.1685	0.81025	0.955	1.389	1.2209	0.89818
272	0.67719	0.78607	0.47623	0.61193	0.70857	0.65936	0.71986	0.57257	0.444	0.48625	0.77387	0.61246	0.75337	0.41229	0.61974	0.74623	0.71035	0.73604	0.56299	0.66215	0.8175	0.85425	0.79605	0.77926	0.75226	0.8758	0.7175	0.70933	0.69901	0.87397	0.83486	0.78274	0.63614	0.8715	0.86766	1.0349	0.77727	0.91821	0.87637	0.94255	0.91573	0.96332	0.75706	1.0678	0.89653	0.96142	0.97739	1.1054	0.98435
274	0.64855	0.53776	0.52345	0.63616	0.66035	0.65151	0.67651	0.6243	0.48571	0.65852	0.51315	0.67854	0.57717	0.50753	0.5768	0.79576	0.84999	0.83249	0.75728	0.64219	0.68189	0.73321	0.90349	0.78897	0.76262	0.82465	0.80538	0.69835	0.70204	0.64431	0.89707	0.92863	0.56098	0.81635	0.90177	0.90451	0.69271	0.58479	0.92699	0.86466	0.93342	0.75603	0.99069	1.2242	1.0882	1.0654	0.90567	0.89531	0.82438
276	0.60396	0.5765	0.39425	0.55529	0.81917	0.49072	0.64448	0.5384	0.53764	0.51167	0.59775	0.60465	0.61944	0.66222	0.56673	0.6999	0.80356	0.61529	0.8524	0.63927	0.77508	0.66537	0.74519	0.68946	0.92037	0.87889	0.66365	0.63673	0.68039	0.70483	0.99933	0.94306	0.69867	0.89137	0.98236	0.78059	0.90541	0.96047	0.8169	0.87602	0.92572	0.98756	1.0584	0.92828	0.89251	1.0091	1.0994	0.88135	0.66987
278	0.72071	0.48063	0.50196	0.59424	0.66236	0.77243	0.62903	0.50961	0.58847	0.73391	0.68642	0.71048	0.64669	0.53721	0.69922	0.56226	0.73273	0.73222	0.63774	0.57976	0.77997	0.54852	0.69436	0.79533	0.69117	0.79959	0.77403	0.78941	0.70995	0.72698	0.97083	0.89543	0.71403	0.6958	0.78039	0.79225	0.7567	0.89003	0.92829	0.96212	1.0752	1.0228	1.0472	0.95106	0.85978	1.1201	0.93232	1.1106	1.0041
280	0.87375	0.46713	0.48883	0.65279	0.57421	0.84765	0.55555	0.411	0.56445	0.71577	0.67096	0.77097	0.75625	0.569	0.70653	0.72402	0.82208	0.5805	0.4131	0.52876	0.75186	0.58125	0.82566	1.029	0.71863	0.67779	0.78779	0.70334	0.74139	0.82297	0.85264	1.0067	0.79232	0.59943	0.77795	0.92738	0.56546	0.8662	1.068	0.95486	1.0139	1.0807	0.95614	0.74116	0.92271	1.1696	1.2445	1.0413	0.95278
282	0.64975	0.44817	0.47767	0.56675	0.62362	0.60863	0.75226	0.64352	0.65018	0.84138	0.64809	0.68715	0.56511	0.68777	0.55717	0.53163	0.69856	0.59632	0.52157	0.74948	0.5648	0.62833	0.61708	0.8133	0.68547	0.78079	0.85025	0.93091	0.84091	0.62754	0.88766	0.92	0.71125	1.0158	0.91985	0.80563	0.66235	0.8359	0.7897	0.92756	1.0229	0.89124	0.95454	0.99568	0.86141	0.95601	0.8552	1.1002	1.0216
284	0.51775	0.51408	0.55917	0.54723	0.73719	0.56362	0.99166	0.70333	0.62059	0.78681	0.60004	0.64748	0.63372	0.40159	0.47861	0.55479	0.54583	0.65259	0.50403	0.66555	0.50743	0.60595	0.63219	0.84785	0.70164	0.76227	0.73496	0.75326	0.74323	0.70009	0.88888	0.88329	0.82098	0.88546	0.84392	0.97561	0.86276	0.71224	0.68668	0.8123	0.9799	1.0271	0.9447	1.1523	0.78707	1.1181	1.0107	0.84228	1.0031
286	0.46886	0.47101	0.51281	0.53165	0.58128	0.51134	0.59678	0.48015	0.57476	0.71227	0.56226	0.73613	0.5923	0.49273	0.51861	0.65259	0.54868	0.58464	0.7341	0.51687	0.58593	0.69925	0.75767	0.63462	0.80029	0.78794	0.73323	0.66285	0.64111	0.71191	0.98976	0.92585	0.66229	0.83652	0.80654	1.0248	0.71065	0.73797	0.77969	0.90735	1.082	0.90849	0.97444	0.98056	0.96662	0.82841	1.1877	1.0479	0.90862
288	0.46646	0.37418	0.48444	0.56425	0.67384	0.58817	0.63957	0.50751	0.72624	0.77845	0.72548	0.58262	0.60544	0.56094	0.54763	0.5822	0.51096	0.72123	0.83948	0.6818	0.96787	0.89461	0.76107	0.85578	0.77756	0.80648	0.61892	0.69386	0.78456	0.71591	0.78309	0.92666	0.87796	0.89285	0.89123	0.89947	0.6541	0.75253	0.77712	0.80326	0.86285	0.80206	1.0313	0.80956	0.83273	1.1405	1.0657	0.92505	1.046
290	0.29215	0.45513	0.49327	0.73095	0.64083	0.71686	0.7607	0.67733	0.62727	0.4251	0.70094	0.51361	0.62418	0.67263	0.74319	0.79707	0.52132	0.57698	0.73382	0.6908	0.90541	0.82728	0.72777	0.75263	0.65546	0.73873	0.75371	0.59144	0.61043	0.613	0.76325	0.79039	0.88294	0.85991	1.1871	0.90204	0.8012	0.78326	0.85048	0.81949	0.85721	1.2998	0.95881	0.89848	0.68662	1.1883	1.0557	1.0836	0.993
292	0.69849	0.53667	0.55028	0.67381	0.74904	0.54903	0.50597	0.7143	0.63419	0.436	0.50951	0.57085	0.52416	0.58176	0.75934	0.73516	0.45908	0.54703	0.77535	0.62804	0.69099	0.61738	0.68583	0.68795	0.66767	0.85655	0.57793	0.59709	0.77902	0.79136	0.69657	0.69645	0.67685	0.8495	0.89146	0.82517	0.75476	0.98494	0.97907	0.76162	0.84124	1.1094	0.66895	0.9678	0.94437	0.96596	1.3653	1.1552	0.93853
294	0.51383	0.46302	0.56226	0.63605	0.46071	0.62064	0.51297	0.76488	0.55154	0.72774	0.46146	0.50867	0.52585	0.65697	0.77243	0.75748	0.48722	0.6719	0.56097	0.86482	0.47369	0.73114	0.77335	0.51853	0.50455	0.5768	0.54182	0.62804	0.74019	0.78497	0.71652	0.6554	0.84649	0.70974	0.79542	0.73932	0.73564	0.87208	0.75828	0.85423	0.83668	0.92033	0.91061	1.0649	1.0311	0.94215	1.1115	1.3207	0.97411
296	0.42945	0.35913	0.75168	0.77136	0.49891	0.49918	0.48719	0.52015	0.61768	0.69186	0.44471	0.65537	0.56036	0.61246	0.7303	0.79714	0.62457	0.57316	0.7515	0.647	0.77376	0.72419	0.6302	0.55809	0.63334	0.70299	0.58222	0.70433	0.76476	0.73071	0.57317	0.74674	0.83841	0.87873	0.70498	0.68934	0.774	0.86325	0.90002	0.74813	0.82414	0.92515	0.73752	1.1363	0.94845	1.0456	1.1022	0.99759	0.99194
298	0.44397	0.4186	0.70864	0.56875	0.58539	0.59258	0.48478	0.67258	0.60864	0.56178	0.43758	0.49949	0.7771	0.50032	0.71219	0.7952	0.65846	0.5815	0.54614	0.65586	0.70401	0.57614	0.72778	0.70368	0.87467	0.76683	0.73213	0.72468	0.61263	0.55032	0.77189	0.95486	0.79942	0.71095	0.66464	0.73848	0.94576	0.76594	1.0817	0.73623	0.68452	0.68574	0.77305	1.0328	1.13	1.1126	0.99621	0.91254	0.99904
300	0.54593	0.60149	0.52094	0.34214	0.71424	0.61846	0.47032	0.47884	0.5496	0.57176	0.43801	0.60403	0.56398	0.4701	0.63102	0.4969	0.5321	0.62817	0.53356	0.67524	0.51423	0.86402	0.66851	0.59996	0.67434	0.59545	0.48275	0.60433	0.68781	0.63818	0.71366	0.76472	0.8082	0.77056	0.81202	0.88729	0.75956	0.87741	0.98987	0.7266	0.90051	0.90087	0.65884	0.95474	0.95131	0.75251	0.81965	0.75675	1.0633
302	0.65524	0.62924	0.5433	0.58287	0.71447	0.66448	0.60488	0.64938	0.81263	0.39813	0.68942	0.57364	0.5271	0.64929	0.73827	0.66446	0.71711	0.49544	0.59424	0.50693	0.68996	0.72662	0.66082	0.54884	0.59638	0.5507	0.60987	0.79545	0.74208	0.8403	0.84168	0.83228	0.59699	0.68522	0.79148	0.84496	0.72111	0.87854	0.88668	0.86404	0.7758	0.79362	0.69958	0.837	0.82378	0.76739	0.79649	0.77678	1.0631
304	0.50324	0.44265	0.53394	0.60161	0.69237	0.49327	0.71543	0.59443	0.74708	0.57915	0.68983	0.70864	0.54172	0.54833	0.58987	0.75862	0.71018	0.56516	0.6288	0.58009	0.71367	0.53032	0.52742	0.55931	0.58621	0.61628	0.61621	0.7388	0.64525	0.70771	0.70128	0.73947	0.62714	0.74295	0.80684	0.88144	0.9344	0.7834	0.78298	0.78145	1.178	0.84346	1.1367	0.6947	0.81843	0.83188	0.82496	1.0087	0.97449
306	0.68076	0.46272	0.44483	0.49337	0.65537	0.49824	0.61034	0.44347	0.58229	0.6277	0.50509	0.5524	0.67291	0.52677	0.51363	0.64376	0.68026	0.73882	0.49147	0.48444	0.6373	0.56586	0.5594	0.54813	0.54382	0.55387	0.66617	0.62079	0.64654	0.73326	0.67319	0.67241	0.5927	0.80276	0.80915	0.69223	0.89547	0.97361	0.78807	0.70717	0.86104	0.93695	0.85558	0.7723	0.8964	0.95449	0.97885	0.8584	0.85646
308	0.4748	0.74277	0.36251	0.60561	0.52768	0.46516	0.62046	0.31665	0.52242	0.77152	0.53263	0.52521	0.3977	0.5473	0.56837	0.72146	0.75689	0.6494	0.42159	0.59086	0.59405	0.63617	0.50882	0.53302	0.56839	0.71423	0.75019	0.84329	0.64961	0.5594	0.68847	0.82835	0.68124	0.632	0.69028	0.53849	0.53037	1.0044	0.61393	0.73534	0.91911	0.96455	1.0651	0.87902	0.57591	0.82663	0.91012	0.89223	1.0023
310	0.47611	0.4307	0.3997	0.69356	0.61522	0.45255	0.55408	0.61348	0.55625	0.53177	0.4248	0.60055	0.57276	0.50291	0.67674	0.64292	0.7892	0.42073	0.57469	0.73363	0.74122	0.73745	0.59805	0.53586	0.57291	0.60946	0.88399	0.75782	0.76152	0.55614	0.70901	0.83878	0.78163	0.80354	0.84332	0.52695	0.54955	0.79988	0.57651	0.4559	0.6705	0.70853	1.0031	0.80499	0.68577	0.79858	1.0403	0.76899	0.8895
312	0.57648	0.41551	0.60701	0.5315	0.54839	0.47403	0.58686	0.5146	0.42766	0.42321	0.56987	0.54495	0.59028	0.57798	0.53795	0.61156	0.51819	0.50599	0.59427	0.7144	0.58435	0.72905	0.62369	0.58717	0.58581	0.64974	0.7077	0.57078	0.57217	0.61772	0.7496	0.90578	0.87723	0.80323	0.51109	0.55276	0.72232	0.72517	0.59438	0.65513	0.71724	0.78264	1.0423	0.91623	0.81768	0.84296	0.88979	0.91216	0.99866
314	0.37262	0.54603	0.50707	0.46174	0.55283	0.44243	0.46643	0.50069	0.36889	0.58202	0.5055	0.52793	0.61804	0.58683	0.63422	0.57007	0.52352	0.52354	0.45661	0.61228	0.59267	0.82181	0.71789	0.35623	0.62198	0.58074	0.74476	0.79896	0.79038	0.79379	0.54151	0.71355	0.86211	0.65894	0.63517	0.63932	0.75409	0.76315	0.7813	0.87328	0.75512	0.86641	0.70204	0.85234	0.7195	0.7765	0.92467	0.87233	0.89563
316	0.4251	0.51897	0.4706	0.44985	0.40505	0.4256	0.53409	0.54682	0.5107	0.5476	0.58482	0.42929	0.58277	0.64117	0.86801	0.53685	0.69308	0.58933	0.63042	0.43193	0.7924	0.68414	0.59788	0.5769	0.68623	0.49043	0.69315	0.59603	0.50344	0.64897	0.58879	0.74633	0.9015	0.65309	0.71361	0.77046	0.80882	0.82159	0.88951	0.75538	0.7058	0.79928	0.73227	0.92954	0.72792	0.94077	0.88118	0.86355	0.75836
318	0.47814	0.45415	0.40923	0.39838	0.49788	0.46565	0.4497	0.4909	0.48253	0.5264	0.52103	0.4808	0.61902	0.55266	0.68593	0.45329	0.58271	0.53453	0.55877	0.44818	0.75932	0.73122	0.6592	0.62049	0.63277	0.68046	0.60847	0.56732	0.64459	0.74177	0.74854	0.65801	0.93134	0.78902	0.9408	0.76769	0.56591	0.8848	0.85326	0.86827	0.84096	0.77833	0.77359	0.74753	0.86953	0.83644	0.7599	0.99358	0.89516
320	0.54083	0.48942	0.49598	0.58768	0.3747	0.5311	0.39689	0.39958	0.54003	0.47476	0.57925	0.44466	0.55901	0.71357	0.53065	0.34042	0.64772	0.63799	0.4616	0.48868	0.66881	0.80986	0.92765	0.53058	0.48317	0.72074	0.6121	0.51741	0.62477	0.55796	0.52001	0.79034	0.76154	0.72188	0.69347	0.67119	0.63769	0.72811	0.74062	0.88708	0.99587	0.70284	0.77341	0.87923	0.84977	0.69531	0.71117	0.97648	0.71157
322	0.43847	0.63662	0.68066	0.70124	0.5423	0.44856	0.39618	0.43511	0.37842	0.45401	0.47948	0.56988	0.52104	0.68782	0.74087	0.57541	0.50672	0.52175	0.48171	0.43447	0.7207	0.56928	0.70894	0.46364	0.511	0.84898	0.55828	0.54911	0.47006	0.76304	0.55999	0.74238	0.60342	0.71235	0.86549	0.85857	0.64413	0.71364	0.80502	0.72519	0.71859	0.99307	0.81782	0.81553	0.89034	0.61794	0.58606	0.67184	0.88624
324	0.31264	0.60473	0.43414	0.55641	0.38664	0.28797	0.2448	0.46715	0.56416	0.41328	0.40277	0.38368	0.48545	0.54872	0.53475	0.67358	0.41971	0.57423	0.55434	0.50851	0.73696	0.60781	0.61031	0.49834	0.65164	0.57211	0.69636	0.5868	0.49642	0.61282	0.43521	0.55656	0.5948	0.69327	0.71201	0.81829	0.70641	0.78535	0.58466	0.74771	0.78486	0.72064	0.76678	0.71699	0.80336	0.90287	0.82132	0.8372	0.66464
326	0.47649	0.45665	0.6144	0.54048	0.43107	0.3027	0.49915	0.54531	0.54677	0.4054	0.38411	0.54805	0.53343	0.49125	0.63453	0.57027	0.41557	0.54465	0.58639	0.47084	0.69723	0.64351	0.70475	0.49736	0.54092	0.65369	0.62751	0.70128	0.48827	0.59218	0.50342	0.5585	0.59547	0.71195	0.79148	0.84118	0.60904	0.96974	0.77298	0.91693	0.80974	0.56486	0.77162	0.75164	0.98742	0.87386	0.69373	0.60869	0.75029
328	0.57942	0.63976	0.5095	0.5516	0.48458	0.49776	0.56228	0.44681	0.45821	0.48499	0.43391	0.55545	0.34723	0.33318	0.40184	0.63526	0.39261	0.41	0.54683	0.45872	0.54395	0.74613	0.65696	0.68046	0.37936	0.48156	0.8146	0.56258	0.56299	0.83914	0.46332	0.7389	0.71479	0.67597	0.75966	0.70265	0.72641	0.73716	0.89873	0.71344	0.72131	0.72305	0.85136	0.80907	0.90723	0.88829	0.84722	0.80454	0.67975
330	0.56737	0.69745	0.5415	0.43182	0.51778	0.4506	0.47717	0.47564	0.5534	0.44327	0.46421	0.39684	0.46559	0.46704	0.49992	0.52101	0.30237	0.5102	0.78837	0.60665	0.5397	0.7248	0.70352	0.50704	0.54007	0.59306	0.64127	0.63554	0.65558	0.75815	0.4862	0.84428	0.4316	0.61731	0.58134	0.83132	0.67891	0.83306	0.68486	0.83707	0.71395	0.71175	0.74047	0.77047	0.65776	0.67081	0.88957	0.86317	0.86008
332	0.50894	0.58311	0.41783	0.41573	0.43348	0.35768	0.40176	0.64151	0.55161	0.50014	0.42465	0.48291	0.49886	0.38158	0.6223	0.647	0.52796	0.67521	0.68183	0.55029	0.65745	0.78102	0.58025	0.57095	0.76477	0.68488	0.57083	0.70327	0.64026	0.56177	0.75901	0.74253	0.59891	0.57619	0.57223	0.78106	0.75597	0.69772	0.71817	0.70536	0.94528	0.66415	0.5938	0.85979	0.88222	0.8901	0.74935	0.84845	0.81465
334	0.46281	0.39958	0.50696	0.44812	0.38512	0.42153	0.56561	0.6055	0.62925	0.39049	0.29792	0.35964	0.54298	0.52677	0.57088	0.65418	0.57896	0.49971	0.63882	0.5957	0.63881	0.6306	0.8786	0.70016	0.73274	0.56968	0.52207	0.44893	0.74792	0.63724	0.67914	0.57903	0.72587	0.53457	0.64081	0.73566	0.70284	0.60983	0.68843	0.74206	0.77081	0.65076	0.76658	0.95296	0.71935	0.67761	0.71726	0.76715	0.80599
336	0.324	0.42389	0.34707	0.49072	0.41142	0.49361	0.45777	0.42621	0.57398	0.43189	0.32251	0.36792	0.451	0.61626	0.55183	0.59659	0.55403	0.66455	0.69525	0.68463	0.7075	0.6396	0.60887	0.59098	0.609	0.42678	0.76201	0.43992	0.68598	0.65275	0.68443	0.51085	0.56907	0.7026	0.64898	0.74817	0.79646	0.81527	0.82575	0.80469	0.78217	0.71377	0.74587	0.89302	1.0642	0.68217	0.71841	0.8858	0.83682
338	0.51568	0.48158	0.51726	0.29156	0.46897	0.44728	0.33242	0.39641	0.45066	0.5293	0.38795	0.51412	0.39732	0.41747	0.49888	0.64231	0.48593	0.51247	0.47974	0.60492	0.49115	0.68272	0.41044	0.47208	0.67467	0.57902	0.47478	0.52555	0.58817	0.54644	0.64387	0.63083	0.64505	0.47913	0.50063	0.78812	0.58822	0.82926	0.70141	0.67562	0.60342	0.73672	0.87673	0.91204	0.72038	0.6995	0.75921	0.66725	0.52935
340	0.51011	0.45026	0.3698	0.44659	0.45915	0.31383	0.355	0.41717	0.4617	0.60796	0.3507	0.61283	0.49091	0.44134	0.36075	0.60342	0.5709	0.50656	0.48804	0.56093	0.67087	0.66418	0.51426	0.53957	0.49148	0.80143	0.58052	0.58444	0.58756	0.73411	0.64139	0.60491	0.67826	0.54486	0.58589	0.61236	0.67041	0.64112	0.82511	0.90888	0.6257	0.72773	0.67462	0.82808	0.72074	0.70628	0.72277	0.54592	0.74805
342	0.40513	0.49358	0.41681	0.63267	0.53673	0.43194	0.38821	0.29051	0.27913	0.6258	0.35801	0.42964	0.48479	0.38927	0.43104	0.28407	0.50608	0.41824	0.49776	0.54731	0.59771	0.6298	0.52332	0.60297	0.51203	0.72016	0.57076	0.41106	0.51668	0.54994	0.80654	0.70421	0.79933	0.56037	0.5527	0.59831	0.50637	0.97044	0.78957	0.82599	0.57276	0.74653	0.61893	0.7659	0.83528	0.77704	0.68825	0.80512	0.77112
344	0.4359	0.36816	0.45731	0.50827	0.73526	0.39862	0.39465	0.45188	0.32676	0.43407	0.42044	0.53181	0.33241	0.54139	0.40622	0.4473	0.47556	0.58487	0.37542	0.53554	0.57267	0.41033	0.52888	0.39941	0.35608	0.60777	0.67067	0.49333	0.51305	0.58692	0.7763	0.59206	0.80865	0.73749	0.4895	0.74952	0.73994	0.80481	0.64575	0.47954	0.54191	0.68633	0.76503	0.78603	0.82806	0.89021	0.76626	0.95421	0.82045
346	0.48427	0.28379	0.51487	0.35251	0.54689	0.3708	0.40531	0.37637	0.612	0.34918	0.4446	0.44178	0.39272	0.50094	0.26703	0.3255	0.59955	0.52676	0.45582	0.72253	0.4763	0.39749	0.52512	0.4713	0.57895	0.57395	0.70202	0.63328	0.61425	0.63695	0.46681	0.48092	0.5095	0.64014	0.58774	0.60697	0.69992	0.8715	0.88894	0.56883	0.6186	0.76156	0.69433	0.72908	0.76653	0.66377	0.54328	0.78087	0.8025
348	0.54114	0.36547	0.44273	0.40491	0.4419	0.5707	0.46875	0.51133	0.40846	0.30509	0.45138	0.44883	0.3863	0.56261	0.39356	0.49594	0.59148	0.52167	0.34606	0.62775	0.63401	0.47855	0.45616	0.41703	0.61873	0.61375	0.4432	0.42113	0.54002	0.56852	0.49865	0.7822	0.4512	0.57624	0.64876	0.71475	0.77412	0.77947	0.63978	0.70343	0.72762	0.69389	0.78741	0.59951	0.7302	0.63539	0.62281	0.64687	0.84287
[truncated: 171 more columns]
